# Supplementary material for: Relationship between serum uric acid and estimated glomerular filtration rate in adolescents aged 12-19 years with different body mass indices: a cross-sectional study
Source: Front Endocrinol (Lausanne). 2023 Jul 26;14:1138513. doi: 10.3389/fendo.2023.1138513 (PMC10410468; doi:10.3389/fendo.2023.1138513)
Supplement: Supplementary file 1 [file Table_1.xls]

SEQN	SDDSRVYR	RIDSTATR	RIAGENDR	RIDAGEYR	RIDAGEMN	RIDRETH1	RIDRETH3	RIDEXMON	RIDEXAGM	DMQMILIZ	DMQADFC	DMDBORN4	DMDCITZN	DMDYRSUS	DMDEDUC3	DMDEDUC2	DMDMARTL	RIDEXPRG	SIALANG	SIAPROXY	SIAINTRP	FIALANG	FIAPROXY	FIAINTRP	MIALANG	MIAPROXY	MIAINTRP	AIALANGA	WTINT2YR	WTMEC2YR	SDMVPSU	SDMVSTRA	INDHHIN2	INDFMIN2	INDFMPIR	DMDHHSIZ	DMDFMSIZ	DMDHHSZA	DMDHHSZB	DMDHHSZE	DMDHRGND	DMDHRAGE	DMDHRBR4	DMDHREDU	DMDHRMAR	DMDHSEDU
62161	7	2	1	22	NA	3	3	2	NA	2	NA	1	1	NA	NA	3	5	NA	1	1	2	1	2	2	1	2	2	1	102641.406474	104236.582554	1	91	14	14	3.15	5	5	0	1	0	2	50	1	5	1	5
62162	7	2	2	3	NA	1	1	1	41	NA	NA	1	1	NA	NA	NA	NA	NA	1	1	2	1	2	2	NA	NA	NA	NA	15457.736897	16116.35401	3	92	4	4	0.6	6	6	2	2	0	2	24	1	3	6	NA
62163	7	2	1	14	NA	5	6	2	177	NA	NA	1	1	NA	8	NA	NA	NA	1	1	2	1	2	2	1	2	2	1	7397.684828	7869.485117	3	90	15	15	4.07	5	5	0	2	1	1	42	1	5	1	4
62164	7	2	2	44	NA	3	3	1	NA	1	2	1	1	NA	NA	4	1	2	1	2	2	1	2	2	NA	NA	NA	NA	127351.373299	127965.226204	1	94	8	8	1.67	5	5	1	2	0	1	52	1	4	1	4
62165	7	2	2	14	NA	4	4	2	179	NA	NA	1	1	NA	7	NA	NA	NA	1	1	2	1	2	2	1	2	2	1	12209.74498	13384.042162	2	90	4	4	0.57	5	5	1	2	0	2	33	2	2	77	NA
62166	7	2	1	9	NA	3	3	2	120	NA	NA	1	1	NA	3	NA	NA	NA	1	1	2	1	2	2	1	2	2	NA	60593.636684	64068.123183	1	91	77	77	NA	6	6	0	4	0	1	44	1	5	1	5
62167	7	2	1	0	11	5	6	1	12	NA	NA	1	1	NA	NA	NA	NA	NA	1	1	1	1	2	1	NA	NA	NA	NA	5024.464768	5303.683185	2	92	99	77	NA	7	4	3	3	1	1	61	2	1	1	3
62168	7	2	1	6	NA	5	7	1	81	NA	NA	1	1	NA	0	NA	NA	NA	1	1	2	1	2	2	NA	NA	NA	NA	5897.024603	6245.043868	2	103	14	14	3.48	5	5	0	2	1	1	43	1	4	1	5
62169	7	2	1	21	NA	5	6	1	NA	2	NA	1	1	NA	NA	3	5	NA	1	2	1	NA	NA	NA	1	2	2	1	14391.77847	14783.600953	1	92	2	2	0.33	5	5	0	1	0	1	51	2	1	4	NA
62170	7	2	1	15	NA	5	7	1	181	NA	NA	1	1	NA	9	NA	NA	NA	1	1	2	1	2	2	1	2	2	1	7794.52699	8291.636582	3	91	15	15	5	4	4	0	2	0	1	38	2	5	1	5
62171	7	2	1	14	NA	1	1	1	175	NA	NA	1	1	NA	7	NA	NA	NA	1	1	2	2	2	2	1	2	2	1	22768.423624	22886.980387	3	92	9	9	2.46	4	4	0	2	0	1	43	2	3	1	4
62172	7	2	2	43	NA	4	4	1	NA	2	NA	1	1	NA	NA	3	5	2	1	2	2	1	2	2	1	2	2	1	26960.774346	27122.911908	2	96	5	5	2.02	1	1	0	0	0	2	43	1	3	5	NA
62173	7	2	2	2	NA	1	1	1	28	NA	NA	1	1	NA	NA	NA	NA	NA	2	1	2	2	2	2	NA	NA	NA	NA	11401.934012	12203.058423	1	95	13	13	NA	5	5	3	0	0	2	33	2	1	1	2
62174	7	2	1	80	NA	3	3	2	NA	1	1	1	1	NA	NA	5	1	NA	1	2	2	1	2	2	1	2	2	NA	24912.668432	27335.895242	3	90	10	10	4.3	2	2	0	0	2	2	80	1	4	1	5
62175	7	2	1	5	NA	3	3	1	72	NA	NA	1	1	NA	NA	NA	NA	NA	1	1	2	1	2	2	NA	NA	NA	NA	26980.605125	30440.534478	1	94	3	3	0.39	6	6	2	2	0	2	25	1	4	1	2
62176	7	2	2	34	NA	3	3	2	NA	2	NA	1	1	NA	NA	5	1	2	1	2	2	1	2	2	1	2	2	1	53830.599426	54203.155016	1	99	15	15	5	5	5	3	0	0	2	34	1	5	1	5
62177	7	2	1	51	NA	5	6	1	NA	2	NA	2	2	3	NA	3	1	NA	1	2	1	1	2	1	NA	NA	NA	NA	7879.750437	7851.284287	2	92	99	77	NA	7	4	3	3	1	1	61	2	1	1	3
62178	7	2	1	80	NA	3	3	2	NA	1	1	1	1	NA	NA	3	2	NA	1	2	2	1	2	2	1	2	2	NA	12291.154515	13189.875012	1	95	1	1	0.05	1	1	0	0	1	1	80	1	3	2	NA
62179	7	2	1	55	NA	5	6	1	NA	2	NA	1	1	NA	NA	5	1	NA	1	2	2	1	2	2	1	2	2	1	16590.074977	17115.36835	1	92	15	15	5	4	4	0	2	0	1	55	1	5	1	5
62180	7	2	1	35	NA	3	3	2	NA	2	NA	1	1	NA	NA	5	1	NA	1	2	2	1	2	2	1	2	2	1	20457.614917	22616.494827	1	97	5	5	0.87	4	4	2	0	0	1	35	1	5	1	5
62181	7	2	1	9	NA	1	1	1	118	NA	NA	1	1	NA	3	NA	NA	NA	2	1	2	2	2	2	1	2	2	NA	13822.148996	14860.201344	3	92	4	4	0.55	6	6	0	4	0	1	36	2	1	1	3
62182	7	1	1	75	NA	3	3	NA	NA	2	NA	1	1	NA	NA	5	1	NA	1	2	2	1	2	2	NA	NA	NA	NA	63069.107216	0	1	90	12	12	NA	2	2	0	0	2	1	75	1	5	1	4
62183	7	2	1	6	NA	4	4	1	81	NA	NA	1	1	NA	0	NA	NA	NA	1	1	2	1	2	2	NA	NA	NA	NA	10138.00454	10211.52145	1	100	14	14	3.6	4	4	1	1	0	1	41	1	4	1	5
62184	7	2	1	26	NA	4	4	1	NA	2	NA	1	1	NA	NA	3	5	NA	1	2	2	1	2	2	1	2	2	1	15600.678771	15236.26157	2	95	15	15	3.85	7	7	0	3	1	2	62	1	4	2	NA
62185	7	2	1	16	NA	1	1	1	201	NA	NA	1	1	NA	10	NA	NA	NA	2	2	2	2	2	2	NA	NA	NA	NA	18635.323223	19040.145288	2	103	77	77	NA	5	5	0	2	0	2	45	2	4	5	NA
62186	7	2	2	17	NA	4	4	1	205	2	NA	1	1	NA	10	NA	NA	NA	1	2	2	1	2	2	1	2	2	1	11224.041366	11682.365019	1	96	5	5	0.53	7	7	2	2	0	2	38	1	9	6	NA
62187	7	2	2	9	NA	1	1	1	115	NA	NA	1	1	NA	3	NA	NA	NA	2	1	2	1	2	2	1	2	2	2	10118.363218	11093.371216	2	103	77	77	NA	7	7	0	4	0	1	38	2	1	6	NA
62188	7	2	1	2	NA	2	2	1	26	NA	NA	1	1	NA	NA	NA	NA	NA	2	1	2	2	2	2	NA	NA	NA	NA	11793.948458	12167.27893	1	100	5	5	0.78	6	5	1	2	0	2	40	2	1	5	NA
62189	7	2	2	30	NA	5	6	1	NA	2	NA	1	1	NA	NA	4	1	2	1	2	2	1	2	2	1	2	2	1	17983.231494	18657.922524	1	94	10	10	3.04	4	4	2	0	0	2	30	1	4	1	5
62190	7	2	2	15	NA	1	1	1	189	NA	NA	2	2	4	9	NA	NA	NA	2	1	2	2	2	2	1	2	2	1	20419.465237	21192.774678	2	102	6	3	0.54	6	4	0	4	0	2	43	2	1	5	NA
62191	7	2	1	70	NA	4	4	2	NA	1	2	1	1	NA	NA	3	3	NA	1	2	2	1	2	2	1	2	2	NA	8661.769277	9105.621464	1	96	14	3	0.9	2	1	0	0	2	2	71	NA	NA	3	NA
62192	7	2	2	11	NA	1	1	2	141	NA	NA	1	1	NA	6	NA	NA	NA	1	1	2	1	2	2	1	2	2	1	14087.469432	14372.406512	2	97	7	7	2.05	3	3	0	2	0	2	45	1	5	2	NA
62193	7	2	1	17	NA	4	4	2	209	2	NA	1	1	NA	10	NA	NA	NA	1	2	2	1	2	2	1	2	2	1	11386.695644	11908.648036	2	99	6	6	1.18	5	5	0	3	0	2	38	1	2	5	NA
62194	7	2	2	9	NA	3	3	2	113	NA	NA	1	1	NA	3	NA	NA	NA	1	1	2	1	2	2	1	2	2	1	36778.822436	37956.900598	1	99	15	15	5	5	5	0	3	0	2	43	1	5	1	5
62195	7	2	1	35	NA	4	4	2	NA	2	NA	2	1	4	NA	4	6	NA	1	2	2	1	2	2	NA	NA	NA	NA	15842.100091	16468.990083	2	90	8	6	2.39	4	1	1	1	0	2	21	1	5	6	NA
62196	7	2	1	1	17	3	3	2	18	NA	NA	1	1	NA	NA	NA	NA	NA	1	1	2	1	2	2	NA	NA	NA	NA	35830.680775	40425.523018	2	95	9	9	2.22	5	5	1	0	0	1	55	1	4	1	5
62197	7	2	2	16	NA	4	4	1	197	NA	NA	1	1	NA	10	NA	NA	NA	1	2	2	1	2	2	1	2	2	1	20015.720245	20424.69013	2	102	15	15	5	4	4	0	2	0	1	44	1	3	1	1
62198	7	2	1	7	NA	3	3	2	93	NA	NA	1	1	NA	1	NA	NA	NA	1	1	2	1	2	2	NA	NA	NA	NA	30754.608672	32212.772113	1	98	3	3	0.61	4	4	0	2	0	2	32	1	3	6	NA
62199	7	2	1	57	NA	3	3	1	NA	2	NA	1	1	NA	NA	5	6	NA	1	2	2	1	2	2	1	2	2	1	127000.852889	130891.431194	2	92	15	15	5	2	1	0	0	0	1	57	1	5	6	NA
62200	7	2	1	42	NA	5	6	2	NA	2	NA	2	1	7	NA	5	1	NA	1	2	2	1	2	2	1	2	2	1	19184.316833	20543.822351	1	97	15	15	4.07	5	5	0	3	0	1	42	2	5	1	5
62201	7	1	2	58	NA	5	6	NA	NA	2	NA	2	2	2	NA	2	2	NA	1	2	1	1	2	2	NA	NA	NA	NA	19442.276314	0	1	95	6	6	1.34	4	4	0	2	0	2	32	2	3	2	NA
62202	7	2	1	36	NA	1	1	1	NA	2	NA	1	1	NA	NA	2	1	NA	1	2	2	1	2	2	1	2	2	1	41155.167164	40844.556107	1	102	14	14	2.83	6	6	1	2	0	1	36	1	2	1	3
62203	7	2	1	8	NA	4	4	2	99	NA	NA	1	1	NA	2	NA	NA	NA	1	1	2	1	2	2	1	2	2	NA	11324.954668	11525.075349	1	93	12	12	NA	3	3	0	1	0	2	49	2	3	1	3
62204	7	1	2	9	NA	5	6	NA	NA	NA	NA	2	1	3	3	NA	NA	NA	1	1	2	1	2	2	NA	NA	NA	NA	5585.02957	0	2	103	15	15	5	4	4	0	2	0	1	48	2	5	1	5
62205	7	2	1	28	NA	3	3	2	NA	2	NA	1	1	NA	NA	5	5	NA	1	2	2	1	2	2	1	2	2	1	103663.693967	105583.964573	1	90	15	15	5	4	4	0	1	0	2	53	1	5	1	5
62206	7	2	2	35	NA	3	3	1	NA	2	NA	1	1	NA	NA	4	1	2	1	2	2	1	2	2	NA	NA	NA	NA	67177.369911	67642.297015	3	92	14	14	2.74	6	6	2	2	0	1	35	1	5	1	4
62207	7	2	1	0	0	4	4	1	1	NA	NA	1	1	NA	NA	NA	NA	NA	1	1	2	1	2	2	NA	NA	NA	NA	6988.613752	7730.080563	1	100	5	5	1.05	3	3	1	0	0	2	35	1	4	6	NA
62208	7	2	1	38	NA	2	2	1	NA	2	NA	2	2	3	NA	4	1	NA	2	2	2	1	2	2	1	2	2	2	41241.224595	41216.943466	2	102	7	7	1.53	5	5	1	2	0	2	37	2	4	1	4
62209	7	2	2	62	NA	1	1	1	NA	2	NA	2	2	3	NA	1	4	NA	2	2	2	2	2	2	2	2	2	2	13473.304889	14578.166065	2	96	6	6	1.11	6	6	0	2	1	1	40	2	2	1	2
62210	7	2	1	15	NA	3	3	2	188	NA	NA	1	1	NA	10	NA	NA	NA	1	1	2	1	2	2	1	2	2	1	100370.520459	102294.664852	1	90	15	15	5	4	4	0	2	1	2	52	1	5	1	NA
62211	7	1	2	63	NA	1	1	NA	NA	2	NA	2	2	77	NA	1	1	NA	2	2	2	1	2	2	NA	NA	NA	NA	16352.915834	0	3	92	9	9	2.22	5	5	1	0	2	1	66	2	1	1	1
62212	7	1	2	8	NA	4	4	NA	NA	NA	NA	1	1	NA	2	NA	NA	NA	1	1	2	1	2	2	NA	NA	NA	NA	9465.598219	0	2	91	12	12	NA	3	3	0	1	0	1	56	1	4	1	4
62213	7	2	1	2	NA	4	4	2	25	NA	NA	1	1	NA	NA	NA	NA	NA	1	1	2	1	2	2	NA	NA	NA	NA	5422.375171	5488.513785	2	99	4	4	0.94	3	3	1	0	0	1	48	2	3	6	NA
62214	7	2	2	22	NA	4	4	2	NA	2	NA	1	1	NA	NA	3	4	2	1	2	2	1	2	2	1	2	2	1	18723.98095	21433.166124	2	95	7	7	1.41	5	5	2	0	0	2	53	1	3	3	NA
62215	7	2	2	65	NA	3	3	2	NA	2	NA	1	1	NA	NA	4	1	NA	1	2	2	1	2	2	1	2	2	1	129999.035519	129559.2554	1	98	13	13	NA	2	2	0	0	2	2	80	1	2	2	NA
62216	7	2	1	0	6	3	3	1	7	NA	NA	1	1	NA	NA	NA	NA	NA	1	1	2	1	2	2	NA	NA	NA	NA	19442.488468	19106.370101	2	92	15	15	5	3	3	1	0	0	2	31	2	5	1	5
62217	7	2	2	77	NA	1	1	1	NA	2	NA	1	1	NA	NA	1	5	NA	1	2	2	1	2	2	1	2	2	NA	15730.58404	17568.357111	2	98	4	4	0.97	3	3	0	1	1	2	77	1	1	5	NA
62218	7	2	2	38	NA	4	4	1	NA	2	NA	1	1	NA	NA	4	5	3	1	2	2	1	2	2	1	2	2	1	39534.635218	41046.564195	2	102	14	14	4.05	3	3	0	1	0	1	18	1	2	NA	NA
62219	7	2	2	2	NA	1	1	1	36	NA	NA	1	1	NA	NA	NA	NA	NA	1	1	2	1	2	2	NA	NA	NA	NA	11582.174418	11621.723611	2	102	4	4	0.44	7	7	1	3	0	1	48	1	9	1	9
62220	7	2	2	31	NA	4	4	2	NA	2	NA	1	1	NA	NA	5	5	2	1	2	2	1	2	2	1	2	2	1	33193.038733	33538.564898	1	96	9	9	4.92	1	1	0	0	0	2	31	1	5	5	NA
62221	7	2	2	41	NA	4	4	1	NA	2	NA	1	1	NA	NA	5	1	2	1	2	2	1	2	2	1	2	2	1	25818.768393	25697.012112	1	100	14	14	3.6	4	4	1	1	0	1	41	1	4	1	5
62222	7	2	1	32	NA	3	3	2	NA	2	NA	1	1	NA	NA	5	1	NA	1	2	2	1	2	2	1	2	2	1	89973.129052	97483.088567	1	93	15	15	5	2	2	0	0	0	2	30	1	5	1	5
62223	7	2	1	54	NA	5	6	2	NA	2	NA	2	1	6	NA	3	1	NA	1	2	2	1	2	2	1	2	2	1	10133.862484	12107.78442	3	90	77	77	NA	3	3	0	1	0	1	54	2	3	1	3
62224	7	2	2	29	NA	2	2	2	NA	2	NA	2	2	4	NA	1	1	2	2	2	2	1	2	2	2	2	2	2	43986.779369	46449.619953	1	93	9	9	2.46	4	4	0	2	0	1	35	2	1	1	1
62225	7	2	2	13	NA	1	1	1	160	NA	NA	1	1	NA	7	NA	NA	NA	1	1	2	1	2	2	1	2	2	1	24481.187693	25761.611656	1	92	15	15	4.99	4	4	0	2	0	2	43	1	4	1	4
62226	7	2	1	80	NA	2	2	1	NA	2	NA	2	1	9	NA	4	1	NA	2	2	2	2	2	2	2	2	1	NA	13654.270555	13892.295449	2	93	9	9	3.64	2	2	0	0	2	2	79	2	2	1	4
62227	7	2	1	19	NA	3	3	2	235	2	NA	1	1	NA	15	NA	NA	NA	1	2	2	1	2	2	1	2	2	1	68701.580401	72973.564721	2	94	15	15	5	5	5	0	2	0	1	53	1	5	1	5
62228	7	2	1	50	NA	3	3	2	NA	2	NA	1	1	NA	NA	5	1	NA	1	2	2	1	2	2	1	2	2	1	144353.133634	144729.952645	1	91	14	14	3.15	5	5	0	1	0	2	50	1	5	1	5
62229	7	2	2	31	NA	3	3	1	NA	2	NA	1	1	NA	NA	5	1	2	1	2	2	1	2	2	1	2	2	1	72426.980535	75980.145152	1	98	6	6	1.31	3	3	1	0	0	1	30	1	5	1	5
62230	7	2	1	75	NA	3	3	1	NA	2	NA	1	1	NA	NA	1	3	NA	1	2	2	1	2	2	1	2	2	NA	12946.818038	13703.92145	1	101	5	3	1.07	2	1	0	0	2	2	70	1	4	2	NA
62231	7	2	2	48	NA	1	1	1	NA	2	NA	1	1	NA	NA	3	1	NA	1	2	2	1	2	2	1	2	2	1	43535.993088	52686.708499	2	102	15	15	3.92	5	5	0	0	0	1	19	1	4	NA	NA
62232	7	2	2	42	NA	3	3	2	NA	2	NA	1	1	NA	NA	4	1	2	1	2	2	1	2	2	1	2	2	1	115926.402585	118970.086068	1	101	14	14	3.3	4	4	0	2	0	2	42	1	4	1	3
62233	7	2	2	63	NA	1	1	1	NA	2	NA	1	1	NA	NA	2	4	NA	1	2	2	1	2	2	NA	NA	NA	NA	10999.00871	11900.968385	2	98	6	6	0.78	7	7	1	3	1	2	63	1	2	4	NA
62234	7	2	1	23	NA	4	4	2	NA	2	NA	1	1	NA	NA	4	5	NA	1	2	2	1	2	2	1	2	2	1	14860.312419	14555.816778	3	90	15	15	4.89	5	5	0	0	0	2	57	2	3	1	3
62235	7	2	2	2	NA	3	3	2	33	NA	NA	1	1	NA	NA	NA	NA	NA	1	1	2	1	2	2	NA	NA	NA	NA	49862.013993	55032.245455	2	91	15	15	5	4	4	2	0	0	1	35	1	5	1	5
62236	7	2	1	61	NA	5	6	2	NA	2	NA	2	1	6	NA	4	1	NA	1	2	2	1	2	2	1	2	2	1	9048.959172	9513.611982	1	93	15	15	5	5	5	1	0	1	1	61	2	4	1	4
62237	7	2	2	58	NA	3	3	1	NA	2	NA	1	1	NA	NA	5	1	NA	1	2	2	1	2	2	1	2	2	1	140431.173819	139253.659476	1	91	7	7	2.64	2	2	0	0	1	2	58	1	5	1	4
62238	7	2	2	0	4	3	3	1	4	NA	NA	1	1	NA	NA	NA	NA	NA	1	1	2	1	2	2	NA	NA	NA	NA	20786.668002	20803.881706	1	101	8	8	1.85	5	5	3	0	0	2	31	1	2	1	2
62239	7	2	2	22	NA	2	2	2	NA	2	NA	2	2	2	NA	3	6	2	2	2	2	2	2	2	2	2	2	2	39426.061521	39254.343691	2	94	14	1	0.09	5	1	0	0	0	1	24	2	4	5	NA
62240	7	2	2	14	NA	2	2	2	180	NA	NA	1	1	NA	9	NA	NA	NA	1	1	2	1	2	2	1	2	2	1	26657.121865	28092.602686	1	97	14	14	3.25	4	4	0	2	0	1	45	1	3	6	NA
62241	7	2	1	2	NA	2	2	2	31	NA	NA	1	1	NA	NA	NA	NA	NA	1	1	2	1	2	2	NA	NA	NA	NA	9237.934626	9897.780242	2	90	14	14	3.45	4	4	1	1	0	2	34	2	5	6	NA
62242	7	2	1	24	NA	3	3	1	NA	2	NA	1	1	NA	NA	5	5	NA	1	2	2	1	2	2	1	2	2	1	129608.716834	132839.525748	1	100	6	6	1.98	2	2	0	0	0	1	50	1	5	4	NA
62243	7	2	2	1	16	3	3	2	16	NA	NA	1	1	NA	NA	NA	NA	NA	1	1	2	1	2	2	NA	NA	NA	NA	49862.013993	51432.868823	2	91	15	15	5	4	4	2	0	0	1	34	1	5	1	5
62244	7	2	1	1	17	1	1	1	18	NA	NA	1	1	NA	NA	NA	NA	NA	1	1	2	1	2	2	NA	NA	NA	NA	14505.670599	14525.271178	2	102	15	15	5	4	4	2	0	0	1	32	1	5	1	5
62245	7	2	1	8	NA	5	6	2	97	NA	NA	1	1	NA	2	NA	NA	NA	1	1	2	1	2	2	1	2	2	NA	10810.913614	11522.32071	1	97	15	15	5	4	4	1	1	0	1	44	2	5	1	5
62246	7	2	2	0	1	1	1	1	2	NA	NA	1	1	NA	NA	NA	NA	NA	2	1	2	2	2	2	NA	NA	NA	NA	7210.38482	7501.352858	1	100	99	99	NA	7	7	2	3	0	2	35	2	1	1	NA
62247	7	1	2	0	6	4	4	NA	NA	NA	NA	1	1	NA	NA	NA	NA	NA	1	1	2	1	2	2	NA	NA	NA	NA	5158.857524	0	1	97	7	7	1.74	4	4	2	0	0	1	34	1	5	1	5
62248	7	2	1	65	NA	5	6	2	NA	2	NA	2	2	3	NA	1	1	NA	1	2	1	1	2	1	1	2	1	NA	9048.959172	9881.360452	1	93	8	8	1.2	7	7	1	1	1	1	24	2	2	5	NA
62249	7	2	2	26	NA	3	3	1	NA	2	NA	1	1	NA	NA	5	5	2	1	2	2	1	2	2	1	2	2	1	59001.303336	59528.815212	2	101	4	4	1.38	1	1	0	0	0	2	26	1	5	5	NA
62250	7	2	1	34	NA	1	1	1	NA	1	2	1	1	NA	NA	5	1	NA	1	2	2	1	2	2	1	2	2	1	51543.062078	52965.08671	3	92	15	15	5	3	3	1	0	0	1	34	1	5	1	5
62251	7	2	2	51	NA	5	6	1	NA	2	NA	2	1	7	NA	4	1	NA	1	2	2	1	2	2	1	2	2	1	16672.82247	17074.238333	1	92	12	12	NA	4	4	0	0	0	1	59	2	3	1	4
62252	7	2	2	11	NA	1	1	1	143	NA	NA	1	1	NA	5	NA	NA	NA	1	1	2	1	2	2	1	2	2	1	17053.854294	17379.519997	3	92	15	8	2.62	4	3	1	1	0	1	30	1	2	6	NA
62253	7	2	1	18	NA	3	3	2	228	2	NA	1	1	NA	13	NA	NA	NA	1	2	2	1	2	2	1	2	2	1	68701.580401	72973.564721	2	94	14	14	5	3	3	0	0	0	1	42	1	5	1	5
62254	7	2	1	14	NA	4	4	2	179	NA	NA	1	1	NA	9	NA	NA	NA	1	1	2	1	2	2	NA	NA	NA	NA	15381.581315	15476.088016	1	93	12	12	NA	5	4	0	2	0	1	32	1	2	5	NA
62255	7	2	1	65	NA	3	3	2	NA	1	2	1	1	NA	NA	3	1	NA	1	2	2	1	2	2	1	2	2	1	29731.886612	29889.869541	1	95	3	3	0.87	2	2	0	0	2	2	65	1	2	1	3
62256	7	2	1	80	NA	3	3	2	NA	1	2	1	1	NA	NA	1	1	NA	1	2	2	1	2	2	1	2	2	NA	7911.357817	9487.389486	2	94	5	5	1.63	2	2	0	0	2	2	79	1	3	1	1
62257	7	2	2	2	NA	1	1	1	31	NA	NA	1	1	NA	NA	NA	NA	NA	2	1	2	NA	NA	NA	NA	NA	NA	NA	9469.751474	10135.116584	1	102	NA	NA	NA	5	5	1	2	0	1	39	NA	NA	1	NA
62258	7	2	1	47	NA	2	2	1	NA	2	NA	2	2	6	NA	1	1	NA	2	2	2	2	2	2	NA	NA	NA	NA	43470.92932	42833.060444	1	92	6	6	0.93	5	5	0	2	0	1	47	2	1	1	1
62259	7	2	1	61	NA	4	4	2	NA	1	2	1	1	NA	NA	4	3	NA	1	2	2	1	2	2	1	2	2	1	7736.56115	7645.782314	1	99	4	2	0.87	2	1	0	0	1	2	59	1	3	3	NA
62260	7	2	1	10	NA	3	3	2	125	NA	NA	1	1	NA	4	NA	NA	NA	1	1	2	1	2	2	1	2	2	1	57305.501166	60591.443404	1	94	15	15	5	5	5	0	3	0	1	46	1	3	1	5
62261	7	2	1	47	NA	2	2	1	NA	2	NA	2	1	6	NA	4	1	NA	1	2	2	1	2	2	2	2	2	2	33029.272844	33366.323953	2	93	14	14	3.25	4	4	0	2	0	2	46	2	5	1	4
62262	7	2	2	0	10	2	2	1	10	NA	NA	1	1	NA	NA	NA	NA	NA	2	1	2	2	2	2	NA	NA	NA	NA	7367.430495	7616.752822	2	91	5	5	0.74	5	5	1	1	0	1	35	2	1	1	2
62263	7	2	1	2	NA	3	3	2	32	NA	NA	1	1	NA	NA	NA	NA	NA	1	1	2	1	2	2	NA	NA	NA	NA	28617.223132	33531.791823	1	101	3	3	0.61	4	4	1	2	0	1	38	1	2	4	NA
62264	7	2	1	77	NA	3	3	2	NA	1	2	1	1	NA	NA	2	1	NA	1	2	2	1	2	2	1	2	2	NA	52448.388619	55291.886181	1	99	7	7	2.72	2	2	0	0	2	1	77	1	2	1	3
62265	7	2	1	52	NA	3	3	2	NA	1	2	1	1	NA	NA	4	1	NA	1	2	2	1	2	2	1	2	2	1	19478.845078	19591.5023	2	95	7	7	1.13	6	6	0	3	1	1	52	1	4	1	4
62266	7	2	1	64	NA	3	3	2	NA	2	NA	2	1	6	NA	5	3	NA	1	2	2	1	2	2	1	2	2	1	29999.543427	30837.648113	2	91	12	5	1.79	3	1	0	0	1	1	52	1	4	3	NA
62267	7	2	2	27	NA	3	3	2	NA	2	NA	1	1	NA	NA	4	1	2	1	2	2	1	2	2	1	2	2	1	34430.806911	35615.742482	2	95	6	6	1.08	4	4	1	1	0	1	39	1	4	1	4
62268	7	2	2	15	NA	1	1	1	192	NA	NA	1	1	NA	9	NA	NA	NA	2	2	2	1	2	2	1	2	2	1	16734.618372	17498.916137	2	96	5	5	0.78	5	5	0	2	0	1	37	2	1	5	NA
62269	7	2	1	29	NA	4	4	2	NA	2	NA	1	1	NA	NA	2	5	NA	1	2	2	1	2	2	1	2	2	1	14718.123234	15404.517346	2	101	1	1	0.1	6	6	1	2	1	2	27	1	2	1	2
62270	7	2	2	33	NA	2	2	1	NA	2	NA	2	2	2	NA	5	5	2	2	2	2	1	2	2	2	2	2	2	31765.061314	30907.973228	2	93	4	4	0.56	5	5	0	0	0	2	49	2	2	5	NA
62271	7	2	1	7	NA	4	4	2	87	NA	NA	1	1	NA	0	NA	NA	NA	1	1	2	1	2	2	NA	NA	NA	NA	6971.452972	8307.996458	2	99	7	7	1.63	4	4	0	2	0	1	53	1	3	3	NA
62272	7	2	1	9	NA	2	2	1	111	NA	NA	1	1	NA	3	NA	NA	NA	2	1	2	1	2	2	1	2	2	1	11102.340512	11169.626274	2	93	6	6	0.64	7	7	2	1	3	2	60	2	3	2	NA
62273	7	2	2	15	NA	5	6	1	184	NA	NA	1	1	NA	10	NA	NA	NA	1	1	2	1	2	2	1	2	2	1	7588.544207	7881.983727	3	91	14	14	4.03	4	4	0	2	0	1	51	2	4	1	5
62274	7	2	1	2	NA	4	4	1	28	NA	NA	1	1	NA	NA	NA	NA	NA	1	1	2	1	2	2	NA	NA	NA	NA	5103.735747	5455.59	2	95	3	3	0.38	5	5	2	2	0	2	37	1	4	3	NA
62275	7	2	2	41	NA	5	6	2	NA	2	NA	2	1	8	NA	5	5	2	1	2	2	1	2	2	1	2	2	1	14442.406316	14518.77693	2	99	15	15	5	1	1	0	0	0	2	41	2	5	5	NA
62276	7	2	1	9	NA	3	3	2	114	NA	NA	1	1	NA	3	NA	NA	NA	1	1	2	1	2	2	1	2	2	NA	63059.776443	67841.511058	1	99	15	15	5	4	4	1	1	0	2	42	1	5	1	5
62277	7	2	2	55	NA	3	3	1	NA	2	NA	1	1	NA	NA	4	3	NA	1	2	2	1	2	2	1	2	2	1	139343.551779	140618.30879	2	98	9	9	5	1	1	0	0	0	2	55	1	4	3	NA
62278	7	2	2	72	NA	3	3	1	NA	2	NA	1	1	NA	NA	4	1	NA	1	2	2	1	2	2	1	2	2	NA	62212.598767	64340.261278	1	94	7	7	2.51	2	2	0	0	2	2	72	1	4	1	1
62279	7	2	1	80	NA	4	4	2	NA	1	2	1	1	NA	NA	2	2	NA	1	2	2	1	2	2	1	2	2	NA	9456.784526	9941.375417	2	99	13	13	NA	3	3	0	0	1	1	80	1	2	2	NA
62280	7	2	2	54	NA	4	4	1	NA	2	NA	1	1	NA	NA	4	2	NA	1	2	2	1	2	2	1	2	2	1	16966.723528	16502.38463	2	95	6	6	1.7	2	2	0	0	0	2	54	1	4	2	NA
62281	7	2	2	13	NA	4	4	2	162	NA	NA	1	1	NA	7	NA	NA	NA	1	1	2	1	2	2	1	2	2	1	11372.489138	11738.962427	1	99	6	6	0.96	5	5	1	2	0	2	35	1	4	1	2
62282	7	2	2	57	NA	4	4	1	NA	2	NA	1	1	NA	NA	5	3	NA	1	2	2	1	2	2	1	2	2	1	21219.116826	20638.40003	1	102	6	6	1.7	2	2	0	0	1	2	80	NA	NA	2	NA
62283	7	2	1	2	NA	1	1	1	29	NA	NA	1	1	NA	NA	NA	NA	NA	1	1	2	1	2	2	NA	NA	NA	NA	14457.854197	15490.547336	1	92	10	10	2.93	4	4	1	0	0	2	55	1	4	1	4
62284	7	2	2	64	NA	3	3	1	NA	2	NA	1	1	NA	NA	5	1	NA	1	2	2	1	2	2	1	2	2	1	117778.281347	120111.495123	1	94	8	8	2.41	3	3	0	0	3	1	63	1	4	1	5
62285	7	2	2	17	NA	3	3	2	206	2	NA	1	1	NA	11	NA	NA	NA	1	2	2	1	2	2	1	2	2	1	103007.696238	104941.393061	1	101	6	6	1.31	3	3	0	1	0	1	51	1	4	1	4
62286	7	2	1	30	NA	4	4	2	NA	2	NA	1	1	NA	NA	3	5	NA	1	2	2	1	2	2	1	2	2	1	12556.207754	12615.022145	2	99	NA	77	NA	7	7	1	0	1	2	51	1	2	1	3
62287	7	2	2	73	NA	4	4	1	NA	2	NA	1	1	NA	NA	4	1	NA	1	2	2	1	2	2	1	2	2	NA	12183.823561	12607.778632	2	100	6	6	2.11	2	2	0	0	2	1	79	1	3	1	4
62288	7	2	1	29	NA	3	3	1	NA	2	NA	1	1	NA	NA	4	5	NA	1	2	2	1	2	2	1	2	2	1	22634.531479	23281.741513	1	103	9	6	2.24	3	1	0	0	0	1	27	1	5	5	NA
62289	7	2	1	71	NA	5	7	1	NA	2	NA	1	1	NA	NA	2	3	NA	1	2	2	1	2	2	1	2	2	NA	13555.672819	15969.746949	1	94	3	3	1.07	1	1	0	0	1	1	71	1	2	3	NA
62290	7	2	2	2	NA	4	4	2	29	NA	NA	1	1	NA	NA	NA	NA	NA	1	1	2	1	2	2	NA	NA	NA	NA	7618.827213	7957.141798	2	101	1	1	0	3	3	2	0	0	1	22	1	3	5	NA
62291	7	2	1	56	NA	5	7	1	NA	1	1	2	1	8	NA	4	1	NA	1	2	2	1	2	2	1	2	2	1	20111.196953	20038.543847	1	92	14	14	5	2	2	0	0	0	1	56	2	4	1	4
62292	7	2	1	80	NA	3	3	2	NA	1	1	1	1	NA	NA	5	2	NA	1	2	2	1	2	2	NA	NA	NA	NA	36829.543424	39682.305625	1	93	15	15	5	4	3	0	0	3	1	80	1	5	2	NA
62293	7	2	1	67	NA	3	3	2	NA	1	1	2	1	9	NA	4	3	NA	1	2	2	1	2	2	1	2	2	NA	28478.57859	28745.66908	1	101	3	3	1.16	1	1	0	0	1	1	67	2	4	3	NA
62294	7	2	1	9	NA	2	2	2	117	NA	NA	1	1	NA	4	NA	NA	NA	2	1	2	1	2	2	1	2	2	1	9390.522479	10327.334743	2	90	3	3	0.54	4	4	1	2	0	2	33	2	1	4	NA
62295	7	2	2	69	NA	2	2	2	NA	2	NA	2	1	9	NA	2	2	NA	1	2	2	1	2	2	1	2	2	1	9716.805546	12994.252166	2	90	2	2	0.79	1	1	0	0	1	2	69	2	2	2	NA
62296	7	2	1	19	NA	4	4	2	232	2	NA	1	1	NA	15	NA	NA	NA	1	2	2	1	2	2	1	2	2	1	13251.602554	13277.802057	1	96	15	15	5	2	2	0	0	0	2	51	1	5	5	NA
62297	7	2	1	43	NA	4	4	2	NA	1	1	1	1	NA	NA	4	1	NA	1	2	2	1	2	2	1	2	2	1	18402.969014	18977.095614	2	95	10	10	3.67	3	3	0	1	0	1	43	1	4	1	4
62298	7	2	1	15	NA	3	3	2	192	NA	NA	1	1	NA	10	NA	NA	NA	1	1	2	1	2	2	1	2	2	1	93665.036597	95017.313859	1	91	14	14	3.8	4	4	0	2	0	1	50	NA	NA	1	5
62299	7	2	1	8	NA	5	6	2	108	NA	NA	1	1	NA	2	NA	NA	NA	1	1	2	1	2	2	1	2	2	1	6631.058951	7488.793181	2	92	12	12	NA	7	7	2	4	0	1	54	2	2	1	5
62300	7	2	2	6	NA	4	4	2	83	NA	NA	1	1	NA	1	NA	NA	NA	1	1	2	1	2	2	NA	NA	NA	NA	6929.51414	7399.559927	2	99	14	14	4.09	3	3	0	2	0	2	37	1	5	5	NA
62301	7	2	1	23	NA	4	4	1	NA	2	NA	1	1	NA	NA	2	5	NA	1	2	2	1	2	2	1	2	2	1	16995.648055	16907.09145	1	96	12	12	NA	7	7	1	0	1	2	59	1	3	1	1
62302	7	2	2	51	NA	2	2	1	NA	2	NA	2	2	6	NA	1	5	NA	2	2	2	1	2	2	2	2	2	2	19676.781212	20033.616894	2	103	77	77	NA	4	4	0	0	0	2	46	2	1	4	NA
62303	7	2	2	76	NA	3	3	1	NA	2	NA	1	1	NA	NA	3	1	NA	1	2	2	1	2	2	1	2	2	NA	61501.13451	65355.920739	2	101	6	6	1.62	3	3	0	0	2	1	80	1	3	1	3
62304	7	2	2	6	NA	1	1	2	77	NA	NA	1	1	NA	0	NA	NA	NA	2	1	2	2	2	2	NA	NA	NA	NA	9872.244853	10573.701398	2	90	6	6	0.96	5	5	1	1	0	1	39	2	2	1	NA
62305	7	2	1	10	NA	1	1	2	131	NA	NA	1	1	NA	5	NA	NA	NA	2	1	2	2	2	2	1	2	2	1	13285.093011	14158.005149	2	94	9	9	2.37	5	5	0	1	0	1	48	2	4	1	2
62306	7	2	1	0	9	2	2	2	9	NA	NA	1	1	NA	NA	NA	NA	NA	1	1	2	1	2	2	NA	NA	NA	NA	4884.343512	4884.433539	3	90	12	12	NA	3	3	1	0	0	1	40	2	5	1	4
62307	7	2	1	61	NA	4	4	2	NA	2	NA	1	1	NA	NA	3	5	NA	1	2	2	1	2	2	1	2	2	1	7828.117773	8460.915547	2	90	4	4	1.2	2	2	0	0	2	2	80	1	3	2	NA
62308	7	2	2	78	NA	3	3	2	NA	2	NA	1	1	NA	NA	3	1	NA	1	2	2	1	2	2	1	2	2	NA	83112.549416	87237.362828	1	97	7	7	2.64	2	2	0	0	2	1	79	1	4	1	3
62309	7	2	2	47	NA	1	1	1	NA	2	NA	2	2	3	NA	2	2	NA	2	2	2	2	2	2	2	2	2	2	40337.933888	40548.292782	3	92	4	4	0.46	7	7	1	2	0	2	31	2	2	1	1
62310	7	2	2	8	NA	4	4	2	97	NA	NA	1	1	NA	1	NA	NA	NA	1	1	2	1	2	2	1	2	2	1	7632.404654	7765.546414	2	101	1	1	0.1	6	6	1	2	1	2	27	1	2	1	2
62311	7	2	1	18	NA	3	3	2	228	2	NA	1	1	NA	15	NA	NA	NA	1	2	2	1	2	2	1	2	2	1	68148.957861	67253.324127	1	93	15	15	3.92	5	5	0	1	0	2	54	1	5	1	5
62312	7	2	2	63	NA	1	1	1	NA	2	NA	2	2	7	NA	1	1	NA	2	2	1	1	2	2	1	2	2	2	16352.915834	17178.789759	3	92	8	8	1.85	5	5	1	0	2	1	66	2	1	1	1
62313	7	2	1	7	NA	1	1	1	93	NA	NA	1	1	NA	0	NA	NA	NA	1	1	2	1	2	2	NA	NA	NA	NA	12577.115885	12876.06354	2	96	5	5	0.76	5	5	1	2	0	1	44	2	1	1	3
62314	7	2	1	61	NA	4	4	2	NA	2	NA	1	1	NA	NA	3	5	NA	1	2	2	1	2	2	1	2	2	1	7611.107768	7639.752345	2	97	3	3	1.33	1	1	0	0	1	1	61	1	3	5	NA
62315	7	2	2	80	NA	4	4	2	NA	2	NA	1	1	NA	NA	2	2	NA	1	2	2	1	2	2	1	2	2	NA	12842.559946	13803.13967	2	95	99	99	NA	2	2	0	1	1	2	80	1	2	2	NA
62316	7	2	1	39	NA	2	2	1	NA	2	NA	2	1	7	NA	2	1	NA	1	2	2	1	2	2	1	2	2	1	31674.692905	34832.561132	2	100	4	4	0.81	4	4	0	2	0	2	37	1	2	1	2
62317	7	2	1	46	NA	3	3	2	NA	2	NA	1	1	NA	NA	5	1	NA	1	2	2	1	2	2	1	2	2	1	18872.772727	18824.29246	1	94	7	7	0.94	7	7	1	4	0	2	46	2	5	1	5
62318	7	2	2	0	10	3	3	1	11	NA	NA	1	1	NA	NA	NA	NA	NA	1	1	2	1	2	2	NA	NA	NA	NA	8114.787453	8336.925581	1	91	2	2	0.27	5	5	2	2	0	2	42	1	4	3	NA
62319	7	2	2	4	NA	4	4	1	58	NA	NA	1	1	NA	NA	NA	NA	NA	1	1	2	1	2	2	NA	NA	NA	NA	10437.988787	11231.392369	2	100	1	1	0.08	5	5	1	2	0	2	19	1	3	NA	NA
62320	7	2	2	64	NA	3	3	2	NA	2	NA	1	1	NA	NA	4	1	NA	1	2	2	1	2	2	1	2	2	1	122483.259869	124909.680309	3	91	7	7	2.89	2	2	0	0	2	2	64	1	4	1	4
62321	7	2	2	8	NA	5	6	1	100	NA	NA	2	1	3	3	NA	NA	NA	1	1	2	1	2	2	1	2	2	1	6412.057856	6847.117735	3	91	14	14	4.03	4	4	0	2	0	1	50	1	5	1	5
62322	7	2	2	4	NA	4	4	1	59	NA	NA	1	1	NA	NA	NA	NA	NA	1	1	2	1	2	2	NA	NA	NA	NA	10295.166918	11223.20055	2	96	4	4	0.4	7	7	3	2	0	2	25	1	2	5	NA
62323	7	2	2	2	NA	4	4	2	29	NA	NA	1	1	NA	NA	NA	NA	NA	1	1	2	1	2	2	NA	NA	NA	NA	7618.827213	7957.141798	2	101	1	1	0	3	3	2	0	0	1	22	1	3	5	NA
62324	7	2	2	60	NA	1	1	2	NA	2	NA	2	2	77	NA	4	4	NA	2	2	2	1	2	2	1	2	2	2	11469.456138	12167.81965	1	90	3	3	0.23	7	7	3	1	1	2	35	2	2	5	NA
62325	7	2	2	43	NA	4	4	1	NA	2	NA	1	1	NA	NA	3	6	2	1	2	2	1	2	2	1	2	2	1	30932.175051	32888.281888	2	101	1	1	0.1	2	2	0	0	0	1	56	1	3	6	NA
62326	7	2	1	69	NA	3	3	2	NA	2	NA	1	1	NA	NA	5	1	NA	1	2	2	1	2	2	1	2	2	1	153565.050575	157855.235487	1	97	10	10	4.3	2	2	0	0	1	2	56	1	5	1	5
62327	7	2	2	19	NA	4	4	2	238	2	NA	1	1	NA	15	NA	NA	NA	1	2	2	1	2	2	1	2	2	1	12209.74498	12386.615954	2	90	6	6	1.12	4	4	0	1	1	1	63	2	1	1	1
62328	7	2	2	9	NA	4	4	1	119	NA	NA	1	1	NA	3	NA	NA	NA	1	1	2	1	2	2	1	2	2	1	7899.813226	8111.155436	2	97	15	15	5	4	4	0	2	0	1	47	NA	NA	6	NA
62329	7	2	1	2	NA	2	2	1	26	NA	NA	1	1	NA	NA	NA	NA	NA	2	1	2	2	2	2	NA	NA	NA	NA	11793.948458	12167.27893	1	100	3	3	0.39	5	5	1	2	0	1	32	2	1	6	NA
62330	7	2	2	33	NA	5	6	1	NA	2	NA	2	2	3	NA	5	1	2	1	2	2	1	2	2	1	2	2	1	21097.664283	22267.583876	2	96	14	14	5	2	2	0	0	0	2	33	2	5	1	5
62331	7	2	1	9	NA	5	7	2	111	NA	NA	1	1	NA	3	NA	NA	NA	1	1	2	1	2	2	1	2	2	1	8246.426933	8701.859504	1	99	14	14	3.94	4	4	1	1	0	1	43	1	4	1	5
62332	7	2	1	22	NA	3	3	1	NA	2	NA	1	1	NA	NA	4	6	NA	1	2	2	1	2	2	1	2	2	1	31962.323978	33458.586112	1	100	4	4	1.06	3	2	0	0	0	1	22	1	4	6	NA
62333	7	2	2	45	NA	5	6	1	NA	2	NA	2	1	6	NA	3	1	NA	1	2	1	1	2	1	NA	NA	NA	NA	13046.228603	13115.21631	2	92	12	77	NA	7	2	0	0	2	1	53	2	3	1	3
62334	7	2	1	9	NA	3	3	1	108	NA	NA	1	1	NA	2	NA	NA	NA	1	1	2	1	2	2	1	2	2	1	19590.665143	20475.022602	3	91	5	5	0.87	4	4	0	2	0	2	38	1	2	3	NA
62335	7	2	1	14	NA	2	2	2	171	NA	NA	1	1	NA	7	NA	NA	NA	1	1	2	1	2	2	1	2	2	1	13921.972975	14228.387356	3	90	14	14	3.69	4	4	0	2	0	2	49	1	4	1	4
62336	7	2	1	55	NA	2	2	1	NA	2	NA	2	1	7	NA	4	6	NA	2	2	2	2	2	2	2	2	2	2	24211.824535	24947.165851	2	93	10	10	3.67	3	3	0	0	0	2	56	2	4	6	NA
62337	7	2	2	10	NA	1	1	2	123	NA	NA	2	2	3	5	NA	NA	NA	2	1	2	2	2	2	1	2	2	1	15166.167659	15537.272247	2	94	7	7	1.04	7	7	0	3	0	1	37	2	1	1	3
62338	7	1	2	2	NA	1	1	NA	NA	NA	NA	1	1	NA	NA	NA	NA	NA	1	1	2	1	2	2	NA	NA	NA	NA	12260.86913	0	3	92	5	5	0.68	6	6	3	0	0	2	19	1	4	NA	NA
62339	7	2	1	29	NA	3	3	1	NA	2	NA	1	1	NA	NA	4	1	NA	1	2	2	1	2	2	1	2	2	1	71402.235366	74200.659205	2	100	15	15	5	4	4	1	1	0	1	29	1	4	1	4
62340	7	2	1	44	NA	3	3	2	NA	2	NA	1	1	NA	NA	4	1	NA	1	2	2	1	2	2	1	2	2	1	126789.52929	130826.463813	1	101	6	6	1.28	4	4	2	0	0	1	44	1	4	1	4
62341	7	2	1	8	NA	1	1	2	104	NA	NA	1	1	NA	2	NA	NA	NA	1	1	2	1	2	2	1	2	2	1	13285.093011	13365.60735	2	94	7	7	2.16	3	3	0	1	0	2	28	1	2	1	1
62342	7	2	2	38	NA	3	3	1	NA	2	NA	1	1	NA	NA	4	1	2	1	2	2	1	2	2	1	2	2	1	77778.949308	78565.115731	1	101	8	8	1.85	5	5	0	3	0	1	41	1	3	1	4
62343	7	2	1	28	NA	4	4	2	NA	2	NA	1	1	NA	NA	4	5	NA	1	2	2	1	2	2	1	2	2	1	17420.978407	17615.311737	2	97	5	5	0.76	5	5	0	0	0	2	50	1	4	5	NA
62344	7	1	2	32	NA	4	4	NA	NA	2	NA	1	1	NA	NA	5	5	3	1	2	2	NA	NA	NA	NA	NA	NA	NA	26426.249254	0	1	99	NA	NA	NA	1	1	0	0	0	2	32	1	5	5	NA
62345	7	2	2	38	NA	3	3	1	NA	2	NA	1	1	NA	NA	5	1	2	1	2	2	1	2	2	1	2	2	1	64324.554311	66806.652381	2	103	15	15	5	4	4	2	0	0	1	36	2	4	1	5
62346	7	2	1	19	NA	5	7	1	239	2	NA	2	2	4	15	NA	NA	NA	1	2	2	1	2	2	1	2	2	1	6558.308393	6849.983523	2	92	99	1	0.22	4	1	0	0	0	1	19	1	4	NA	NA
62347	7	2	2	71	NA	3	3	2	NA	2	NA	1	1	NA	NA	3	2	NA	1	2	2	1	2	2	1	2	2	NA	25812.913537	27430.822937	2	95	3	3	1.21	1	1	0	0	1	2	71	1	3	2	NA
62348	7	2	2	19	NA	4	4	2	236	2	NA	1	1	NA	12	NA	NA	NA	1	2	2	1	2	2	1	2	2	1	11419.859653	11886.179371	2	99	7	7	1.19	6	6	1	3	0	2	38	1	3	5	NA
62349	7	2	2	23	NA	3	3	2	NA	2	NA	1	1	NA	NA	4	1	2	1	2	2	1	2	2	1	2	2	1	122473.120523	125156.324631	3	91	8	5	1.5	3	2	0	0	0	1	23	1	4	1	4
62350	7	2	2	43	NA	3	3	2	NA	2	NA	1	1	NA	NA	3	3	2	1	2	2	1	2	2	1	2	2	1	96255.674553	99423.043377	2	94	7	7	2.72	2	2	0	1	0	2	43	1	3	3	NA
62351	7	2	1	7	NA	3	3	2	89	NA	NA	1	1	NA	1	NA	NA	NA	1	1	2	1	2	2	NA	NA	NA	NA	25604.034863	26336.174292	1	95	5	5	0.92	5	5	1	2	0	2	30	1	4	1	4
62352	7	2	2	3	NA	4	4	1	46	NA	NA	1	1	NA	NA	NA	NA	NA	1	1	2	1	2	2	NA	NA	NA	NA	10437.988787	10601.396934	2	100	8	8	1.1	7	7	3	3	0	2	58	1	3	5	NA
62353	7	2	1	80	NA	3	3	2	NA	1	1	1	1	NA	NA	5	1	NA	1	2	2	1	2	2	1	2	2	NA	39587.338944	43437.954199	2	91	15	15	5	2	2	0	0	2	2	79	1	5	1	5
62354	7	2	2	11	NA	3	3	2	140	NA	NA	1	1	NA	5	NA	NA	NA	1	1	2	1	2	2	1	2	2	1	80369.555824	79030.006233	1	97	8	8	2.72	3	3	0	2	0	2	43	1	1	3	NA
62355	7	2	2	16	NA	5	6	1	197	NA	NA	2	1	3	10	NA	NA	NA	1	2	2	1	2	2	1	2	2	1	7176.749123	7692.153155	3	91	7	7	1.79	4	4	0	1	0	2	45	2	2	1	3
62356	7	2	2	14	NA	1	1	1	179	NA	NA	1	1	NA	8	NA	NA	NA	1	1	2	1	2	2	1	2	2	1	26325.414456	27702.295836	3	92	12	12	NA	6	6	1	3	0	2	33	1	5	1	4
62357	7	2	1	36	NA	3	3	2	NA	2	NA	1	1	NA	NA	4	1	NA	1	2	2	1	2	2	1	2	2	1	94433.586146	101591.315487	1	91	15	15	5	3	3	1	0	0	1	36	1	4	1	5
62358	7	2	2	0	3	1	1	1	4	NA	NA	1	1	NA	NA	NA	NA	NA	1	1	2	1	2	2	NA	NA	NA	NA	9767.083234	9561.595244	3	92	7	7	1.99	3	3	1	0	0	1	40	1	4	1	4
62359	7	2	2	54	NA	1	1	2	NA	2	NA	2	2	3	NA	1	1	NA	2	2	2	2	2	2	2	2	2	2	22224.73066	23825.197607	2	94	7	7	1.04	7	7	0	3	0	1	37	2	1	1	3
62360	7	2	1	17	NA	4	4	1	210	2	NA	1	1	NA	10	NA	NA	NA	1	2	2	1	2	2	1	2	2	1	11429.628358	11541.555232	2	96	7	7	1.04	7	7	0	4	0	2	37	1	3	3	NA
62361	7	2	1	7	NA	4	4	1	94	NA	NA	1	1	NA	1	NA	NA	NA	1	1	2	1	2	2	NA	NA	NA	NA	13423.881856	14179.490667	2	101	1	1	0.21	4	4	1	2	0	2	26	1	3	5	NA
62362	7	2	2	11	NA	4	4	2	137	NA	NA	1	1	NA	5	NA	NA	NA	1	1	2	1	2	2	1	2	2	1	8579.490652	8919.477637	2	97	6	6	1	6	6	1	2	2	2	60	1	2	2	NA
62363	7	2	2	44	NA	3	3	1	NA	2	NA	1	1	NA	NA	2	3	2	1	2	2	1	2	2	1	2	2	1	134897.594057	143557.343892	2	102	6	6	1.43	4	4	0	1	1	1	67	NA	NA	1	NA
62364	7	2	2	4	NA	1	1	1	60	NA	NA	1	1	NA	NA	NA	NA	NA	1	1	2	1	2	2	NA	NA	NA	NA	14899.363418	16449.297045	1	100	8	8	2.17	4	4	1	1	0	2	40	2	2	1	2
62365	7	2	2	37	NA	5	6	1	NA	2	NA	2	1	5	NA	4	1	2	1	2	2	1	2	2	NA	NA	NA	NA	21097.664283	21336.137518	2	96	8	8	3.4	2	2	0	0	0	1	46	2	4	1	4
62366	7	2	1	80	NA	3	3	2	NA	1	2	1	1	NA	NA	3	1	NA	1	2	2	1	2	2	1	2	2	NA	37318.801462	40047.525745	1	98	6	6	1.65	2	2	0	0	2	1	80	1	3	1	3
62367	7	2	1	50	NA	5	6	2	NA	2	NA	2	1	7	NA	2	1	NA	1	2	1	1	2	1	1	2	1	3	10133.862484	10097.253197	3	90	15	15	3.23	6	6	0	2	0	1	50	2	2	1	2
62368	7	2	2	80	NA	2	2	1	NA	2	NA	2	1	9	NA	1	2	NA	1	2	2	1	2	2	1	2	2	NA	23176.790531	24820.797478	1	98	3	3	0.81	2	2	0	0	1	2	80	2	1	2	NA
62369	7	2	2	8	NA	2	2	1	100	NA	NA	2	2	3	2	NA	NA	NA	2	1	2	1	2	2	1	2	2	1	15352.601806	15663.127806	2	102	7	7	1.53	5	5	1	2	0	2	37	2	4	1	4
62370	7	2	1	21	NA	5	6	2	NA	2	NA	1	1	NA	NA	4	5	NA	1	2	2	1	2	2	1	2	2	1	13843.66558	14262.333267	1	90	15	15	3.7	5	5	0	0	0	1	54	NA	NA	1	NA
62371	7	2	1	32	NA	5	6	1	NA	2	NA	2	2	3	NA	5	1	NA	1	2	2	1	2	2	1	2	2	1	22403.911395	23863.238542	2	96	14	14	5	2	2	0	0	0	2	33	2	5	1	5
62372	7	2	2	55	NA	5	6	1	NA	2	NA	2	2	2	NA	4	1	NA	1	2	1	1	2	2	1	2	2	NA	17991.883465	18643.986017	2	102	8	8	2.01	4	4	0	0	0	1	59	2	4	1	4
62373	7	2	1	46	NA	1	1	1	NA	2	NA	2	2	7	NA	1	1	NA	2	2	2	1	2	2	1	2	2	NA	37324.655911	36776.974122	1	102	6	6	1.34	4	4	0	1	0	2	48	2	3	1	1
62374	7	2	2	31	NA	3	3	2	NA	2	NA	1	1	NA	NA	4	3	2	1	2	2	1	2	2	NA	NA	NA	NA	31335.13799	33530.36206	1	101	4	4	0.78	4	4	1	2	0	2	31	1	4	3	NA
62375	7	2	1	24	NA	1	1	1	NA	2	NA	2	2	99	NA	3	6	NA	1	2	2	1	2	2	1	2	2	1	52698.05363	59566.360508	3	92	4	4	0.65	4	4	2	0	0	2	20	1	3	5	NA
62376	7	2	1	6	NA	4	4	2	73	NA	NA	1	1	NA	0	NA	NA	NA	1	1	2	1	2	2	NA	NA	NA	NA	7730.47951	9212.541007	1	99	5	5	0.84	5	5	2	1	0	1	35	1	3	1	2
62377	7	2	2	78	NA	3	3	2	NA	2	NA	1	1	NA	NA	2	2	NA	1	2	2	1	2	2	1	2	2	NA	35965.834545	38220.111719	1	95	3	3	1.24	1	1	0	0	1	2	78	1	2	2	NA
62378	7	2	2	68	NA	2	2	2	NA	2	NA	2	1	8	NA	1	3	NA	2	2	2	1	2	2	2	2	2	2	10979.149658	11879.480817	1	96	15	8	4.66	2	1	0	0	2	2	68	2	1	3	NA
62379	7	2	1	40	NA	5	7	1	NA	2	NA	2	1	5	NA	5	5	NA	1	2	2	1	2	2	NA	NA	NA	NA	24837.95225	25237.159887	1	102	10	10	3.22	4	4	0	0	2	2	29	2	5	5	NA
62380	7	2	1	16	NA	1	1	1	204	NA	NA	1	1	NA	10	NA	NA	NA	2	2	2	1	2	2	1	2	2	1	15506.325263	15592.022118	1	103	8	8	2	5	5	0	1	0	2	45	2	3	1	2
62381	7	2	1	21	NA	4	4	2	NA	2	NA	1	1	NA	NA	3	5	NA	1	1	2	1	2	2	1	2	2	NA	15408.94893	15514.368855	1	99	7	2	0.74	3	1	0	0	2	1	70	1	2	1	4
62382	7	2	2	1	21	4	4	2	22	NA	NA	1	1	NA	NA	NA	NA	NA	1	1	2	1	2	2	NA	NA	NA	NA	5743.559235	6261.298887	2	99	2	2	0.2	7	7	1	2	1	1	63	1	1	2	NA
62383	7	2	1	23	NA	3	3	2	NA	2	NA	1	1	NA	NA	5	5	NA	1	2	2	1	2	2	1	2	2	1	91704.59836	93129.802737	1	93	15	4	1.38	6	1	0	0	0	1	23	1	5	5	NA
62384	7	2	1	40	NA	3	3	2	NA	2	NA	1	1	NA	NA	3	4	NA	1	2	2	1	2	2	1	2	2	1	27444.308565	27682.940425	1	101	7	7	2.31	2	2	0	0	1	2	69	1	4	2	NA
62385	7	2	1	0	10	4	4	1	10	NA	NA	1	1	NA	NA	NA	NA	NA	1	1	2	1	2	2	NA	NA	NA	NA	6699.703488	6998.255943	2	96	6	6	1.32	5	5	1	3	0	2	30	1	4	3	NA
62386	7	2	1	35	NA	5	7	2	NA	2	NA	1	1	NA	NA	3	1	NA	1	2	2	1	2	2	1	2	2	1	21163.049914	22845.160537	1	97	8	8	2.51	3	3	0	1	0	1	35	1	3	1	4
62387	7	2	1	23	NA	4	4	2	NA	2	NA	1	1	NA	NA	3	5	NA	1	2	2	1	2	2	1	2	2	1	17420.978407	17597.975048	2	97	3	3	1.29	1	1	0	0	0	1	23	1	3	5	NA
62388	7	2	2	69	NA	3	3	2	NA	2	NA	1	1	NA	NA	3	2	NA	1	2	2	1	2	2	1	2	2	NA	49644.076348	54110.530387	1	97	3	3	1.12	1	1	0	0	1	2	69	1	3	2	NA
62389	7	2	2	16	NA	5	7	2	194	NA	NA	1	1	NA	10	NA	NA	NA	1	2	2	1	2	2	1	2	2	1	11975.458482	12291.118947	1	97	15	15	5	6	6	0	3	0	1	47	1	5	1	5
62390	7	2	2	25	NA	5	6	1	NA	2	NA	2	2	2	NA	5	5	2	1	2	2	1	2	2	1	2	2	1	14095.963218	14697.88566	2	92	15	8	4.59	2	1	0	0	0	2	25	2	5	5	NA
62391	7	2	2	40	NA	1	1	1	NA	2	NA	1	1	NA	NA	3	1	2	1	2	2	1	2	2	1	2	2	1	34954.173075	36222.975959	2	98	15	15	5	3	3	0	1	0	1	38	1	4	1	3
62392	7	2	2	1	12	1	1	1	13	NA	NA	1	1	NA	NA	NA	NA	NA	2	1	1	1	2	1	NA	NA	NA	NA	12260.86913	12783.275371	3	92	6	6	0.96	5	5	2	1	0	2	26	2	1	1	1
62393	7	2	1	20	NA	1	1	1	NA	2	NA	1	1	NA	NA	3	5	NA	1	2	2	1	2	2	1	2	2	1	39915.513053	48709.670361	2	98	7	7	1.53	5	5	0	0	0	2	48	1	3	5	NA
62394	7	2	1	1	14	1	1	1	14	NA	NA	1	1	NA	NA	NA	NA	NA	1	1	2	1	2	2	NA	NA	NA	NA	12493.910388	13386.323284	2	98	1	1	0.13	4	4	2	0	0	2	52	1	2	4	NA
62395	7	2	2	1	16	1	1	1	18	NA	NA	1	1	NA	NA	NA	NA	NA	2	1	2	1	2	2	NA	NA	NA	NA	12871.484115	13281.030392	2	102	8	8	2.24	4	4	1	1	0	1	35	2	3	1	1
62396	7	2	1	10	NA	1	1	1	123	NA	NA	1	1	NA	4	NA	NA	NA	2	1	2	2	2	2	1	2	2	1	10658.399025	10827.062436	1	102	5	5	0.62	7	7	1	3	0	1	49	2	2	1	1
62397	7	2	2	70	NA	1	1	1	NA	2	NA	2	1	7	NA	1	2	NA	2	2	2	1	2	2	2	2	2	NA	17077.396628	18362.705174	2	96	13	13	NA	6	6	0	2	1	1	43	2	4	1	3
62398	7	2	1	9	NA	3	3	2	117	NA	NA	1	1	NA	3	NA	NA	NA	1	1	2	1	2	2	1	2	2	1	19926.440922	21167.339982	1	94	7	7	0.94	7	7	1	4	0	2	46	2	5	1	5
62399	7	2	2	53	NA	1	1	1	NA	2	NA	2	2	4	NA	1	1	NA	2	2	2	2	2	2	2	2	2	2	24870.513993	25871.320138	2	98	5	5	1.63	2	2	0	0	0	2	53	2	1	1	1
62400	7	2	2	31	NA	3	3	2	NA	2	NA	1	1	NA	NA	4	5	2	1	2	2	1	2	2	1	2	2	1	27463.558155	27680.636989	2	100	4	4	1.22	2	2	0	1	0	2	31	1	4	5	NA
62401	7	2	2	15	NA	3	3	1	187	NA	NA	1	1	NA	9	NA	NA	NA	1	1	2	1	2	2	1	2	2	1	93740.540203	99321.165816	1	100	8	8	1.95	4	4	0	2	1	2	49	1	5	6	NA
62402	7	2	1	48	NA	5	6	2	NA	2	NA	2	2	4	NA	1	4	NA	1	2	2	1	2	2	1	2	2	NA	14259.601244	14208.087437	1	93	6	6	1.15	5	5	1	0	2	2	70	NA	NA	1	NA
62403	7	2	2	3	NA	4	4	2	46	NA	NA	1	1	NA	NA	NA	NA	NA	1	1	2	1	2	2	NA	NA	NA	NA	8192.75936	8404.22838	2	99	77	77	NA	3	3	1	0	0	1	38	2	5	1	5
62404	7	2	1	44	NA	4	4	2	NA	2	NA	1	1	NA	NA	3	5	NA	1	2	2	1	2	2	NA	NA	NA	NA	22009.438408	22692.209281	2	99	6	6	2.95	1	1	0	0	0	1	44	1	3	5	NA
62405	7	2	1	5	NA	2	2	1	63	NA	NA	1	1	NA	NA	NA	NA	NA	2	1	2	2	2	2	NA	NA	NA	NA	14716.463544	14890.443704	2	96	2	2	0.27	6	6	1	3	0	1	34	NA	NA	1	NA
62406	7	2	2	10	NA	2	2	2	129	NA	NA	1	1	NA	4	NA	NA	NA	1	1	2	1	2	2	1	2	2	1	19936.606751	20692.800636	1	94	7	7	1.74	4	4	0	2	0	1	44	1	5	1	5
62407	7	2	1	49	NA	5	7	2	NA	2	NA	1	1	NA	NA	4	3	NA	1	2	2	1	2	2	1	2	2	1	28680.660607	29290.218786	1	94	3	3	1.1	1	1	0	0	0	1	49	1	4	3	NA
62408	7	1	1	58	NA	3	3	NA	NA	2	NA	1	1	NA	NA	4	1	NA	1	2	2	1	2	2	NA	NA	NA	NA	174520.785302	0	1	95	7	7	2.86	2	2	0	0	1	1	58	1	4	1	3
62409	7	2	2	80	NA	3	3	1	NA	2	NA	1	1	NA	NA	3	2	NA	1	2	2	1	2	2	1	2	2	NA	22419.63376	27869.657009	1	94	3	3	1.16	1	1	0	0	1	2	80	1	3	2	NA
62410	7	2	1	5	NA	4	4	2	63	NA	NA	1	1	NA	NA	NA	NA	NA	1	1	2	1	2	2	NA	NA	NA	NA	8158.702829	8662.344233	2	99	5	5	0.65	6	6	2	1	0	2	53	1	4	3	NA
62411	7	2	2	51	NA	4	4	2	NA	2	NA	1	1	NA	NA	4	5	NA	1	2	2	1	2	2	1	2	2	1	15790.702799	17527.166432	2	90	7	7	3.21	1	1	0	0	0	2	51	1	4	5	NA
62412	7	2	1	16	NA	1	1	2	199	NA	NA	2	2	4	10	NA	NA	NA	2	2	2	2	2	2	1	2	2	1	21718.29328	22050.264992	2	94	6	6	1.5	4	4	0	2	0	1	44	2	2	1	2
62413	7	2	1	65	NA	3	3	2	NA	1	1	1	1	NA	NA	4	6	NA	1	2	2	1	2	2	1	2	2	1	131445.986898	130104.237054	1	101	5	5	1.6	2	2	0	0	1	1	65	1	4	6	NA
62414	7	2	1	58	NA	4	4	1	NA	2	NA	1	1	NA	NA	3	5	NA	1	1	2	1	2	2	1	1	2	NA	17206.320427	17681.811932	1	96	2	2	0.4	3	3	0	0	0	2	56	1	3	3	NA
62415	7	2	2	27	NA	3	3	2	NA	2	NA	1	1	NA	NA	4	1	1	1	2	2	1	2	2	1	2	2	1	129336.409693	136474.939567	1	95	15	15	5	3	3	1	0	0	1	26	1	3	1	4
62416	7	2	2	19	NA	2	2	2	235	2	NA	1	1	NA	13	NA	NA	NA	1	2	2	1	2	2	1	2	2	1	13824.001771	14551.102227	2	90	10	10	2.91	4	4	0	1	0	2	51	2	4	1	1
62417	7	2	2	26	NA	2	2	1	NA	2	NA	1	1	NA	NA	4	5	2	1	2	2	1	2	2	1	2	2	1	45207.136555	46085.238422	1	94	14	8	4.66	2	1	0	0	0	2	26	1	4	5	NA
62418	7	2	1	80	NA	3	3	2	NA	2	NA	1	1	NA	NA	1	2	NA	1	2	2	1	2	2	1	2	2	NA	46965.818538	52174.805072	1	101	6	6	1.98	2	2	0	0	1	1	80	1	1	2	NA
62419	7	2	1	80	NA	3	3	1	NA	1	1	1	1	NA	NA	3	1	NA	1	2	2	1	2	2	1	2	2	NA	42993.150248	46481.579201	1	95	5	5	0.65	6	6	1	0	2	1	80	1	3	1	4
62420	7	1	1	24	NA	1	1	NA	NA	2	NA	1	1	NA	NA	4	5	NA	1	2	2	1	2	2	NA	NA	NA	NA	59682.963348	0	2	102	77	77	NA	4	4	0	1	0	1	47	1	2	1	3
62421	7	2	1	23	NA	5	6	2	NA	2	NA	1	1	NA	NA	5	5	NA	1	2	2	1	2	2	1	2	2	1	14313.345971	15171.949804	3	91	6	1	0	2	1	0	0	0	1	24	1	5	5	NA
62422	7	2	2	72	NA	3	3	2	NA	2	NA	1	1	NA	NA	4	2	NA	1	2	2	1	2	2	1	2	2	NA	63504.762752	64182.95787	1	91	15	15	5	1	1	0	0	1	2	72	1	4	2	NA
62423	7	1	2	8	NA	4	4	NA	NA	NA	NA	1	1	NA	1	NA	NA	NA	1	1	2	1	2	2	NA	NA	NA	NA	13192.206605	0	2	102	14	14	3.8	4	4	0	2	0	1	47	1	4	1	4
62424	7	2	1	20	NA	2	2	2	NA	2	NA	2	2	3	NA	2	5	NA	2	2	2	2	2	2	2	2	2	2	41713.173502	43905.698512	1	90	99	3	0.9	3	1	0	0	0	1	41	NA	NA	99	NA
62425	7	2	2	30	NA	3	3	2	NA	2	NA	2	2	1	NA	5	1	2	1	2	2	1	2	2	1	2	2	1	81658.419251	86275.41601	2	99	15	15	5	2	2	0	0	0	1	30	NA	NA	1	5
62426	7	2	1	9	NA	1	1	1	120	NA	NA	1	1	NA	3	NA	NA	NA	1	1	2	1	2	2	1	2	2	1	8828.580268	8822.70874	2	103	10	10	1.63	7	7	1	4	0	1	31	NA	NA	1	4
62427	7	2	1	15	NA	4	4	2	185	NA	NA	1	1	NA	8	NA	NA	NA	1	1	2	1	2	2	1	2	2	1	11462.850569	11753.30805	2	100	4	4	0.69	5	5	0	3	0	1	38	1	3	6	NA
62428	7	2	2	12	NA	4	4	1	145	NA	NA	1	1	NA	5	NA	NA	NA	1	1	2	1	2	2	1	2	2	1	16598.888685	16325.283055	2	102	15	15	4.2	5	5	1	2	0	2	29	NA	NA	1	NA
62429	7	2	1	47	NA	4	4	1	NA	2	NA	1	1	NA	NA	5	5	NA	1	2	2	1	2	2	NA	NA	NA	NA	25964.952645	26121.35248	2	96	14	14	5	2	2	0	1	0	1	47	1	5	5	NA
62430	7	2	1	27	NA	2	2	1	NA	2	NA	1	1	NA	NA	5	1	NA	1	2	2	1	2	2	1	2	2	1	49006.291777	50482.76018	1	92	9	9	2.93	3	3	0	1	0	2	30	1	5	1	5
62431	7	2	1	54	NA	4	4	2	NA	1	1	1	1	NA	NA	2	5	NA	1	2	2	1	2	2	1	2	2	1	25969.864445	29542.265764	1	97	2	2	0.81	1	1	0	0	0	1	54	1	2	5	NA
62432	7	2	2	38	NA	3	3	2	NA	2	NA	1	1	NA	NA	5	1	2	1	2	2	1	2	2	1	2	2	1	75294.690128	81171.633513	1	90	15	15	5	4	4	0	2	0	1	37	1	5	1	5
62433	7	2	1	10	NA	4	4	2	131	NA	NA	1	1	NA	4	NA	NA	NA	1	1	2	NA	NA	NA	NA	NA	NA	NA	8579.422451	10224.240431	1	99	NA	NA	NA	4	4	1	1	0	1	42	NA	NA	1	NA
62434	7	2	2	61	NA	4	4	2	NA	2	NA	1	1	NA	NA	3	6	NA	1	2	2	1	2	2	1	2	2	1	9113.905743	10210.592308	3	90	14	14	5	2	2	0	0	2	1	60	NA	NA	1	3
62435	7	2	2	0	7	3	3	2	9	NA	NA	1	1	NA	NA	NA	NA	NA	1	1	2	1	2	2	NA	NA	NA	NA	16547.193167	16560.896108	1	97	12	12	NA	5	5	3	0	0	2	33	1	5	1	5
62436	7	2	1	4	NA	1	1	2	52	NA	NA	1	1	NA	NA	NA	NA	NA	2	1	2	2	2	2	NA	NA	NA	NA	11776.305841	11467.607256	1	90	4	4	0.47	7	7	1	1	0	2	50	2	1	1	1
62437	7	2	1	39	NA	1	1	2	NA	2	NA	2	2	4	NA	2	6	NA	2	2	2	1	2	2	1	2	2	2	33948.23667	35734.088319	2	97	4	4	0.67	4	4	0	2	0	1	39	2	2	6	NA
62438	7	2	1	0	0	4	4	2	2	NA	NA	1	1	NA	NA	NA	NA	NA	1	1	2	1	2	2	NA	NA	NA	NA	6339.587912	6622.092882	1	91	7	7	1.49	5	5	3	0	0	2	38	2	4	1	4
62439	7	2	1	75	NA	3	3	1	NA	2	NA	1	1	NA	NA	4	1	NA	1	2	2	1	2	2	1	2	2	NA	60942.568495	64726.722108	1	94	15	15	5	2	2	0	0	2	1	75	1	4	1	3
62440	7	2	1	22	NA	1	1	2	NA	2	NA	2	1	4	NA	4	1	NA	1	2	2	2	2	2	1	2	2	2	35669.2076	36294.041819	2	94	7	7	1.33	6	6	0	1	0	1	55	2	2	1	1
62441	7	2	1	68	NA	2	2	2	NA	2	NA	2	2	5	NA	1	1	NA	2	2	2	1	2	2	1	2	2	2	8609.250304	11228.904188	2	90	2	2	0.31	4	4	0	0	2	1	68	2	1	1	NA
62442	7	2	1	0	8	4	4	2	9	NA	NA	1	1	NA	NA	NA	NA	NA	1	1	2	1	2	2	NA	NA	NA	NA	6981.458608	7088.61417	2	92	9	9	2.71	4	4	1	0	0	1	43	1	2	1	4
62443	7	2	2	4	NA	4	4	1	52	NA	NA	1	1	NA	NA	NA	NA	NA	1	1	2	1	2	2	NA	NA	NA	NA	8464.796876	9108.215863	2	93	8	8	1.67	5	5	1	1	0	2	31	1	4	5	NA
62444	7	2	2	23	NA	4	4	2	NA	2	NA	1	1	NA	NA	5	5	2	1	2	2	1	2	2	1	2	2	1	21503.272394	20634.528185	2	100	1	1	0	2	2	0	0	0	2	55	1	5	3	NA
62445	7	2	2	42	NA	4	4	2	NA	2	NA	1	1	NA	NA	4	4	2	1	2	2	1	2	2	1	2	2	1	19866.025076	19772.340772	2	95	6	6	1.08	4	4	1	0	0	2	42	1	4	4	NA
62446	7	2	2	4	NA	2	2	1	56	NA	NA	1	1	NA	NA	NA	NA	NA	1	1	2	1	2	2	NA	NA	NA	NA	15457.736897	17065.756351	2	98	1	1	0	3	1	2	0	0	2	27	1	3	6	NA
62447	7	2	2	19	NA	1	1	1	237	2	NA	1	1	NA	13	NA	NA	NA	1	2	2	1	2	2	1	2	2	1	17490.464019	17826.708822	1	102	6	6	1.43	3	3	0	1	0	2	39	1	4	3	NA
62448	7	2	1	13	NA	1	1	1	162	NA	NA	2	2	4	7	NA	NA	NA	2	1	2	2	2	2	1	2	2	1	18583.729819	18727.0393	2	96	6	6	1.11	5	5	0	3	0	2	32	2	3	1	2
62449	7	2	2	38	NA	2	2	1	NA	2	NA	2	1	6	NA	2	1	2	1	2	2	1	2	2	1	2	2	1	32097.38481	34606.180038	2	100	14	14	3.36	4	4	1	1	0	1	45	2	5	1	2
62450	7	2	1	57	NA	3	3	2	NA	2	NA	1	1	NA	NA	4	1	NA	1	2	2	1	2	2	1	2	2	1	19282.792088	20545.343351	2	97	7	7	1.92	3	3	0	1	0	1	57	1	4	1	4
62451	7	2	2	0	4	3	3	1	5	NA	NA	1	1	NA	NA	NA	NA	NA	1	NA	2	1	2	2	NA	NA	NA	NA	9142.358181	9688.944551	2	98	1	1	0.23	2	2	1	0	0	2	20	1	3	6	NA
62452	7	2	1	39	NA	2	2	2	NA	2	NA	2	2	4	NA	3	5	NA	2	2	2	2	2	2	2	2	2	2	34564.442715	35621.093093	2	90	4	4	0.81	3	3	0	0	0	1	39	2	3	5	NA
62453	7	2	2	2	NA	4	4	1	35	NA	NA	1	1	NA	NA	NA	NA	NA	1	1	2	1	2	2	NA	NA	NA	NA	7329.363701	7518.547014	1	103	6	6	1.57	3	3	1	0	0	2	25	1	4	5	NA
62454	7	2	2	64	NA	2	2	1	NA	2	NA	2	1	8	NA	4	1	NA	2	2	2	1	2	2	2	2	2	2	7278.790659	7582.574348	2	93	5	5	1.32	2	2	0	0	1	1	49	2	2	1	4
62455	7	2	1	18	NA	4	4	2	228	2	NA	1	1	NA	13	NA	NA	NA	1	2	2	1	2	2	1	2	2	1	7946.436474	8100.311671	3	90	15	15	5	5	5	1	0	1	1	38	2	3	1	4
62456	7	2	1	17	NA	4	4	1	214	2	NA	1	1	NA	15	NA	NA	NA	1	2	2	1	2	2	1	2	2	1	13731.625553	14242.275028	1	100	14	14	3.93	3	3	0	1	0	2	47	1	5	4	NA
62457	7	2	1	69	NA	4	4	2	NA	2	NA	2	1	7	NA	5	1	NA	1	2	2	1	2	2	1	2	2	1	7736.56115	7645.782314	1	99	15	15	5	2	2	0	0	2	2	63	2	5	1	5
62458	7	2	1	13	NA	5	6	2	162	NA	NA	1	1	NA	7	NA	NA	NA	1	1	2	1	2	2	1	2	2	1	6666.045669	7317.485505	3	90	77	77	NA	3	3	0	1	0	1	54	2	3	1	3
62459	7	2	1	4	NA	3	3	2	51	NA	NA	1	1	NA	NA	NA	NA	NA	1	1	2	1	2	2	NA	NA	NA	NA	76935.850725	86801.923297	1	95	12	12	NA	6	6	2	0	0	2	42	1	2	1	5
62460	7	2	1	41	NA	3	3	1	NA	1	1	1	1	NA	NA	5	1	NA	1	2	2	1	2	2	1	2	2	1	105141.812429	109679.354704	1	98	15	15	4.34	4	4	1	1	0	1	41	1	5	1	5
62461	7	2	2	29	NA	4	4	2	NA	2	NA	1	1	NA	NA	3	5	2	1	2	2	1	2	2	1	2	2	1	19362.260448	24981.28051	1	96	6	6	1.98	2	2	0	1	0	2	29	1	3	5	NA
62462	7	2	2	11	NA	3	3	1	137	NA	NA	1	1	NA	5	NA	NA	NA	1	1	2	1	2	2	1	2	2	1	79732.314338	79120.693768	1	100	15	15	5	4	4	0	2	0	1	46	1	5	1	5
62463	7	2	1	7	NA	1	1	1	92	NA	NA	1	1	NA	1	NA	NA	NA	2	1	2	2	2	2	NA	NA	NA	NA	19774.151841	21259.203461	2	94	5	5	0.65	6	6	0	3	0	1	44	2	1	1	1
62464	7	2	1	32	NA	3	3	2	NA	2	NA	1	1	NA	NA	3	6	NA	1	2	2	1	2	2	1	2	2	1	22188.836739	22824.336433	1	95	10	7	3.21	5	1	1	2	0	1	32	1	3	6	NA
62465	7	2	2	44	NA	4	4	2	NA	2	NA	1	1	NA	NA	5	1	2	1	2	2	1	2	2	1	2	2	1	20084.755052	20430.629009	1	99	14	14	4.21	4	4	0	2	0	2	44	1	5	1	5
62466	7	2	1	4	NA	4	4	2	49	NA	NA	1	1	NA	NA	NA	NA	NA	1	1	2	1	2	2	NA	NA	NA	NA	7629.74403	8207.121237	1	99	7	7	1.06	7	7	3	1	0	1	38	1	4	6	NA
62467	7	2	1	65	NA	3	3	1	NA	2	NA	1	1	NA	NA	5	1	NA	1	2	2	1	2	2	1	2	2	1	117075.881463	118577.582598	1	94	5	5	2.15	1	1	0	0	1	1	65	1	5	1	NA
62468	7	2	2	0	8	2	2	2	9	NA	NA	1	1	NA	NA	NA	NA	NA	2	1	2	2	2	2	NA	NA	NA	NA	6787.112205	6644.319314	2	94	5	5	0.89	4	4	2	0	0	2	35	2	4	1	2
62469	7	2	1	9	NA	4	4	1	110	NA	NA	1	1	NA	2	NA	NA	NA	1	1	2	1	2	2	1	2	2	1	13423.881856	13521.226684	2	101	4	4	0.76	4	4	1	1	0	1	28	1	2	1	4
62470	7	2	1	4	NA	1	1	1	48	NA	NA	1	1	NA	NA	NA	NA	NA	2	1	2	2	2	2	NA	NA	NA	NA	12870.245769	12532.871153	1	102	6	6	0.8	7	7	3	3	0	2	34	2	3	1	1
62471	7	2	2	76	NA	3	3	1	NA	2	NA	1	1	NA	NA	1	3	NA	1	2	2	1	2	2	NA	NA	NA	NA	45482.078305	46877.423634	2	96	99	99	NA	4	4	0	1	1	2	51	1	2	1	4
62472	7	2	1	31	NA	4	4	2	NA	2	NA	1	1	NA	NA	5	6	NA	1	2	2	1	2	2	1	2	2	1	27988.858556	28110.553782	1	97	6	6	2.69	2	1	0	0	0	1	31	1	5	6	NA
62473	7	2	2	17	NA	4	4	1	209	2	NA	1	1	NA	10	NA	NA	NA	1	2	2	1	2	2	1	2	2	1	18163.985724	18749.311901	2	101	6	6	1.9	2	2	0	1	0	2	42	1	5	5	NA
62474	7	2	2	71	NA	3	3	1	NA	2	NA	1	1	NA	NA	3	2	NA	1	2	2	1	2	2	1	2	2	NA	31347.021791	31681.790338	1	98	6	3	1.13	2	1	0	0	2	1	69	1	4	6	NA
62475	7	2	1	22	NA	3	3	2	NA	2	NA	1	1	NA	NA	3	6	NA	1	2	2	1	2	2	1	2	2	1	36750.682715	37321.834378	2	97	6	1	0.05	2	1	0	0	0	1	22	1	3	6	NA
62476	7	2	1	40	NA	3	3	1	NA	2	NA	1	1	NA	NA	3	5	NA	1	2	2	1	2	2	1	2	2	1	28680.660607	28606.985896	3	91	6	3	1.29	2	1	0	0	0	1	40	1	3	5	NA
62477	7	2	1	11	NA	3	3	1	139	NA	NA	1	1	NA	4	NA	NA	NA	1	1	2	1	2	2	1	2	2	1	21839.599095	22875.076583	1	98	7	7	1.03	7	7	0	4	0	2	20	1	3	5	NA
62478	7	2	1	5	NA	4	4	1	62	NA	NA	1	1	NA	NA	NA	NA	NA	1	1	2	1	2	2	NA	NA	NA	NA	8275.349856	8376.287205	2	95	1	1	0.03	2	2	1	0	0	1	24	1	3	5	NA
62479	7	2	2	36	NA	5	6	2	NA	2	NA	2	1	6	NA	5	1	2	1	2	2	1	2	2	NA	NA	NA	NA	11608.998717	11632.703325	3	90	10	10	2.41	5	5	1	2	0	1	44	2	4	1	5
62480	7	2	1	43	NA	3	3	1	NA	2	NA	1	1	NA	NA	3	1	NA	1	2	2	1	2	2	1	2	2	1	105141.812429	110055.244549	1	98	14	14	4.12	4	4	0	2	0	2	36	1	5	1	3
62481	7	2	2	39	NA	2	2	2	NA	2	NA	1	1	NA	NA	5	4	2	2	2	2	1	2	2	1	2	2	1	27127.983961	27837.333201	2	90	10	10	3.13	4	4	1	2	0	2	39	1	5	4	NA
62482	7	2	2	32	NA	3	3	2	NA	2	NA	1	1	NA	NA	4	6	2	1	2	2	1	2	2	NA	NA	NA	NA	31335.13799	31552.004994	1	95	10	6	1.34	5	4	1	2	0	1	32	1	3	6	NA
62483	7	2	1	11	NA	3	3	2	144	NA	NA	1	1	NA	5	NA	NA	NA	1	1	2	1	2	2	1	2	2	1	25604.034863	26336.174292	1	95	4	4	0.65	6	6	2	2	0	2	36	1	4	6	NA
62484	7	2	2	42	NA	4	4	1	NA	2	NA	1	1	NA	NA	4	1	2	1	2	2	1	2	2	1	2	2	1	27585.470618	26830.521849	2	102	6	6	1.22	5	5	0	2	0	2	42	1	4	1	4
62485	7	2	1	21	NA	4	4	1	NA	2	NA	1	1	NA	NA	4	5	NA	1	2	2	1	2	2	1	2	2	1	25815.880139	26556.735732	2	101	99	1	0.28	2	1	0	0	0	1	21	1	4	5	NA
62486	7	1	2	14	NA	3	3	NA	NA	NA	NA	1	1	NA	7	NA	NA	NA	1	1	2	1	2	2	NA	NA	NA	NA	117872.104347	0	2	101	8	8	1.72	5	5	0	3	0	1	37	1	3	1	3
62487	7	2	1	65	NA	2	2	2	NA	1	1	2	1	NA	NA	2	1	NA	1	2	2	1	2	2	1	2	2	NA	10655.434864	11610.446696	1	90	14	14	5	2	2	0	0	2	1	65	2	2	1	3
62488	7	1	1	9	NA	3	3	NA	NA	NA	NA	1	1	NA	3	NA	NA	NA	1	1	2	1	2	2	NA	NA	NA	NA	41165.805324	0	2	100	15	15	5	4	4	1	1	0	1	29	1	4	1	4
62489	7	2	2	1	22	4	4	1	23	NA	NA	1	1	NA	NA	NA	NA	NA	1	1	2	1	2	2	NA	NA	NA	NA	7281.670423	7938.059494	2	96	4	4	0.4	7	7	3	2	0	2	25	1	2	5	NA
62490	7	2	1	0	6	3	3	1	7	NA	NA	1	1	NA	NA	NA	NA	NA	1	1	2	1	2	2	NA	NA	NA	NA	15379.505002	15960.887694	1	102	14	14	3	6	6	1	2	0	1	44	1	4	1	5
62491	7	2	2	61	NA	5	6	1	NA	2	NA	2	2	2	NA	3	1	NA	1	2	1	1	2	2	1	2	1	3	18695.172864	19350.637044	2	102	15	15	5	5	5	1	0	2	1	30	1	4	1	5
62492	7	2	1	6	NA	5	7	1	74	NA	NA	1	1	NA	0	NA	NA	NA	1	1	2	1	2	2	NA	NA	NA	NA	8227.856305	8510.505183	3	91	10	10	2.48	5	5	2	1	0	2	27	1	2	1	4
62493	7	2	2	0	7	5	7	1	8	NA	NA	1	1	NA	NA	NA	NA	NA	1	1	2	1	2	2	NA	NA	NA	NA	6570.947402	7236.391986	2	102	7	7	2.65	2	2	1	0	0	2	42	1	4	5	NA
62494	7	2	1	28	NA	2	2	1	NA	2	NA	2	2	3	NA	4	1	NA	1	2	2	1	2	2	2	2	2	2	37970.860743	39407.668593	2	92	15	7	3.67	2	1	0	0	0	1	28	2	4	1	NA
62495	7	2	1	44	NA	3	3	1	NA	2	NA	1	1	NA	NA	2	5	NA	1	2	2	1	2	2	NA	NA	NA	NA	86361.036512	88802.863313	2	93	10	10	3.61	3	3	0	0	2	1	75	1	4	1	4
62496	7	2	1	4	NA	1	1	1	50	NA	NA	1	1	NA	NA	NA	NA	NA	2	1	2	2	2	2	NA	NA	NA	NA	18754.85406	18780.196288	2	102	5	5	0.89	4	4	2	0	0	1	33	2	9	1	2
62497	7	2	1	12	NA	3	3	2	145	NA	NA	1	1	NA	5	NA	NA	NA	1	1	2	1	2	2	1	2	2	1	61479.689958	61628.148021	2	100	15	15	4.5	6	6	0	4	0	1	45	1	5	1	5
62498	7	2	2	13	NA	1	1	1	159	NA	NA	1	1	NA	7	NA	NA	NA	1	1	2	1	2	2	1	2	2	1	20347.899985	21072.708732	3	92	15	15	3.15	7	7	0	4	0	2	35	2	3	3	NA
62499	7	2	2	1	14	5	7	2	15	NA	NA	1	1	NA	NA	NA	NA	NA	1	1	2	1	2	2	NA	NA	NA	NA	9679.976914	10817.322533	1	95	4	4	0.97	3	3	2	0	0	2	22	1	4	5	NA
62500	7	2	2	52	NA	4	4	2	NA	1	2	1	1	NA	NA	5	1	NA	1	2	2	1	2	2	1	2	2	1	18441.731082	18102.807884	1	96	12	12	NA	2	2	0	0	0	1	46	1	4	1	5
62501	7	2	2	30	NA	3	3	1	NA	2	NA	1	1	NA	NA	5	1	2	1	2	2	1	2	2	1	2	2	1	77778.949308	78018.093799	1	101	14	14	3.15	5	5	2	1	0	1	35	1	4	1	5
62502	7	2	1	35	NA	4	4	2	NA	2	NA	1	1	NA	NA	3	6	NA	1	2	2	1	2	2	1	2	2	1	14739.896059	14808.93904	2	99	3	3	0.42	6	6	1	2	0	2	43	1	4	6	NA
62503	7	2	1	5	NA	3	3	2	65	NA	NA	1	1	NA	NA	NA	NA	NA	1	1	2	1	2	2	NA	NA	NA	NA	22669.354731	25576.419472	2	95	6	6	0.9	6	6	1	1	0	1	49	1	1	1	1
62504	7	2	2	30	NA	2	2	1	NA	2	NA	2	2	4	NA	1	6	2	2	2	2	2	2	2	2	2	1	2	38161.026403	37131.361742	1	100	3	3	0.39	5	5	1	2	0	1	32	2	1	6	NA
62505	7	2	2	3	NA	1	1	1	47	NA	NA	1	1	NA	NA	NA	NA	NA	2	1	2	2	2	2	NA	NA	NA	NA	13196.707564	13241.769839	2	96	77	77	NA	7	7	3	2	0	2	33	2	2	6	NA
62506	7	2	2	46	NA	2	2	1	NA	2	NA	2	1	6	NA	3	1	NA	2	2	2	1	2	2	NA	NA	NA	NA	29105.053716	30161.539189	2	93	4	4	0.84	3	3	0	1	0	2	46	2	3	1	2
62507	7	2	2	17	NA	1	1	1	207	2	NA	1	1	NA	10	NA	NA	NA	1	2	2	1	2	2	1	2	2	1	18581.167701	19284.858627	2	96	3	3	0.24	7	7	2	3	1	2	40	1	3	3	NA
62508	7	2	1	3	NA	3	3	2	39	NA	NA	1	1	NA	NA	NA	NA	NA	1	1	2	1	2	2	NA	NA	NA	NA	58332.578536	68350.303275	1	91	15	15	5	3	3	1	0	0	1	36	1	4	1	5
62509	7	2	2	60	NA	3	3	2	NA	2	NA	1	1	NA	NA	5	1	NA	1	2	2	1	2	2	1	2	2	1	30131.691064	30623.993423	2	95	6	6	1.36	3	3	0	0	2	2	60	1	5	1	4
62510	7	2	2	80	NA	3	3	1	NA	2	NA	1	1	NA	NA	3	1	NA	1	2	2	1	2	2	1	2	2	NA	62763.524469	78020.806152	1	92	7	7	2.64	2	2	0	0	2	1	80	1	3	1	3
62511	7	2	1	9	NA	3	3	2	109	NA	NA	1	1	NA	2	NA	NA	NA	1	1	2	1	2	2	1	2	2	1	25019.74954	25881.463934	1	101	3	3	0.44	5	5	0	3	0	1	35	1	3	1	4
62512	7	2	1	39	NA	5	6	1	NA	2	NA	2	1	5	NA	5	1	NA	1	2	2	1	2	2	1	2	2	1	17605.619977	18470.699991	3	91	15	15	5	4	4	1	1	0	1	39	2	5	1	5
62513	7	2	2	46	NA	2	2	2	NA	2	NA	2	2	6	NA	1	1	NA	2	2	2	2	2	2	2	2	2	2	29470.67209	35523.062266	1	90	5	5	1	4	4	0	2	0	1	40	2	2	1	1
62514	7	2	1	44	NA	3	3	2	NA	2	NA	1	1	NA	NA	3	1	NA	1	2	2	1	2	2	1	2	2	1	19633.637051	20188.770976	2	95	6	6	1.19	4	4	0	1	0	1	44	1	3	1	2
62515	7	2	2	42	NA	2	2	2	NA	2	NA	2	2	4	NA	1	5	2	2	2	2	2	2	2	2	2	2	2	31235.666551	33485.036978	2	94	1	1	0.01	7	7	1	3	0	1	41	2	1	1	1
62516	7	2	1	10	NA	2	2	2	127	NA	NA	1	1	NA	4	NA	NA	NA	1	1	2	1	2	2	1	2	2	1	18107.947773	18538.358733	1	97	14	14	3.25	4	4	0	2	0	1	45	1	3	6	NA
62517	7	2	1	80	NA	3	3	2	NA	2	NA	2	1	8	NA	1	1	NA	1	2	1	1	2	1	1	2	1	NA	11483.380372	15883.29652	1	90	77	77	NA	2	2	0	0	2	1	80	2	1	1	1
62518	7	1	1	47	NA	5	6	NA	NA	2	NA	2	1	6	NA	5	1	NA	1	2	2	1	2	2	NA	NA	NA	NA	16651.742047	0	1	100	15	15	5	3	3	0	0	0	1	47	2	5	1	5
62519	7	2	1	56	NA	4	4	2	NA	2	NA	1	1	NA	NA	3	3	NA	1	2	2	1	2	2	1	2	2	NA	17801.655316	19397.911862	2	95	7	2	0.72	3	1	0	0	0	2	56	1	3	2	NA
62520	7	2	1	0	0	3	3	2	1	NA	NA	1	1	NA	NA	NA	NA	NA	1	1	2	1	2	2	NA	NA	NA	NA	11017.136221	10826.673882	1	91	3	3	0.89	2	2	1	0	0	2	23	1	3	3	NA
62521	7	2	2	59	NA	3	3	1	NA	2	NA	1	1	NA	NA	5	3	NA	1	2	2	1	2	2	1	2	2	1	178239.535384	176744.998212	1	102	14	14	5	2	2	0	0	1	2	59	1	5	3	NA
62522	7	2	1	54	NA	3	3	2	NA	2	NA	1	1	NA	NA	4	3	NA	1	2	2	1	2	2	1	2	2	1	24930.322327	25494.618871	2	94	9	9	5	1	1	0	0	0	1	54	1	4	3	NA
62523	7	2	1	33	NA	4	4	2	NA	2	NA	2	2	3	NA	4	1	NA	1	2	2	1	2	2	1	2	2	1	23872.904125	23622.849234	1	91	6	6	0.99	5	5	3	0	0	2	33	2	3	1	4
62524	7	2	1	23	NA	3	3	2	NA	2	NA	1	1	NA	NA	5	5	NA	1	2	2	1	2	2	1	2	2	1	91704.59836	93129.802737	1	93	15	7	3.67	6	1	0	0	0	1	23	1	5	5	NA
62525	7	2	1	15	NA	5	6	2	189	NA	NA	2	2	3	10	NA	NA	NA	1	1	2	1	2	2	1	2	2	1	10725.405063	11099.246363	2	94	3	3	0.68	3	2	0	1	0	2	45	2	4	3	NA
62526	7	2	2	62	NA	2	2	2	NA	2	NA	2	2	6	NA	3	1	NA	2	2	2	2	2	2	1	2	2	2	8811.978874	9348.531299	3	90	12	12	NA	3	3	0	0	1	2	62	2	3	1	5
62527	7	2	1	79	NA	4	4	1	NA	2	NA	1	1	NA	NA	2	5	NA	1	2	2	1	2	2	1	2	2	NA	9541.516696	10104.465045	1	100	77	77	NA	1	1	0	0	1	1	79	1	2	5	NA
62528	7	2	1	40	NA	2	2	2	NA	2	NA	2	2	6	NA	1	6	NA	2	2	2	2	2	2	2	2	1	NA	25035.846455	24668.484001	2	99	99	99	NA	5	3	0	1	0	1	40	2	1	6	NA
62529	7	2	1	59	NA	4	4	2	NA	2	NA	2	1	7	NA	4	1	NA	1	2	2	1	2	2	1	2	2	1	15760.921402	16568.510632	3	90	12	12	NA	3	3	0	0	0	1	59	2	4	1	4
62530	7	2	2	51	NA	3	3	2	NA	2	NA	1	1	NA	NA	2	3	NA	1	2	2	1	2	2	1	2	2	1	141316.739364	156265.607046	2	94	5	5	0.89	4	4	0	2	0	2	51	1	2	3	NA
62531	7	2	2	52	NA	4	4	2	NA	2	NA	1	1	NA	NA	3	1	NA	1	2	2	1	2	2	1	2	2	1	20149.292081	21423.504707	2	99	2	2	0.4	2	2	0	0	0	2	52	1	3	1	3
62532	7	2	2	64	NA	4	4	2	NA	2	NA	1	1	NA	NA	3	77	NA	1	2	2	1	2	2	1	2	2	1	11523.037911	11989.050618	2	97	13	13	NA	1	1	0	0	1	2	64	1	3	77	NA
62533	7	2	2	1	17	1	1	2	18	NA	NA	1	1	NA	NA	NA	NA	NA	1	1	2	1	2	2	NA	NA	NA	NA	9955.153132	10089.038145	2	94	8	8	2.7	3	3	1	0	0	2	23	2	4	1	3
62534	7	2	1	13	NA	5	7	1	159	NA	NA	1	1	NA	6	NA	NA	NA	1	1	2	1	2	2	1	2	2	1	11068.745625	11332.552011	1	103	3	3	0.37	5	5	1	2	0	2	30	1	4	5	NA
62535	7	2	2	5	NA	3	3	1	69	NA	NA	1	1	NA	NA	NA	NA	NA	1	1	2	1	2	2	NA	NA	NA	NA	69665.012606	74034.381659	3	92	14	14	2.74	6	6	2	2	0	1	35	1	5	1	4
62536	7	2	1	46	NA	5	6	1	NA	2	NA	2	2	5	NA	2	6	NA	1	2	2	1	2	2	1	2	2	1	14238.597316	14347.374047	2	92	15	9	5	2	1	0	0	0	1	40	NA	NA	77	NA
62537	7	2	2	10	NA	3	3	2	133	NA	NA	1	1	NA	5	NA	NA	NA	1	1	2	1	2	2	1	2	2	1	15442.305642	15459.941839	2	94	7	7	1.62	5	5	0	3	0	1	30	1	2	1	9
62538	7	2	2	1	16	4	4	2	16	NA	NA	1	1	NA	NA	NA	NA	NA	1	1	2	1	2	2	NA	NA	NA	NA	6802.424856	6978.006983	2	99	15	15	5	4	4	2	0	0	1	34	1	5	1	5
62539	7	2	1	60	NA	4	4	1	NA	2	NA	1	1	NA	NA	2	2	NA	1	2	2	1	2	2	1	2	2	1	10717.375231	11218.730451	2	101	2	2	0.92	1	1	0	0	1	1	60	1	2	2	NA
62540	7	2	2	0	3	3	3	1	5	NA	NA	1	1	NA	NA	NA	NA	NA	1	1	2	1	2	2	NA	NA	NA	NA	22478.08837	21867.533571	3	91	10	10	3	4	4	2	0	0	1	32	1	4	1	5
62541	7	2	2	13	NA	3	3	1	163	NA	NA	1	1	NA	8	NA	NA	NA	1	1	2	1	2	2	1	2	2	1	68399.970058	69290.143431	1	102	14	14	4.05	3	3	0	2	0	2	34	1	4	3	NA
62542	7	2	2	11	NA	2	2	1	137	NA	NA	1	1	NA	3	NA	NA	NA	2	1	2	2	2	2	1	2	2	1	14414.529053	14932.182215	2	96	2	2	0.27	6	6	1	3	0	1	34	NA	NA	1	NA
62543	7	2	2	1	12	2	2	2	12	NA	NA	1	1	NA	NA	NA	NA	NA	2	1	2	1	2	2	NA	NA	NA	NA	11981.824297	12142.965635	2	91	2	2	0.26	4	4	1	1	0	2	42	2	4	3	NA
62544	7	2	1	42	NA	4	4	2	NA	1	1	1	1	NA	NA	5	1	NA	1	2	2	1	2	2	1	2	2	1	18533.049642	19320.837782	1	99	14	14	4.86	3	3	0	1	0	1	42	1	5	1	5
62545	7	2	1	8	NA	2	2	2	107	NA	NA	1	1	NA	2	NA	NA	NA	1	1	2	1	2	2	1	2	2	1	15673.230419	15680.173615	1	97	15	15	4.52	6	6	0	4	0	2	41	1	5	1	5
62546	7	2	1	64	NA	1	1	1	NA	2	NA	1	1	NA	NA	4	2	NA	1	2	2	1	2	2	1	2	2	1	13473.930124	13736.530204	1	92	6	6	2.69	1	1	0	0	1	1	64	1	4	2	NA
62547	7	2	1	9	NA	1	1	2	113	NA	NA	1	1	NA	2	NA	NA	NA	2	1	2	1	2	2	1	2	2	1	13484.595524	13562.00827	1	97	3	3	0.5	5	5	0	2	0	1	56	2	2	6	NA
62548	7	2	1	57	NA	2	2	1	NA	1	2	2	1	8	NA	3	5	NA	1	2	2	1	2	2	2	2	2	1	25422.415762	25922.20279	2	100	7	7	2.64	2	2	0	0	1	1	57	2	3	5	NA
62549	7	2	1	53	NA	5	6	1	NA	2	NA	2	1	6	NA	3	1	NA	1	2	1	1	2	2	NA	NA	NA	NA	10579.097347	10866.833801	2	92	8	8	2.01	4	4	0	0	0	1	53	2	3	1	3
62550	7	2	2	9	NA	5	7	1	112	NA	NA	1	1	NA	3	NA	NA	NA	1	1	2	1	2	2	1	2	2	1	8292.876947	8466.609309	1	102	15	15	5	4	4	0	2	0	2	40	2	5	1	4
62551	7	2	2	37	NA	3	3	2	NA	2	NA	1	1	NA	NA	5	1	2	1	2	2	1	2	2	1	2	2	1	86578.861495	89840.962333	2	101	15	15	5	3	3	1	0	0	1	37	1	5	1	5
62552	7	2	2	41	NA	3	3	1	NA	2	NA	1	1	NA	NA	5	1	2	1	2	2	1	2	2	1	2	2	1	139800.409559	140918.856987	1	100	15	15	4.07	5	5	0	2	0	2	41	1	5	1	4
62553	7	2	1	8	NA	5	6	2	100	NA	NA	1	1	NA	3	NA	NA	NA	1	1	2	1	2	2	1	2	2	1	4945.578914	5359.127104	3	91	14	14	2.5	6	6	1	1	1	2	37	2	2	1	5
62554	7	2	2	15	NA	5	6	1	188	NA	NA	1	1	NA	9	NA	NA	NA	1	1	2	1	2	2	1	2	2	1	12546.119668	12876.82216	2	102	14	14	4.86	3	3	0	1	0	1	55	NA	NA	1	5
62555	7	2	1	35	NA	4	4	1	NA	2	NA	1	1	NA	NA	4	6	NA	1	2	2	1	2	2	1	2	2	1	23471.353577	23548.945779	1	100	7	7	1.83	3	3	0	1	0	2	40	1	4	6	NA
62556	7	2	2	31	NA	5	6	2	NA	2	NA	2	2	3	NA	5	1	2	1	2	2	1	2	2	1	2	2	1	17978.142628	18308.053591	1	91	10	10	3.78	3	3	1	0	0	1	35	2	5	1	5
62557	7	2	1	10	NA	1	1	2	122	NA	NA	1	1	NA	3	NA	NA	NA	2	1	2	1	2	2	1	2	2	1	10591.186197	11647.778431	1	90	4	4	0.46	7	7	2	3	0	2	34	2	1	6	NA
62558	7	2	2	49	NA	4	4	2	NA	2	NA	1	1	NA	NA	3	1	NA	1	2	2	1	2	2	1	2	2	1	20084.755052	20500.648257	1	99	14	14	3.67	4	4	1	0	0	2	49	1	3	1	3
62559	7	2	2	9	NA	1	1	2	109	NA	NA	1	1	NA	4	NA	NA	NA	2	1	2	1	2	2	2	2	2	1	18668.602894	22428.786321	1	101	5	5	0.51	7	7	0	3	2	1	75	2	1	1	1
62560	7	2	2	56	NA	4	4	2	NA	2	NA	1	1	NA	NA	4	1	NA	1	2	2	1	2	2	1	2	2	1	12435.659176	12095.32474	1	96	77	77	NA	7	7	1	3	0	1	56	1	3	1	4
62561	7	2	2	10	NA	3	3	1	122	NA	NA	1	1	NA	3	NA	NA	NA	1	1	2	1	2	2	1	2	2	1	50248.753555	51858.292831	2	100	8	8	2.91	3	3	0	2	0	2	48	1	5	1	NA
62562	7	2	1	4	NA	1	1	1	59	NA	NA	1	1	NA	NA	NA	NA	NA	1	1	2	1	2	2	NA	NA	NA	NA	17865.135763	18076.339981	3	92	1	1	0	5	5	3	0	0	1	26	1	2	1	2
62563	7	2	2	72	NA	4	4	2	NA	2	NA	1	1	NA	NA	7	77	NA	1	2	2	1	2	2	1	2	2	NA	13638.730054	13839.452317	1	99	12	12	NA	1	1	0	0	1	2	72	1	7	77	NA
62564	7	2	2	13	NA	4	4	2	162	NA	NA	1	1	NA	6	NA	NA	NA	1	1	2	1	2	2	1	2	2	1	11711.384457	11743.959438	2	95	1	1	0.17	2	2	0	1	0	2	49	1	3	99	NA
62565	7	2	1	23	NA	5	6	1	NA	2	NA	2	2	2	NA	5	5	NA	1	2	2	1	2	2	1	2	2	3	14385.653726	15533.829525	2	101	7	5	1.84	2	1	0	0	0	1	27	2	5	5	NA
62566	7	2	2	2	NA	4	4	1	27	NA	NA	1	1	NA	NA	NA	NA	NA	1	1	2	1	2	2	NA	NA	NA	NA	7734.994032	8078.467013	2	95	1	1	0.18	4	4	2	1	0	2	38	1	2	5	NA
62567	7	2	2	80	NA	3	3	2	NA	2	NA	1	1	NA	NA	1	3	NA	1	2	2	1	2	2	1	2	2	NA	22991.276372	25575.167764	1	99	99	99	NA	1	1	0	0	1	2	80	1	1	3	NA
62568	7	2	2	1	13	1	1	1	14	NA	NA	1	1	NA	NA	NA	NA	NA	2	1	2	2	2	2	NA	NA	NA	NA	10867.770426	11631.363355	1	100	4	4	0.56	5	5	2	0	0	2	25	2	2	1	2
62569	7	2	2	80	NA	3	3	1	NA	2	NA	1	1	NA	NA	1	2	NA	1	2	2	1	2	2	NA	NA	NA	NA	45973.010529	51521.910389	1	94	8	8	3.47	2	2	0	0	1	2	80	1	1	2	NA
62570	7	2	1	6	NA	4	4	2	72	NA	NA	1	1	NA	0	NA	NA	NA	1	1	2	1	2	2	NA	NA	NA	NA	8655.162127	8675.53524	2	101	2	2	0.22	4	4	1	1	0	2	41	1	2	4	NA
62571	7	2	2	32	NA	3	3	2	NA	2	NA	1	1	NA	NA	5	5	2	1	2	2	1	2	2	1	2	2	1	85420.170155	86011.35365	1	91	14	14	3.06	5	5	2	0	0	2	30	1	5	1	5
62572	7	2	2	80	NA	3	3	2	NA	2	NA	1	1	NA	NA	5	3	NA	1	2	2	1	2	2	1	2	2	NA	47566.45715	54102.989916	1	90	7	7	3.22	1	1	0	0	1	2	80	1	5	3	NA
62573	7	2	2	48	NA	3	3	2	NA	2	NA	1	1	NA	NA	4	3	NA	1	2	2	1	2	2	NA	NA	NA	NA	30442.30641	30472.199404	1	95	6	3	1.1	2	1	0	0	0	2	48	1	4	3	NA
62574	7	2	2	13	NA	3	3	2	166	NA	NA	1	1	NA	8	NA	NA	NA	1	1	2	1	2	2	1	2	2	1	132630.209478	136814.3405	1	97	9	9	2.88	3	3	0	1	0	2	33	1	3	5	NA
62575	7	2	2	24	NA	3	3	2	NA	2	NA	1	1	NA	NA	4	1	2	1	2	2	1	2	2	1	2	2	1	129336.409693	130993.13082	1	95	12	12	NA	6	6	2	0	0	2	42	1	2	1	5
62576	7	2	1	66	NA	1	1	1	NA	2	NA	2	1	77	NA	1	1	NA	2	2	2	1	2	2	1	2	2	NA	14488.953694	14771.336069	3	92	9	9	2.22	5	5	1	0	2	1	66	2	1	1	1
62577	7	2	2	71	NA	3	3	2	NA	2	NA	1	1	NA	NA	4	1	NA	1	2	2	1	2	2	1	2	2	NA	72551.269339	73326.076054	1	92	6	6	2.04	2	2	0	0	2	2	71	1	4	1	1
62578	7	2	2	6	NA	3	3	1	76	NA	NA	1	1	NA	0	NA	NA	NA	1	1	2	1	2	2	NA	NA	NA	NA	48532.852397	48387.04619	1	101	7	7	1.55	5	5	1	2	0	2	31	1	4	1	2
62579	7	2	1	78	NA	1	1	1	NA	1	2	2	1	9	NA	4	1	NA	2	2	2	1	2	2	1	2	2	NA	12782.642018	13005.47245	2	96	5	5	1.08	3	3	0	0	2	1	53	2	4	3	NA
62580	7	2	2	14	NA	3	3	2	172	NA	NA	1	1	NA	8	NA	NA	NA	1	1	2	1	2	2	1	2	2	1	38400.791741	38900.548719	1	92	4	4	0.5	6	6	0	3	0	2	41	1	4	1	NA
62581	7	2	2	10	NA	3	3	1	128	NA	NA	1	1	NA	6	NA	NA	NA	1	1	2	1	2	2	1	2	2	1	53370.126656	53491.559571	2	98	15	15	5	3	3	0	1	0	1	48	1	4	1	5
62582	7	1	2	10	NA	3	3	NA	NA	NA	NA	1	1	NA	4	NA	NA	NA	1	1	2	1	2	2	NA	NA	NA	NA	23170.920553	0	1	94	4	4	1.26	2	2	0	1	0	1	40	1	4	3	NA
62583	7	2	2	17	NA	3	3	1	212	2	NA	1	1	NA	11	NA	NA	NA	1	2	2	1	2	2	1	2	2	1	93740.540203	99321.165816	1	100	8	8	1.95	4	4	0	2	1	2	49	1	5	6	NA
62584	7	2	1	22	NA	3	3	2	NA	2	NA	1	1	NA	NA	3	5	NA	1	2	2	1	2	2	1	2	2	1	29738.952706	31253.462984	2	94	8	8	3.4	2	2	0	0	0	1	22	1	3	5	NA
62585	7	2	2	80	NA	4	4	2	NA	2	NA	1	1	NA	NA	3	2	NA	1	2	2	1	2	2	1	2	2	NA	14859.685983	15314.825218	1	95	3	3	0.98	1	1	0	0	1	2	80	1	3	2	NA
62586	7	2	1	70	NA	3	3	2	NA	1	2	1	1	NA	NA	3	5	NA	1	2	2	1	2	2	1	2	2	NA	68266.732554	71967.824097	1	95	5	5	2.02	1	1	0	0	1	1	70	1	3	5	NA
62587	7	2	1	73	NA	3	3	1	NA	1	2	1	1	NA	NA	4	6	NA	1	2	2	1	2	2	1	2	2	NA	15565.766387	16476.020536	1	101	3	3	1.07	2	1	0	0	1	1	73	1	4	6	NA
62588	7	2	1	21	NA	3	3	1	NA	2	NA	1	1	NA	NA	4	5	NA	1	2	2	1	2	2	1	2	2	1	137038.746155	146293.19093	2	101	3	1	0.18	2	1	0	0	0	1	21	1	4	5	NA
62589	7	2	2	75	NA	3	3	2	NA	2	NA	1	1	NA	NA	4	3	NA	1	2	2	1	2	2	1	2	2	NA	61388.874846	64435.558603	1	90	7	7	1.89	3	3	0	0	1	2	75	1	4	3	NA
62590	7	2	1	11	NA	4	4	2	133	NA	NA	1	1	NA	5	NA	NA	NA	1	1	2	1	2	2	1	2	2	1	8483.005475	8584.70346	1	96	7	7	1.69	4	4	0	1	0	2	19	2	4	NA	NA
62591	7	2	1	10	NA	3	3	1	131	NA	NA	1	1	NA	4	NA	NA	NA	1	1	2	1	2	2	1	2	2	1	54897.892683	57357.850008	2	98	14	14	3.58	4	4	0	2	0	1	36	1	3	1	4
62592	7	2	1	0	5	3	3	2	5	NA	NA	1	1	NA	NA	NA	NA	NA	1	1	2	1	2	2	NA	NA	NA	NA	9665.908305	9498.805759	1	95	5	5	1.08	3	3	1	0	0	2	22	1	3	6	NA
62593	7	2	2	72	NA	3	3	2	NA	2	NA	1	1	NA	NA	5	2	NA	1	2	2	1	2	2	1	2	2	NA	64463.340883	65151.773075	1	91	7	7	2.92	2	2	0	0	1	2	47	1	5	5	NA
62594	7	2	1	0	10	4	4	2	10	NA	NA	1	1	NA	NA	NA	NA	NA	1	1	2	1	2	2	NA	NA	NA	NA	5707.173345	5961.496632	1	90	4	4	0.67	5	5	3	0	0	2	32	2	3	3	NA
62595	7	2	2	28	NA	5	7	1	NA	2	NA	2	1	5	NA	4	1	3	1	2	2	1	2	2	1	2	2	1	13851.686232	14954.517784	3	91	14	14	4.32	3	3	1	0	0	1	31	2	3	1	4
62596	7	2	2	52	NA	5	6	1	NA	2	NA	2	2	4	NA	5	1	NA	1	2	2	1	2	2	1	2	2	1	11428.6913	11489.125563	1	103	5	5	0.65	6	6	0	0	1	2	26	2	4	5	NA
62597	7	2	2	60	NA	4	4	2	NA	2	NA	1	1	NA	NA	2	2	NA	1	2	2	1	2	2	1	2	2	1	11696.973403	12170.020379	2	97	6	6	1	6	6	1	2	2	2	60	1	2	2	NA
62598	7	2	1	18	NA	4	4	1	223	2	NA	1	1	NA	12	NA	NA	NA	1	2	2	1	2	2	1	2	2	1	11666.009872	12200.765691	2	100	14	4	0.43	7	7	1	3	1	2	62	1	3	5	NA
62599	7	2	2	50	NA	4	4	2	NA	2	NA	1	1	NA	NA	4	5	NA	1	2	2	1	2	2	1	2	2	1	17521.481386	17644.217766	2	97	5	5	0.76	5	5	0	0	0	2	50	1	4	5	NA
62600	7	2	1	10	NA	2	2	1	125	NA	NA	1	1	NA	4	NA	NA	NA	1	1	2	1	2	2	1	2	2	NA	10738.959181	10632.988891	2	93	14	14	3.25	4	4	0	2	0	2	46	2	5	1	4
62601	7	2	1	65	NA	4	4	1	NA	1	2	1	1	NA	NA	3	1	NA	1	2	2	1	2	2	1	2	2	1	9636.209947	9711.587411	2	97	14	14	5	2	2	0	0	1	2	52	1	5	1	3
62602	7	2	2	80	NA	3	3	2	NA	2	NA	1	1	NA	NA	4	2	NA	1	2	2	1	2	2	1	2	2	NA	60071.993203	65791.533402	1	95	8	8	4.59	1	1	0	0	1	2	80	1	4	2	NA
62603	7	2	2	38	NA	1	1	1	NA	2	NA	1	1	NA	NA	2	6	2	1	2	2	1	2	2	1	2	2	1	39561.667842	42653.886229	2	98	6	6	1.25	4	4	1	0	1	1	46	1	2	6	NA
62604	7	2	2	73	NA	3	3	1	NA	2	NA	1	1	NA	NA	3	5	NA	1	2	2	1	2	2	1	2	2	NA	69886.968852	80170.534309	1	102	4	4	1.42	1	1	0	0	1	2	73	1	3	5	NA
62605	7	1	1	1	22	5	6	NA	NA	NA	NA	1	1	NA	NA	NA	NA	NA	1	1	2	1	2	2	NA	NA	NA	NA	7025.964374	0	2	91	4	4	0.65	5	5	1	3	0	1	43	2	3	5	NA
62606	7	2	1	2	NA	4	4	1	25	NA	NA	1	1	NA	NA	NA	NA	NA	1	1	2	1	2	2	NA	NA	NA	NA	5930.749873	6003.089312	2	93	6	6	1.98	2	2	1	0	0	2	51	1	2	3	NA
62607	7	2	1	4	NA	4	4	1	52	NA	NA	1	1	NA	NA	NA	NA	NA	1	1	2	1	2	2	NA	NA	NA	NA	10040.033098	11070.778245	1	100	1	1	0.04	4	4	1	1	0	2	51	1	3	3	NA
62608	7	1	2	67	NA	2	2	NA	NA	2	NA	2	1	NA	NA	2	1	NA	1	2	2	NA	NA	NA	NA	NA	NA	NA	7278.790659	0	2	93	NA	NA	NA	2	2	0	0	2	1	68	NA	NA	1	2
62609	7	2	1	9	NA	3	3	2	112	NA	NA	1	1	NA	3	NA	NA	NA	1	NA	2	1	2	2	1	2	2	1	25604.034863	26336.174292	1	95	5	5	0.92	5	5	1	2	0	2	30	1	4	1	4
62610	7	2	2	12	NA	2	2	1	146	NA	NA	2	2	1	4	NA	NA	NA	2	1	2	2	2	2	2	2	1	2	18006.855255	21837.57166	1	100	3	3	0.39	5	5	1	2	0	1	32	2	1	6	NA
62611	7	2	1	45	NA	5	6	2	NA	2	NA	2	2	6	NA	2	4	NA	1	2	2	1	2	2	1	2	2	1	11725.7448	11815.324423	2	95	3	3	1.16	1	1	0	0	0	1	45	2	2	4	NA
62612	7	2	2	38	NA	5	6	1	NA	2	NA	2	2	2	NA	5	1	2	1	2	2	1	2	2	NA	NA	NA	NA	21619.283038	22049.338941	2	102	9	9	2.68	4	4	1	1	0	2	38	2	5	1	2
62613	7	2	2	29	NA	4	4	1	NA	2	NA	1	1	NA	NA	4	1	2	1	2	2	1	2	2	1	2	2	1	28394.357741	26997.683446	1	100	3	3	0.66	2	2	0	1	0	2	29	1	4	1	NA
62614	7	2	1	12	NA	3	3	2	154	NA	NA	1	1	NA	6	NA	NA	NA	1	1	2	1	2	2	1	2	2	1	58479.782556	60361.370686	1	99	15	15	4.47	4	4	0	2	0	2	43	1	5	1	5
62615	7	2	2	0	11	4	4	2	11	NA	NA	1	1	NA	NA	NA	NA	NA	1	1	2	1	2	2	NA	NA	NA	NA	3774.069255	3925.050204	2	99	5	5	0.78	5	5	2	2	0	2	30	1	3	5	NA
62616	7	2	2	37	NA	5	6	2	NA	2	NA	2	2	2	NA	1	1	2	1	2	1	1	2	2	1	2	1	NA	15542.93857	16609.63545	3	91	4	4	0.69	5	5	0	2	0	1	45	2	4	1	1
62617	7	2	1	8	NA	5	7	1	104	NA	NA	1	1	NA	2	NA	NA	NA	1	1	2	1	2	2	1	2	2	1	8439.403196	8726.876152	2	103	6	6	1.11	5	5	1	2	0	2	36	1	4	5	NA
62618	7	2	1	10	NA	5	7	2	129	NA	NA	1	1	NA	5	NA	NA	NA	1	1	2	1	2	2	1	2	2	1	7923.925927	8546.646915	1	91	15	15	5	5	5	0	3	0	1	40	1	5	1	5
62619	7	2	1	80	NA	3	3	1	NA	1	1	1	1	NA	NA	5	5	NA	1	2	2	1	2	2	1	2	2	NA	24023.719783	25884.561742	2	96	7	7	3.21	2	1	0	0	1	1	80	1	5	5	NA
62620	7	2	2	7	NA	2	2	1	92	NA	NA	1	1	NA	1	NA	NA	NA	1	1	2	1	2	2	NA	NA	NA	NA	18660.103977	19985.967776	2	91	6	6	0.93	5	5	1	2	0	1	34	1	2	1	3
62621	7	2	1	41	NA	4	4	1	NA	2	NA	1	1	NA	NA	4	1	NA	1	2	2	1	2	2	NA	NA	NA	NA	23242.990557	23753.836506	1	100	8	8	1.95	4	4	0	2	0	2	42	1	4	1	4
62622	7	2	2	15	NA	5	6	2	192	NA	NA	2	1	4	9	NA	NA	NA	1	2	2	1	2	2	1	2	2	1	10963.340882	11440.408955	2	91	15	15	5	4	4	0	2	1	2	56	1	5	1	5
62623	7	2	2	78	NA	3	3	2	NA	2	NA	1	1	NA	NA	4	1	NA	1	2	2	1	2	2	1	2	2	NA	39653.38014	40869.906755	2	95	6	6	1.57	3	3	0	0	2	1	80	1	2	1	4
62624	7	2	2	40	NA	5	6	2	NA	2	NA	2	1	5	NA	5	1	2	1	2	2	1	2	2	NA	NA	NA	NA	18255.735511	19354.37213	2	91	14	14	3.47	4	4	1	1	0	2	40	2	5	1	NA
62625	7	2	2	60	NA	1	1	1	NA	2	NA	1	1	NA	NA	4	1	NA	1	2	2	1	2	2	1	2	2	1	15207.312407	15896.113669	1	92	15	15	5	3	3	0	0	1	1	57	1	3	1	4
62626	7	2	1	13	NA	1	1	2	157	NA	NA	1	1	NA	6	NA	NA	NA	2	1	2	1	2	2	1	2	2	1	17314.330266	19031.527568	1	90	4	4	0.46	7	7	2	3	0	2	34	2	1	6	NA
62627	7	2	2	2	NA	1	1	2	26	NA	NA	1	1	NA	NA	NA	NA	NA	2	1	2	1	2	2	NA	NA	NA	NA	9955.153132	10379.318342	2	94	9	9	2.29	5	5	2	1	0	2	33	2	3	1	1
62628	7	2	2	1	19	3	3	2	19	NA	NA	1	1	NA	NA	NA	NA	NA	1	1	2	1	2	2	NA	NA	NA	NA	16717.071084	17765.560854	2	94	8	8	1.6	6	6	3	1	0	2	32	1	4	1	4
62629	7	2	1	11	NA	5	6	2	138	NA	NA	1	1	NA	5	NA	NA	NA	1	1	2	1	2	2	1	2	2	1	6262.834446	6755.01452	3	90	12	12	NA	5	5	1	2	0	1	37	2	5	1	5
62630	7	2	2	68	NA	3	3	2	NA	2	NA	1	1	NA	NA	2	2	NA	1	2	2	1	2	2	1	2	2	1	149153.684635	157450.342804	1	101	3	3	1.25	1	1	0	0	1	2	68	1	2	2	NA
62631	7	2	2	37	NA	3	3	2	NA	2	NA	2	1	4	NA	4	1	2	1	2	2	1	2	2	1	2	2	1	77778.949308	79987.938327	1	101	6	6	1.28	4	4	2	0	0	1	44	1	4	1	4
62632	7	2	1	29	NA	5	6	1	NA	2	NA	1	1	NA	NA	2	5	NA	1	2	2	1	2	2	1	2	2	1	14424.961621	14817.68753	2	102	5	5	1.08	3	3	0	1	0	2	46	2	1	5	NA
62633	7	2	2	61	NA	5	6	1	NA	2	NA	1	1	NA	NA	5	1	NA	1	2	2	1	2	2	1	2	2	1	12176.672371	12646.648452	2	92	15	15	5	2	2	0	0	2	1	61	1	5	1	5
62634	7	2	1	68	NA	3	3	2	NA	1	2	1	1	NA	NA	2	1	NA	1	2	2	1	2	2	1	2	2	1	114174.703171	113009.251918	2	97	8	8	3.06	2	2	0	0	2	1	68	1	2	1	4
62635	7	2	2	27	NA	5	6	2	NA	2	NA	2	2	1	NA	5	1	2	1	2	1	1	2	2	NA	NA	NA	NA	13851.686232	14678.247845	3	91	5	5	1.08	3	3	1	0	0	1	29	2	5	1	5
62636	7	2	1	17	NA	4	4	1	215	2	NA	1	1	NA	10	NA	NA	NA	1	2	2	1	2	2	1	2	2	1	12147.046136	12703.852077	2	100	4	4	0.86	3	3	0	2	0	2	36	1	3	5	NA
62637	7	2	2	3	NA	4	4	1	47	NA	NA	1	1	NA	NA	NA	NA	NA	1	1	2	1	2	2	NA	NA	NA	NA	13130.790087	13857.266639	2	102	15	15	4.2	5	5	1	2	0	2	29	NA	NA	1	NA
62638	7	2	2	9	NA	4	4	2	111	NA	NA	1	1	NA	3	NA	NA	NA	1	1	2	1	2	2	1	2	2	1	12120.418061	13050.526646	2	101	13	3	0.64	5	4	0	3	1	2	62	1	1	2	NA
62639	7	2	2	26	NA	2	2	2	NA	2	NA	2	2	3	NA	1	6	2	2	2	2	1	2	2	2	2	2	2	43708.837271	43518.466069	1	96	9	9	3.97	2	2	0	0	0	1	28	2	2	6	NA
62640	7	2	2	31	NA	3	3	1	NA	2	NA	1	1	NA	NA	3	6	2	1	2	2	1	2	2	1	2	2	1	26546.087356	29693.438127	1	102	6	6	1.12	4	4	2	0	0	2	31	1	3	6	NA
62641	7	2	1	2	NA	1	1	1	36	NA	NA	1	1	NA	NA	NA	NA	NA	1	1	2	1	2	2	NA	NA	NA	NA	10276.786905	10602.092524	1	102	14	14	2.83	6	6	1	2	0	1	36	1	2	1	3
62642	7	2	1	30	NA	3	3	2	NA	2	NA	1	1	NA	NA	3	5	NA	1	2	2	1	2	2	1	2	2	1	22188.836739	23607.684366	1	95	1	1	0.11	1	1	0	0	0	1	30	1	3	5	NA
62643	7	2	2	2	24	4	4	2	24	NA	NA	1	1	NA	NA	NA	NA	NA	1	1	2	1	2	2	NA	NA	NA	NA	5687.793894	6161.690011	2	90	99	99	NA	5	5	1	0	0	1	20	1	3	5	NA
62644	7	2	1	61	NA	4	4	1	NA	2	NA	1	1	NA	NA	4	2	NA	1	2	2	1	2	2	1	2	2	1	11761.359913	11893.852645	1	95	5	5	1.79	1	1	0	0	1	1	61	1	4	2	NA
62645	7	2	2	12	NA	5	6	1	153	NA	NA	2	2	2	6	NA	NA	NA	1	1	2	1	2	2	1	2	2	1	6391.016092	6494.382638	1	100	99	99	NA	6	6	0	1	0	1	53	2	2	1	3
62646	7	2	2	57	NA	4	4	2	NA	2	NA	1	1	NA	NA	2	1	NA	1	2	2	1	2	2	1	2	2	1	17164.211773	16694.46809	2	99	8	8	3.57	2	2	0	0	1	1	67	1	2	1	2
62647	7	2	1	0	0	2	2	1	0	NA	NA	1	1	NA	NA	NA	NA	NA	1	1	2	1	2	2	NA	NA	NA	NA	8143.831412	8143.981517	2	102	5	5	0.89	4	4	2	0	0	1	45	1	3	1	4
62648	7	2	2	80	NA	5	6	1	NA	2	NA	2	1	6	NA	1	2	NA	1	2	1	1	2	2	1	2	1	NA	19516.411172	20124.53654	2	102	10	10	4.76	2	2	0	0	1	2	49	2	5	5	NA
62649	7	2	1	76	NA	4	4	1	NA	2	NA	1	1	NA	NA	3	1	NA	1	2	2	1	2	2	1	2	2	NA	9334.084938	9516.918553	2	96	8	8	2.59	3	3	0	0	2	1	76	1	3	1	4
62650	7	2	1	71	NA	4	4	1	NA	2	NA	2	1	7	NA	1	1	NA	1	2	2	1	2	2	1	2	2	NA	7110.382011	7529.893703	2	93	6	6	1.85	2	2	0	0	2	1	71	2	1	1	2
62651	7	2	1	55	NA	3	3	1	NA	2	NA	1	1	NA	NA	3	3	NA	1	2	2	1	2	2	1	2	2	NA	152467.08796	155918.172532	1	94	6	6	2.69	1	1	0	0	0	1	55	1	3	3	NA
62652	7	2	1	46	NA	1	1	1	NA	2	NA	1	1	NA	NA	2	4	NA	1	2	2	1	2	2	1	2	2	1	34205.013302	40575.476948	2	102	14	14	2.44	7	7	0	2	1	2	71	1	3	3	NA
62653	7	1	1	49	NA	5	6	NA	NA	2	NA	2	2	4	NA	3	1	NA	1	2	1	1	2	1	NA	NA	NA	NA	13323.689579	0	2	92	6	6	1.3	4	4	0	1	0	2	48	2	3	1	3
62654	7	1	1	4	NA	3	3	NA	NA	NA	NA	1	1	NA	NA	NA	NA	NA	1	1	2	1	2	2	NA	NA	NA	NA	30553.632981	0	1	98	5	2	0.42	4	3	2	0	0	1	24	1	3	6	NA
62655	7	2	1	1	23	4	4	1	23	NA	NA	1	1	NA	NA	NA	NA	NA	1	1	2	1	2	2	NA	NA	NA	NA	5930.749873	6003.089312	2	93	9	9	2.6	4	4	1	1	0	1	37	1	4	1	4
62656	7	2	2	0	9	1	1	2	9	NA	NA	1	1	NA	NA	NA	NA	NA	2	1	2	1	2	2	NA	NA	NA	NA	6787.112205	6969.467907	2	94	4	4	0.73	5	5	2	1	0	1	35	2	1	6	NA
62657	7	2	2	2	NA	1	1	1	36	NA	NA	1	1	NA	NA	NA	NA	NA	2	1	2	1	2	2	NA	NA	NA	NA	11401.934012	11887.743086	1	95	13	13	NA	5	5	1	2	0	2	34	2	1	1	1
62658	7	2	1	68	NA	3	3	2	NA	1	2	1	1	NA	NA	3	3	NA	1	2	2	1	2	2	1	2	2	1	28559.076421	28710.827523	1	92	6	6	2.3	1	1	0	0	1	1	68	1	3	3	NA
62659	7	2	1	18	NA	5	6	1	219	2	NA	1	1	NA	13	NA	NA	NA	1	2	2	1	2	2	1	2	2	1	5526.901806	5811.556543	2	103	7	7	1.65	4	4	0	1	1	2	55	2	3	1	NA
62660	7	2	2	7	NA	5	6	1	88	NA	NA	2	1	2	1	NA	NA	NA	1	1	2	1	2	1	NA	NA	NA	NA	7932.110938	8947.143287	3	92	77	77	NA	7	7	2	4	1	1	62	NA	NA	1	NA
62661	7	2	1	35	NA	3	3	1	NA	2	NA	1	1	NA	NA	4	5	NA	1	2	2	1	2	2	1	2	2	1	84910.063417	90031.493834	2	96	14	7	3.67	3	1	0	0	0	1	30	2	5	5	NA
62662	7	2	2	11	NA	1	1	1	138	NA	NA	1	1	NA	4	NA	NA	NA	1	1	2	1	2	2	1	2	2	1	15962.145468	16664.698857	2	98	7	7	1.97	4	4	0	1	0	1	40	1	3	1	3
62663	7	1	2	3	NA	2	2	NA	NA	NA	NA	1	1	NA	NA	NA	NA	NA	1	1	2	1	2	2	NA	NA	NA	NA	12984.581505	0	2	93	15	15	5	4	4	2	0	0	1	34	1	5	1	5
62664	7	2	1	64	NA	3	3	1	NA	1	1	1	1	NA	NA	5	1	NA	1	2	2	1	2	2	1	2	2	1	25436.904729	25763.177128	1	94	8	8	3.3	2	2	0	0	2	1	64	1	5	1	3
62665	7	2	2	67	NA	4	4	1	NA	2	NA	1	1	NA	NA	4	3	NA	1	2	2	1	2	2	1	2	2	1	13504.560081	14155.716256	1	102	7	7	1.8	5	4	1	0	2	1	47	1	3	5	NA
62666	7	2	1	3	NA	5	6	1	41	NA	NA	1	1	NA	NA	NA	NA	NA	1	1	2	1	2	2	NA	NA	NA	NA	8838.066777	9670.229845	3	92	8	8	0.91	7	7	3	3	1	1	61	NA	NA	1	4
62667	7	2	1	6	NA	3	3	2	73	NA	NA	1	1	NA	0	NA	NA	NA	1	1	2	1	2	2	NA	NA	NA	NA	53915.042746	57006.573447	1	91	14	14	2.44	7	7	2	4	0	1	33	1	5	1	5
62668	7	2	1	33	NA	4	4	1	NA	2	NA	1	1	NA	NA	4	1	NA	1	2	2	1	2	2	1	2	2	1	25120.174741	24762.106831	2	102	6	6	1.22	5	5	0	2	0	2	42	1	4	1	4
62669	7	2	1	33	NA	3	3	2	NA	2	NA	1	1	NA	NA	4	5	NA	1	2	2	1	2	2	1	2	2	1	20891.980831	22249.799905	2	97	6	6	1.35	3	3	0	0	0	2	54	1	3	6	NA
62670	7	2	1	13	NA	3	3	2	169	NA	NA	1	1	NA	6	NA	NA	NA	1	1	2	1	2	2	1	2	2	1	107087.58296	107224.801212	1	95	8	8	1.28	7	7	1	4	0	1	32	1	3	1	3
62671	7	2	1	69	NA	4	4	1	NA	2	NA	1	1	NA	NA	4	3	NA	1	2	2	1	2	2	1	2	2	1	7973.883342	8036.257566	1	100	77	77	NA	1	1	0	0	1	1	69	1	4	3	NA
62672	7	2	2	13	NA	4	4	1	156	NA	NA	1	1	NA	6	NA	NA	NA	1	1	2	1	2	2	1	2	2	1	11078.202838	10933.134393	1	102	12	12	NA	7	7	3	2	0	2	52	1	4	5	NA
62673	7	2	1	34	NA	1	1	2	NA	2	NA	2	2	4	NA	1	1	NA	2	2	2	2	2	2	NA	NA	NA	NA	34959.343013	34695.493801	1	97	8	8	1.45	6	6	2	2	0	2	36	2	2	1	1
62674	7	2	2	33	NA	3	3	2	NA	2	NA	1	1	NA	NA	5	1	2	1	2	2	1	2	2	1	2	2	NA	28989.076324	29596.20575	1	93	6	6	1.16	4	4	2	0	0	2	33	1	5	1	4
62675	7	2	1	0	9	3	3	2	10	NA	NA	1	1	NA	NA	NA	NA	NA	1	1	2	1	2	2	NA	NA	NA	NA	16921.794985	16629.253929	1	99	15	15	5	4	4	1	1	0	2	27	1	5	1	5
62676	7	2	2	17	NA	3	3	2	214	2	NA	1	1	NA	11	NA	NA	NA	1	2	2	1	2	2	1	2	2	1	111142.989658	114235.009147	1	95	8	8	1.28	7	7	1	4	0	1	32	1	3	1	3
62677	7	2	2	30	NA	1	1	1	NA	2	NA	1	1	NA	NA	4	1	2	1	2	2	1	2	2	1	2	2	1	56677.205755	57971.218225	2	102	10	10	4.76	2	2	0	0	0	1	27	1	4	1	4
62678	7	2	1	68	NA	2	2	1	NA	2	NA	2	2	6	NA	1	1	NA	2	2	2	1	2	1	2	2	2	2	9235.951997	9462.879133	2	103	5	5	1.79	2	1	0	0	2	1	68	2	1	1	NA
62679	7	2	2	7	NA	1	1	1	90	NA	NA	2	2	2	0	NA	NA	NA	2	1	2	2	2	2	NA	NA	NA	NA	15897.166957	16345.216522	2	102	6	3	0.54	6	4	0	4	0	2	43	2	1	5	NA
62680	7	2	1	68	NA	5	6	2	NA	2	NA	1	1	NA	NA	3	1	NA	1	2	2	1	2	2	1	2	2	1	7581.139559	8116.967146	3	90	14	14	4.96	2	2	0	0	2	1	68	1	3	1	5
62681	7	2	2	5	NA	1	1	1	65	NA	NA	1	1	NA	NA	NA	NA	NA	2	1	2	2	2	2	NA	NA	NA	NA	15457.736897	15510.51982	2	98	3	3	0.33	7	7	2	3	0	1	40	2	1	1	1
62682	7	2	2	62	NA	3	3	2	NA	2	NA	1	1	NA	NA	3	2	NA	1	2	2	1	2	2	1	2	2	1	44636.780791	48652.73082	2	91	3	3	0.86	2	2	0	0	1	2	62	1	3	2	NA
62683	7	2	2	55	NA	5	6	2	NA	2	NA	2	1	6	NA	5	1	NA	1	2	2	1	2	2	1	2	2	1	16829.599526	17568.396647	1	90	99	99	NA	3	3	0	1	1	1	60	1	5	1	5
62684	7	2	2	29	NA	3	3	1	NA	2	NA	1	1	NA	NA	4	1	2	1	2	2	1	2	2	1	2	2	1	82612.6713	83351.284903	1	92	10	10	2.1	6	6	1	1	0	2	29	1	4	1	2
62685	7	2	1	36	NA	5	6	1	NA	2	NA	2	1	6	NA	3	5	NA	1	2	1	1	2	1	1	2	1	1	12869.386353	13443.315161	2	92	7	7	1.89	3	3	0	0	1	1	36	2	3	5	NA
62686	7	2	2	80	NA	3	3	1	NA	2	NA	1	1	NA	NA	3	2	NA	1	2	2	1	2	2	1	2	2	NA	38007.846215	47247.232001	1	94	7	7	2.31	2	2	0	0	1	2	80	1	3	2	NA
62687	7	2	1	10	NA	4	4	2	131	NA	NA	1	1	NA	5	NA	NA	NA	1	1	2	1	2	2	1	2	2	1	8483.005475	8584.70346	1	96	8	8	2	4	4	1	2	0	2	40	1	4	5	NA
62688	7	2	1	24	NA	5	6	2	NA	2	NA	2	1	5	NA	4	5	NA	1	2	2	1	2	2	NA	NA	NA	NA	10141.381563	13212.383706	3	90	6	6	1.98	2	2	0	0	0	2	47	2	5	2	NA
62689	7	2	1	44	NA	3	3	2	NA	1	1	1	1	NA	NA	5	1	NA	1	2	2	1	2	2	NA	NA	NA	NA	116464.874823	116611.129855	2	94	15	15	5	5	5	0	3	0	1	44	1	5	1	4
62690	7	2	2	26	NA	4	4	2	NA	2	NA	1	1	NA	NA	4	5	2	1	2	2	1	2	2	1	2	2	1	17568.277926	19062.73336	1	90	99	99	NA	2	2	0	1	0	2	26	1	4	5	NA
62691	7	2	1	31	NA	4	4	1	NA	2	NA	1	1	NA	NA	2	5	NA	1	2	2	1	2	2	1	2	2	1	18544.003944	19387.603198	2	100	7	7	1.79	4	4	0	1	0	2	51	1	3	3	NA
62692	7	1	2	50	NA	4	4	NA	NA	2	NA	1	1	NA	NA	4	5	NA	1	2	2	1	2	2	NA	NA	NA	NA	17521.481386	0	2	97	7	7	3.49	1	1	0	0	0	2	50	1	4	5	NA
62693	7	2	2	69	NA	1	1	1	NA	2	NA	1	1	NA	NA	2	2	NA	1	2	2	1	2	2	NA	NA	NA	NA	9570.416297	10279.373686	2	98	5	5	2.2	1	1	0	0	1	2	69	1	2	2	NA
62694	7	2	1	37	NA	3	3	2	NA	2	NA	1	1	NA	NA	3	5	NA	1	2	2	1	2	2	1	2	2	1	21219.562726	22239.20882	2	91	3	3	0.86	2	2	0	0	1	2	62	1	3	2	NA
62695	7	2	2	41	NA	4	4	2	NA	2	NA	1	1	NA	NA	2	4	2	1	2	2	1	2	2	1	2	2	1	19130.246369	19734.446951	2	101	2	2	0.22	4	4	1	1	0	2	41	1	2	4	NA
62696	7	2	1	13	NA	4	4	2	159	NA	NA	1	1	NA	6	NA	NA	NA	1	1	2	1	2	2	1	2	2	1	11351.725436	12116.15399	2	95	6	6	1.3	4	4	1	1	0	1	38	1	4	1	4
62697	7	2	1	9	NA	2	2	2	119	NA	NA	1	1	NA	4	NA	NA	NA	1	1	2	1	2	2	1	2	2	1	12477.812875	12553.43469	2	94	6	6	1.43	5	4	2	1	0	2	23	2	3	6	NA
62698	7	1	1	80	NA	3	3	NA	NA	2	NA	1	1	NA	NA	5	1	NA	1	2	2	1	2	2	NA	NA	NA	NA	38666.703155	0	2	94	77	77	NA	2	2	0	0	2	2	80	1	5	1	5
62699	7	2	1	1	23	4	4	2	23	NA	NA	1	1	NA	NA	NA	NA	NA	1	1	2	1	2	2	NA	NA	NA	NA	4912.962876	5115.96715	2	90	8	8	1.67	6	6	2	2	0	2	35	2	5	3	NA
62700	7	2	1	9	NA	4	4	1	119	NA	NA	1	1	NA	NA	NA	NA	NA	1	1	2	1	2	2	1	2	2	1	9022.8939	9530.778148	2	100	3	3	0.31	7	7	3	2	0	2	28	1	3	1	3
62701	7	2	2	29	NA	2	2	2	NA	2	NA	1	1	NA	NA	4	6	2	1	2	2	1	2	2	1	2	2	1	30253.427014	31766.413225	2	90	8	8	2.24	4	4	1	1	0	2	29	1	4	6	NA
62702	7	1	2	12	NA	2	2	NA	NA	NA	NA	1	1	NA	55	NA	NA	NA	1	1	2	2	2	2	NA	NA	NA	NA	20322.312754	0	2	91	6	6	1.3	4	4	1	1	0	2	27	1	4	6	NA
62703	7	2	2	2	NA	4	4	2	25	NA	NA	1	1	NA	NA	NA	NA	NA	1	1	2	1	2	2	NA	NA	NA	NA	7785.57328	8700.336584	1	96	8	8	2.17	4	4	1	1	0	2	41	1	3	1	3
62704	7	2	1	80	NA	5	7	1	NA	1	1	1	1	NA	NA	3	1	NA	1	2	2	1	2	2	1	2	2	NA	9071.406562	10878.533019	1	94	5	5	1.59	2	2	0	0	2	2	73	1	3	1	3
62705	7	2	2	30	NA	2	2	2	NA	2	NA	1	1	NA	NA	4	1	2	1	2	2	1	2	2	1	2	2	1	35353.005268	34399.106917	2	91	15	15	5	2	2	0	0	0	2	30	1	4	1	4
62706	7	2	2	39	NA	4	4	2	NA	2	NA	1	1	NA	NA	5	5	2	1	2	2	1	2	2	1	2	2	1	42150.923371	53077.558906	1	97	9	9	3.7	2	2	0	0	0	1	25	NA	NA	5	NA
62707	7	2	2	49	NA	3	3	2	NA	2	NA	1	1	NA	NA	2	1	NA	1	2	2	1	2	2	1	2	2	1	25511.973394	26011.568993	1	98	6	6	0.97	7	7	1	2	0	1	49	1	2	1	2
62708	7	2	1	52	NA	5	6	2	NA	2	NA	2	1	5	NA	3	1	NA	1	2	1	1	2	1	1	2	1	3	13567.923118	14187.110343	3	91	6	6	1.34	4	4	0	2	0	1	52	2	3	1	1
62709	7	2	2	10	NA	3	3	2	122	NA	NA	1	1	NA	4	NA	NA	NA	1	1	2	1	2	2	1	2	2	1	24070.467912	25563.654853	1	95	6	6	1.09	5	5	0	3	0	1	31	1	4	1	4
62710	7	2	1	41	NA	2	2	1	NA	2	NA	2	1	4	NA	5	1	NA	2	2	2	2	2	2	NA	NA	NA	NA	36225.654087	36329.951191	2	93	5	5	0.87	4	4	1	1	0	1	41	2	5	1	3
62711	7	2	1	1	21	3	3	2	23	NA	NA	2	1	2	NA	NA	NA	NA	1	1	2	1	2	2	NA	NA	NA	NA	18848.609643	22085.568952	1	91	6	6	2.04	2	2	1	0	0	2	31	1	5	4	NA
62712	7	2	2	4	NA	2	2	1	54	NA	NA	1	1	NA	NA	NA	NA	NA	1	1	2	1	2	2	NA	NA	NA	NA	16087.525226	17761.059567	2	91	4	4	0.69	4	4	2	0	0	2	21	1	3	6	NA
62713	7	2	1	15	NA	3	3	2	183	NA	NA	1	1	NA	10	NA	NA	NA	1	1	2	1	2	2	1	2	2	1	17395.533107	17264.495057	1	99	13	13	NA	4	4	0	2	0	1	55	NA	NA	1	4
62714	7	2	1	75	NA	1	1	1	NA	1	1	1	1	NA	NA	1	1	NA	2	2	2	2	2	2	1	2	2	NA	14200.083364	15006.095575	3	92	3	3	0.68	2	2	0	0	2	1	75	1	1	1	1
62715	7	2	1	10	NA	3	3	2	132	NA	NA	1	1	NA	4	NA	NA	NA	1	1	2	1	2	2	1	2	2	1	47596.305609	49235.587472	1	99	15	15	3.82	5	5	0	3	0	1	57	1	5	1	5
62716	7	2	2	42	NA	5	6	2	NA	2	NA	2	1	6	NA	5	1	2	1	2	2	1	2	2	1	2	2	1	11762.034222	12708.069605	3	90	12	12	NA	5	5	1	2	0	1	37	2	5	1	5
62717	7	2	2	50	NA	3	3	2	NA	2	NA	1	1	NA	NA	3	6	NA	1	2	2	1	2	2	1	2	2	1	32252.129527	31981.695662	1	99	6	4	1.38	2	1	0	0	0	2	50	1	3	6	NA
62718	7	2	1	63	NA	4	4	2	NA	1	2	1	1	NA	NA	4	5	NA	1	2	2	1	2	2	1	2	2	1	6038.685119	6085.921613	1	96	6	6	2.51	1	1	0	0	1	1	63	1	4	5	NA
62719	7	2	1	74	NA	2	2	2	NA	2	NA	2	1	8	NA	1	4	NA	2	2	2	1	2	2	2	2	2	NA	14646.929358	15478.305035	1	96	15	8	4.66	2	1	0	0	2	2	68	2	1	3	NA
62720	7	2	1	58	NA	3	3	2	NA	2	NA	1	1	NA	NA	5	1	NA	1	2	2	1	2	2	1	2	2	1	151766.599459	151581.541662	3	91	15	15	5	2	2	0	0	0	2	57	1	5	1	5
62721	7	2	2	2	NA	3	3	2	33	NA	NA	1	1	NA	NA	NA	NA	NA	1	1	2	1	2	2	NA	NA	NA	NA	33127.913744	33563.225688	1	99	15	15	5	4	4	2	0	0	1	33	1	5	1	5
62722	7	2	1	1	20	1	1	1	21	NA	NA	1	1	NA	NA	NA	NA	NA	2	1	2	2	2	2	NA	NA	NA	NA	12493.910388	13386.323284	2	98	6	6	1.21	4	4	1	0	0	2	49	2	2	6	NA
62723	7	2	2	31	NA	3	3	2	NA	2	NA	1	1	NA	NA	5	1	2	1	2	2	1	2	2	1	2	2	1	95214.22557	102645.939709	1	97	15	15	5	3	3	1	0	0	2	31	1	5	1	5
62724	7	2	2	57	NA	3	3	2	NA	2	NA	1	1	NA	NA	5	1	NA	1	2	2	1	2	2	1	2	2	1	187291.098551	189225.431861	2	91	15	15	5	2	2	0	0	1	2	57	1	5	1	5
62725	7	2	2	3	NA	5	6	2	46	NA	NA	1	1	NA	NA	NA	NA	NA	1	1	1	1	2	2	NA	NA	NA	NA	5060.292252	5371.954509	1	90	8	8	1.43	7	7	2	0	0	1	23	2	4	1	3
62726	7	1	2	1	18	3	3	NA	NA	NA	NA	1	1	NA	NA	NA	NA	NA	1	1	2	1	2	2	NA	NA	NA	NA	39493.444219	0	2	103	15	15	5	4	4	2	0	0	1	36	2	4	1	5
62727	7	2	2	80	NA	3	3	1	NA	2	NA	1	1	NA	NA	4	1	NA	1	2	2	1	2	2	1	2	2	NA	43807.995099	48928.4376	1	95	6	6	1.65	2	2	0	0	2	2	80	1	4	1	4
62728	7	2	2	32	NA	4	4	2	NA	2	NA	1	1	NA	NA	5	5	2	1	2	2	1	2	2	1	2	2	1	32569.109434	37398.26507	1	96	77	77	NA	1	1	0	0	0	2	32	1	5	5	NA
62729	7	2	2	1	14	2	2	2	15	NA	NA	1	1	NA	NA	NA	NA	NA	2	1	2	1	2	2	NA	NA	NA	NA	6962.449638	7451.646327	3	90	12	12	NA	5	5	1	1	0	1	35	2	5	3	NA
62730	7	2	1	0	3	3	3	2	5	NA	NA	1	1	NA	NA	NA	NA	NA	1	1	2	1	2	2	NA	NA	NA	NA	7493.544598	7825.810309	1	98	6	6	0.97	7	7	1	2	0	1	49	1	2	1	2
62731	7	2	1	19	NA	1	1	2	238	2	NA	2	2	2	12	NA	NA	NA	2	2	2	2	2	2	2	2	2	2	21718.29328	21806.698186	2	94	NA	13	NA	3	2	0	0	0	1	44	2	2	6	NA
62732	7	2	2	71	NA	1	1	2	NA	2	NA	2	2	4	NA	2	1	NA	2	2	2	2	2	2	2	2	2	NA	18067.031882	19590.328656	2	94	2	2	0.56	2	2	0	0	2	2	71	2	2	1	1
62733	7	1	1	5	NA	5	6	NA	NA	NA	NA	1	1	NA	NA	NA	NA	NA	1	1	2	1	2	2	NA	NA	NA	NA	8253.750998	0	1	90	15	15	5	4	4	2	0	0	1	36	1	5	1	5
62734	7	2	1	52	NA	4	4	2	NA	2	NA	1	1	NA	NA	2	5	NA	1	2	2	1	2	2	1	2	2	1	18783.626894	19376.125899	2	99	2	2	0.53	2	2	0	0	1	2	69	1	4	2	NA
62735	7	2	1	39	NA	3	3	2	NA	2	NA	1	1	NA	NA	3	1	NA	1	2	2	1	2	2	1	2	2	1	105261.096488	129835.348564	1	97	15	15	5	4	4	1	1	0	2	33	1	5	1	3
62736	7	2	2	40	NA	4	4	2	NA	2	NA	1	1	NA	NA	4	5	2	1	2	2	1	2	2	1	2	2	1	17036.134307	17206.306314	2	90	6	6	1.4	3	3	0	1	0	2	40	1	4	5	NA
62737	7	2	1	58	NA	5	6	1	NA	2	NA	2	2	3	NA	1	1	NA	1	2	1	1	2	1	1	2	1	3	10579.097347	10676.360686	2	92	3	3	0.7	3	3	0	0	0	1	58	2	1	1	1
62738	7	2	1	6	NA	3	3	1	80	NA	NA	1	1	NA	0	NA	NA	NA	1	1	2	1	2	2	NA	NA	NA	NA	20333.209695	22709.426802	1	103	6	6	1.11	5	5	1	1	1	1	29	1	3	1	3
62739	7	2	1	74	NA	3	3	2	NA	1	2	1	1	NA	NA	5	1	NA	1	2	2	1	2	2	1	2	2	NA	60135.660369	64822.591837	1	90	8	8	2.49	3	3	0	0	2	1	74	1	5	1	2
62740	7	2	2	19	NA	4	4	2	232	2	NA	1	1	NA	12	NA	NA	NA	1	2	2	1	2	2	1	2	2	1	12857.456314	12921.235691	2	97	8	8	2.7	3	3	0	0	1	2	72	1	2	3	NA
62741	7	2	2	0	3	4	4	2	4	NA	NA	1	1	NA	NA	NA	NA	NA	1	1	2	1	2	2	NA	NA	NA	NA	3861.876549	4122.902052	1	96	14	14	2.91	6	6	1	2	1	2	32	1	5	1	4
62742	7	2	1	70	NA	2	2	2	NA	2	NA	2	1	8	NA	1	1	NA	2	2	2	2	2	2	1	2	2	NA	12962.876803	13431.341497	2	90	6	6	1.7	2	2	0	0	2	1	70	2	1	1	4
62743	7	2	1	0	5	3	3	1	6	NA	NA	1	1	NA	NA	NA	NA	NA	1	1	2	1	2	2	NA	NA	NA	NA	7467.727239	7549.772257	3	91	4	4	0.65	5	5	2	2	0	2	27	2	2	3	NA
62744	7	2	1	37	NA	2	2	2	NA	2	NA	2	1	5	NA	5	1	NA	1	2	2	1	2	2	1	2	2	1	43108.74283	45119.517495	2	91	9	9	2.6	4	4	1	1	0	2	31	2	4	1	5
62745	7	2	2	71	NA	4	4	1	NA	2	NA	1	1	NA	NA	2	1	NA	1	2	2	1	2	2	1	2	2	NA	12183.823561	13095.132048	2	100	5	5	1.63	2	2	0	0	2	1	71	NA	NA	1	2
62746	7	2	2	38	NA	2	2	2	NA	2	NA	2	1	4	NA	4	1	2	2	2	2	2	2	2	NA	NA	NA	NA	26897.674477	26781.441446	2	99	77	77	NA	4	4	1	1	1	2	38	2	4	1	4
62747	7	2	1	52	NA	4	4	1	NA	2	NA	2	1	6	NA	4	1	NA	1	2	2	1	2	2	1	2	2	1	19064.767778	19872.734197	2	93	14	14	2.78	5	5	0	0	0	1	52	2	4	1	2
62748	7	2	1	13	NA	2	2	1	164	NA	NA	2	2	1	7	NA	NA	NA	2	1	2	2	2	2	2	2	2	2	15674.964193	15512.049412	2	93	9	9	1.49	7	7	0	3	0	2	41	2	5	1	5
62749	7	2	1	48	NA	4	4	2	NA	2	NA	1	1	NA	NA	2	1	NA	1	2	2	1	2	2	1	2	2	1	22039.963414	22735.178265	1	96	15	15	5	2	2	0	0	0	1	48	1	2	1	3
62750	7	2	2	45	NA	5	6	2	NA	2	NA	2	2	3	NA	4	3	NA	1	2	2	1	2	2	NA	NA	NA	NA	15890.289377	17041.022437	2	94	3	3	0.68	3	2	0	1	0	2	45	2	4	3	NA
62751	7	2	1	8	NA	3	3	1	97	NA	NA	1	1	NA	1	NA	NA	NA	1	1	2	1	2	2	1	2	2	1	21839.599095	22875.076583	1	98	7	7	1.03	7	7	0	4	0	2	20	1	3	5	NA
62752	7	2	1	35	NA	3	3	2	NA	2	NA	1	1	NA	NA	5	1	NA	1	2	2	1	2	2	NA	NA	NA	NA	59510.728426	61449.871516	1	99	15	15	5	5	5	3	0	0	2	34	1	5	1	5
62753	7	2	2	16	NA	4	4	1	203	NA	NA	1	1	NA	10	NA	NA	NA	1	2	2	1	2	2	1	2	2	1	18421.460617	19740.37466	1	92	6	6	1.3	4	4	0	1	1	1	25	1	1	1	3
62754	7	2	2	0	7	3	3	2	8	NA	NA	1	1	NA	NA	NA	NA	NA	1	1	2	1	2	2	NA	NA	NA	NA	25216.508684	24531.572308	1	101	14	14	3.38	4	4	2	0	0	1	32	1	4	1	5
62755	7	2	2	19	NA	4	4	2	235	2	NA	1	1	NA	13	NA	NA	NA	1	2	2	1	2	2	1	2	2	1	12857.456314	12921.235691	2	97	3	3	0.66	3	3	2	0	0	2	19	1	3	NA	NA
62756	7	2	1	7	NA	3	3	2	92	NA	NA	1	1	NA	1	NA	NA	NA	1	1	2	1	2	2	NA	NA	NA	NA	25604.034863	28346.339599	1	95	7	7	1.66	5	5	0	3	0	1	34	1	2	1	4
62757	7	2	1	54	NA	3	3	1	NA	1	2	1	1	NA	NA	3	3	NA	1	2	2	1	2	2	1	2	2	1	105571.343095	105442.613847	1	92	10	10	2.1	6	6	1	1	0	2	29	1	4	1	2
62758	7	1	2	9	NA	5	7	NA	NA	NA	NA	1	1	NA	2	NA	NA	NA	1	1	2	1	2	2	NA	NA	NA	NA	7722.982971	0	1	93	15	15	5	3	3	0	2	0	2	40	2	5	4	NA
62759	7	2	2	22	NA	4	4	1	NA	2	NA	1	1	NA	NA	4	5	2	1	2	2	1	2	2	NA	NA	NA	NA	18395.989535	18290.733411	2	93	9	9	2.07	5	5	0	1	0	1	55	NA	NA	5	NA
62760	7	2	2	10	NA	2	2	2	122	NA	NA	1	1	NA	3	NA	NA	NA	1	1	2	1	2	2	1	2	2	1	9872.244853	10573.701398	2	90	7	7	0.89	7	7	1	3	3	1	60	2	3	1	3
62761	7	2	1	68	NA	1	1	1	NA	1	2	1	1	NA	NA	3	1	NA	1	2	2	1	2	2	1	2	2	1	11992.012141	12562.386395	2	102	6	6	1.97	2	2	0	0	2	2	67	1	3	1	3
62762	7	2	2	1	13	1	1	1	14	NA	NA	1	1	NA	NA	NA	NA	NA	1	1	2	1	2	2	NA	NA	NA	NA	12260.86913	13122.344171	3	92	10	10	2.26	6	6	1	3	0	1	34	1	4	1	1
62763	7	2	1	29	NA	3	3	1	NA	2	NA	1	1	NA	NA	4	1	NA	1	2	2	1	2	2	1	2	2	1	110931.964733	116248.869259	1	94	15	15	5	2	2	0	0	0	1	29	1	4	1	5
62764	7	2	2	51	NA	2	2	1	NA	2	NA	1	1	NA	NA	3	5	NA	1	2	2	1	2	2	1	2	2	1	22969.116046	23881.325913	2	93	1	1	0.36	1	1	0	0	0	2	51	1	3	5	NA
62765	7	2	2	29	NA	5	6	1	NA	2	NA	2	2	2	NA	5	1	2	1	2	2	1	2	2	1	2	2	1	16844.740449	17564.040518	3	91	7	7	2.45	2	2	0	0	0	2	29	2	5	1	5
62766	7	2	1	1	22	5	6	2	24	NA	NA	1	1	NA	NA	NA	NA	NA	1	1	2	1	2	2	NA	NA	NA	NA	5891.941477	6363.138629	1	90	6	6	0.92	6	6	2	0	2	2	30	2	5	1	5
62767	7	1	2	40	NA	2	2	NA	NA	2	NA	1	1	NA	NA	4	5	3	1	2	2	NA	NA	NA	NA	NA	NA	NA	29650.79971	0	2	90	NA	NA	NA	1	1	0	0	0	2	40	1	4	5	NA
62768	7	2	2	38	NA	1	1	1	NA	2	NA	2	2	6	NA	3	4	2	2	2	2	1	2	2	2	2	2	2	42456.72357	41311.151976	1	95	4	4	0.68	5	5	0	1	0	2	38	2	3	4	NA
62769	7	2	2	13	NA	3	3	2	162	NA	NA	1	1	NA	6	NA	NA	NA	1	1	2	1	2	2	1	2	2	1	74165.041171	76338.869017	2	94	5	5	0.89	4	4	0	2	0	2	51	1	2	3	NA
62770	7	2	1	1	15	3	3	2	16	NA	NA	1	1	NA	NA	NA	NA	NA	1	1	2	1	2	2	NA	NA	NA	NA	51373.484735	55257.405076	3	91	14	14	4.32	3	3	1	0	0	1	28	1	5	1	5
62771	7	2	1	30	NA	4	4	2	NA	2	NA	1	1	NA	NA	2	5	NA	1	2	2	1	2	2	1	2	2	1	21863.450986	22291.478781	2	99	2	2	0.75	1	1	0	0	0	1	30	1	2	5	NA
62772	7	2	2	46	NA	1	1	2	NA	2	NA	2	2	1	NA	5	5	NA	2	2	2	1	2	2	2	2	2	2	29995.384937	31080.287607	1	93	15	15	5	3	2	0	1	0	2	46	2	5	5	NA
62773	7	2	2	50	NA	3	3	2	NA	2	NA	1	1	NA	NA	4	3	NA	1	2	2	1	2	2	NA	NA	NA	NA	27693.650341	27908.388498	3	91	1	1	0.19	3	3	0	2	0	2	50	1	4	3	NA
62774	7	1	1	80	NA	3	3	NA	NA	1	2	1	1	NA	NA	4	1	NA	1	2	2	1	2	2	NA	NA	NA	NA	11524.806252	0	1	94	3	3	0.39	6	6	1	0	2	1	80	1	4	1	3
62775	7	1	2	69	NA	2	2	NA	NA	2	NA	2	1	6	NA	1	3	NA	2	2	2	2	2	2	NA	NA	NA	NA	13676.984152	0	2	91	6	6	1.36	3	3	0	0	1	2	48	2	1	5	NA
62776	7	2	1	9	NA	4	4	1	120	NA	NA	1	1	NA	3	NA	NA	NA	1	1	2	1	2	2	1	2	2	1	10410.106675	10617.081899	2	96	6	6	1.62	3	3	0	2	0	2	31	1	3	5	NA
62777	7	2	1	28	NA	5	7	1	NA	2	NA	1	1	NA	NA	5	5	NA	1	2	2	1	2	2	1	2	2	1	18927.052732	18722.519921	2	92	15	5	1.93	4	1	0	0	0	1	28	1	5	5	NA
62778	7	2	2	4	NA	3	3	2	49	NA	NA	1	1	NA	NA	NA	NA	NA	1	1	2	1	2	2	NA	NA	NA	NA	78365.406271	80834.23308	2	91	14	14	4.12	4	4	2	0	0	1	35	1	5	1	5
62779	7	2	1	32	NA	3	3	2	NA	2	NA	1	1	NA	NA	3	6	NA	1	2	2	1	2	2	1	2	2	1	81291.35274	86533.223356	2	95	12	99	NA	2	1	0	0	0	2	40	1	4	6	NA
62780	7	2	2	5	NA	3	3	1	71	NA	NA	1	1	NA	NA	NA	NA	NA	1	1	2	1	2	2	NA	NA	NA	NA	83950.915901	92655.852423	1	100	15	15	5	4	4	1	1	0	1	40	1	5	1	5
62781	7	2	2	3	NA	1	1	1	44	NA	NA	1	1	NA	NA	NA	NA	NA	1	1	2	1	2	2	NA	NA	NA	NA	10493.785765	10940.90082	1	103	5	5	0.71	6	6	2	2	0	2	31	2	2	1	2
62782	7	2	2	0	3	5	6	1	5	NA	NA	1	1	NA	NA	NA	NA	NA	1	1	2	1	2	2	NA	NA	NA	NA	7997.590655	8653.844084	3	91	15	15	5	4	4	2	0	0	1	36	2	5	1	5
62783	7	2	2	6	NA	2	2	1	79	NA	NA	1	1	NA	0	NA	NA	NA	1	1	2	2	2	2	NA	NA	NA	NA	15897.166957	16345.216522	2	102	4	4	0.57	6	6	2	3	0	2	26	2	3	1	NA
62784	7	2	1	31	NA	2	2	1	NA	2	NA	1	1	NA	NA	3	1	NA	1	2	2	1	2	2	1	2	2	1	39040.678458	46646.692487	3	92	7	7	1.49	5	5	0	2	1	2	62	1	4	2	NA
62785	7	2	1	4	NA	4	4	2	58	NA	NA	1	1	NA	NA	NA	NA	NA	1	1	2	1	2	2	NA	NA	NA	NA	8005.528865	8827.404644	1	99	14	14	3.8	4	4	1	1	0	1	48	2	5	1	5
62786	7	2	1	7	NA	1	1	1	96	NA	NA	1	1	NA	1	NA	NA	NA	2	1	2	1	2	2	NA	NA	NA	NA	16605.106492	16594.063114	1	92	4	4	0.74	4	4	1	1	0	1	42	2	3	1	4
62787	7	2	2	21	NA	5	6	2	NA	2	NA	2	1	5	NA	4	5	2	1	2	2	1	2	2	1	2	2	1	11739.283384	12800.154398	1	96	15	15	5	5	5	0	0	0	1	58	2	5	1	5
62788	7	2	1	35	NA	1	1	2	NA	2	NA	2	2	3	NA	1	6	NA	2	2	2	1	2	2	2	2	2	2	34887.439952	36924.956604	2	94	4	4	0.73	5	5	2	1	0	1	35	2	1	6	NA
62789	7	2	2	26	NA	5	6	1	NA	2	NA	2	2	2	NA	4	6	2	1	2	2	1	2	2	1	2	2	1	16929.836231	18556.498474	2	101	6	5	2.2	2	1	0	0	0	2	26	2	4	6	NA
62790	7	2	2	11	NA	4	4	2	139	NA	NA	1	1	NA	4	NA	NA	NA	1	1	2	1	2	2	1	2	2	1	7631.175557	7797.231767	1	93	1	1	0.02	5	5	0	4	0	2	36	NA	NA	5	NA
62791	7	2	1	14	NA	3	3	1	173	NA	NA	1	1	NA	7	NA	NA	NA	1	1	2	1	2	2	1	2	2	1	24231.355333	25219.610889	2	100	5	5	1.3	3	3	0	1	0	2	46	1	3	2	NA
62792	7	2	2	52	NA	3	3	2	NA	2	NA	1	1	NA	NA	4	3	NA	1	2	2	1	2	2	1	2	2	1	23128.736624	26524.976891	1	98	3	3	1.09	1	1	0	0	0	2	52	1	4	3	NA
62793	7	2	1	72	NA	3	3	2	NA	2	NA	1	1	NA	NA	3	1	NA	1	2	2	1	2	2	1	2	2	NA	87347.444626	90661.31559	1	95	15	15	5	2	2	0	0	2	1	72	1	3	1	4
62794	7	2	2	45	NA	4	4	2	NA	2	NA	2	2	4	NA	5	4	NA	1	2	2	1	2	2	1	2	2	1	19757.142379	19558.756904	1	96	8	8	2.17	4	4	0	2	0	2	45	2	5	4	NA
62795	7	2	1	20	NA	3	3	1	NA	2	NA	1	1	NA	NA	4	5	NA	1	2	2	1	2	2	1	2	2	1	35522.958395	36075.029683	1	102	13	13	NA	2	1	0	0	0	1	22	1	4	5	NA
62796	7	2	2	17	NA	5	6	2	211	2	NA	1	1	NA	11	NA	NA	NA	1	2	2	NA	NA	NA	1	2	2	1	6937.463063	7785.963668	3	90	NA	NA	NA	4	4	0	1	0	1	56	NA	NA	1	NA
62797	7	2	2	24	NA	5	6	1	NA	2	NA	2	2	2	NA	5	5	2	1	2	2	1	2	2	1	2	2	1	16929.836231	20416.10433	2	101	7	5	1.84	2	1	0	0	0	2	21	NA	NA	5	NA
62798	7	2	1	50	NA	2	2	2	NA	2	NA	2	1	6	NA	2	1	NA	1	2	2	1	2	2	2	2	2	2	27240.276328	27670.554468	1	90	6	6	1.57	3	3	0	0	0	1	50	2	2	1	2
62799	7	2	2	0	2	4	4	1	2	NA	NA	1	1	NA	NA	NA	NA	NA	1	1	2	1	2	2	NA	NA	NA	NA	3800.155777	4057.009552	2	93	3	3	0.36	6	6	1	1	2	2	69	2	3	1	3
62800	7	2	2	15	NA	3	3	2	183	NA	NA	1	1	NA	9	NA	NA	NA	1	1	2	1	2	2	1	2	2	1	103298.858809	106172.653059	1	95	9	9	2.66	4	4	0	2	0	1	45	1	3	1	3
62801	7	2	2	19	NA	3	3	2	229	2	NA	1	1	NA	66	NA	NA	NA	1	2	2	1	2	2	1	2	2	1	23572.289725	23898.02545	2	95	3	3	0.63	3	3	0	0	0	2	44	1	2	4	NA
62802	7	2	1	6	NA	3	3	1	78	NA	NA	1	1	NA	0	NA	NA	NA	1	1	2	1	2	2	NA	NA	NA	NA	64054.596883	66498.597232	1	92	6	6	1.57	3	3	0	1	0	1	29	1	4	6	NA
62803	7	2	2	34	NA	3	3	1	NA	2	NA	1	1	NA	NA	4	1	2	1	2	2	1	2	2	1	2	2	1	71034.153987	71525.773464	1	98	14	14	3.15	5	5	0	3	0	1	34	1	4	1	4
62804	7	2	1	69	NA	3	3	2	NA	2	NA	1	1	NA	NA	5	1	NA	1	2	2	1	2	2	1	2	2	1	97936.972803	98855.488943	2	95	14	14	5	2	2	0	0	2	2	66	1	5	1	5
62805	7	2	2	41	NA	4	4	2	NA	2	NA	2	2	4	NA	5	5	2	1	2	2	1	2	2	1	2	2	1	17059.906216	21044.744151	3	90	9	9	4.1	2	2	0	1	0	2	41	2	5	5	NA
62806	7	2	1	53	NA	4	4	1	NA	2	NA	1	1	NA	NA	2	6	NA	1	2	2	1	2	2	1	2	2	1	23775.734331	24513.29876	2	96	4	2	0.76	2	1	0	0	0	1	53	1	2	6	NA
62807	7	2	1	67	NA	3	3	2	NA	2	NA	1	1	NA	NA	5	1	NA	1	2	2	1	2	2	1	2	2	1	121588.761604	120347.630506	1	91	9	9	4.15	2	2	0	0	2	2	64	1	4	1	5
62808	7	2	2	44	NA	1	1	1	NA	2	NA	2	2	6	NA	1	1	2	2	2	2	1	2	2	1	2	2	2	31334.47528	32083.194015	2	96	5	5	0.78	5	5	0	2	0	1	37	2	1	5	NA
62809	7	2	2	51	NA	3	3	2	NA	2	NA	1	1	NA	NA	3	2	NA	1	2	2	1	2	2	1	2	2	1	27004.065356	27080.034561	1	96	1	1	0.23	1	1	0	0	0	2	51	1	3	2	NA
62810	7	2	2	15	NA	3	3	1	190	NA	NA	1	1	NA	8	NA	NA	NA	1	1	2	1	2	2	1	2	2	1	105891.533689	107879.366927	1	101	6	6	0.97	7	7	2	1	0	1	43	1	2	1	NA
62811	7	2	2	40	NA	4	4	2	NA	2	NA	2	1	7	NA	5	5	2	1	2	2	1	2	2	1	2	2	1	19258.69251	18731.627868	2	99	12	6	2.69	6	1	0	0	0	2	57	1	5	2	NA
62812	7	2	1	50	NA	1	1	1	NA	2	NA	2	2	6	NA	1	6	NA	2	2	2	2	2	2	NA	NA	NA	NA	37557.946192	37006.841228	2	102	NA	2	0.46	2	1	0	0	1	1	50	2	1	6	NA
62813	7	2	1	71	NA	3	3	1	NA	1	1	1	1	NA	NA	4	5	NA	1	2	2	1	2	2	1	2	2	NA	13555.672819	14397.395601	1	94	3	3	1.16	1	1	0	0	1	1	71	1	4	5	NA
62814	7	2	1	72	NA	4	4	2	NA	1	2	1	1	NA	NA	2	2	NA	1	2	2	1	2	2	1	2	2	NA	8601.453077	8734.617022	2	101	5	5	1.7	2	2	0	0	1	1	72	1	2	2	NA
62815	7	2	1	4	NA	2	2	1	53	NA	NA	1	1	NA	NA	NA	NA	NA	1	1	2	1	2	2	NA	NA	NA	NA	13504.027725	13522.274849	2	93	8	8	2.17	4	4	2	0	0	2	30	1	4	1	4
62816	7	2	1	23	NA	5	6	1	NA	2	NA	2	2	1	NA	4	5	NA	1	2	1	1	2	1	1	2	1	3	14385.653726	15564.966804	2	101	7	4	1.38	2	1	0	0	0	1	23	2	4	5	NA
62817	7	2	1	41	NA	4	4	2	NA	2	NA	1	1	NA	NA	3	6	NA	1	2	2	1	2	2	1	2	2	1	19692.655418	21458.476044	2	99	6	3	0.94	3	2	0	0	0	1	41	1	3	6	NA
62818	7	2	2	52	NA	4	4	1	NA	2	NA	1	1	NA	NA	4	4	NA	1	2	2	1	2	2	1	2	2	1	15521.115746	15096.339697	2	100	7	7	1.34	5	5	0	2	0	2	53	1	4	4	NA
62819	7	2	2	59	NA	3	3	1	NA	2	NA	1	1	NA	NA	5	1	NA	1	2	2	1	2	2	1	2	2	1	140431.173819	141856.211353	1	91	8	8	2.17	4	4	0	0	0	1	59	1	4	1	5
62820	7	2	2	53	NA	5	6	1	NA	2	NA	2	2	6	NA	1	1	NA	1	2	1	1	2	2	1	2	1	NA	21760.356138	22156.586691	1	92	4	4	0.76	4	4	0	0	0	2	53	2	1	1	1
62821	7	2	2	56	NA	4	4	2	NA	2	NA	1	1	NA	NA	3	2	NA	1	2	2	1	2	2	1	2	2	1	16058.142925	17073.637087	2	95	7	6	1.88	3	2	0	0	0	2	56	1	3	2	NA
62822	7	2	1	33	NA	3	3	2	NA	2	NA	1	1	NA	NA	5	6	NA	1	2	2	1	2	2	1	2	2	1	114838.671743	118127.710351	1	91	8	4	1.38	2	1	0	0	0	1	33	1	5	6	NA
62823	7	2	1	46	NA	4	4	2	NA	2	NA	1	1	NA	NA	2	4	NA	1	2	2	1	2	2	1	2	2	1	20393.886544	21026.540202	2	97	1	1	0.18	1	1	0	0	0	1	46	1	2	4	NA
62824	7	2	2	40	NA	4	4	1	NA	2	NA	1	1	NA	NA	5	1	2	1	2	2	1	2	2	1	2	2	1	29670.405171	29084.152013	2	101	14	14	4.03	4	4	0	1	0	2	40	1	5	1	5
62825	7	2	2	3	NA	1	1	1	47	NA	NA	1	1	NA	NA	NA	NA	NA	1	1	2	1	2	2	NA	NA	NA	NA	9468.006743	10197.085534	1	103	7	7	0.51	7	7	3	4	0	1	54	2	1	1	1
62826	7	1	2	80	NA	5	7	NA	NA	2	NA	1	1	NA	NA	1	2	NA	1	2	2	1	2	2	NA	NA	NA	NA	36240.721121	0	1	101	3	3	1.12	1	1	0	0	1	2	80	1	1	2	NA
62827	7	2	2	0	6	5	7	2	7	NA	NA	1	1	NA	NA	NA	NA	NA	1	1	2	1	2	2	NA	NA	NA	NA	25216.508684	26724.106581	1	101	6	6	1.28	4	4	2	0	0	1	44	1	4	1	4
62828	7	2	2	21	NA	3	3	2	NA	2	NA	1	1	NA	NA	4	6	3	1	2	2	1	2	2	NA	NA	NA	NA	60324.348827	61156.73477	1	95	7	2	0.78	2	1	0	0	0	1	26	1	3	6	NA
62829	7	2	1	0	3	1	1	1	5	NA	NA	1	1	NA	NA	NA	NA	NA	1	1	2	1	2	2	NA	NA	NA	NA	8429.177912	8429.333277	1	95	15	15	5	3	3	1	0	0	1	41	1	5	1	5
62830	7	2	1	14	NA	3	3	2	173	NA	NA	1	1	NA	8	NA	NA	NA	1	1	2	1	2	2	1	2	2	1	88448.252445	87285.839384	1	101	14	14	5	3	3	0	1	0	2	36	1	5	1	5
62831	7	2	2	4	NA	1	1	1	53	NA	NA	1	1	NA	NA	NA	NA	NA	2	1	2	2	2	2	NA	NA	NA	NA	10024.946819	10059.178608	2	93	77	77	NA	7	7	3	1	0	2	43	2	1	1	9
62832	7	2	2	15	NA	1	1	1	189	NA	NA	1	1	NA	9	NA	NA	NA	2	1	2	1	2	2	1	2	2	2	16427.640886	17012.806816	1	102	3	3	0.54	3	3	0	2	0	2	42	2	2	3	NA
62833	7	2	2	18	NA	3	3	2	219	2	NA	1	1	NA	9	NA	NA	NA	1	2	2	1	2	2	1	2	2	1	31627.471241	33789.841724	1	95	1	1	0.21	4	4	1	0	1	2	75	1	1	2	NA
62834	7	2	1	6	NA	1	1	1	84	NA	NA	1	1	NA	0	NA	NA	NA	2	1	2	2	2	2	NA	NA	NA	NA	11159.151566	11226.781631	1	102	6	6	0.8	7	7	3	3	0	2	34	2	3	1	1
62835	7	2	2	66	NA	5	6	1	NA	2	NA	1	1	NA	NA	5	5	NA	1	2	2	1	2	2	1	2	2	1	12139.361543	12607.897559	2	103	14	14	3.48	5	5	0	2	1	1	43	1	4	1	5
62836	7	2	1	25	NA	2	2	1	NA	2	NA	2	2	2	NA	3	5	NA	2	2	2	2	2	2	NA	NA	NA	NA	39899.764102	44211.181291	2	93	4	4	0.82	4	4	0	0	0	1	51	2	3	1	3
62837	7	2	2	18	NA	3	3	2	221	2	NA	1	1	NA	13	NA	NA	NA	1	2	2	1	2	2	1	2	2	1	31716.869763	32646.512808	1	95	77	77	NA	3	3	0	0	0	2	41	1	2	5	NA
62838	7	2	2	44	NA	4	4	2	NA	2	NA	1	1	NA	NA	3	5	2	1	2	2	1	2	2	1	2	2	1	19258.69251	19091.502506	2	99	12	3	1.16	6	1	0	0	0	2	57	1	5	2	NA
62839	7	2	2	3	NA	4	4	2	37	NA	NA	1	1	NA	NA	NA	NA	NA	1	1	2	1	2	2	NA	NA	NA	NA	8833.042831	9629.276723	1	99	4	4	0.41	7	7	2	4	0	2	43	1	4	4	NA
62840	7	2	1	60	NA	3	3	1	NA	2	NA	1	1	NA	NA	1	1	NA	1	2	2	1	2	2	1	1	2	1	116001.539479	120724.7298	2	101	5	5	1.27	3	3	0	0	1	2	55	1	3	1	1
62841	7	2	1	52	NA	4	4	2	NA	1	1	1	1	NA	NA	2	1	NA	1	2	2	1	2	2	1	2	2	1	26135.885159	28867.753408	2	101	8	8	2.43	3	3	0	1	0	1	52	1	2	1	5
62842	7	2	1	4	NA	4	4	2	56	NA	NA	1	1	NA	NA	NA	NA	NA	1	1	2	1	2	2	NA	NA	NA	NA	9885.965005	10900.89298	2	97	3	3	0.82	2	2	1	0	0	2	22	1	4	5	NA
62843	7	1	1	14	NA	2	2	NA	NA	NA	NA	2	1	77	8	NA	NA	NA	2	1	2	1	2	2	NA	NA	NA	NA	26616.794908	0	2	91	1	1	0.17	4	4	0	1	0	1	49	2	1	6	NA
62844	7	2	1	7	NA	5	6	2	91	NA	NA	1	1	NA	2	NA	NA	NA	1	1	2	1	2	2	NA	NA	NA	NA	4852.395137	5120.382571	1	99	14	14	2.66	7	7	3	1	0	1	35	1	5	1	5
62845	7	2	1	27	NA	4	4	1	NA	2	NA	2	2	6	NA	2	5	NA	1	2	2	1	2	2	1	2	2	1	18831.340773	22141.643614	2	93	14	14	2.78	5	5	0	0	0	1	52	2	4	1	2
62846	7	1	2	80	NA	4	4	NA	NA	2	NA	1	1	NA	NA	1	2	NA	1	2	2	1	2	2	NA	NA	NA	NA	12535.973802	0	2	100	5	2	0.41	3	2	0	0	2	2	80	1	1	2	NA
62847	7	2	1	44	NA	2	2	2	NA	2	NA	2	1	7	NA	5	1	NA	1	2	2	1	2	2	1	2	2	1	33514.643153	35491.262929	1	90	15	15	5	4	4	0	2	0	2	43	1	5	1	5
62848	7	2	1	38	NA	4	4	1	NA	2	NA	2	1	7	NA	5	5	NA	1	2	2	1	2	2	1	2	2	1	22185.88687	25293.081507	1	98	7	4	1.61	2	1	0	0	0	1	38	2	5	5	NA
62849	7	2	2	40	NA	4	4	2	NA	2	NA	1	1	NA	NA	4	1	2	1	2	2	1	2	2	1	2	2	1	19075.861607	19193.852226	1	96	15	15	5	4	4	0	1	0	1	42	2	4	1	4
62850	7	2	2	1	14	5	7	1	16	NA	NA	1	1	NA	NA	NA	NA	NA	1	1	2	1	2	2	NA	NA	NA	NA	6257.554806	6809.629993	2	92	15	15	5	3	3	1	0	0	2	37	1	5	1	5
62851	7	2	1	27	NA	3	3	2	NA	2	NA	1	1	NA	NA	2	5	NA	1	2	2	1	2	2	1	2	2	1	94547.245282	99362.23578	2	91	5	5	1.39	2	2	0	0	0	1	58	1	4	3	NA
62852	7	2	2	4	NA	4	4	2	53	NA	NA	1	1	NA	NA	NA	NA	NA	1	1	2	1	2	2	NA	NA	NA	NA	8602.397328	9613.133098	2	99	13	13	NA	3	3	1	1	0	2	36	NA	NA	5	NA
62853	7	2	1	16	NA	5	6	1	196	NA	NA	1	1	NA	10	NA	NA	NA	1	2	2	1	2	2	1	2	2	1	5526.901806	5811.556543	2	103	7	7	1.65	4	4	0	1	1	2	55	2	3	1	NA
62854	7	2	1	8	NA	4	4	1	105	NA	NA	1	1	NA	2	NA	NA	NA	1	1	2	1	2	2	1	2	2	1	13239.363106	13690.337986	3	92	6	6	0.93	5	5	2	1	0	2	37	1	5	1	3
62855	7	2	2	47	NA	3	3	2	NA	2	NA	1	1	NA	NA	4	3	NA	1	2	2	1	2	2	1	2	2	1	147198.558516	148052.525251	2	91	14	14	5	1	1	0	0	0	2	47	1	4	3	NA
62856	7	2	2	2	NA	1	1	1	25	NA	NA	1	1	NA	NA	NA	NA	NA	2	1	2	2	2	2	NA	NA	NA	NA	10575.997988	11390.397051	1	100	99	99	NA	7	7	2	3	0	2	35	2	1	1	NA
62857	7	2	2	0	5	4	4	2	6	NA	NA	1	1	NA	NA	NA	NA	NA	1	1	2	1	2	2	NA	NA	NA	NA	3659.311381	3880.295282	1	99	8	8	1.99	5	5	1	0	0	1	55	1	5	1	2
62858	7	2	1	17	NA	4	4	2	208	2	NA	1	1	NA	12	NA	NA	NA	1	2	2	1	2	2	1	2	2	1	11763.86086	12201.333419	1	99	14	14	4.86	3	3	0	1	1	2	56	1	5	1	5
62859	7	2	2	53	NA	4	4	2	NA	2	NA	1	1	NA	NA	3	3	NA	1	2	2	1	2	2	1	2	2	1	16058.142925	18803.458224	2	95	7	7	1.41	5	5	2	0	0	2	53	1	3	3	NA
62860	7	2	1	55	NA	5	6	2	NA	2	NA	2	1	6	NA	3	1	NA	1	2	1	1	2	1	NA	NA	NA	NA	16499.662173	16948.4296	3	91	6	6	1.81	3	3	0	1	0	2	47	2	3	1	3
62861	7	2	2	80	NA	3	3	2	NA	2	NA	1	1	NA	NA	3	1	NA	1	2	2	1	2	2	1	2	2	NA	60071.993203	66823.228048	1	95	5	5	1.88	1	1	0	0	1	2	80	1	3	1	NA
62862	7	2	1	0	2	3	3	1	3	NA	NA	1	1	NA	NA	NA	NA	NA	1	1	2	1	2	2	NA	NA	NA	NA	9661.66953	9494.640263	2	95	4	4	0.78	4	4	2	0	0	1	27	1	4	1	4
62863	7	2	2	1	13	1	1	1	13	NA	NA	1	1	NA	NA	NA	NA	NA	1	1	2	1	2	2	NA	NA	NA	NA	14326.094268	14781.923489	3	92	5	5	0.87	4	4	2	0	0	2	28	1	3	1	3
62864	7	2	2	57	NA	3	3	1	NA	2	NA	1	1	NA	NA	4	5	NA	1	2	2	1	2	2	1	2	2	1	32041.645327	32334.772002	1	94	1	1	0.32	1	1	0	0	0	2	57	1	4	5	NA
62865	7	1	1	17	NA	5	6	NA	NA	2	NA	1	1	NA	9	NA	NA	NA	1	2	2	1	2	2	NA	NA	NA	NA	10346.302718	0	2	91	4	4	0.65	5	5	1	3	0	1	43	2	3	5	NA
62866	7	2	2	5	NA	3	3	2	68	NA	NA	1	1	NA	NA	NA	NA	NA	1	1	2	1	2	2	NA	NA	NA	NA	31376.988784	34630.493438	1	101	1	1	0.1	4	4	1	1	0	2	52	1	4	3	NA
62867	7	2	1	12	NA	3	3	2	152	NA	NA	1	1	NA	5	NA	NA	NA	1	1	2	1	2	2	1	2	2	1	21603.199906	21630.881484	2	95	5	5	1.05	3	3	0	1	0	1	43	1	3	1	2
62868	7	2	1	27	NA	3	3	2	NA	2	NA	2	1	2	NA	4	1	NA	1	2	2	1	2	2	1	2	2	1	23002.111021	24919.46038	2	97	6	6	1.16	4	4	1	1	0	1	27	2	4	1	3
62869	7	2	1	2	NA	4	4	2	26	NA	NA	1	1	NA	NA	NA	NA	NA	1	1	2	1	2	2	NA	NA	NA	NA	6936.347746	7364.53247	1	98	15	15	5	6	6	3	0	0	1	37	2	5	1	4
62870	7	2	1	13	NA	1	1	1	163	NA	NA	2	2	4	7	NA	NA	NA	2	1	2	2	2	2	1	2	2	1	24228.858782	24791.594558	2	102	4	4	0.57	5	5	0	3	0	1	41	2	1	1	2
62871	7	2	1	48	NA	5	7	1	NA	2	NA	2	1	8	NA	5	1	NA	1	2	2	1	2	2	1	2	2	1	12490.95898	12886.461592	2	92	15	15	4.59	4	4	0	2	0	2	45	2	5	1	5
62872	7	2	2	17	NA	3	3	1	213	2	NA	1	1	NA	11	NA	NA	NA	1	2	2	1	2	2	1	2	2	1	78268.283998	80112.547303	2	98	15	15	5	4	4	0	2	0	2	46	1	4	1	NA
62873	7	1	1	15	NA	4	4	NA	NA	NA	NA	1	1	NA	8	NA	NA	NA	1	1	2	1	2	2	NA	NA	NA	NA	10879.348751	0	2	100	10	10	2.33	6	6	0	2	2	2	35	1	2	5	NA
62874	7	2	2	33	NA	1	1	2	NA	2	NA	2	2	4	NA	3	6	2	2	2	2	1	2	2	NA	NA	NA	NA	33355.357535	33078.896803	1	90	6	6	1.11	5	5	1	2	0	1	30	2	1	6	NA
62875	7	2	2	46	NA	3	3	2	NA	2	NA	1	1	NA	NA	4	3	NA	1	2	2	1	2	2	1	2	2	1	98217.832546	101788.674762	1	99	8	8	2.81	3	3	0	1	0	1	19	1	4	NA	NA
62876	7	2	2	74	NA	3	3	2	NA	2	NA	1	1	NA	NA	4	2	NA	1	2	2	1	2	2	1	2	2	NA	63504.762752	64182.95787	1	91	7	7	3.67	1	1	0	0	1	2	74	1	4	2	NA
62877	7	2	1	8	NA	4	4	1	105	NA	NA	1	1	NA	1	NA	NA	NA	1	1	2	1	2	2	1	2	2	1	13423.881856	14179.490667	2	101	1	1	0.15	3	3	0	2	0	2	58	1	3	5	NA
62878	7	2	1	15	NA	4	4	1	187	NA	NA	1	1	NA	8	NA	NA	NA	1	1	2	1	2	2	1	2	2	1	16463.950838	16583.858395	2	96	5	5	0.67	6	6	1	2	1	1	34	1	4	1	4
62879	7	2	2	14	NA	4	4	2	171	NA	NA	1	1	NA	8	NA	NA	NA	1	1	2	1	2	2	1	2	2	1	18163.985724	18028.02401	2	101	8	8	2.43	3	3	0	1	0	1	52	1	2	1	5
62880	7	2	2	64	NA	3	3	1	NA	2	NA	1	1	NA	NA	5	1	NA	1	2	2	1	2	2	1	2	2	1	117778.281347	120111.495123	1	94	7	7	1.52	4	4	0	2	2	1	61	2	1	1	5
62881	7	2	2	57	NA	3	3	2	NA	2	NA	1	1	NA	NA	5	1	NA	1	2	2	1	2	2	NA	NA	NA	NA	134213.669088	137679.44344	1	93	15	15	4.59	4	4	0	1	0	1	57	1	5	1	5
62882	7	2	1	59	NA	5	6	2	NA	2	NA	2	1	7	NA	2	1	NA	1	2	2	1	2	2	NA	NA	NA	NA	11690.444016	12008.407525	3	90	77	77	NA	4	4	0	0	0	1	59	2	2	1	2
62883	7	2	2	80	NA	3	3	1	NA	2	NA	1	1	NA	NA	4	1	NA	1	2	2	1	2	2	1	2	2	NA	43807.995099	48928.4376	1	101	7	7	2.31	2	2	0	0	2	2	80	1	4	1	2
62884	7	2	2	36	NA	3	3	1	NA	2	NA	1	1	NA	NA	3	5	3	1	2	2	1	2	2	1	2	2	1	23725.035562	23797.982183	1	94	3	1	0.13	2	1	0	0	0	2	36	1	3	5	NA
62885	7	2	1	60	NA	4	4	2	NA	2	NA	2	1	6	NA	4	2	NA	1	2	2	1	2	2	NA	NA	NA	NA	9392.289727	9639.798184	1	90	15	15	5	3	3	0	0	1	1	60	2	4	2	NA
62886	7	2	1	21	NA	4	4	1	NA	2	NA	1	1	NA	NA	3	5	NA	1	2	2	1	2	2	1	2	2	1	15576.264148	16963.869897	1	103	8	8	1.95	4	4	0	1	0	2	48	1	5	1	5
62887	7	2	2	62	NA	4	4	2	NA	2	NA	1	1	NA	NA	3	4	NA	1	2	2	1	2	2	1	2	2	1	11696.973403	11982.125462	2	101	1	1	0.2	2	2	0	0	1	2	55	1	4	4	NA
62888	7	2	1	6	NA	4	4	1	75	NA	NA	1	1	NA	0	NA	NA	NA	1	1	2	1	2	2	NA	NA	NA	NA	10410.106675	10390.534388	2	96	4	4	0.57	5	5	0	3	0	2	26	1	2	5	NA
62889	7	2	1	2	NA	2	2	2	30	NA	NA	1	1	NA	NA	NA	NA	NA	1	1	2	1	2	2	NA	NA	NA	NA	8914.157023	9196.329398	1	99	8	8	1.91	5	5	2	0	1	2	38	2	4	1	4
62890	7	2	2	16	NA	5	6	1	193	NA	NA	2	1	5	10	NA	NA	NA	1	2	2	1	2	2	1	2	2	1	8210.014908	8564.874659	2	92	15	15	5	4	4	0	2	1	2	59	1	5	1	5
62891	7	2	2	74	NA	4	4	2	NA	2	NA	1	1	NA	NA	2	3	NA	1	2	2	1	2	2	1	2	2	NA	13141.36586	14124.295248	1	96	12	12	NA	1	1	0	0	1	2	74	1	2	3	NA
62892	7	2	1	50	NA	4	4	2	NA	2	NA	1	1	NA	NA	4	6	NA	1	2	2	1	2	2	1	2	2	1	18225.504252	18491.00599	2	95	4	4	0.79	3	3	1	0	0	1	50	1	4	6	NA
62893	7	2	2	21	NA	1	1	1	NA	2	NA	2	2	2	NA	2	4	2	2	2	2	2	2	2	NA	NA	NA	NA	44119.608456	46238.164206	2	98	6	6	1.21	4	4	1	0	0	2	49	2	2	6	NA
62894	7	2	2	9	NA	4	4	2	112	NA	NA	1	1	NA	3	NA	NA	NA	1	1	2	1	2	2	1	2	2	1	7620.214819	8204.982373	2	99	7	7	1.19	6	6	1	3	0	2	38	1	3	5	NA
62895	7	2	1	33	NA	3	3	2	NA	2	NA	1	1	NA	NA	5	1	NA	1	2	2	1	2	2	1	2	2	1	78240.016337	81914.532146	1	93	15	15	5	3	3	1	0	0	1	33	1	5	1	3
62896	7	2	2	5	NA	3	3	1	69	NA	NA	1	1	NA	NA	NA	NA	NA	1	1	2	1	2	2	NA	NA	NA	NA	53166.229434	56500.79967	1	98	10	10	2.2	6	6	1	3	0	2	31	1	4	6	NA
62897	7	2	1	5	NA	2	2	2	63	NA	NA	1	1	NA	NA	NA	NA	NA	1	1	2	1	2	2	NA	NA	NA	NA	17458.543556	17482.134163	2	91	10	10	3.04	4	4	1	1	0	2	31	2	5	1	5
62898	7	2	2	24	NA	4	4	2	NA	2	NA	1	1	NA	NA	2	1	2	1	2	2	1	2	2	1	2	2	1	22473.275629	22284.590536	2	97	7	7	2.38	2	2	0	0	0	1	25	1	2	1	2
62899	7	2	2	45	NA	2	2	2	NA	2	NA	2	2	77	NA	3	6	NA	2	2	2	2	2	2	NA	NA	NA	NA	23377.708086	24402.18571	3	90	77	77	NA	4	1	0	0	0	1	45	2	3	3	NA
62900	7	2	2	68	NA	4	4	2	NA	2	NA	1	1	NA	NA	3	2	NA	1	2	2	1	2	2	1	2	2	1	8308.628726	8949.073879	2	95	6	6	2.69	1	1	0	0	1	2	68	1	3	2	NA
62901	7	2	2	64	NA	5	6	2	NA	2	NA	2	1	7	NA	5	1	NA	1	2	2	1	2	2	1	2	2	1	11704.708696	12115.082932	1	101	15	15	5	3	3	0	0	1	1	58	2	4	1	5
62902	7	2	2	48	NA	3	3	2	NA	2	NA	1	1	NA	NA	4	1	NA	1	2	2	1	2	2	1	2	2	1	35126.205635	36772.568368	1	95	5	5	1.08	3	3	0	1	0	1	53	1	4	1	4
62903	7	2	1	7	NA	5	6	2	86	NA	NA	1	1	NA	0	NA	NA	NA	1	1	1	1	2	1	NA	NA	NA	NA	9720.482616	10818.978947	2	91	12	12	NA	7	6	0	4	2	2	72	2	1	2	NA
62904	7	2	1	2	NA	4	4	1	26	NA	NA	1	1	NA	NA	NA	NA	NA	1	1	2	1	2	2	NA	NA	NA	NA	6376.965739	6390.839385	2	100	8	8	1.1	7	7	3	3	0	2	58	1	3	5	NA
62905	7	2	2	1	20	5	6	2	20	NA	NA	2	2	1	NA	NA	NA	NA	1	1	2	1	2	2	NA	NA	NA	NA	4735.146545	4730.145135	3	90	77	77	NA	3	3	1	0	0	1	35	2	3	1	5
62906	7	2	2	0	0	1	1	1	1	NA	NA	1	1	NA	NA	NA	NA	NA	1	1	2	1	2	2	NA	NA	NA	NA	6885.817041	7118.841014	2	96	2	2	0.27	5	5	1	2	0	2	26	1	2	1	2
62907	7	2	2	16	NA	2	2	2	200	NA	NA	1	1	NA	9	NA	NA	NA	1	2	2	1	2	2	1	2	2	1	14437.97544	15197.369043	2	90	5	5	0.8	5	5	0	3	0	2	40	2	1	5	NA
62908	7	2	1	21	NA	2	2	2	NA	2	NA	2	2	3	NA	1	5	NA	2	2	2	1	2	2	2	2	2	2	30581.409928	30998.258142	3	90	7	7	1.48	5	5	0	1	0	1	43	2	1	6	NA
62909	7	2	2	31	NA	2	2	2	NA	2	NA	1	1	NA	NA	4	6	2	1	2	2	1	2	2	NA	NA	NA	NA	24598.096547	23934.388227	2	99	13	13	NA	6	6	2	1	0	2	31	1	4	6	NA
62910	7	2	2	7	NA	4	4	1	93	NA	NA	1	1	NA	1	NA	NA	NA	1	1	2	1	2	2	NA	NA	NA	NA	12120.418061	13050.526646	2	101	10	10	2.91	4	4	0	1	0	2	51	1	2	5	NA
62911	7	2	1	16	NA	1	1	1	198	NA	NA	1	1	NA	10	NA	NA	NA	1	1	1	1	2	1	1	2	2	1	24902.864049	25283.513039	1	94	8	8	1.85	5	5	0	2	0	1	44	2	1	6	NA
62912	7	2	1	59	NA	3	3	1	NA	2	NA	1	1	NA	NA	3	3	NA	1	2	2	1	2	2	1	2	2	1	100742.761147	101756.213818	2	100	8	8	4.59	1	1	0	0	0	1	59	1	3	3	NA
62913	7	2	2	40	NA	4	4	2	NA	2	NA	1	1	NA	NA	5	3	2	1	2	2	1	2	2	NA	NA	NA	NA	19463.737283	25688.523518	3	91	4	4	1.09	2	2	0	1	0	2	40	1	5	3	NA
62914	7	2	2	4	NA	3	3	2	53	NA	NA	1	1	NA	NA	NA	NA	NA	1	1	2	1	2	2	NA	NA	NA	NA	27528.66901	27890.404993	1	95	1	1	0.31	2	2	1	0	0	2	23	1	3	3	NA
62915	7	1	1	35	NA	1	1	NA	NA	2	NA	2	2	3	NA	4	1	NA	2	2	2	2	2	2	NA	NA	NA	NA	39073.76885	0	2	99	99	3	0.66	4	2	0	0	0	1	35	2	4	1	2
62916	7	2	1	22	NA	1	1	1	NA	2	NA	1	1	NA	NA	4	5	NA	1	2	2	1	2	2	1	2	2	1	37911.437415	38922.114085	2	103	4	4	0.79	3	3	0	0	0	2	42	2	2	5	NA
62917	7	2	1	13	NA	3	3	2	159	NA	NA	1	1	NA	7	NA	NA	NA	1	1	2	1	2	2	1	2	2	1	69216.263169	70543.167563	1	91	14	14	3.15	5	5	0	1	0	2	50	1	5	1	5
62918	7	2	1	25	NA	4	4	2	NA	1	2	1	1	NA	NA	4	4	NA	1	2	2	1	2	2	1	2	2	1	18259.989639	18151.137608	2	95	6	6	1.08	4	4	1	0	0	2	42	1	4	4	NA
62919	7	2	2	34	NA	3	3	2	NA	2	NA	2	2	99	NA	1	1	2	1	2	1	1	2	1	NA	NA	NA	NA	20717.382973	22040.621269	2	97	1	1	0.21	4	4	2	0	0	2	34	2	1	1	2
62920	7	2	1	3	NA	2	2	2	38	NA	NA	1	1	NA	NA	NA	NA	NA	1	1	2	1	2	2	NA	NA	NA	NA	12920.2211	12937.679363	2	90	14	14	3.58	4	4	1	1	0	1	37	1	3	1	4
62921	7	2	2	10	NA	4	4	2	127	NA	NA	1	1	NA	4	NA	NA	NA	1	1	2	1	2	2	1	2	2	1	8147.287486	8590.325322	2	90	8	8	1.67	6	6	2	2	0	2	35	2	5	3	NA
62922	7	2	2	31	NA	3	3	2	NA	2	NA	1	1	NA	NA	4	5	2	1	2	2	1	2	2	1	2	2	1	89807.047643	92234.66957	3	91	6	6	2.57	1	1	0	0	0	2	31	1	4	5	NA
62923	7	2	1	21	NA	4	4	1	NA	2	NA	1	1	NA	NA	4	6	NA	1	2	2	1	2	2	NA	NA	NA	NA	20333.447198	19976.945976	1	98	12	4	1.34	4	1	0	0	0	1	21	1	4	6	NA
62924	7	2	2	79	NA	4	4	1	NA	2	NA	1	1	NA	NA	1	2	NA	1	2	2	1	2	2	1	2	2	NA	16361.152596	17584.911061	1	100	3	3	0.91	1	1	0	0	1	2	79	1	1	2	NA
62925	7	2	2	18	NA	3	3	2	226	2	NA	1	1	NA	13	NA	NA	NA	1	2	2	1	2	2	1	2	2	1	22699.241957	23364.572192	2	95	2	2	0.46	3	3	0	0	0	2	48	1	2	1	2
62926	7	2	2	1	21	1	1	1	21	NA	NA	1	1	NA	NA	NA	NA	NA	2	1	2	2	2	2	NA	NA	NA	NA	11414.885224	11901.246118	1	94	6	6	1.11	5	5	1	2	0	2	41	2	1	1	1
62927	7	2	1	63	NA	3	3	2	NA	2	NA	1	1	NA	NA	4	1	NA	1	2	2	1	2	2	1	2	2	1	138075.879417	141933.339512	2	91	15	15	5	3	3	0	0	2	2	62	1	4	1	4
62928	7	2	2	43	NA	4	4	2	NA	2	NA	1	1	NA	NA	2	5	2	1	2	2	1	2	2	1	2	2	1	15206.604563	14790.435937	2	90	6	6	0.84	6	6	1	3	1	2	43	1	2	5	NA
62929	7	2	1	68	NA	4	4	2	NA	2	NA	1	1	NA	NA	4	1	NA	1	2	2	1	2	2	1	2	2	1	9221.19173	9293.322792	2	95	77	77	NA	2	2	0	0	2	1	68	1	4	1	4
62930	7	2	1	23	NA	1	1	1	NA	2	NA	2	2	4	NA	4	5	NA	2	2	2	1	2	2	1	2	2	1	42077.383821	44160.926598	1	102	4	4	0.67	4	4	0	1	0	1	23	2	4	5	NA
62931	7	2	1	15	NA	5	6	1	187	NA	NA	1	1	NA	10	NA	NA	NA	1	1	2	1	2	2	1	2	2	1	11171.449402	11936.033174	1	92	14	14	3.47	4	4	0	2	0	2	53	2	4	1	4
62932	7	1	2	2	NA	3	3	NA	NA	NA	NA	1	1	NA	NA	NA	NA	NA	1	1	2	1	2	2	NA	NA	NA	NA	35285.563011	0	2	100	15	15	5	4	4	1	1	0	1	29	1	4	1	4
62933	7	2	2	17	NA	5	6	2	207	2	NA	1	1	NA	11	NA	NA	NA	1	2	2	1	2	2	1	2	2	1	11975.458482	12291.118947	1	97	9	9	1.78	6	6	0	1	1	1	45	2	3	1	3
62934	7	2	2	60	NA	3	3	1	NA	2	NA	1	1	NA	NA	2	2	NA	1	2	2	1	2	2	1	2	2	1	39030.893313	44151.142675	1	91	7	7	2.2	3	3	0	0	1	2	60	1	2	2	NA
62935	7	2	1	51	NA	2	2	1	NA	2	NA	2	1	6	NA	4	1	NA	1	2	2	1	2	2	2	2	2	2	21139.303536	21566.542108	2	103	12	12	NA	4	4	0	1	0	2	50	2	3	1	4
62936	7	2	2	35	NA	3	3	2	NA	2	NA	1	1	NA	NA	3	1	2	1	2	2	1	2	2	NA	NA	NA	NA	31335.13799	32985.054579	1	95	5	5	1.03	4	4	0	2	0	1	33	1	3	1	3
62937	7	2	2	63	NA	4	4	2	NA	2	NA	1	1	NA	NA	4	1	NA	1	2	2	1	2	2	1	2	2	1	10346.035773	10598.2543	1	99	5	5	1.63	2	2	0	0	2	1	64	NA	NA	1	4
62938	7	2	2	32	NA	4	4	1	NA	2	NA	1	1	NA	NA	3	5	2	1	2	2	1	2	2	NA	NA	NA	NA	36053.766709	37679.125242	1	100	6	6	1.13	4	4	0	3	0	2	32	1	3	5	NA
62939	7	2	1	38	NA	2	2	1	NA	2	NA	1	1	NA	NA	3	5	NA	1	2	2	1	2	2	1	2	2	1	41155.167164	49173.131788	1	102	7	7	1.41	5	5	0	2	2	1	72	1	4	1	3
62940	7	2	1	62	NA	4	4	2	NA	2	NA	2	2	6	NA	5	1	NA	1	2	2	1	2	2	1	2	2	1	9814.165625	10072.791483	1	90	15	15	4.34	4	4	0	0	1	1	62	2	5	1	3
62941	7	2	2	55	NA	4	4	2	NA	2	NA	1	1	NA	NA	4	4	NA	1	2	2	1	2	2	1	2	2	1	13728.308948	13352.59776	2	90	99	4	1.16	5	2	0	0	1	1	43	NA	NA	1	NA
62942	7	1	1	48	NA	3	3	NA	NA	2	NA	1	1	NA	NA	5	1	NA	1	2	2	1	2	2	NA	NA	NA	NA	91761.294148	0	2	92	15	15	5	3	3	1	0	0	1	48	1	5	1	5
62943	7	2	1	15	NA	2	2	1	189	NA	NA	1	1	NA	10	NA	NA	NA	1	1	2	1	2	2	1	2	2	1	18042.255087	18115.696579	1	102	14	14	2.83	6	6	1	2	0	1	36	1	2	1	3
62944	7	2	2	17	NA	4	4	2	211	2	NA	1	1	NA	13	NA	NA	NA	1	2	2	1	2	2	1	2	2	1	13775.846051	13737.029624	2	97	7	7	1.06	7	7	1	2	0	2	40	1	4	5	NA
62945	7	2	2	48	NA	4	4	2	NA	2	NA	1	1	NA	NA	5	1	NA	1	2	2	1	2	2	1	2	2	1	19100.40225	19426.955733	1	96	15	15	4.9	4	4	0	1	0	1	47	1	3	1	5
62946	7	2	1	9	NA	4	4	2	111	NA	NA	1	1	NA	3	NA	NA	NA	1	1	2	1	2	2	1	2	2	1	9699.683862	9681.447258	2	101	2	2	0.27	6	6	0	3	0	2	45	1	2	5	NA
62947	7	1	2	68	NA	2	2	NA	NA	2	NA	1	1	NA	NA	1	2	NA	2	2	2	1	2	2	NA	NA	NA	NA	11469.456138	0	1	90	4	4	0.79	3	3	0	0	1	2	68	1	1	2	NA
62948	7	2	1	79	NA	3	3	2	NA	1	1	1	1	NA	NA	4	1	NA	1	2	2	1	2	2	1	2	2	NA	55509.98679	58756.097166	1	101	15	15	5	3	3	0	0	2	1	79	1	4	1	4
62949	7	2	2	8	NA	4	4	1	97	NA	NA	1	1	NA	1	NA	NA	NA	1	1	2	1	2	2	1	2	2	1	9139.784234	9384.299154	2	100	14	14	3.89	4	4	0	2	0	1	38	1	3	1	4
62950	7	2	2	16	NA	3	3	2	201	NA	NA	1	1	NA	10	NA	NA	NA	1	2	2	1	2	2	1	2	2	1	91539.042546	96988.607103	1	101	14	14	3.3	4	4	0	2	0	2	42	1	4	1	3
62951	7	2	2	23	NA	4	4	2	NA	2	NA	1	1	NA	NA	3	5	2	1	2	2	1	2	2	1	2	2	1	15190.604914	17388.543575	1	96	15	15	5	6	6	1	1	1	2	44	1	3	1	3
62952	7	2	1	20	NA	5	6	2	NA	2	NA	2	1	3	NA	4	4	NA	1	2	2	1	2	2	1	2	2	1	10547.036825	10866.006067	3	90	15	15	3.7	5	5	0	0	0	1	56	2	3	1	3
62953	7	2	1	44	NA	5	6	2	NA	2	NA	2	2	2	NA	5	1	NA	1	2	2	1	2	2	1	2	2	1	17249.311662	18125.470447	2	91	14	14	3.47	4	4	1	1	0	2	36	2	3	1	5
62954	7	2	1	28	NA	4	4	2	NA	2	NA	1	1	NA	NA	5	5	NA	1	2	2	1	2	2	1	2	2	1	18523.956321	18091.254104	2	99	2	2	0.72	1	1	0	0	0	1	28	1	5	5	NA
62955	7	2	2	31	NA	3	3	2	NA	2	NA	1	1	NA	NA	5	1	3	1	2	2	1	2	2	1	2	2	1	76827.086279	81170.917712	2	99	15	15	5	2	1	0	0	0	2	31	1	5	1	NA
62956	7	2	2	0	7	5	6	2	8	NA	NA	1	1	NA	NA	NA	NA	NA	1	1	2	NA	NA	NA	NA	NA	NA	NA	4444.744532	4630.927855	2	90	3	3	0.65	5	3	1	2	0	1	44	2	5	1	5
62957	7	2	2	3	NA	5	6	1	43	NA	NA	1	1	NA	NA	NA	NA	NA	1	1	2	1	2	2	NA	NA	NA	NA	5307.591514	5454.53335	2	102	3	3	0.38	5	5	3	0	0	2	30	2	2	1	4
62958	7	2	2	72	NA	3	3	1	NA	2	NA	1	1	NA	NA	3	1	NA	1	2	2	1	2	2	1	2	2	NA	65611.003966	67854.891478	1	94	15	15	4.95	4	4	0	0	2	1	72	1	3	1	3
62959	7	2	2	13	NA	5	6	1	166	NA	NA	2	1	4	7	NA	NA	NA	1	1	2	1	2	2	1	2	2	1	8210.014908	8564.874659	2	92	15	15	5	4	4	0	2	1	2	59	1	5	1	5
62960	7	2	2	3	NA	4	4	2	47	NA	NA	1	1	NA	NA	NA	NA	NA	1	1	2	1	2	2	NA	NA	NA	NA	9727.363166	10466.751274	2	97	6	6	1	6	6	1	2	2	2	60	1	2	2	NA
62961	7	2	1	0	6	4	4	1	7	NA	NA	1	1	NA	NA	NA	NA	NA	1	1	2	1	2	2	NA	NA	NA	NA	7882.953266	8719.306286	2	96	5	5	1.5	2	2	1	0	0	2	22	1	3	5	NA
62962	7	2	1	2	NA	4	4	1	30	NA	NA	1	1	NA	NA	NA	NA	NA	1	1	2	1	2	2	NA	NA	NA	NA	8009.966208	8254.622305	2	96	2	2	0.44	3	3	2	0	0	2	22	1	2	5	NA
62963	7	2	2	6	NA	5	7	2	81	NA	NA	1	1	NA	0	NA	NA	NA	1	1	2	1	2	2	NA	NA	NA	NA	22371.648216	23759.450609	1	95	6	6	1.15	5	5	2	1	0	1	29	1	4	6	NA
62964	7	1	1	22	NA	5	6	NA	NA	2	NA	1	1	NA	NA	4	5	NA	1	2	2	NA	NA	NA	NA	NA	NA	NA	13171.824182	0	1	100	NA	NA	NA	4	4	0	0	1	1	21	NA	NA	5	NA
62965	7	2	2	3	NA	5	7	1	38	NA	NA	1	1	NA	NA	NA	NA	NA	1	1	2	1	2	2	NA	NA	NA	NA	29364.157365	32408.949946	1	102	2	2	0.49	3	3	1	0	0	1	20	1	2	6	NA
62966	7	2	2	21	NA	4	4	2	NA	2	NA	2	2	2	NA	2	1	2	1	2	2	1	2	2	1	2	2	1	24185.894115	24390.02655	1	93	3	3	0.7	3	3	1	0	0	1	23	2	4	1	2
62967	7	2	1	36	NA	4	4	1	NA	2	NA	1	1	NA	NA	2	5	NA	1	2	2	1	2	2	1	2	2	1	27572.205373	28895.579143	1	100	15	15	5	3	3	0	0	0	2	33	1	5	1	4
62968	7	2	1	5	NA	2	2	1	62	NA	NA	1	1	NA	NA	NA	NA	NA	2	1	2	1	2	2	NA	NA	NA	NA	13610.050526	14582.186889	2	100	3	3	0.76	3	3	1	0	0	2	31	2	1	6	NA
62969	7	2	1	14	NA	4	4	2	178	NA	NA	1	1	NA	9	NA	NA	NA	1	1	2	1	2	2	1	2	2	1	16890.963304	17218.04077	1	91	10	10	2.56	5	5	0	3	0	1	51	2	5	1	4
62970	7	1	1	6	NA	2	2	NA	NA	NA	NA	1	1	NA	0	NA	NA	NA	1	1	2	1	2	2	NA	NA	NA	NA	12577.115885	0	2	96	3	3	0.54	4	4	1	1	0	1	29	1	2	1	2
62971	7	2	1	53	NA	3	3	2	NA	2	NA	1	1	NA	NA	5	1	NA	1	2	2	1	2	2	1	2	2	1	175544.769665	178639.415011	1	91	15	15	5	2	2	0	0	0	1	53	1	5	1	5
62972	7	2	1	3	NA	2	2	2	41	NA	NA	1	1	NA	NA	NA	NA	NA	1	1	2	1	2	2	NA	NA	NA	NA	17458.543556	18705.569422	2	91	4	4	0.84	3	3	1	0	0	2	21	1	4	1	2
62973	7	2	1	10	NA	1	1	1	124	NA	NA	1	1	NA	4	NA	NA	NA	1	1	2	1	2	2	1	2	2	1	17882.621856	18280.794545	3	92	12	12	NA	6	6	1	3	0	2	33	1	5	1	4
62974	7	2	1	30	NA	3	3	2	NA	2	NA	1	1	NA	NA	5	5	NA	1	2	2	1	2	2	1	2	2	1	86986.68246	91060.136414	2	94	9	9	5	1	1	0	0	0	1	30	1	5	5	NA
62975	7	2	2	10	NA	4	4	2	126	NA	NA	1	1	NA	4	NA	NA	NA	1	1	2	1	2	2	1	2	2	1	7397.129324	7630.740597	1	96	12	12	NA	5	5	1	2	0	2	35	1	5	1	4
62976	7	2	2	18	NA	3	3	2	221	2	NA	2	2	5	14	NA	NA	NA	1	2	2	1	2	2	1	2	2	1	82089.722105	85880.903702	3	91	14	14	5	2	2	0	0	0	2	48	2	5	3	NA
62977	7	2	1	25	NA	2	2	2	NA	2	NA	1	1	NA	NA	5	5	NA	1	2	2	1	2	2	1	2	2	1	50326.347525	51411.397032	1	93	12	12	NA	3	1	0	0	0	1	24	NA	NA	5	NA
62978	7	2	2	18	NA	1	1	1	217	2	NA	1	1	NA	11	NA	NA	NA	1	2	2	1	2	2	1	2	2	1	21062.314667	23105.758741	1	91	14	14	3.9	4	4	0	1	0	1	41	1	2	1	4
62979	7	2	2	68	NA	3	3	1	NA	2	NA	1	1	NA	NA	4	1	NA	1	2	2	1	2	2	1	2	2	1	53370.063988	54427.336747	3	92	4	4	1.13	2	2	0	0	2	1	64	1	3	1	4
62980	7	1	1	39	NA	3	3	NA	NA	2	NA	1	1	NA	NA	4	6	NA	1	2	2	1	2	2	NA	NA	NA	NA	19384.896286	0	1	94	5	5	1.05	3	3	0	1	0	1	39	1	4	6	NA
62981	7	2	1	32	NA	4	4	1	NA	2	NA	1	1	NA	NA	5	1	NA	1	2	2	1	2	2	NA	NA	NA	NA	25120.174741	25387.314373	2	102	15	15	4.47	4	4	1	1	0	1	32	1	5	1	4
62982	7	2	2	66	NA	3	3	2	NA	2	NA	1	1	NA	NA	3	2	NA	1	2	2	1	2	2	1	2	2	1	49644.076348	54110.530387	1	97	3	3	1.16	1	1	0	0	1	2	66	1	3	2	NA
62983	7	2	1	7	NA	4	4	2	93	NA	NA	1	1	NA	1	NA	NA	NA	1	1	2	1	2	2	NA	NA	NA	NA	7730.47951	9212.541007	1	99	6	6	1.3	5	5	1	2	0	1	34	1	2	1	3
62984	7	2	2	5	NA	2	2	2	62	NA	NA	1	1	NA	NA	NA	NA	NA	1	1	2	1	2	2	NA	NA	NA	NA	8825.559072	9505.166523	2	90	7	7	0.89	7	7	1	3	3	1	60	2	3	1	3
62985	7	2	1	68	NA	5	6	1	NA	2	NA	2	2	2	NA	5	1	NA	1	2	2	1	2	2	1	2	2	1	11138.867102	11750.838884	1	102	7	7	2.72	2	2	0	0	2	2	67	NA	NA	1	5
62986	7	2	1	14	NA	3	3	1	169	NA	NA	1	1	NA	7	NA	NA	NA	1	1	2	1	2	2	1	2	2	1	69211.537407	68936.770872	1	92	8	8	1.45	6	6	1	3	0	1	36	1	3	1	4
62987	7	2	1	10	NA	2	2	1	125	NA	NA	2	1	3	4	NA	NA	NA	2	1	2	1	2	2	1	2	2	1	13395.612951	13401.547169	2	102	7	7	1.53	5	5	1	2	0	2	37	2	4	1	4
62988	7	2	1	10	NA	2	2	1	128	NA	NA	1	1	NA	4	NA	NA	NA	1	1	2	1	2	2	1	2	2	1	11036.458246	11087.266596	1	102	14	14	2.83	6	6	1	2	0	1	36	1	2	1	3
62989	7	2	2	1	19	5	6	2	21	NA	NA	1	1	NA	NA	NA	NA	NA	1	1	1	1	2	1	NA	NA	NA	NA	8173.816615	8894.95474	1	97	15	15	5	4	4	2	0	0	2	35	2	4	1	4
62990	7	2	1	79	NA	3	3	2	NA	1	2	1	1	NA	NA	3	1	NA	1	2	2	1	2	2	1	2	2	NA	79754.311902	90534.066519	1	97	9	9	3.97	2	2	0	0	2	1	79	1	3	1	3
62991	7	2	1	24	NA	3	3	1	NA	2	NA	1	1	NA	NA	5	1	NA	1	2	2	1	2	2	1	2	2	1	129608.716834	132839.525748	1	100	8	8	2.97	2	2	0	0	0	1	24	1	5	1	5
62992	7	2	2	9	NA	1	1	2	116	NA	NA	1	1	NA	3	NA	NA	NA	1	1	2	1	2	2	1	2	2	1	18668.602894	18957.049554	1	101	4	4	0.84	3	3	0	1	0	1	42	1	4	1	4
62993	7	2	2	34	NA	3	3	2	NA	2	NA	1	1	NA	NA	5	1	2	1	2	2	1	2	2	1	2	2	1	74501.766669	80316.820348	1	90	14	14	3.93	3	3	1	0	0	1	35	1	2	1	5
62994	7	2	2	49	NA	5	6	2	NA	2	NA	2	2	3	NA	3	1	NA	1	2	1	1	2	2	NA	NA	NA	NA	18255.735511	18352.270791	2	91	15	15	4.63	7	7	1	2	0	1	36	2	4	1	3
62995	7	2	1	18	NA	4	4	2	220	2	NA	1	1	NA	13	NA	NA	NA	1	2	2	1	2	2	1	2	2	1	11386.695644	11908.648036	2	99	6	6	1.18	5	5	0	3	0	2	38	1	2	5	NA
62996	7	2	2	9	NA	2	2	2	114	NA	NA	1	1	NA	4	NA	NA	NA	1	1	2	1	2	2	1	2	2	1	13257.060167	14867.908577	2	90	8	8	1.72	5	5	1	2	0	1	20	2	1	1	2
62997	7	2	1	60	NA	3	3	1	NA	1	2	1	1	NA	NA	4	1	NA	1	2	2	1	2	2	1	2	2	1	29552.786683	29829.95179	2	96	3	3	0.95	2	2	0	0	2	2	62	1	4	1	4
62998	7	2	1	19	NA	5	6	1	NA	2	NA	1	1	NA	15	NA	NA	NA	1	2	2	1	2	2	1	2	2	1	6558.308393	6849.983523	2	92	99	99	NA	4	1	0	0	0	1	19	1	4	NA	NA
62999	7	2	2	9	NA	5	7	1	113	NA	NA	1	1	NA	3	NA	NA	NA	1	1	2	1	2	2	1	2	2	1	6137.256046	6434.751859	1	103	15	15	3.7	5	5	0	2	1	1	55	1	5	1	5
63000	7	2	2	60	NA	4	4	2	NA	2	NA	1	1	NA	NA	5	3	NA	1	2	2	1	2	2	1	2	2	1	11862.436765	12619.924744	1	90	2	2	0.45	1	1	0	0	1	2	60	1	5	3	NA
63001	7	2	1	5	NA	4	4	1	64	NA	NA	1	1	NA	NA	NA	NA	NA	1	1	2	1	2	2	NA	NA	NA	NA	9624.976734	10219.132066	2	96	3	3	0.38	5	5	1	2	0	2	30	1	3	5	NA
63002	7	2	2	54	NA	2	2	1	NA	2	NA	2	1	8	NA	4	1	NA	2	2	2	1	2	2	NA	NA	NA	NA	21901.662873	22693.823819	2	93	8	8	2.49	3	3	0	0	0	1	52	2	2	1	4
63003	7	2	1	40	NA	3	3	2	NA	2	NA	1	1	NA	NA	2	1	NA	1	2	2	1	2	2	1	2	2	1	151649.038926	151259.483772	1	101	13	13	NA	2	2	0	0	0	1	40	1	2	1	3
63004	7	2	2	38	NA	5	6	1	NA	2	NA	2	2	2	NA	5	1	3	1	2	1	1	2	2	1	2	2	NA	13047.751375	13287.186355	2	92	15	15	5	3	3	1	0	0	1	39	2	5	1	5
63005	7	2	1	19	NA	1	1	1	232	2	NA	1	1	NA	13	NA	NA	NA	1	2	2	2	2	2	1	2	2	1	32326.52031	34735.818434	2	94	5	5	0.65	6	6	0	3	0	1	44	2	1	1	1
63006	7	2	1	53	NA	3	3	1	NA	2	NA	1	1	NA	NA	3	1	NA	1	2	2	1	2	2	1	2	2	1	123771.419917	127443.198085	2	98	10	10	3.78	3	3	0	0	0	1	53	1	3	1	4
63007	7	2	1	80	NA	3	3	2	NA	1	2	1	1	NA	NA	3	1	NA	1	2	2	1	2	2	1	2	2	NA	47098.572584	49762.054694	1	95	7	7	2.38	2	2	0	0	2	1	80	1	3	1	4
63008	7	2	1	38	NA	4	4	2	NA	2	NA	2	2	4	NA	3	1	NA	1	2	2	1	2	2	1	2	2	1	15051.024912	15121.525249	3	90	15	15	5	5	5	1	0	1	1	38	2	3	1	4
63009	7	2	1	6	NA	4	4	2	84	NA	NA	1	1	NA	1	NA	NA	NA	1	1	2	1	2	2	NA	NA	NA	NA	8483.005475	8584.70346	1	96	10	10	2.95	4	4	0	1	0	2	34	2	3	1	5
63010	7	2	2	78	NA	4	4	1	NA	2	NA	1	1	NA	NA	5	2	NA	1	2	2	1	2	2	1	2	2	NA	12535.973802	12972.182488	2	100	7	7	2.37	3	3	0	1	1	2	45	1	5	1	NA
63011	7	2	2	16	NA	3	3	2	194	NA	NA	1	1	NA	9	NA	NA	NA	1	2	2	1	2	2	1	2	2	1	122091.956024	127137.394167	2	91	15	15	5	3	3	0	1	0	1	52	1	5	1	5
63012	7	2	1	65	NA	3	3	2	NA	2	NA	1	1	NA	NA	5	1	NA	1	2	2	1	2	2	1	2	2	1	121588.761604	120347.630506	1	91	10	10	4.76	2	2	0	0	2	2	64	1	4	1	5
63013	7	2	1	65	NA	5	6	1	NA	1	1	2	1	8	NA	5	1	NA	1	2	2	1	2	2	1	2	2	1	11138.867102	11750.838884	1	102	14	14	5	2	2	0	0	2	1	65	2	5	1	5
63014	7	2	2	11	NA	4	4	2	133	NA	NA	1	1	NA	5	NA	NA	NA	1	1	2	1	2	2	1	2	2	1	7814.742747	7978.458393	1	98	8	8	2.97	2	2	0	1	0	2	40	1	4	3	NA
63015	7	2	1	65	NA	5	7	1	NA	1	1	1	1	NA	NA	4	1	NA	1	2	2	1	2	2	1	2	2	1	117343.481374	118848.614941	1	91	7	7	2.64	2	2	0	0	1	2	58	1	5	1	4
63016	7	2	2	14	NA	2	2	2	170	NA	NA	2	2	3	7	NA	NA	NA	2	1	2	2	2	2	1	2	2	1	12680.621719	14355.413798	2	90	3	3	0.46	5	5	0	2	2	1	75	2	1	1	2
63017	7	2	1	71	NA	5	6	2	NA	2	NA	2	2	2	NA	1	1	NA	1	2	1	1	2	2	NA	NA	NA	NA	12511.526803	13352.932153	2	100	4	4	0.44	7	7	1	2	2	1	71	2	1	1	1
63018	7	2	1	10	NA	3	3	1	124	NA	NA	1	1	NA	3	NA	NA	NA	1	1	2	1	2	2	1	2	2	1	27154.222487	28089.451048	2	101	4	4	0.73	5	5	1	2	0	1	40	1	5	1	5
63019	7	2	2	65	NA	2	2	1	NA	2	NA	2	1	9	NA	4	3	NA	2	2	2	2	2	2	1	2	2	2	10235.0654	10662.230581	2	93	3	3	0.87	2	2	0	0	1	2	65	2	4	3	NA
63020	7	2	1	6	NA	1	1	1	73	NA	NA	1	1	NA	0	NA	NA	NA	2	1	2	1	2	2	NA	NA	NA	NA	13533.281742	15943.839793	1	100	6	6	1.11	5	5	0	2	1	1	38	2	2	1	1
63021	7	2	2	46	NA	5	6	2	NA	2	NA	2	2	3	NA	3	5	NA	1	2	1	1	2	1	NA	NA	NA	NA	19524.115198	21455.7569	1	93	7	7	2.38	2	2	0	0	0	2	46	2	3	5	NA
63022	7	2	1	49	NA	3	3	1	NA	2	NA	1	1	NA	NA	1	1	NA	1	2	2	1	2	2	1	2	2	1	92467.370896	92229.84126	1	92	14	14	3.16	6	6	1	1	0	1	49	1	1	1	3
63023	7	2	1	25	NA	3	3	2	NA	2	NA	1	1	NA	NA	4	6	NA	1	2	2	1	2	2	1	2	2	1	124820.027137	126759.886775	1	91	6	3	0.92	2	1	0	0	0	2	24	1	4	6	NA
63024	7	2	2	78	NA	4	4	2	NA	2	NA	1	1	NA	NA	4	3	NA	1	2	2	1	2	2	1	2	2	NA	12692.401451	13134.05328	2	95	12	12	NA	3	3	0	0	2	1	65	1	4	1	4
63025	7	2	2	79	NA	4	4	1	NA	2	NA	1	1	NA	NA	2	2	NA	1	2	2	1	2	2	1	2	2	NA	14226.966896	14722.016314	2	100	5	5	0.95	4	4	0	0	1	2	53	1	3	5	NA
63026	7	2	2	31	NA	3	3	2	NA	2	NA	1	1	NA	NA	5	1	2	1	2	2	1	2	2	1	2	2	1	53830.599426	56471.452044	1	99	15	15	5	3	3	1	0	0	2	31	1	5	1	5
63027	7	2	1	15	NA	1	1	1	181	NA	NA	1	1	NA	8	NA	NA	NA	2	1	2	2	2	2	1	2	2	1	18242.832494	18521.680571	1	102	6	6	1.03	6	6	0	4	0	1	34	2	2	1	1
63028	7	2	2	6	NA	1	1	1	73	NA	NA	1	1	NA	0	NA	NA	NA	2	1	2	2	2	2	NA	NA	NA	NA	14414.529053	14932.182215	2	96	8	8	1.33	7	7	2	1	1	1	62	2	1	1	1
63029	7	2	2	2	NA	5	7	2	28	NA	NA	1	1	NA	NA	NA	NA	NA	1	1	2	1	2	2	NA	NA	NA	NA	20272.436775	20911.100412	2	94	77	77	NA	4	4	2	0	0	2	23	1	2	6	NA
63030	7	2	1	21	NA	1	1	1	NA	2	NA	2	2	5	NA	2	6	NA	1	2	2	1	2	2	1	2	2	1	42165.369652	45330.590147	2	102	3	3	0.45	4	4	2	0	0	1	21	2	2	6	NA
63031	7	2	2	77	NA	4	4	2	NA	2	NA	1	1	NA	NA	1	2	NA	1	2	2	1	2	2	1	2	2	NA	15183.616455	20169.750633	1	90	6	6	1.78	2	2	0	0	1	2	77	1	1	2	NA
63032	7	2	1	14	NA	4	4	2	172	NA	NA	1	1	NA	7	NA	NA	NA	1	1	2	1	2	2	NA	NA	NA	NA	11085.075029	11001.247749	1	93	1	1	0.02	5	5	0	4	0	2	36	NA	NA	5	NA
63033	7	2	1	45	NA	3	3	2	NA	2	NA	1	1	NA	NA	5	1	NA	1	2	2	1	2	2	1	2	2	1	153755.392794	158780.137655	1	91	15	15	5	4	4	0	1	0	1	45	1	5	1	5
63034	7	2	2	5	NA	3	3	2	60	NA	NA	1	1	NA	NA	NA	NA	NA	1	1	2	1	2	2	NA	NA	NA	NA	27257.164734	28966.726071	1	92	4	4	0.61	5	5	1	2	0	1	34	1	3	6	NA
63035	7	2	1	7	NA	5	7	2	94	NA	NA	1	1	NA	1	NA	NA	NA	1	1	2	1	2	2	NA	NA	NA	NA	8017.552697	8398.795399	1	99	6	6	0.6	7	7	2	1	1	2	69	1	3	2	NA
63036	7	2	2	74	NA	5	6	2	NA	2	NA	2	2	7	NA	1	3	NA	1	2	2	1	2	2	1	2	2	NA	12895.665603	13811.504793	1	93	2	2	0.55	1	1	0	0	1	2	74	2	1	3	NA
63037	7	2	2	41	NA	2	2	2	NA	2	NA	2	2	6	NA	1	4	2	2	2	2	1	2	2	2	2	2	2	34501.569761	34681.492512	1	93	5	5	1.36	2	2	0	0	0	2	41	2	1	4	NA
63038	7	2	2	2	NA	5	7	2	33	NA	NA	1	1	NA	NA	NA	NA	NA	1	1	2	1	2	2	NA	NA	NA	NA	7871.443574	8074.618887	1	96	6	6	1.49	3	3	1	0	0	2	24	1	4	5	NA
63039	7	2	2	2	NA	1	1	2	34	NA	NA	1	1	NA	NA	NA	NA	NA	1	1	2	1	2	2	NA	NA	NA	NA	9955.153132	10582.75863	3	92	6	6	1	6	6	1	1	0	1	42	2	1	1	4
63040	7	2	2	54	NA	5	6	1	NA	2	NA	2	2	6	NA	2	1	NA	1	2	1	NA	NA	NA	1	2	1	3	15268.129241	15348.866231	2	96	NA	NA	NA	4	4	0	0	1	1	67	2	3	1	2
63041	7	2	1	35	NA	5	6	1	NA	2	NA	1	1	NA	NA	5	5	NA	1	2	2	1	2	2	1	2	2	1	14376.416432	15539.834252	2	103	15	15	5	4	4	0	3	0	1	35	1	5	5	NA
63042	7	2	2	12	NA	4	4	2	146	NA	NA	1	1	NA	6	NA	NA	NA	1	1	2	1	2	2	1	2	2	1	13841.239638	13875.328502	1	96	15	15	4.52	6	6	0	4	0	1	46	1	4	1	4
63043	7	2	2	20	NA	5	6	1	NA	2	NA	2	1	4	NA	4	5	2	1	2	2	1	2	2	NA	NA	NA	NA	11609.8069	12151.984044	2	103	77	77	NA	5	5	0	2	0	2	39	2	5	1	5
63044	7	2	1	35	NA	3	3	2	NA	2	NA	1	1	NA	NA	5	5	NA	1	2	2	1	2	2	1	2	2	1	79316.940936	94360.361124	1	93	10	10	5	1	1	0	0	0	1	35	1	5	5	NA
63045	7	2	2	53	NA	1	1	1	NA	2	NA	2	2	8	NA	2	4	NA	1	2	2	2	2	2	1	2	2	1	18295.488967	18390.898385	2	103	8	8	1.29	7	7	3	1	0	2	53	2	2	4	NA
63046	7	2	1	1	NA	3	3	2	25	NA	NA	1	1	NA	NA	NA	NA	NA	1	1	2	1	2	2	NA	NA	NA	NA	39241.111643	42207.80453	1	99	6	6	1.73	3	3	1	1	0	2	42	1	5	3	NA
63047	7	2	2	6	NA	3	3	2	81	NA	NA	2	1	2	0	NA	NA	NA	1	1	2	1	2	2	NA	NA	NA	NA	14287.66096	14320.169639	2	97	6	6	1.16	4	4	1	1	0	1	27	2	4	1	3
63048	7	2	1	29	NA	5	6	2	NA	2	NA	2	2	2	NA	5	1	NA	1	2	2	1	2	2	1	2	2	1	15875.103787	17176.519619	1	93	10	10	4.76	2	2	0	0	0	1	29	2	5	1	5
63049	7	2	1	19	NA	2	2	1	233	2	NA	2	1	5	15	NA	NA	NA	1	2	2	2	2	2	1	2	2	1	30061.88611	30025.949584	1	92	6	6	0.93	5	5	0	2	0	1	47	2	1	1	1
63050	7	2	1	24	NA	4	4	2	NA	2	NA	2	2	2	NA	4	5	NA	1	2	2	1	2	2	1	2	2	1	12364.328404	12075.509308	1	96	10	10	1.8	7	7	1	1	0	1	57	2	1	1	3
63051	7	2	1	30	NA	5	6	1	NA	2	NA	2	2	3	NA	5	1	NA	1	2	2	1	2	2	1	2	2	1	22403.911395	23911.071969	2	96	14	14	5	2	2	0	0	0	1	30	2	5	1	5
63052	7	2	2	37	NA	5	6	1	NA	2	NA	2	1	4	NA	5	3	2	1	2	2	1	2	2	NA	NA	NA	NA	19741.154437	19781.46423	1	100	7	7	2.51	2	2	0	1	0	2	37	2	5	3	NA
63053	7	2	2	8	NA	1	1	1	101	NA	NA	1	1	NA	2	NA	NA	NA	2	1	2	1	2	2	1	2	2	1	12789.411811	13121.359297	1	102	3	3	0.54	3	3	0	2	0	2	42	2	2	3	NA
63054	7	2	2	11	NA	1	1	1	136	NA	NA	1	1	NA	4	NA	NA	NA	1	1	2	1	2	2	1	2	2	1	14469.11917	14745.425968	2	92	15	15	3.37	7	7	0	4	0	1	42	2	3	1	1
63055	7	2	2	2	NA	3	3	2	34	NA	NA	1	1	NA	NA	NA	NA	NA	1	1	2	1	2	2	NA	NA	NA	NA	25257.21318	27876.153487	1	98	2	2	0.31	3	3	1	0	0	1	45	NA	NA	1	NA
63056	7	2	1	21	NA	5	6	1	NA	2	NA	2	2	2	NA	4	5	NA	1	2	2	1	2	2	1	2	2	1	15196.92397	16091.373745	2	101	7	3	1.1	3	1	0	0	0	1	21	2	4	5	NA
63057	7	2	1	29	NA	3	3	2	NA	2	NA	1	1	NA	NA	4	5	NA	1	2	2	1	2	2	1	2	2	1	43892.276067	44574.41704	1	98	6	6	2.6	2	1	0	0	0	1	29	1	4	5	NA
63058	7	2	2	13	NA	5	6	2	158	NA	NA	1	1	NA	7	NA	NA	NA	1	1	2	1	2	2	1	2	2	1	6135.470395	6372.721366	1	91	15	15	5	6	6	0	2	2	1	50	2	5	1	5
63059	7	2	1	7	NA	4	4	1	87	NA	NA	1	1	NA	0	NA	NA	NA	1	1	2	1	2	2	NA	NA	NA	NA	10469.725162	11059.049224	1	100	6	6	1.13	4	4	0	3	0	2	32	1	3	5	NA
63060	7	2	2	7	NA	1	1	1	93	NA	NA	1	1	NA	1	NA	NA	NA	1	1	2	1	2	2	NA	NA	NA	NA	13064.573334	13201.924867	1	103	5	5	0.71	6	6	2	2	0	2	31	2	2	1	2
63061	7	2	2	37	NA	4	4	2	NA	2	NA	1	1	NA	NA	4	6	1	1	2	2	1	2	2	NA	NA	NA	NA	22326.231285	22166.696692	1	99	7	7	1.06	7	7	3	1	0	1	38	1	4	6	NA
63062	7	2	1	4	NA	4	4	1	59	NA	NA	1	1	NA	NA	NA	NA	NA	1	1	2	1	2	2	NA	NA	NA	NA	10690.995725	11500.031681	2	98	5	5	0.59	7	7	3	0	0	2	50	1	5	4	NA
63063	7	2	2	7	NA	3	3	1	87	NA	NA	1	1	NA	0	NA	NA	NA	1	1	2	1	2	2	NA	NA	NA	NA	60557.637514	61692.695301	3	92	6	6	1.17	4	4	0	2	0	2	30	1	2	1	4
63064	7	2	1	61	NA	4	4	2	NA	2	NA	1	1	NA	NA	1	4	NA	1	2	2	1	2	2	1	2	2	1	6910.118936	7233.371983	2	95	3	3	1.07	1	1	0	0	1	1	61	1	1	4	NA
63065	7	2	1	11	NA	1	1	1	143	NA	NA	2	2	3	4	NA	NA	NA	2	1	2	2	2	2	1	2	2	NA	13822.148996	14860.201344	3	92	4	4	0.55	6	6	0	4	0	1	36	2	1	1	3
63066	7	2	1	3	NA	3	3	2	44	NA	NA	1	1	NA	NA	NA	NA	NA	1	1	2	1	2	2	NA	NA	NA	NA	61250.535365	69105.159981	1	90	8	8	1.67	5	5	2	1	0	2	28	1	4	1	5
63067	7	2	2	0	5	5	6	1	6	NA	NA	1	1	NA	NA	NA	NA	NA	1	1	2	1	2	2	NA	NA	NA	NA	6956.259272	7247.645977	1	95	5	5	0.73	6	6	1	0	1	1	62	2	3	1	NA
63068	7	2	1	9	NA	3	3	1	119	NA	NA	1	1	NA	3	NA	NA	NA	1	1	2	1	2	2	1	2	2	NA	26240.82746	27691.552263	1	94	4	4	0.56	5	5	1	2	0	1	34	1	2	3	NA
63069	7	2	1	20	NA	5	6	2	NA	2	NA	2	2	1	NA	4	5	NA	1	2	2	1	2	2	1	2	2	3	14385.653726	15533.829525	2	101	6	2	0.46	2	1	0	0	0	1	20	2	4	5	NA
63070	7	2	2	70	NA	2	2	1	NA	2	NA	2	1	7	NA	1	5	NA	2	2	2	1	2	2	2	2	2	NA	21122.17432	23417.039872	2	93	6	6	0.64	7	7	2	1	3	2	60	2	3	2	NA
63071	7	2	2	53	NA	4	4	1	NA	2	NA	1	1	NA	NA	5	2	NA	1	2	2	1	2	2	1	2	2	1	20450.752436	20266.431761	1	98	6	6	1.72	2	2	0	0	0	2	53	1	5	2	NA
63072	7	2	2	12	NA	3	3	2	152	NA	NA	2	1	1	7	NA	NA	NA	1	1	1	1	2	1	1	2	2	1	31756.649984	32677.072621	2	97	5	5	0.8	5	5	1	2	0	1	46	2	4	1	2
63073	7	2	1	16	NA	3	3	1	194	NA	NA	1	1	NA	8	NA	NA	NA	1	2	2	1	2	2	1	2	2	1	25367.590269	25034.201904	1	94	6	6	1.26	5	5	0	2	0	2	38	1	4	1	NA
63074	7	2	1	3	NA	4	4	1	38	NA	NA	1	1	NA	NA	NA	NA	NA	1	1	2	1	2	2	NA	NA	NA	NA	9016.053035	9698.338509	2	97	NA	99	NA	7	6	2	1	1	2	56	1	3	5	NA
63075	7	2	2	12	NA	2	2	1	152	NA	NA	1	1	NA	6	NA	NA	NA	1	1	2	1	2	2	NA	NA	NA	NA	20502.928313	21114.699878	2	98	12	12	NA	3	3	0	1	0	2	34	1	4	1	3
63076	7	2	1	53	NA	4	4	2	NA	2	NA	1	1	NA	NA	3	1	NA	1	2	2	1	2	2	1	2	2	1	21168.33083	23066.473787	2	99	2	2	0.4	2	2	0	0	0	2	52	1	3	1	3
63077	7	2	1	38	NA	3	3	2	NA	2	NA	1	1	NA	NA	5	1	NA	1	2	2	1	2	2	1	2	2	1	86986.68246	92645.868047	2	94	15	15	4.59	4	4	1	1	0	2	37	1	5	1	5
63078	7	2	1	6	NA	1	1	1	81	NA	NA	1	1	NA	0	NA	NA	NA	1	1	2	1	2	2	NA	NA	NA	NA	8828.580268	8822.70874	2	103	10	10	1.63	7	7	1	4	0	1	31	NA	NA	1	4
63079	7	2	1	17	NA	5	6	1	212	2	NA	2	1	5	12	NA	NA	NA	1	2	2	1	2	2	1	2	2	1	11171.449402	11936.033174	1	92	14	14	3.47	4	4	0	2	0	2	53	2	4	1	4
63080	7	2	2	34	NA	3	3	2	NA	2	NA	1	1	NA	NA	4	5	1	1	2	2	1	2	2	NA	NA	NA	NA	30505.56355	30746.687156	1	97	3	3	0.93	2	2	0	1	0	2	34	1	4	5	NA
63081	7	2	1	62	NA	5	7	2	NA	2	NA	2	1	7	NA	3	1	NA	1	2	2	1	2	2	1	2	2	1	19328.482066	19868.466665	3	90	7	7	2.51	2	2	0	0	2	1	62	2	3	1	4
63082	7	2	2	59	NA	3	3	2	NA	2	NA	1	1	NA	NA	2	6	NA	1	2	2	1	2	2	1	2	2	1	175997.804296	180603.118894	1	101	4	2	0.82	2	1	0	0	1	1	63	1	2	6	NA
63083	7	2	2	71	NA	3	3	2	NA	2	NA	1	1	NA	NA	4	2	NA	1	2	2	1	2	2	1	2	2	NA	69601.920609	70345.22994	1	98	7	7	3.58	1	1	0	0	1	2	71	1	4	2	NA
63084	7	2	1	4	NA	3	3	2	54	NA	NA	1	1	NA	NA	NA	NA	NA	1	1	2	1	2	2	NA	NA	NA	NA	45649.909879	51503.94697	1	99	15	15	5	5	5	3	0	0	2	34	1	5	1	5
63085	7	2	2	4	NA	4	4	2	54	NA	NA	1	1	NA	NA	NA	NA	NA	1	1	2	1	2	2	NA	NA	NA	NA	8267.490849	9012.744386	2	99	2	2	0.19	7	7	3	1	0	2	43	1	2	4	NA
63086	7	2	2	74	NA	3	3	1	NA	2	NA	1	1	NA	NA	3	2	NA	1	2	2	1	2	2	1	2	2	NA	62212.598767	64340.261278	1	94	15	15	5	2	2	0	0	2	1	75	1	4	1	3
63087	7	2	1	3	NA	3	3	1	45	NA	NA	1	1	NA	NA	NA	NA	NA	1	1	2	1	2	2	NA	NA	NA	NA	81508.607355	87670.792766	1	94	14	6	1.65	3	2	1	0	0	1	26	1	4	6	NA
63088	7	2	1	44	NA	5	6	2	NA	2	NA	2	1	7	NA	4	1	NA	1	2	2	1	2	2	NA	NA	NA	NA	11113.602843	11073.454175	3	90	10	10	2.41	5	5	1	2	0	1	44	2	4	1	5
63089	7	2	2	43	NA	3	3	2	NA	2	NA	1	1	NA	NA	5	1	2	1	2	2	1	2	2	1	2	2	1	80232.348161	83992.832552	1	99	15	15	4.47	4	4	0	2	0	2	43	1	5	1	5
63090	7	2	2	15	NA	3	3	2	186	NA	NA	1	1	NA	8	NA	NA	NA	1	1	2	1	2	2	1	2	2	1	41202.729804	43105.611516	2	91	6	6	1.26	5	5	0	1	2	2	80	1	4	2	NA
63091	7	2	1	70	NA	3	3	1	NA	2	NA	1	1	NA	NA	5	6	NA	1	2	2	1	2	2	1	2	2	NA	55996.810038	59271.38884	2	93	15	8	4.48	2	1	0	0	2	2	63	2	4	6	NA
63092	7	2	2	17	NA	4	4	2	216	2	NA	1	1	NA	11	NA	NA	NA	1	2	2	1	2	2	1	2	2	1	12581.940435	12644.353117	2	97	6	6	0.92	7	7	1	4	0	2	29	1	3	5	NA
63093	7	2	2	10	NA	3	3	1	130	NA	NA	1	1	NA	4	NA	NA	NA	1	1	2	1	1	2	1	2	2	1	21800.021754	23152.363882	3	91	7	1	0	7	1	0	4	0	1	40	1	4	1	3
63094	7	2	1	80	NA	3	3	1	NA	1	2	1	1	NA	NA	4	1	NA	1	2	2	1	2	2	1	2	2	NA	27167.433399	29371.776665	1	94	7	7	2.58	2	2	0	0	2	2	71	1	5	1	4
63095	7	2	2	4	NA	4	4	1	54	NA	NA	1	1	NA	NA	NA	NA	NA	1	1	2	1	2	2	NA	NA	NA	NA	10437.988787	11664.396755	2	100	9	9	2.46	4	4	1	1	1	2	59	1	3	1	3
63096	7	2	1	8	NA	2	2	1	101	NA	NA	1	1	NA	2	NA	NA	NA	1	1	2	1	2	2	1	2	2	1	13672.897697	14159.650726	2	100	14	14	3.58	4	4	0	2	0	2	40	NA	NA	1	4
63097	7	2	1	70	NA	3	3	2	NA	2	NA	1	1	NA	NA	3	1	NA	1	2	2	1	2	2	1	2	2	NA	71070.181743	74923.26272	1	95	7	7	2.45	2	2	0	0	2	2	70	1	3	1	3
63098	7	2	2	10	NA	3	3	2	127	NA	NA	1	1	NA	4	NA	NA	NA	1	1	2	1	2	2	1	2	2	1	60197.256541	63931.531988	2	94	14	14	2.63	6	6	1	3	0	1	39	1	4	1	4
63099	7	2	2	3	NA	2	2	1	43	NA	NA	1	1	NA	NA	NA	NA	NA	2	1	2	2	2	2	NA	NA	NA	NA	15550.931019	16748.422137	2	102	8	8	1.09	7	7	1	3	0	2	33	2	1	6	NA
63100	7	2	2	13	NA	1	1	1	167	NA	NA	1	1	NA	7	NA	NA	NA	1	1	2	1	2	2	1	2	2	1	22424.988432	22856.096824	1	94	5	5	0.87	4	4	0	2	0	2	41	2	4	1	1
63101	7	2	1	6	NA	4	4	1	85	NA	NA	1	1	NA	0	NA	NA	NA	1	1	2	1	2	2	NA	NA	NA	NA	11060.738342	11193.339318	2	96	6	6	1.48	4	4	1	1	0	2	25	1	4	5	NA
63102	7	2	2	19	NA	1	1	1	238	2	NA	2	2	1	12	NA	NA	NA	2	2	2	2	2	2	2	2	2	2	16427.640886	17012.806816	1	102	5	5	0.98	4	4	1	1	0	2	42	2	2	6	NA
63103	7	2	1	46	NA	5	6	2	NA	2	NA	2	2	6	NA	3	1	NA	1	2	2	1	2	2	1	2	2	1	12820.674452	13169.378628	3	90	15	15	5	3	3	0	0	0	1	46	2	3	1	3
63104	7	2	2	6	NA	4	4	1	76	NA	NA	1	1	NA	0	NA	NA	NA	1	1	2	1	2	2	NA	NA	NA	NA	8146.767632	8699.382682	2	100	15	15	4.97	5	5	0	2	1	2	42	1	5	1	5
63105	7	1	1	14	NA	5	6	NA	NA	NA	NA	2	1	4	9	NA	NA	NA	1	1	2	1	2	2	NA	NA	NA	NA	8915.81491	0	1	95	3	3	0.43	4	4	0	1	2	1	65	2	5	1	3
63106	7	2	1	50	NA	3	3	2	NA	2	NA	1	1	NA	NA	2	3	NA	1	2	2	1	2	2	1	2	2	1	32720.69734	32838.149884	1	95	3	3	0.95	1	1	0	0	0	1	50	1	2	3	NA
63107	7	2	2	66	NA	2	2	2	NA	2	NA	2	1	7	NA	1	1	NA	2	2	2	2	2	2	2	2	2	2	9716.805546	12994.252166	2	90	3	3	1.1	1	1	0	0	1	2	66	2	1	1	NA
63108	7	2	1	21	NA	3	3	2	NA	2	NA	1	1	NA	NA	3	6	NA	1	2	2	1	2	2	NA	NA	NA	NA	26847.643051	28699.104328	1	98	4	4	0.66	4	4	2	0	0	2	22	1	4	6	NA
63109	7	2	2	41	NA	3	3	2	NA	2	NA	1	1	NA	NA	2	1	2	1	2	2	1	2	2	1	2	2	1	105873.555835	111215.69511	1	101	14	14	3.9	4	4	0	2	0	2	41	1	2	1	2
63110	7	2	1	36	NA	4	4	1	NA	1	1	1	1	NA	NA	4	1	NA	1	2	2	1	2	2	1	2	2	1	22439.245437	22882.446062	2	96	14	14	3.58	4	4	2	0	0	1	36	1	4	1	5
63111	7	2	1	8	NA	1	1	1	103	NA	NA	2	7	77	1	NA	NA	NA	2	1	2	1	2	2	1	2	2	1	11399.23838	11295.714433	1	103	8	8	1.85	5	5	2	1	0	2	25	2	2	1	2
63112	7	2	2	66	NA	5	6	2	NA	2	NA	2	1	7	NA	1	1	NA	1	2	2	1	2	2	1	2	2	1	17221.648537	17753.661813	1	95	6	6	1.7	2	2	0	0	2	2	66	2	1	1	3
63113	7	2	2	3	NA	1	1	2	43	NA	NA	1	1	NA	NA	NA	NA	NA	1	1	2	1	2	2	NA	NA	NA	NA	17543.203297	19368.16722	1	95	8	8	2.24	4	4	2	0	0	2	29	1	3	1	4
63114	7	2	1	15	NA	5	6	1	189	NA	NA	1	1	NA	9	NA	NA	NA	1	1	2	1	2	2	1	2	2	1	11657.164593	12175.606972	1	92	9	9	2.88	3	3	0	2	0	1	50	2	5	3	NA
63115	7	2	1	4	NA	3	3	1	59	NA	NA	1	1	NA	NA	NA	NA	NA	1	1	2	1	2	2	NA	NA	NA	NA	32621.433667	36804.729607	2	101	4	4	0.73	5	5	1	2	0	1	40	1	5	1	5
63116	7	2	2	34	NA	3	3	2	NA	2	NA	1	1	NA	NA	5	5	2	1	2	2	1	2	2	1	2	2	1	24291.664633	24483.672027	1	99	8	8	4.13	1	1	0	0	0	2	34	1	5	5	NA
63117	7	2	1	24	NA	5	6	1	NA	2	NA	2	2	2	NA	4	6	NA	1	2	2	1	2	2	1	2	2	3	14385.653726	15533.829525	2	101	8	5	2.2	2	1	0	0	0	1	24	2	4	6	NA
63118	7	2	1	16	NA	1	1	1	198	NA	NA	1	1	NA	10	NA	NA	NA	1	2	2	1	2	2	1	2	2	1	30061.88611	30025.949584	1	92	7	7	1.48	5	5	0	1	0	1	42	1	5	1	4
63119	7	2	1	37	NA	3	3	2	NA	2	NA	1	1	NA	NA	5	1	NA	1	2	2	1	2	2	1	2	2	1	84933.772167	92023.102027	2	99	15	15	5	2	2	0	0	0	2	37	1	5	1	5
63120	7	2	2	4	NA	3	3	1	58	NA	NA	1	1	NA	NA	NA	NA	NA	1	1	2	1	2	2	NA	NA	NA	NA	55336.504558	58807.19381	2	102	14	14	3.44	5	5	1	2	0	2	34	1	4	6	NA
63121	7	2	1	9	NA	1	1	1	114	NA	NA	1	1	NA	2	NA	NA	NA	1	1	2	1	2	2	1	2	2	1	15233.096858	16234.004804	1	94	15	15	4.37	7	7	0	4	1	1	58	1	4	1	5
63122	7	2	2	3	NA	2	2	1	44	NA	NA	2	2	2	NA	NA	NA	NA	2	1	2	2	2	2	NA	NA	NA	NA	10301.516763	10950.95816	2	93	6	6	0.93	5	5	1	2	0	1	40	2	4	1	4
63123	7	2	1	55	NA	4	4	2	NA	2	NA	1	1	NA	NA	3	5	NA	1	2	2	1	2	2	1	2	2	1	18753.573091	18904.865313	2	99	2	2	0.77	1	1	0	0	0	1	55	1	3	5	NA
63124	7	2	2	54	NA	5	6	1	NA	2	NA	2	2	6	NA	5	1	NA	1	2	2	1	2	2	1	2	2	1	15460.72194	15832.955199	1	102	9	9	2.39	5	5	0	1	1	1	55	2	5	1	5
63125	7	2	2	46	NA	4	4	2	NA	2	NA	2	1	6	NA	4	1	NA	1	2	2	1	2	2	1	2	2	1	22109.546782	21887.540337	1	93	7	7	1.79	4	4	0	2	0	1	53	2	4	1	4
63126	7	2	1	44	NA	3	3	2	NA	2	NA	1	1	NA	NA	5	1	NA	1	2	2	1	2	2	1	2	2	1	111448.08155	119470.923607	1	90	15	15	5	4	4	0	2	0	1	44	1	5	1	5
63127	7	2	1	28	NA	5	6	1	NA	2	NA	1	1	NA	NA	4	1	NA	1	2	2	1	2	2	1	2	2	1	14391.77847	15024.211748	1	92	14	14	3.3	4	4	2	0	0	1	28	1	4	1	4
63128	7	2	2	34	NA	4	4	1	NA	2	NA	1	1	NA	NA	4	4	3	1	2	2	1	2	2	1	2	2	1	38589.695298	40356.151096	2	96	6	5	1.84	2	1	0	0	0	2	26	1	2	5	NA
63129	7	2	1	14	NA	1	1	1	172	NA	NA	1	1	NA	7	NA	NA	NA	1	1	2	1	2	2	1	2	2	1	22768.423624	23297.239555	2	98	6	6	1.4	3	3	0	1	0	1	56	1	2	1	2
63130	7	2	2	16	NA	5	6	2	196	NA	NA	2	2	1	8	NA	NA	NA	1	2	1	NA	NA	NA	1	2	1	NA	10767.566937	12084.516227	2	91	99	1	0	7	3	0	4	0	1	36	2	9	1	2
63131	7	2	2	2	NA	4	4	1	33	NA	NA	1	1	NA	NA	NA	NA	NA	1	1	2	1	2	2	NA	NA	NA	NA	8480.466509	9125.076563	1	100	13	13	NA	5	5	2	0	0	2	54	1	4	5	NA
63132	7	2	2	80	NA	5	6	2	NA	2	NA	2	2	3	NA	4	2	NA	1	2	1	1	2	2	1	2	1	NA	18698.205673	19635.336647	1	97	15	15	4.81	5	5	0	1	1	1	51	2	5	1	5
63133	7	2	1	24	NA	1	1	2	NA	2	NA	1	1	NA	NA	2	6	NA	1	2	2	1	2	2	1	2	2	1	35669.2076	40318.090187	2	94	8	8	2.33	4	4	2	0	0	1	24	1	2	6	NA
63134	7	2	2	66	NA	2	2	1	NA	2	NA	2	1	6	NA	3	2	NA	2	2	2	2	2	2	2	2	2	2	11851.128358	12345.740673	2	93	4	4	0.69	4	4	0	1	1	2	66	2	3	2	NA
63135	7	2	1	15	NA	4	4	2	190	NA	NA	1	1	NA	9	NA	NA	NA	1	2	2	1	2	2	1	2	2	1	11351.725436	11256.943498	2	95	7	7	1.74	4	4	0	2	0	2	47	1	5	4	NA
63136	7	2	1	18	NA	3	3	2	224	2	NA	1	1	NA	13	NA	NA	NA	1	2	2	1	2	2	1	2	2	1	66448.116716	70579.976727	2	94	7	7	1.17	6	6	0	3	0	1	40	1	3	1	5
63137	7	2	1	49	NA	5	6	2	NA	2	NA	2	1	6	NA	5	1	NA	1	2	2	1	2	2	1	2	2	1	19898.840409	19922.416835	2	94	15	15	5	2	2	0	0	0	1	49	2	5	1	5
63138	7	2	1	15	NA	3	3	2	188	NA	NA	1	1	NA	9	NA	NA	NA	1	1	2	1	2	2	1	2	2	1	76583.482739	78051.61978	3	91	4	4	0.92	3	3	0	1	0	2	53	1	4	1	4
63139	7	2	2	25	NA	4	4	1	NA	2	NA	1	1	NA	NA	4	1	2	1	2	2	1	2	2	NA	NA	NA	NA	24118.129224	23465.858863	2	96	3	3	0.59	3	3	1	0	0	2	25	1	4	1	NA
63140	7	2	2	9	NA	1	1	1	113	NA	NA	1	1	NA	3	NA	NA	NA	2	1	2	2	2	2	1	2	2	1	12307.832776	12437.228482	2	93	77	77	NA	7	7	3	1	0	2	43	2	1	1	9
63141	7	2	2	34	NA	4	4	2	NA	2	NA	2	2	4	NA	3	1	2	1	2	2	1	2	2	NA	NA	NA	NA	27303.803575	30038.060995	1	96	10	10	2.95	4	4	0	1	0	2	34	2	3	1	5
63142	7	2	1	54	NA	4	4	1	NA	2	NA	1	1	NA	NA	5	1	NA	1	2	2	1	2	2	1	2	2	1	19064.767778	19872.734197	2	93	10	10	3.93	3	3	0	0	2	1	54	1	5	1	5
63143	7	2	1	70	NA	5	6	2	NA	2	NA	2	2	5	NA	1	1	NA	1	2	1	1	2	1	1	2	1	NA	10498.47031	11456.643725	3	90	4	4	1.22	2	2	0	0	2	2	69	2	4	1	1
63144	7	2	1	1	21	2	2	2	22	NA	NA	1	1	NA	NA	NA	NA	NA	2	1	2	2	2	2	NA	NA	NA	NA	10803.555682	11145.535856	2	94	7	7	1.34	5	5	2	1	0	1	32	2	1	1	NA
63145	7	2	1	50	NA	4	4	2	NA	2	NA	2	2	6	NA	4	4	NA	1	2	2	1	2	2	1	2	2	1	15044.515884	15040.577827	3	90	5	5	0.87	4	4	0	0	0	2	43	2	3	5	NA
63146	7	2	2	6	NA	4	4	1	75	NA	NA	1	1	NA	0	NA	NA	NA	1	1	2	1	2	2	NA	NA	NA	NA	8362.256577	9003.967662	2	100	3	3	0.38	5	5	2	1	0	2	28	1	2	5	NA
63147	7	2	1	41	NA	3	3	1	NA	2	NA	1	1	NA	NA	4	1	NA	1	2	2	1	2	2	1	2	2	1	31010.243793	32025.638239	3	92	6	6	1.41	4	3	0	1	0	1	41	1	4	1	4
63148	7	2	1	40	NA	1	1	2	NA	2	NA	2	2	77	NA	3	1	NA	2	2	2	1	2	2	2	2	2	2	31640.296506	31176.023929	2	94	6	4	1.38	2	1	0	0	0	1	40	2	3	1	NA
63149	7	2	2	43	NA	3	3	2	NA	2	NA	1	1	NA	NA	3	1	2	1	2	2	1	2	2	1	2	2	1	145772.192378	153127.526275	1	95	9	9	2.66	4	4	0	2	0	1	45	1	3	1	3
63150	7	2	1	19	NA	3	3	2	229	2	NA	1	1	NA	13	NA	NA	NA	1	2	2	1	2	2	1	2	2	1	93665.036597	95017.313859	1	91	15	15	5	4	4	0	1	0	1	45	1	5	1	5
63151	7	2	1	44	NA	4	4	2	NA	2	NA	1	1	NA	NA	2	6	NA	1	2	2	1	2	2	1	2	2	1	17212.153036	21760.360036	3	90	7	6	2.42	2	1	0	0	0	1	44	1	2	6	NA
63152	7	2	2	62	NA	5	6	1	NA	2	NA	2	1	7	NA	5	5	NA	1	2	2	1	2	2	1	2	2	1	15277.358397	15812.991914	2	96	5	1	0	2	1	0	0	1	1	46	2	3	3	NA
63153	7	2	1	2	NA	2	2	2	34	NA	NA	1	1	NA	NA	NA	NA	NA	1	1	2	1	2	2	NA	NA	NA	NA	13002.944731	13931.716845	2	91	2	2	0.42	3	3	1	1	0	2	27	1	3	5	NA
63154	7	2	1	36	NA	1	1	1	NA	2	NA	2	2	4	NA	1	1	NA	2	2	2	1	2	2	2	2	2	2	51543.062078	51154.050295	3	92	6	6	0.86	7	7	1	4	0	2	36	2	1	1	1
63155	7	2	1	18	NA	3	3	2	228	2	NA	1	1	NA	13	NA	NA	NA	1	2	2	1	2	2	1	2	2	1	68148.957861	67253.324127	1	93	15	15	3.92	5	5	0	1	0	2	54	1	5	1	5
63156	7	2	2	70	NA	3	3	1	NA	2	NA	1	1	NA	NA	4	1	NA	1	2	2	1	2	2	1	2	2	NA	49260.413155	50771.674072	2	100	8	8	3.4	2	2	0	0	2	1	69	1	4	1	4
63157	7	2	1	13	NA	3	3	2	156	NA	NA	1	1	NA	6	NA	NA	NA	1	1	2	1	2	2	1	2	2	1	32477.57544	32050.74555	1	95	4	4	0.65	6	6	2	2	0	2	36	1	4	6	NA
63158	7	2	2	0	5	3	3	1	7	NA	NA	1	1	NA	NA	NA	NA	NA	1	1	2	1	2	2	NA	NA	NA	NA	10263.789813	10611.184403	1	94	8	8	1.39	7	7	2	0	1	2	52	1	5	2	NA
63159	7	2	1	48	NA	3	3	1	NA	1	2	1	1	NA	NA	4	1	NA	1	2	2	1	2	2	1	2	2	1	37724.155022	39553.56554	2	102	4	4	1.16	2	2	0	0	0	1	48	1	4	1	4
63160	7	2	2	61	NA	3	3	2	NA	2	NA	1	1	NA	NA	3	2	NA	1	2	2	1	2	2	1	2	2	1	130577.02995	132175.980892	1	98	5	5	1.81	1	1	0	0	1	2	61	1	3	2	NA
63161	7	2	2	37	NA	2	2	1	NA	2	NA	2	2	4	NA	4	3	2	2	2	2	1	2	2	2	2	2	2	39450.135734	38385.688196	2	93	9	9	1.94	6	6	0	3	0	2	37	NA	NA	3	NA
63162	7	2	2	58	NA	4	4	2	NA	2	NA	1	1	NA	NA	4	3	NA	1	2	2	1	2	2	1	2	2	1	19000.571418	18807.33617	1	96	8	8	4.48	1	1	0	0	0	2	58	1	4	3	NA
63163	7	2	1	48	NA	3	3	2	NA	2	NA	1	1	NA	NA	2	5	NA	1	2	2	1	2	2	1	2	2	1	146181.198007	148606.927767	2	91	15	2	0.85	7	1	0	0	1	1	49	NA	NA	5	NA
63164	7	2	1	54	NA	1	1	2	NA	2	NA	1	1	NA	NA	5	1	NA	1	2	2	1	2	2	1	2	2	1	27343.459193	27021.369249	1	90	15	15	5	4	4	0	0	0	1	54	1	5	1	5
63165	7	1	2	13	NA	4	4	NA	NA	NA	NA	1	1	NA	5	NA	NA	NA	1	1	2	1	2	2	NA	NA	NA	NA	16537.460749	0	2	100	1	1	0.04	4	4	0	2	0	1	34	NA	NA	6	NA
63166	7	2	2	17	NA	4	4	2	205	2	NA	1	1	NA	11	NA	NA	NA	1	2	2	1	2	2	1	2	2	1	10848.628906	11198.221038	1	99	4	4	0.41	7	7	2	4	0	2	43	1	4	4	NA
63167	7	2	1	37	NA	5	6	2	NA	2	NA	2	1	6	NA	5	1	NA	1	2	2	1	2	2	1	2	2	1	12327.761744	13424.968474	3	90	12	12	NA	5	5	1	2	0	1	37	2	5	1	5
63168	7	2	1	10	NA	5	6	1	131	NA	NA	1	1	NA	4	NA	NA	NA	1	1	2	1	2	2	1	2	2	1	8580.826574	9087.233306	1	92	14	14	2.42	6	6	1	3	0	1	30	1	4	6	NA
63169	7	2	2	33	NA	3	3	1	NA	2	NA	1	1	NA	NA	4	6	2	1	2	2	1	2	2	NA	NA	NA	NA	53955.606082	55487.991675	2	100	6	6	1.7	3	3	0	1	0	2	33	1	4	6	NA
63170	7	2	2	53	NA	1	1	2	NA	2	NA	2	2	4	NA	1	1	NA	2	2	2	2	2	2	NA	NA	NA	NA	22224.73066	22340.630739	2	94	7	7	1.33	6	6	0	1	0	1	55	2	2	1	1
63171	7	2	1	20	NA	5	6	1	NA	2	NA	2	2	4	NA	3	5	NA	1	2	2	1	2	2	1	2	2	1	9162.933592	9412.398479	1	103	5	5	0.65	6	6	0	0	1	2	26	2	4	5	NA
63172	7	2	2	68	NA	1	1	1	NA	2	NA	2	2	4	NA	1	2	NA	2	2	2	1	2	2	2	2	2	2	13057.178942	15139.165763	1	102	6	6	1.18	5	5	0	2	1	2	42	2	2	2	NA
63173	7	2	1	18	NA	5	6	2	217	2	NA	1	1	NA	13	NA	NA	NA	1	2	2	1	2	2	1	2	2	1	5096.872559	5447.231524	3	91	7	7	1.33	6	6	0	0	2	2	51	2	5	1	5
63174	7	2	2	47	NA	2	2	2	NA	2	NA	1	1	NA	NA	5	5	NA	1	2	2	1	2	2	1	2	2	1	29650.79971	34013.933936	2	90	14	14	5	1	1	0	0	0	2	47	1	5	5	NA
63175	7	2	1	15	NA	3	3	1	184	NA	NA	1	1	NA	8	NA	NA	NA	1	1	2	1	2	2	1	2	2	1	31348.486193	31739.246143	1	98	5	5	0.74	5	5	0	3	0	1	35	1	2	6	NA
63176	7	2	1	19	NA	4	4	2	230	2	NA	1	1	NA	15	NA	NA	NA	1	2	2	1	2	2	1	2	2	1	13416.172328	13513.882801	1	96	4	4	0.65	4	4	0	0	0	1	19	1	4	NA	NA
63177	7	2	1	60	NA	4	4	1	NA	2	NA	1	1	NA	NA	3	4	NA	1	2	2	1	2	2	1	2	2	1	8355.583627	8420.94363	2	93	10	10	3.93	3	3	0	0	2	1	54	1	5	1	5
63178	7	2	2	40	NA	4	4	1	NA	2	NA	1	1	NA	NA	2	1	2	1	2	2	1	2	2	1	2	2	1	30543.064147	31583.211468	2	101	8	8	2.81	3	3	0	1	0	1	35	1	1	1	2
63179	7	2	1	8	NA	2	2	1	100	NA	NA	1	1	NA	3	NA	NA	NA	2	1	2	2	2	2	2	2	2	2	13898.598114	14013.214919	2	102	8	8	1.09	7	7	1	3	0	2	33	2	1	6	NA
63180	7	2	1	50	NA	5	6	2	NA	2	NA	2	2	6	NA	5	1	NA	1	2	2	1	2	2	1	2	2	1	10857.294346	10859.552755	1	91	15	15	5	6	6	0	2	2	1	50	2	5	1	5
63181	7	2	2	67	NA	2	2	2	NA	2	NA	2	1	8	NA	4	2	NA	1	2	2	1	2	2	1	2	2	1	9716.805546	10308.451947	2	90	8	8	2.01	4	4	0	0	1	2	67	2	4	2	NA
63182	7	2	2	14	NA	4	4	2	171	NA	NA	1	1	NA	9	NA	NA	NA	1	1	2	1	2	2	1	2	2	1	10671.280357	10591.403308	1	99	15	8	2.7	4	3	0	2	0	1	49	1	4	6	NA
63183	7	2	2	44	NA	4	4	2	NA	2	NA	1	1	NA	NA	2	5	2	1	2	2	1	2	2	1	2	2	1	20135.631696	26575.299535	1	96	4	4	1.12	2	2	0	1	0	2	44	1	2	5	NA
63184	7	2	1	3	NA	3	3	2	36	NA	NA	1	1	NA	NA	NA	NA	NA	1	1	2	1	2	2	NA	NA	NA	NA	86817.367332	95073.481824	2	91	15	15	5	4	4	2	0	0	1	34	1	5	1	5
63185	7	2	1	3	NA	4	4	1	40	NA	NA	1	1	NA	NA	NA	NA	NA	1	1	2	1	2	2	NA	NA	NA	NA	10040.033098	11070.778245	1	100	3	3	0.73	3	3	2	0	0	2	39	1	3	5	NA
63186	7	2	1	11	NA	5	7	1	136	NA	NA	1	1	NA	4	NA	NA	NA	1	1	2	1	2	2	1	2	2	1	11611.58308	11813.013945	1	98	14	14	3.16	6	6	2	2	0	1	39	1	5	1	5
63187	7	2	1	80	NA	3	3	1	NA	1	1	1	1	NA	NA	2	1	NA	1	2	2	1	2	2	1	2	2	NA	26773.686592	29962.63786	2	98	6	6	1.7	2	2	0	0	2	2	80	1	2	1	2
63188	7	2	2	60	NA	4	4	1	NA	2	NA	1	1	NA	NA	4	4	NA	1	2	2	1	2	2	1	2	2	1	12782.405209	13353.125929	1	100	3	3	1.17	1	1	0	0	1	2	60	1	4	4	NA
63189	7	2	2	0	5	4	4	2	5	NA	NA	1	1	NA	NA	NA	NA	NA	1	1	2	1	2	2	NA	NA	NA	NA	4964.196196	5018.399368	1	93	1	1	0.16	3	3	1	1	0	2	39	1	3	5	NA
63190	7	2	1	53	NA	3	3	1	NA	2	NA	1	1	NA	NA	5	1	NA	1	2	2	1	2	2	1	2	2	1	104765.204996	105038.68379	2	92	15	15	5	5	5	0	3	0	2	46	1	5	1	5
63191	7	2	2	30	NA	3	3	1	NA	2	NA	1	1	NA	NA	5	1	2	1	2	2	1	2	2	1	2	2	1	70667.985128	72578.248908	2	92	15	7	3.67	2	1	0	0	0	2	30	1	5	1	NA
63192	7	2	2	80	NA	3	3	1	NA	2	NA	1	1	NA	NA	4	2	NA	1	2	2	1	2	2	1	2	2	NA	41229.806244	46206.205733	2	103	6	6	1.82	2	2	0	0	2	1	70	1	2	5	NA
63193	7	2	2	41	NA	3	3	1	NA	2	NA	1	1	NA	NA	4	3	2	1	2	2	1	2	2	1	2	2	1	26389.420306	26882.397721	2	98	3	3	0.96	1	1	0	0	0	2	41	1	4	3	NA
63194	7	2	2	56	NA	5	6	2	NA	2	NA	2	2	3	NA	2	1	NA	1	2	1	1	2	1	NA	NA	NA	NA	12649.084278	13204.362319	3	90	4	4	0.92	3	3	0	0	1	2	56	2	2	1	2
63195	7	2	1	59	NA	2	2	1	NA	2	NA	2	2	7	NA	3	1	NA	2	2	2	2	2	2	1	2	1	2	24211.824535	24594.266281	2	93	8	8	2.57	3	3	0	0	1	1	59	2	3	1	3
63196	7	2	1	39	NA	4	4	1	NA	2	NA	2	1	4	NA	4	1	NA	1	2	2	1	2	2	NA	NA	NA	NA	18838.303827	18900.579975	2	93	12	12	NA	4	4	1	1	0	2	27	2	4	1	4
63197	7	2	2	27	NA	4	4	2	NA	2	NA	1	1	NA	NA	5	1	1	1	2	2	1	2	2	1	2	2	1	18070.666316	17918.945427	1	99	7	7	2.38	2	2	0	0	0	2	27	1	5	1	5
63198	7	2	1	80	NA	4	4	2	NA	2	NA	2	1	6	NA	5	2	NA	1	2	2	1	2	2	1	2	2	NA	7199.330978	7340.349591	1	93	4	4	1.56	1	1	0	0	1	1	80	2	5	2	NA
63199	7	2	1	12	NA	3	3	1	151	NA	NA	1	1	NA	6	NA	NA	NA	1	1	2	1	2	2	1	2	2	1	27156.800586	27669.661454	1	92	5	5	1.05	3	3	1	1	0	2	35	1	4	5	NA
63200	7	2	2	59	NA	3	3	2	NA	2	NA	1	1	NA	NA	5	1	NA	1	2	2	1	2	2	1	2	2	1	164722.990078	163821.547042	1	90	15	15	5	3	3	0	0	0	1	59	1	5	1	5
63201	7	2	1	7	NA	1	1	1	90	NA	NA	1	1	NA	1	NA	NA	NA	1	1	2	1	2	2	NA	NA	NA	NA	12665.770043	13116.669484	1	100	9	9	2.02	6	6	0	3	1	2	39	1	4	1	5
63202	7	2	1	0	3	5	7	2	4	NA	NA	1	1	NA	NA	NA	NA	NA	1	1	2	1	2	2	NA	NA	NA	NA	6371.499593	6469.293142	2	95	12	14	3.93	4	3	1	0	0	1	35	1	5	1	4
63203	7	2	2	80	NA	3	3	2	NA	2	NA	1	1	NA	NA	2	2	NA	1	2	2	1	2	2	1	2	2	NA	35334.703093	40990.264786	1	101	3	3	0.9	1	1	0	0	1	2	80	1	2	2	NA
63204	7	2	2	44	NA	3	3	2	NA	2	NA	1	1	NA	NA	2	1	2	1	2	2	1	2	2	1	2	2	1	26757.554986	26943.613048	2	97	7	7	1.89	3	3	0	0	0	1	50	1	2	1	2
63205	7	2	1	67	NA	3	3	2	NA	2	NA	1	1	NA	NA	1	1	NA	1	2	2	1	2	2	1	2	2	1	28216.191929	28480.821588	1	101	7	7	1.83	3	3	0	0	2	1	67	1	1	1	2
63206	7	2	1	38	NA	4	4	2	NA	2	NA	1	1	NA	NA	4	6	NA	1	2	2	1	2	2	1	2	2	1	14204.262514	14001.792163	1	99	7	7	1.06	7	7	3	1	0	1	38	1	4	6	NA
63207	7	2	2	8	NA	3	3	2	107	NA	NA	1	1	NA	3	NA	NA	NA	1	1	2	1	2	2	1	2	2	NA	52414.628675	53163.961325	1	91	14	14	2.44	7	7	2	4	0	1	33	1	5	1	5
63208	7	2	1	30	NA	3	3	2	NA	2	NA	1	1	NA	NA	5	1	NA	1	2	2	1	2	2	1	2	2	1	105261.096488	116369.237268	1	97	15	15	5	3	3	1	0	0	2	31	1	5	1	5
63209	7	2	1	39	NA	3	3	1	NA	2	NA	1	1	NA	NA	3	1	NA	1	2	2	1	2	2	1	2	2	1	65033.706797	70202.805273	1	102	8	8	2.42	4	4	0	2	0	2	34	1	4	1	3
63210	7	2	1	10	NA	4	4	2	121	NA	NA	1	1	NA	4	NA	NA	NA	1	1	2	1	2	2	1	2	2	1	7250.311091	8640.316317	2	99	2	2	0.2	7	7	1	2	1	1	63	1	1	2	NA
63211	7	2	2	46	NA	3	3	1	NA	2	NA	1	1	NA	NA	3	1	NA	1	2	2	1	2	2	1	2	2	1	93110.905446	112207.13845	1	92	14	14	3.16	6	6	1	1	0	1	49	1	1	1	3
63212	7	2	1	62	NA	4	4	2	NA	2	NA	1	1	NA	NA	5	5	NA	1	2	2	1	2	2	1	2	2	1	11764.405491	12074.424659	1	97	4	4	1.34	1	1	0	0	1	1	62	1	5	5	NA
63213	7	2	1	43	NA	5	6	1	NA	2	NA	2	2	2	NA	4	1	NA	1	2	2	1	2	2	1	2	2	1	13535.287828	13486.390654	3	92	8	8	0.91	7	7	3	3	1	1	61	NA	NA	1	4
63214	7	2	1	37	NA	1	1	1	NA	2	NA	2	1	5	NA	1	6	NA	2	2	2	1	2	2	1	2	2	2	37715.365512	38126.275234	2	102	5	5	0.59	7	7	1	3	0	1	37	2	1	6	NA
63215	7	2	2	62	NA	4	4	2	NA	2	NA	1	1	NA	NA	4	3	NA	1	2	2	1	2	2	1	2	2	1	11355.3308	11862.334174	1	96	15	15	5	3	3	0	0	1	2	62	1	4	3	NA
63216	7	2	1	54	NA	1	1	2	NA	2	NA	2	1	7	NA	4	1	NA	1	2	2	1	2	2	NA	NA	NA	NA	29042.244317	28700.143679	1	90	12	12	NA	4	4	0	0	0	1	54	2	4	1	2
63217	7	1	2	8	NA	5	7	NA	NA	NA	NA	1	1	NA	3	NA	NA	NA	1	1	2	1	2	2	NA	NA	NA	NA	16195.492817	0	3	91	5	5	0.65	7	7	0	4	0	2	39	1	3	4	NA
63218	7	2	1	35	NA	1	1	2	NA	2	NA	2	2	4	NA	1	1	NA	2	2	2	1	2	2	NA	NA	NA	NA	34887.439952	35451.076414	2	94	3	3	0.82	2	2	0	0	0	1	35	2	1	1	2
63219	7	2	1	39	NA	5	6	2	NA	2	NA	2	1	7	NA	5	5	NA	1	2	2	1	2	2	1	2	2	1	20698.946375	20973.485449	3	91	15	15	5	1	1	0	0	0	1	39	2	5	5	NA
63220	7	2	1	27	NA	3	3	1	NA	2	NA	1	1	NA	NA	5	5	NA	1	2	2	1	2	2	1	2	2	1	22634.531479	23281.741513	1	103	9	2	0.81	3	1	0	0	0	1	27	1	5	5	NA
63221	7	2	2	67	NA	1	1	1	NA	2	NA	1	1	NA	NA	3	2	NA	1	2	2	1	2	2	1	2	2	NA	16352.915834	18960.412859	3	92	8	8	2.97	2	2	0	0	1	1	49	1	2	3	NA
63222	7	2	2	51	NA	4	4	2	NA	2	NA	1	1	NA	NA	5	1	NA	1	2	2	1	2	2	1	2	2	1	20360.306379	19986.123493	2	99	15	15	5	2	2	0	0	0	2	51	1	5	1	5
63223	7	2	1	59	NA	3	3	2	NA	2	NA	1	1	NA	NA	4	3	NA	1	2	2	1	2	2	1	2	2	1	174520.785302	174307.982009	1	95	7	7	3.21	1	1	0	0	0	1	59	1	4	3	NA
63224	7	2	2	31	NA	1	1	1	NA	2	NA	1	1	NA	NA	2	1	2	1	2	2	1	2	2	1	2	2	1	29102.738194	28317.485179	1	103	7	7	0.51	7	7	3	4	0	1	54	2	1	1	1
63225	7	2	2	63	NA	4	4	2	NA	2	NA	2	1	7	NA	5	3	NA	1	2	2	1	2	2	1	2	2	1	11355.3308	11862.334174	1	96	12	12	NA	5	5	2	0	1	2	63	2	5	3	NA
63226	7	2	2	2	NA	2	2	1	32	NA	NA	1	1	NA	NA	NA	NA	NA	2	1	2	1	2	2	NA	NA	NA	NA	9267.834226	9392.475614	2	93	77	77	NA	4	4	1	1	0	2	33	2	4	1	4
63227	7	2	2	40	NA	1	1	1	NA	2	NA	99	NA	NA	NA	3	1	2	2	2	2	2	2	2	NA	NA	NA	NA	25713.328161	31117.9447	1	103	5	5	0.74	5	5	1	1	0	2	40	99	3	1	1
63228	7	2	1	27	NA	2	2	2	NA	2	NA	2	1	5	NA	2	1	NA	1	2	2	1	2	2	1	2	2	1	44074.735764	53571.145963	2	91	4	4	0.84	3	3	1	0	0	2	21	1	4	1	2
63229	7	2	1	40	NA	4	4	2	NA	2	NA	1	1	NA	NA	4	6	NA	1	2	2	1	2	2	NA	NA	NA	NA	19440.793325	19514.660132	2	95	9	9	1.81	6	6	1	1	0	2	56	1	4	3	NA
63230	7	2	1	48	NA	5	6	2	NA	2	NA	2	2	1	NA	5	5	NA	1	2	2	1	2	2	1	2	2	1	14455.875684	16658.375886	1	93	9	9	5	1	1	0	0	0	1	48	2	5	5	NA
63231	7	2	2	42	NA	2	2	2	NA	2	NA	2	2	4	NA	4	5	2	2	2	2	2	2	2	2	2	1	2	29141.220673	30195.229087	2	99	99	1	0	4	1	0	0	0	2	42	2	4	5	NA
63232	7	2	2	14	NA	4	4	1	170	NA	NA	1	1	NA	8	NA	NA	NA	1	1	2	1	2	2	1	2	2	1	10128.026158	10319.790822	2	103	7	7	1.48	5	5	0	1	1	2	80	1	4	3	NA
63233	7	2	1	32	NA	4	4	2	NA	1	1	1	1	NA	NA	3	6	NA	1	2	2	1	2	2	1	2	2	1	23284.536512	27522.885754	1	97	5	5	1.04	4	4	1	1	0	1	32	1	3	6	NA
63234	7	2	2	35	NA	5	6	1	NA	2	NA	1	1	NA	NA	5	5	2	1	2	2	1	2	2	1	2	2	1	20310.041341	20837.576644	1	92	3	3	0.9	1	1	0	0	0	2	35	1	5	5	NA
63235	7	2	2	63	NA	1	1	1	NA	2	NA	1	1	NA	NA	4	1	NA	1	2	2	1	2	2	1	2	2	NA	16352.915834	17093.606152	3	92	3	3	0.95	2	2	0	0	2	2	63	1	4	1	1
63236	7	2	1	80	NA	2	2	1	NA	1	1	1	1	NA	NA	3	3	NA	1	2	2	1	2	2	1	2	2	NA	14200.083364	14896.175407	2	98	3	3	1.1	1	1	0	0	1	1	80	1	3	3	NA
63237	7	2	1	2	NA	3	3	1	30	NA	NA	1	1	NA	NA	NA	NA	NA	1	1	2	1	2	2	NA	NA	NA	NA	49276.9767	53002.397569	2	98	15	15	5	3	3	1	0	0	1	26	1	4	1	4
63238	7	2	2	80	NA	2	2	1	NA	2	NA	2	1	8	NA	2	2	NA	2	2	2	1	2	2	NA	NA	NA	NA	18006.276697	19962.608629	2	93	3	3	0.66	2	2	0	0	1	2	80	2	2	2	NA
63239	7	2	2	6	NA	4	4	1	74	NA	NA	1	1	NA	0	NA	NA	NA	1	1	2	1	2	2	NA	NA	NA	NA	9399.281543	9563.245188	2	96	4	4	0.57	5	5	0	3	0	2	26	1	2	5	NA
63240	7	2	1	5	NA	2	2	1	63	NA	NA	1	1	NA	NA	NA	NA	NA	1	1	2	1	2	2	NA	NA	NA	NA	16775.083123	17306.08847	2	98	6	6	1.07	5	5	3	0	0	2	24	1	3	1	3
63241	7	1	1	9	NA	3	3	NA	NA	NA	NA	1	1	NA	3	NA	NA	NA	1	1	2	1	2	2	NA	NA	NA	NA	37831.648033	0	1	99	77	77	NA	4	4	0	2	0	2	45	1	3	1	NA
63242	7	2	1	59	NA	1	1	2	NA	2	NA	2	2	6	NA	1	1	NA	2	2	2	1	2	2	NA	NA	NA	NA	25221.349696	24851.265269	3	91	6	6	0.89	7	7	1	1	0	1	59	2	1	1	1
63243	7	2	1	2	NA	1	1	1	26	NA	NA	1	1	NA	NA	NA	NA	NA	1	1	2	1	2	2	NA	NA	NA	NA	12493.910388	13058.677088	2	98	6	6	0.63	7	7	2	2	1	1	60	1	3	1	2
63244	7	2	1	4	NA	4	4	2	49	NA	NA	1	1	NA	NA	NA	NA	NA	1	1	2	1	2	2	NA	NA	NA	NA	9228.425814	10175.8485	1	96	8	8	2	4	4	1	2	0	2	40	1	4	5	NA
63245	7	2	2	40	NA	3	3	2	NA	2	NA	1	1	NA	NA	4	6	2	1	2	2	1	2	2	1	2	2	1	99275.150567	100291.087043	2	95	12	5	1.79	2	1	0	0	0	2	40	1	4	6	NA
63246	7	2	1	13	NA	4	4	2	167	NA	NA	1	1	NA	8	NA	NA	NA	1	1	2	1	2	2	1	2	2	1	13416.172328	13513.882801	1	96	15	15	5	4	4	0	1	0	1	42	2	4	1	4
63247	7	2	1	19	NA	5	7	2	239	2	NA	1	1	NA	15	NA	NA	NA	1	2	2	1	2	2	1	2	2	1	13251.602554	13277.802057	1	96	15	15	5	3	3	0	0	0	2	40	1	5	1	4
63248	7	2	1	75	NA	3	3	1	NA	1	2	1	1	NA	NA	2	1	NA	1	2	2	1	2	2	1	2	2	NA	67447.112074	71391.281096	1	101	15	15	5	3	3	0	0	2	1	75	1	2	1	2
63249	7	2	1	67	NA	3	3	2	NA	2	NA	1	1	NA	NA	5	6	NA	1	2	2	1	2	2	1	2	2	1	102183.259724	105037.978798	2	90	15	8	4.59	2	1	0	0	2	1	67	1	5	6	NA
63250	7	2	1	17	NA	3	3	2	212	2	NA	1	1	NA	11	NA	NA	NA	1	2	2	1	2	2	1	2	2	1	88198.948426	91036.751291	1	101	9	9	2.6	4	4	0	1	2	2	63	1	4	1	4
63251	7	2	2	80	NA	5	6	2	NA	2	NA	2	1	7	NA	1	2	NA	1	2	1	1	2	2	NA	NA	NA	NA	15288.064726	15818.288224	3	91	3	3	0.54	3	3	0	0	1	1	57	2	4	1	3
63252	7	2	1	7	NA	4	4	1	95	NA	NA	1	1	NA	1	NA	NA	NA	1	1	2	1	2	2	NA	NA	NA	NA	11709.3276	12266.117914	1	100	8	8	3.3	2	2	0	1	0	2	44	1	4	3	NA
63253	7	2	2	13	NA	4	4	2	164	NA	NA	1	1	NA	7	NA	NA	NA	1	1	2	1	2	2	1	2	2	1	11160.089502	11615.801738	2	99	99	99	NA	5	5	0	2	0	2	20	1	3	6	NA
63254	7	2	2	72	NA	2	2	1	NA	2	NA	2	1	8	NA	2	1	NA	2	2	2	1	2	2	1	2	2	NA	23271.708938	25108.705116	1	102	7	7	1.7	4	4	0	0	2	1	44	1	4	4	NA
63255	7	1	1	64	NA	4	4	NA	NA	1	2	1	1	NA	NA	5	1	NA	1	2	2	1	2	2	NA	NA	NA	NA	6239.974623	0	1	96	77	77	NA	2	2	0	0	2	1	64	1	5	1	5
63256	7	2	1	9	NA	4	4	1	110	NA	NA	1	1	NA	2	NA	NA	NA	1	1	2	1	2	2	1	2	2	NA	10122.702296	10196.10824	2	93	9	9	2.86	4	4	1	1	0	1	30	1	4	6	NA
63257	7	2	2	6	NA	5	6	2	83	NA	NA	1	1	NA	0	NA	NA	NA	1	1	2	1	2	2	NA	NA	NA	NA	6834.715094	7332.504615	2	90	5	5	1.08	3	3	0	1	0	2	29	2	4	1	5
63258	7	2	1	1	12	3	3	2	13	NA	NA	1	1	NA	NA	NA	NA	NA	1	1	2	1	2	2	NA	NA	NA	NA	46703.291366	54723.864587	1	93	15	15	5	3	3	1	0	0	1	37	1	5	1	5
63259	7	2	2	7	NA	1	1	1	95	NA	NA	1	1	NA	1	NA	NA	NA	1	1	2	1	2	2	NA	NA	NA	NA	10118.363218	10311.586628	2	103	10	10	1.63	7	7	1	4	0	1	31	NA	NA	1	4
63260	7	2	2	42	NA	5	7	2	NA	2	NA	1	1	NA	NA	4	4	2	1	2	2	1	2	2	1	2	2	1	36276.046363	36418.32035	2	91	99	99	NA	3	3	0	0	0	1	40	NA	NA	1	4
63261	7	2	2	41	NA	4	4	1	NA	2	NA	1	1	NA	NA	5	1	2	1	2	2	1	2	2	1	2	2	1	20434.221508	20198.461156	1	102	15	15	5	3	3	0	1	0	1	41	1	5	1	5
63262	7	2	2	76	NA	1	1	1	NA	2	NA	2	1	8	NA	2	2	NA	2	2	2	1	2	2	2	2	2	NA	19352.965911	23161.019266	1	103	6	6	0.97	6	6	0	3	1	2	50	2	1	1	1
63263	7	2	1	53	NA	2	2	1	NA	2	NA	2	1	7	NA	3	1	NA	2	2	2	2	2	2	1	2	2	1	24211.824535	24594.266281	2	93	6	6	1.39	4	4	0	0	0	1	53	2	3	1	3
63264	7	2	1	32	NA	5	6	1	NA	2	NA	2	2	2	NA	1	1	NA	1	2	1	1	2	2	1	2	1	NA	20963.414192	21636.182301	1	100	5	5	0.74	6	6	0	3	0	1	40	2	3	1	4
63265	7	2	2	28	NA	4	4	2	NA	2	NA	2	2	1	NA	5	6	2	1	2	2	1	2	2	1	2	2	1	28823.434754	27922.831827	1	97	6	1	0	2	1	0	0	0	1	31	1	5	6	NA
63266	7	2	1	0	10	4	4	2	11	NA	NA	1	1	NA	NA	NA	NA	NA	1	1	2	1	2	2	NA	NA	NA	NA	6575.334977	7272.954395	2	95	2	2	0.42	3	3	2	0	0	1	25	1	3	5	NA
63267	7	2	2	72	NA	3	3	2	NA	2	NA	1	1	NA	NA	3	2	NA	1	2	2	1	2	2	1	2	2	NA	35965.834545	38220.111719	1	101	3	3	1.12	1	1	0	0	1	2	72	1	3	2	NA
63268	7	2	1	12	NA	2	2	1	154	NA	NA	1	1	NA	7	NA	NA	NA	2	1	2	1	2	2	1	2	2	1	15506.325263	16662.012915	1	103	5	5	0.74	5	5	0	1	0	1	47	2	1	1	1
63269	7	2	2	80	NA	3	3	1	NA	2	NA	1	1	NA	NA	1	2	NA	1	2	2	1	2	2	1	2	2	NA	25840.959268	29976.982116	1	101	77	77	NA	2	2	0	0	2	2	80	1	1	2	NA
63270	7	2	1	4	NA	1	1	1	55	NA	NA	1	1	NA	NA	NA	NA	NA	1	1	2	1	2	2	NA	NA	NA	NA	16775.083123	17306.08847	2	98	14	14	3.25	5	5	2	1	0	1	37	1	5	1	5
63271	7	2	1	19	NA	5	6	1	236	2	NA	2	2	5	13	NA	NA	NA	1	2	2	1	2	2	1	2	2	1	8062.957534	8614.793403	1	92	12	12	NA	7	7	1	2	1	2	45	2	3	1	3
63272	7	2	2	20	NA	5	7	1	NA	2	NA	1	1	NA	NA	4	5	2	1	2	2	NA	NA	NA	1	2	2	1	114993.808573	116714.079488	1	98	7	NA	NA	4	1	0	0	0	2	20	1	4	5	NA
63273	7	2	1	66	NA	4	4	1	NA	1	2	1	1	NA	NA	3	1	NA	1	2	2	1	2	2	1	2	2	1	11492.781131	11942.286414	1	100	15	15	5	2	2	0	0	2	2	64	1	3	1	3
63274	7	2	2	5	NA	5	7	1	61	NA	NA	1	1	NA	NA	NA	NA	NA	1	1	2	1	2	2	NA	NA	NA	NA	11956.543345	12952.739683	1	94	2	2	0.33	5	5	1	3	0	2	37	1	4	3	NA
63275	7	2	1	0	3	3	3	2	4	NA	NA	1	1	NA	NA	NA	NA	NA	1	1	2	1	2	2	NA	NA	NA	NA	22570.662508	23423.888442	1	92	9	9	2	6	6	1	3	0	1	33	1	4	1	4
63276	7	2	1	67	NA	3	3	2	NA	2	NA	1	1	NA	NA	1	2	NA	1	2	2	1	2	2	1	2	2	NA	18079.825103	18175.893804	2	97	3	3	0.92	1	1	0	0	1	1	67	1	1	2	NA
63277	7	2	1	18	NA	3	3	2	224	2	NA	1	1	NA	15	NA	NA	NA	1	2	2	1	2	2	1	2	2	1	69216.263169	70543.167563	1	91	14	14	3.15	5	5	0	1	0	2	50	1	5	1	5
63278	7	2	2	3	NA	5	6	1	39	NA	NA	1	1	NA	NA	NA	NA	NA	1	1	2	1	2	2	NA	NA	NA	NA	7029.864692	7462.832472	3	92	8	8	0.91	7	7	3	3	1	1	61	NA	NA	1	4
63279	7	2	1	1	18	4	4	2	19	NA	NA	1	1	NA	NA	NA	NA	NA	1	1	2	1	2	2	NA	NA	NA	NA	5770.570361	6126.790978	2	99	5	5	0.65	6	6	2	1	0	2	53	1	4	3	NA
63280	7	2	1	12	NA	5	6	1	150	NA	NA	1	1	NA	5	NA	NA	NA	1	1	2	1	2	2	1	2	2	1	7558.274942	7903.176011	2	96	15	15	5	3	3	0	2	0	2	42	2	5	4	NA
63281	7	2	1	40	NA	1	1	1	NA	2	NA	2	2	4	NA	4	1	NA	2	2	2	2	2	2	2	2	2	2	35406.972937	35699.930106	2	98	6	6	1.21	4	4	1	0	0	2	49	2	2	6	NA
63282	7	2	1	5	NA	5	7	1	64	NA	NA	1	1	NA	NA	NA	NA	NA	1	1	2	1	2	2	NA	NA	NA	NA	11081.601387	11216.767571	2	95	6	6	1.3	4	4	1	1	0	1	47	1	5	1	4
63283	7	2	1	36	NA	5	6	1	NA	2	NA	2	1	7	NA	4	1	NA	1	2	2	1	2	2	1	2	2	1	19133.795531	19387.575333	2	91	15	15	4.63	7	7	1	2	0	1	36	2	4	1	3
63284	7	2	1	79	NA	3	3	2	NA	1	2	1	1	NA	NA	4	1	NA	1	2	2	1	2	2	1	2	2	NA	81415.860066	87761.355472	1	97	7	7	2.64	2	2	0	0	2	1	79	1	4	1	3
63285	7	2	2	80	NA	3	3	2	NA	2	NA	1	1	NA	NA	3	2	NA	1	2	2	1	2	2	1	2	2	NA	42992.537371	49508.460769	2	95	3	3	1.16	1	1	0	0	1	2	80	1	3	2	NA
63286	7	2	2	0	9	3	3	2	9	NA	NA	1	1	NA	NA	NA	NA	NA	1	1	2	1	2	2	NA	NA	NA	NA	10692.488346	10402.056617	1	101	4	4	0.79	3	3	1	0	0	1	41	1	3	1	3
63287	7	2	2	78	NA	4	4	1	NA	2	NA	1	1	NA	NA	1	2	NA	1	2	2	1	2	2	1	2	2	NA	18956.418923	20374.294465	2	101	99	99	NA	3	3	0	1	1	2	78	1	1	2	NA
63288	7	2	2	58	NA	4	4	2	NA	2	NA	2	1	6	NA	5	1	NA	1	2	2	1	2	2	NA	NA	NA	NA	16033.091438	16307.204086	1	96	77	77	NA	4	4	0	0	0	1	52	2	5	1	5
63289	7	2	1	6	NA	3	3	1	77	NA	NA	1	1	NA	0	NA	NA	NA	1	1	2	1	2	2	NA	NA	NA	NA	47990.623546	51629.685381	1	100	15	15	4.07	5	5	0	2	0	2	41	1	5	1	4
63290	7	2	2	16	NA	4	4	2	201	NA	NA	1	1	NA	9	NA	NA	NA	1	2	2	1	2	2	1	2	2	1	11436.28571	11295.489882	1	93	1	1	0.02	5	5	0	4	0	2	36	NA	NA	5	NA
63291	7	2	1	47	NA	4	4	2	NA	2	NA	1	1	NA	NA	5	3	NA	1	2	2	1	2	2	1	2	2	1	21799.527449	22114.217255	1	96	14	14	5	1	1	0	0	0	1	47	1	5	3	NA
63292	7	2	2	6	NA	5	7	1	76	NA	NA	1	1	NA	0	NA	NA	NA	1	1	2	1	2	2	NA	NA	NA	NA	12292.225251	12666.385814	1	95	14	14	3.04	6	6	0	4	0	1	56	1	5	1	4
63293	7	2	2	61	NA	1	1	1	NA	2	NA	1	1	NA	NA	2	2	NA	1	2	2	1	2	2	1	2	2	1	9570.416297	10355.226074	2	98	5	5	1.93	1	1	0	0	1	2	61	1	2	2	NA
63294	7	2	2	62	NA	5	7	1	NA	2	NA	2	1	5	NA	4	3	NA	1	2	2	1	2	2	1	2	2	1	9525.506997	9950.810696	2	93	9	9	5	1	1	0	0	1	2	62	2	4	3	NA
63295	7	2	1	80	NA	3	3	1	NA	1	1	1	1	NA	NA	5	1	NA	1	2	2	1	2	2	1	2	2	NA	44886.08631	48362.89646	2	102	6	6	1.15	5	5	0	0	2	1	80	1	5	1	1
63296	7	2	2	55	NA	5	6	1	NA	2	NA	2	1	6	NA	5	1	NA	1	2	2	1	2	2	1	2	2	1	16672.82247	17074.238333	1	92	15	15	4.44	5	5	0	0	1	1	65	NA	NA	1	5
63297	7	2	1	50	NA	3	3	2	NA	1	2	1	1	NA	NA	5	1	NA	1	2	2	1	2	2	1	2	2	1	174520.785302	182298.775287	1	101	14	14	5	3	3	0	1	0	2	36	1	5	1	5
63298	7	2	2	22	NA	5	6	2	NA	2	NA	1	1	NA	NA	5	5	2	1	2	2	1	2	2	1	2	2	1	16291.99448	17037.586582	1	90	15	15	3.7	5	5	0	0	0	1	54	NA	NA	1	NA
63299	7	2	1	17	NA	1	1	1	208	2	NA	1	1	NA	10	NA	NA	NA	1	2	2	1	2	2	1	2	2	1	22768.423624	23116.446945	2	98	9	9	2.6	4	4	0	2	0	1	30	1	2	1	2
63300	7	2	2	5	NA	1	1	1	63	NA	NA	1	1	NA	NA	NA	NA	NA	1	1	2	1	2	2	NA	NA	NA	NA	19235.084509	21236.049482	3	92	4	4	0.65	4	4	2	0	0	2	20	1	3	5	NA
63301	7	2	2	63	NA	4	4	2	NA	2	NA	1	1	NA	NA	3	3	NA	1	2	2	1	2	2	1	2	2	1	12433.776145	13392.195631	2	99	6	6	1.39	4	4	1	0	1	2	63	1	3	3	NA
63302	7	2	1	28	NA	3	3	1	NA	2	NA	1	1	NA	NA	4	5	NA	1	2	2	1	2	2	1	2	2	1	123110.069898	131423.888983	1	101	5	5	1.45	2	2	0	0	0	2	49	1	4	3	NA
63303	7	2	1	7	NA	1	1	2	85	NA	NA	2	2	3	0	NA	NA	NA	2	1	2	2	2	2	NA	NA	NA	NA	11546.167056	12698.029578	1	90	4	4	0.47	7	7	1	1	0	2	50	2	1	1	1
63304	7	2	2	32	NA	3	3	2	NA	2	NA	1	1	NA	NA	3	3	2	1	2	2	1	2	2	1	2	2	1	98760.497744	125641.994435	2	91	15	6	2.69	2	1	0	0	0	1	44	1	3	5	NA
63305	7	2	1	37	NA	3	3	2	NA	2	NA	1	1	NA	NA	3	3	NA	1	2	2	1	2	2	1	2	2	1	16905.961576	17390.157008	2	94	7	7	1.18	7	7	1	4	0	2	31	1	4	6	NA
63306	7	2	1	37	NA	2	2	1	NA	2	NA	2	1	5	NA	5	1	NA	1	2	2	1	2	2	1	2	2	1	34438.924452	34418.648235	1	100	9	9	2.02	6	6	0	3	1	2	39	1	4	1	5
63307	7	2	1	8	NA	3	3	1	104	NA	NA	1	1	NA	1	NA	NA	NA	1	NA	2	1	2	2	1	2	2	1	66868.503099	69864.859716	1	98	15	15	4.34	4	4	1	1	0	1	41	1	5	1	5
63308	7	2	1	28	NA	4	4	1	NA	2	NA	1	1	NA	NA	5	5	NA	1	2	2	1	2	2	1	2	2	1	22497.998055	22497.243767	1	102	4	2	0.73	2	1	0	0	0	1	36	NA	NA	4	NA
63309	7	2	1	0	10	5	6	1	12	NA	NA	1	1	NA	NA	NA	NA	NA	1	1	2	1	2	2	NA	NA	NA	NA	9148.090461	9898.749752	1	92	14	14	3.3	4	4	2	0	0	1	28	1	4	1	4
63310	7	2	2	53	NA	4	4	1	NA	2	NA	1	1	NA	NA	2	5	NA	1	2	2	1	2	2	1	2	2	1	25964.813959	25539.412946	2	101	2	2	0.74	1	1	0	0	0	2	53	1	2	5	NA
63311	7	2	1	62	NA	4	4	1	NA	2	NA	1	1	NA	NA	1	1	NA	1	2	2	1	2	2	1	2	2	1	7323.703412	7610.147862	1	96	12	12	NA	7	7	1	0	1	2	59	1	3	1	1
63312	7	2	1	74	NA	3	3	2	NA	1	1	1	1	NA	NA	3	1	NA	1	2	2	1	2	2	1	2	2	NA	65208.881742	76821.663824	3	91	7	7	2.92	2	2	0	0	2	1	74	1	3	1	3
63313	7	2	1	56	NA	4	4	2	NA	2	NA	1	1	NA	NA	5	1	NA	1	2	2	1	2	2	1	2	2	1	20297.001922	20419.260869	1	96	15	15	5	2	2	0	0	0	1	56	1	5	1	5
63314	7	2	2	0	8	4	4	1	9	NA	NA	1	1	NA	NA	NA	NA	NA	1	1	2	1	2	2	NA	NA	NA	NA	4200.172174	4368.199293	2	93	10	10	2.26	6	6	2	0	0	1	34	1	4	1	4
63315	7	2	2	54	NA	5	6	2	NA	2	NA	2	2	6	NA	3	1	NA	1	2	2	1	2	2	NA	NA	NA	NA	17852.668137	18502.046882	3	91	3	3	0.54	3	3	0	0	1	1	57	2	4	1	3
63316	7	2	1	10	NA	4	4	2	121	NA	NA	1	1	NA	4	NA	NA	NA	1	1	2	1	2	2	1	2	2	1	9023.469661	9333.449986	2	90	14	14	4.25	4	4	0	2	1	2	45	2	5	5	NA
63317	7	2	1	32	NA	5	6	2	NA	1	1	2	2	5	NA	3	5	NA	1	2	2	1	2	2	1	2	2	1	17585.737085	18369.998342	2	91	12	5	2.2	3	1	0	0	0	1	29	NA	NA	5	NA
63318	7	2	1	27	NA	4	4	2	NA	2	NA	1	1	NA	NA	4	5	NA	1	2	2	1	2	2	1	2	2	1	17420.978407	17115.540769	2	97	12	6	2.75	3	1	0	0	0	1	21	NA	NA	77	NA
63319	7	1	2	51	NA	5	6	NA	NA	2	NA	2	1	7	NA	5	77	NA	1	2	2	1	2	2	NA	NA	NA	NA	18322.475193	0	3	91	12	14	5	2	1	0	0	0	2	51	2	5	77	NA
63320	7	2	2	27	NA	5	6	2	NA	2	NA	2	2	2	NA	5	1	2	1	2	2	1	2	2	1	2	2	1	16844.740449	17983.530016	3	91	7	7	2.72	2	2	0	0	0	2	27	2	5	1	5
63321	7	2	1	6	NA	3	3	2	82	NA	NA	1	1	NA	1	NA	NA	NA	1	1	2	1	2	2	NA	NA	NA	NA	65374.972543	69123.624578	1	90	15	15	5	4	4	0	2	0	1	37	1	5	1	5
63322	7	2	2	6	NA	4	4	2	81	NA	NA	1	1	NA	0	NA	NA	NA	1	1	2	1	2	2	NA	NA	NA	NA	9460.53021	9835.43092	1	96	6	6	1.98	2	2	0	1	0	2	29	1	3	5	NA
63323	7	2	2	48	NA	5	6	1	NA	2	NA	2	1	7	NA	5	1	NA	1	2	2	1	2	2	1	2	2	1	16833.890659	17522.038775	3	91	15	15	5	4	4	0	2	0	1	38	2	5	1	5
63324	7	2	1	35	NA	5	6	1	NA	2	NA	2	1	6	NA	4	1	NA	1	2	2	1	2	1	NA	NA	NA	NA	11715.79771	11871.189399	2	92	5	5	0.64	7	7	1	2	1	1	66	2	1	1	3
63325	7	2	2	2	NA	1	1	1	25	NA	NA	1	1	NA	NA	NA	NA	NA	1	1	2	1	2	2	NA	NA	NA	NA	14326.094268	15816.39252	3	92	15	15	5	3	3	1	0	0	1	41	2	5	1	3
63326	7	2	2	51	NA	4	4	2	NA	2	NA	1	1	NA	NA	2	1	NA	1	2	2	1	2	2	1	2	2	1	11574.200203	11257.441852	2	99	NA	77	NA	7	7	1	0	1	2	51	1	2	1	3
63327	7	2	1	14	NA	3	3	1	176	NA	NA	1	1	NA	6	NA	NA	NA	1	1	2	1	2	2	1	2	2	1	25736.568804	25798.716176	3	92	5	5	1.03	4	4	0	3	0	1	55	1	4	4	NA
63328	7	2	2	61	NA	4	4	1	NA	2	NA	1	1	NA	NA	4	3	NA	1	2	2	1	2	2	1	2	2	1	9793.924718	10231.212981	2	100	10	10	2.75	5	5	1	1	1	1	27	1	3	1	5
63329	7	2	2	71	NA	3	3	2	NA	2	NA	1	1	NA	NA	3	1	NA	1	2	2	1	2	2	1	2	2	NA	27842.199551	30775.350974	1	90	15	15	5	2	2	0	0	2	1	74	1	3	1	3
63330	7	2	1	51	NA	3	3	2	NA	1	2	1	1	NA	NA	5	1	NA	1	2	2	1	2	2	NA	NA	NA	NA	174520.785302	174976.353865	1	95	12	12	NA	6	6	2	0	0	2	42	1	2	1	5
63331	7	2	2	31	NA	3	3	2	NA	2	NA	1	1	NA	NA	4	1	2	1	2	2	1	2	2	1	2	2	1	64048.78027	64245.709042	2	95	6	6	1.98	2	2	0	0	0	1	35	1	4	1	4
63332	7	2	2	15	NA	1	1	1	186	NA	NA	1	1	NA	8	NA	NA	NA	2	1	2	2	2	2	1	2	2	1	18515.058419	19360.671834	2	96	6	6	0.87	6	6	1	3	0	1	46	2	1	1	1
63333	7	2	1	66	NA	4	4	1	NA	2	NA	2	2	8	NA	3	1	NA	1	2	2	1	2	2	1	2	2	1	8062.039403	9043.239367	2	103	4	4	0.99	2	2	0	0	2	1	66	2	3	1	NA
63334	7	2	1	9	NA	1	1	1	113	NA	NA	1	1	NA	3	NA	NA	NA	1	1	2	1	2	2	1	2	2	1	10890.103352	10791.203193	1	102	4	4	0.61	5	5	2	2	0	2	27	2	2	5	NA
63335	7	2	1	10	NA	4	4	2	126	NA	NA	1	1	NA	4	NA	NA	NA	1	1	2	1	2	2	1	2	2	1	10665.048307	10877.092316	1	96	6	6	1.52	3	3	0	1	0	2	44	1	3	1	3
63336	7	2	2	9	NA	5	6	1	109	NA	NA	1	1	NA	3	NA	NA	NA	1	1	2	1	2	2	1	2	2	1	7932.110938	8316.610099	3	92	8	8	0.91	7	7	3	3	1	1	61	NA	NA	1	4
63337	7	2	1	75	NA	4	4	2	NA	2	NA	1	1	NA	NA	1	1	NA	1	2	2	1	2	2	NA	NA	NA	NA	8544.243039	9048.352361	2	95	12	12	NA	3	3	0	0	3	2	73	1	2	1	1
63338	7	2	1	31	NA	4	4	1	NA	1	1	1	1	NA	NA	4	3	NA	1	2	2	1	2	2	NA	NA	NA	NA	28996.250643	28582.932384	2	101	14	14	5	1	1	0	0	0	1	31	1	4	3	NA
63339	7	2	2	41	NA	5	6	2	NA	2	NA	2	1	6	NA	5	1	2	1	2	2	1	2	2	1	2	2	1	15747.833197	16391.584661	3	91	14	14	4.03	4	4	0	2	0	1	51	2	4	1	5
63340	7	2	1	26	NA	3	3	1	NA	1	2	1	1	NA	NA	4	1	NA	1	2	2	1	2	2	1	2	2	1	34099.599202	34629.549705	1	94	5	5	0.74	5	5	1	1	0	2	24	1	3	1	4
63341	7	2	1	48	NA	5	6	2	NA	2	NA	2	2	3	NA	1	1	NA	1	2	1	1	2	1	NA	NA	NA	NA	18094.847125	18029.478224	3	91	14	9	2.68	6	4	0	0	2	1	48	2	1	1	1
63342	7	2	1	10	NA	5	6	2	132	NA	NA	2	2	2	3	NA	NA	NA	1	1	2	1	2	2	1	2	2	1	8151.552109	8792.161653	1	90	14	14	3.98	3	3	0	1	0	1	33	2	5	1	5
63343	7	2	2	45	NA	3	3	1	NA	2	NA	1	1	NA	NA	5	1	NA	1	2	2	1	2	2	1	2	2	1	129042.31855	133624.984525	2	101	14	14	4.86	3	3	0	1	0	1	53	1	4	1	5
63344	7	2	2	26	NA	1	1	1	NA	2	NA	2	2	1	NA	5	1	2	2	1	2	2	2	2	NA	NA	NA	NA	46606.430863	48004.221702	2	102	15	15	5	3	3	1	0	0	1	41	2	2	1	5
63345	7	2	2	68	NA	4	4	2	NA	2	NA	1	1	NA	NA	4	1	NA	1	2	2	1	2	2	1	2	2	1	10346.035773	10598.2543	1	99	6	6	1.84	2	2	0	0	2	1	69	1	3	1	4
63346	7	2	1	36	NA	1	1	1	NA	2	NA	2	2	4	NA	1	1	NA	2	2	2	2	2	2	NA	NA	NA	NA	51543.062078	54553.310105	3	92	4	4	0.55	6	6	0	4	0	1	36	2	1	1	3
63347	7	2	2	15	NA	1	1	1	189	NA	NA	1	1	NA	9	NA	NA	NA	2	1	2	1	2	2	1	2	2	1	26325.414456	26852.811114	3	92	7	7	1.3	5	5	1	2	0	2	33	2	2	1	1
63348	7	1	2	10	NA	3	3	NA	NA	NA	NA	1	1	NA	4	NA	NA	NA	1	1	2	1	2	2	NA	NA	NA	NA	14716.367649	0	1	91	6	6	1.13	6	6	1	3	0	1	40	1	4	6	NA
63349	7	2	2	48	NA	5	6	1	NA	2	NA	2	2	2	NA	3	1	NA	1	2	1	1	2	2	NA	NA	NA	NA	20001.392001	24207.190257	1	100	99	99	NA	6	6	0	1	0	1	53	2	2	1	3
63350	7	2	1	16	NA	3	3	1	199	NA	NA	1	1	NA	10	NA	NA	NA	1	2	2	1	2	2	1	2	2	1	103085.56884	109495.609645	1	94	15	15	5	4	4	0	1	0	1	41	1	5	1	5
63351	7	2	2	30	NA	4	4	1	NA	2	NA	1	1	NA	NA	4	1	2	1	2	2	1	2	2	1	2	2	1	26465.930618	26744.909102	2	100	14	14	4.59	3	3	1	0	0	1	30	NA	NA	1	4
63352	7	2	1	64	NA	3	3	1	NA	1	1	1	1	NA	NA	3	1	NA	1	2	2	1	2	2	1	2	2	1	125558.167126	127168.668278	1	94	15	15	5	4	3	0	0	1	1	33	1	2	5	NA
63353	7	2	2	23	NA	3	3	1	NA	2	NA	1	1	NA	NA	4	1	2	1	2	2	1	2	2	1	2	2	1	36283.627734	36608.028102	1	102	5	1	0.21	5	4	1	1	0	2	24	1	4	5	NA
63354	7	2	2	1	17	4	4	1	18	NA	NA	1	1	NA	NA	NA	NA	NA	1	1	2	1	2	2	NA	NA	NA	NA	7881.296797	8480.363269	2	96	14	14	3.06	5	5	1	1	1	2	54	1	3	6	NA
63355	7	2	2	9	NA	1	1	2	113	NA	NA	1	1	NA	3	NA	NA	NA	1	1	2	1	2	2	1	2	2	1	17596.36942	17952.278489	1	97	4	4	0.65	4	4	0	1	0	2	45	2	2	3	NA
63356	7	1	2	70	NA	1	1	NA	NA	2	NA	1	1	NA	NA	1	1	NA	1	2	2	1	2	2	NA	NA	NA	NA	29145.675285	0	3	92	6	6	1.98	2	2	0	0	2	1	72	1	4	1	1
63357	7	2	2	31	NA	1	1	2	NA	2	NA	2	2	5	NA	2	6	2	2	2	2	1	2	2	2	2	2	2	31460.18163	32805.207594	2	97	4	4	0.6	6	6	2	2	0	1	35	2	2	6	NA
63358	7	2	1	6	NA	3	3	2	82	NA	NA	1	1	NA	1	NA	NA	NA	1	1	2	1	2	2	NA	NA	NA	NA	14307.565788	15198.555052	3	91	3	3	0.76	3	3	0	1	0	2	24	1	4	6	NA
63359	7	1	1	1	16	3	3	NA	NA	NA	NA	1	1	NA	NA	NA	NA	NA	1	1	2	1	2	2	NA	NA	NA	NA	50163.512784	0	1	90	15	15	5	4	4	1	1	0	2	39	1	5	1	4
63360	7	2	2	80	NA	3	3	1	NA	2	NA	1	1	NA	NA	2	2	NA	1	2	2	1	2	2	1	2	2	NA	35525.197101	39677.515157	2	93	8	8	2.17	4	4	0	0	2	2	62	1	4	3	NA
63361	7	2	1	67	NA	4	4	1	NA	2	NA	1	1	NA	NA	5	2	NA	1	2	2	1	2	2	1	2	2	1	8232.241159	8296.636338	2	98	6	6	2.75	1	1	0	0	1	1	67	1	5	2	NA
63362	7	1	2	80	NA	3	3	NA	NA	2	NA	1	1	NA	NA	1	1	NA	1	2	2	1	2	2	NA	NA	NA	NA	38758.039282	0	1	101	6	6	1.78	2	2	0	0	2	1	80	1	2	1	1
63363	7	2	2	65	NA	5	7	2	NA	2	NA	1	1	NA	NA	5	5	NA	1	2	2	1	2	2	1	2	2	1	35475.142583	36054.748166	2	95	2	2	0.75	1	1	0	0	1	2	65	1	5	5	NA
63364	7	2	2	73	NA	4	4	2	NA	2	NA	1	1	NA	NA	3	1	NA	1	2	2	1	2	2	1	2	2	NA	21143.97379	23464.841482	1	97	12	12	NA	4	4	0	0	2	1	72	1	2	1	3
63365	7	2	2	50	NA	2	2	1	NA	2	NA	2	2	2	NA	2	1	NA	2	2	2	1	2	2	2	2	1	2	23200.373382	24548.135184	2	93	5	5	1.26	3	3	0	1	0	1	55	2	2	1	2
63366	7	2	2	11	NA	4	4	2	139	NA	NA	1	1	NA	5	NA	NA	NA	1	1	2	1	2	2	1	2	2	1	5221.819282	5505.774343	3	90	3	3	0.37	5	5	2	2	0	2	36	2	4	4	NA
63367	7	2	1	10	NA	4	4	1	126	NA	NA	1	1	NA	4	NA	NA	NA	1	1	2	1	2	2	1	2	2	1	8714.559478	8865.734494	2	96	12	10	2.17	7	6	2	3	0	1	29	1	4	3	NA
63368	7	2	2	6	NA	1	1	2	82	NA	NA	1	1	NA	0	NA	NA	NA	2	1	2	2	2	2	NA	NA	NA	NA	14300.71869	15541.734563	2	94	9	9	2.1	5	5	1	2	0	1	31	2	4	1	4
63369	7	2	2	10	NA	4	4	2	122	NA	NA	1	1	NA	3	NA	NA	NA	1	1	2	1	2	2	1	2	2	1	8147.287486	8590.325322	2	90	8	8	2.59	3	3	0	2	0	2	35	1	4	6	NA
63370	7	2	2	6	NA	2	2	2	82	NA	NA	1	1	NA	0	NA	NA	NA	1	1	2	1	2	2	NA	NA	NA	NA	15148.721588	15796.67129	2	91	2	2	0.22	4	4	0	3	0	2	45	2	5	4	NA
63371	7	2	1	13	NA	4	4	2	161	NA	NA	1	1	NA	6	NA	NA	NA	1	1	2	1	2	2	1	2	2	1	10162.625863	10628.468372	2	99	5	5	0.78	5	5	2	2	0	2	30	1	3	5	NA
63372	7	2	2	2	NA	1	1	2	32	NA	NA	1	1	NA	NA	NA	NA	NA	2	1	2	2	2	2	NA	NA	NA	NA	9955.153132	10271.907274	2	94	77	77	NA	4	4	2	0	0	2	27	2	3	1	3
63373	7	2	2	29	NA	5	6	1	NA	2	NA	2	1	6	NA	4	5	2	1	2	2	1	2	2	1	2	2	1	16937.04417	23964.143641	2	98	9	9	3.83	2	2	1	0	0	2	29	2	4	5	NA
63374	7	2	1	57	NA	4	4	2	NA	2	NA	1	1	NA	NA	1	2	NA	1	2	2	1	2	2	1	2	2	1	16851.334496	17374.092058	2	95	4	4	1.34	1	1	0	0	0	1	57	1	1	2	NA
63375	7	2	2	17	NA	3	3	2	206	2	NA	1	1	NA	10	NA	NA	NA	1	2	2	1	2	2	1	2	2	1	22046.14863	22741.646094	2	97	9	9	1.45	7	7	1	2	2	2	45	1	3	5	NA
63376	7	2	1	10	NA	1	1	1	124	NA	NA	1	1	NA	3	NA	NA	NA	1	1	2	1	2	2	1	2	2	1	13927.458372	14042.313177	2	98	3	3	0.54	3	3	0	2	0	2	35	1	3	5	NA
63377	7	2	2	39	NA	4	4	2	NA	2	NA	1	1	NA	NA	4	5	2	1	2	2	1	2	2	1	2	2	1	28315.055559	38147.595136	1	96	15	15	5	2	2	0	1	0	2	39	1	4	5	NA
63378	7	2	2	18	NA	1	1	1	228	2	NA	1	1	NA	13	NA	NA	NA	1	2	2	2	2	2	1	2	2	1	16360.434077	17687.989006	3	91	5	5	1.03	4	4	0	2	0	2	42	2	1	5	NA
63379	7	2	1	10	NA	4	4	2	127	NA	NA	1	1	NA	4	NA	NA	NA	1	1	2	1	2	2	NA	NA	NA	NA	9983.293162	10181.782419	1	97	4	4	0.46	7	7	3	3	0	2	31	1	3	1	NA
63380	7	2	1	47	NA	3	3	2	NA	2	NA	1	1	NA	NA	2	4	NA	1	2	2	1	2	2	1	2	2	1	126789.52929	134450.153638	1	101	7	7	1.74	4	4	1	0	0	1	24	NA	NA	1	4
63381	7	2	1	3	NA	4	4	2	46	NA	NA	1	1	NA	NA	NA	NA	NA	1	1	2	1	2	2	NA	NA	NA	NA	8947.841984	9500.1974	1	91	15	15	5	6	6	1	2	0	2	42	2	5	1	5
63382	7	2	1	39	NA	1	1	2	NA	2	NA	2	2	5	NA	2	1	NA	2	2	2	2	2	2	NA	NA	NA	NA	30626.581617	30979.39441	2	90	6	6	0.96	5	5	1	1	0	1	39	2	2	1	NA
63383	7	2	1	51	NA	4	4	1	NA	2	NA	1	1	NA	NA	2	1	NA	1	2	2	1	2	2	1	2	2	1	16287.780872	16801.552467	2	97	6	6	1.7	2	2	0	0	1	2	62	2	5	1	2
63384	7	2	2	13	NA	5	7	2	161	NA	NA	1	1	NA	7	NA	NA	NA	1	1	2	1	2	2	1	2	2	1	9508.389138	9876.066661	3	91	8	8	2.24	4	4	0	2	0	1	45	1	4	1	4
63385	7	2	2	62	NA	4	4	1	NA	2	NA	1	1	NA	NA	4	6	NA	1	2	2	1	2	2	1	2	2	1	15369.196003	16055.414165	1	100	15	5	2.15	2	1	0	0	2	1	60	1	5	6	NA
63386	7	2	1	7	NA	2	2	1	91	NA	NA	1	1	NA	1	NA	NA	NA	1	1	2	1	2	2	NA	NA	NA	NA	13927.458372	13742.678011	2	98	6	6	0.78	7	7	1	3	1	2	63	1	2	4	NA
63387	7	2	1	20	NA	4	4	1	NA	2	NA	1	1	NA	NA	4	5	NA	1	2	2	1	2	2	1	2	2	1	25815.880139	25989.236835	2	101	99	1	0.23	3	1	0	0	0	1	20	1	4	5	NA
63388	7	2	2	44	NA	4	4	2	NA	2	NA	2	1	4	NA	5	1	2	1	2	2	1	2	2	1	2	2	1	19100.40225	19426.955733	1	96	4	4	0.65	4	4	0	0	0	1	19	1	4	NA	NA
63389	7	2	1	80	NA	3	3	1	NA	1	1	1	1	NA	NA	4	1	NA	1	2	2	1	2	2	1	2	2	NA	31313.292063	33738.773556	1	95	6	6	1.65	2	2	0	0	2	2	80	1	4	1	4
63390	7	2	1	53	NA	3	3	2	NA	2	NA	1	1	NA	NA	4	3	NA	1	2	2	1	2	2	1	2	2	1	151766.599459	154414.492891	3	91	7	7	1.97	4	4	0	0	1	2	77	1	5	2	NA
63391	7	2	1	70	NA	2	2	2	NA	2	NA	2	1	9	NA	4	1	NA	2	2	2	1	2	2	1	2	2	NA	11755.776731	12180.618102	3	90	7	7	1.15	7	7	2	1	1	2	30	1	9	1	4
63392	7	2	2	22	NA	3	3	1	NA	2	NA	1	1	NA	NA	4	5	2	1	2	2	1	2	2	1	2	2	1	63717.895797	67578.761066	2	101	5	5	1.36	2	2	0	0	0	2	22	1	4	5	NA
63393	7	2	2	19	NA	1	1	1	236	2	NA	1	1	NA	15	NA	NA	NA	1	2	2	1	2	2	1	2	2	1	20502.928313	21226.512457	2	98	8	8	2.24	4	4	0	0	0	1	58	2	1	1	3
63394	7	2	1	16	NA	5	6	1	197	NA	NA	1	1	NA	10	NA	NA	NA	1	2	2	1	2	2	1	2	2	1	5873.088927	6275.048272	1	103	6	6	1.82	2	2	0	1	0	2	56	2	5	77	NA
63395	7	2	2	80	NA	3	3	1	NA	2	NA	1	1	NA	NA	3	1	NA	1	2	2	1	2	2	NA	NA	NA	NA	37456.985636	43133.944105	2	98	99	99	NA	2	2	0	0	2	2	80	1	3	1	1
63396	7	2	1	80	NA	3	3	2	NA	2	NA	1	1	NA	NA	5	1	NA	1	2	2	1	2	2	1	2	2	NA	26344.362464	28384.957988	2	95	13	13	NA	2	2	0	0	2	1	80	1	5	1	3
63397	7	2	2	51	NA	5	6	2	NA	2	NA	2	2	1	NA	2	1	NA	1	2	1	1	2	1	1	2	1	NA	17018.449206	17108.441787	2	91	99	1	0	7	3	0	4	0	1	36	2	9	1	2
63398	7	2	2	78	NA	5	6	1	NA	2	NA	2	2	8	NA	1	2	NA	1	2	2	1	2	2	1	2	2	NA	11812.364238	12222.042847	1	94	4	4	1.11	2	2	0	0	1	2	37	2	4	5	NA
63399	7	2	2	5	NA	1	1	1	67	NA	NA	1	1	NA	NA	NA	NA	NA	1	1	2	1	2	2	NA	NA	NA	NA	18078.669459	18848.958225	1	101	2	2	0.26	5	5	3	0	0	2	26	1	2	1	3
63400	7	2	2	21	NA	4	4	2	NA	2	NA	1	1	NA	NA	5	6	2	1	2	2	1	2	2	1	2	2	1	14883.664782	14924.287598	2	90	8	6	1.46	4	3	1	1	0	2	21	1	5	6	NA
63401	7	2	2	49	NA	3	3	2	NA	2	NA	1	1	NA	NA	3	3	NA	1	2	2	1	2	2	1	2	2	1	163194.688032	166437.638141	1	97	8	8	3.57	2	2	0	0	0	2	49	1	3	3	NA
63402	7	2	2	27	NA	5	6	2	NA	2	NA	2	1	6	NA	5	1	2	1	2	2	1	2	2	1	2	2	1	16844.740449	18124.20195	3	91	14	14	5	2	2	0	0	0	2	27	2	5	1	5
63403	7	2	1	8	NA	4	4	1	104	NA	NA	1	1	NA	2	NA	NA	NA	1	1	2	1	2	2	1	2	2	1	10199.928366	10684.945227	1	100	9	9	2.22	5	5	1	2	0	2	40	2	4	1	4
63404	7	2	2	48	NA	3	3	2	NA	2	NA	1	1	NA	NA	2	1	NA	1	2	2	1	2	2	1	2	2	1	20048.680628	21335.7055	2	95	2	2	0.46	3	3	0	0	0	2	48	1	2	1	2
63405	7	2	2	74	NA	4	4	2	NA	2	NA	1	1	NA	NA	5	2	NA	1	2	2	1	2	2	1	2	2	NA	15914.916287	16468.700526	2	99	8	8	3.47	2	2	0	0	1	2	74	1	5	2	NA
63406	7	2	1	12	NA	4	4	2	156	NA	NA	1	1	NA	6	NA	NA	NA	1	1	2	1	2	2	1	2	2	1	12462.601191	12584.643654	2	97	5	5	0.92	5	5	0	3	0	2	54	1	3	2	NA
63407	7	2	2	16	NA	4	4	1	203	NA	NA	1	1	NA	66	NA	NA	NA	1	2	2	1	2	2	1	2	2	1	12531.903464	13043.632492	2	100	4	4	0.86	3	3	0	2	0	2	36	1	3	5	NA
63408	7	2	1	8	NA	4	4	1	107	NA	NA	1	1	NA	2	NA	NA	NA	1	1	2	1	2	2	1	2	2	1	13818.701911	14596.53451	2	101	2	2	0.38	3	3	0	2	0	2	56	1	3	2	NA
63409	7	2	2	69	NA	4	4	2	NA	2	NA	1	1	NA	NA	4	2	NA	1	2	2	1	2	2	1	2	2	1	11009.072628	11500.615946	2	99	2	2	0.53	2	2	0	0	1	2	69	1	4	2	NA
63410	7	2	1	22	NA	4	4	1	NA	2	NA	1	1	NA	NA	2	5	NA	1	2	2	1	2	2	1	2	2	1	16995.648055	16598.645683	2	100	3	3	0.27	7	7	2	1	0	2	41	1	2	5	NA
63411	7	2	1	19	NA	4	4	2	233	2	NA	1	1	NA	15	NA	NA	NA	1	2	2	1	2	2	1	2	2	1	13863.378072	13964.345562	1	96	15	15	5	4	4	0	1	0	1	56	1	4	1	5
63412	7	2	2	40	NA	2	2	2	NA	2	NA	2	2	5	NA	2	1	2	2	2	2	2	2	2	2	2	2	2	26889.724138	34281.795458	3	90	12	12	NA	2	2	0	1	0	2	40	2	2	1	NA
63413	7	2	2	61	NA	3	3	2	NA	1	2	1	1	NA	NA	5	4	NA	1	2	2	1	2	2	1	2	2	1	128294.718377	130390.843426	1	93	15	15	5	4	3	0	0	3	1	80	1	5	2	NA
63414	7	2	2	27	NA	3	3	2	NA	2	NA	1	1	NA	NA	3	6	2	1	2	2	1	2	2	1	2	2	1	113642.287024	118593.484239	1	101	9	6	2.24	2	1	0	0	0	2	27	1	3	6	NA
63415	7	2	1	18	NA	4	4	2	226	2	NA	1	1	NA	11	NA	NA	NA	1	2	2	1	2	2	1	2	2	1	8364.097643	8526.060452	2	90	6	6	0.96	5	5	0	1	0	1	55	1	4	6	NA
63416	7	2	2	7	NA	4	4	1	91	NA	NA	1	1	NA	1	NA	NA	NA	1	1	2	1	2	2	NA	NA	NA	NA	7619.934086	8032.046596	1	103	8	8	1.95	4	4	0	1	0	2	48	1	5	1	5
63417	7	2	2	6	NA	3	3	1	78	NA	NA	1	1	NA	0	NA	NA	NA	1	1	2	1	2	2	NA	NA	NA	NA	61745.495006	63723.291316	2	101	7	7	1.88	4	4	0	2	0	2	36	1	4	1	5
63418	7	2	2	40	NA	3	3	1	NA	2	NA	1	1	NA	NA	2	5	2	1	2	2	1	2	2	1	2	2	1	26595.398371	26963.678025	1	91	7	7	2.2	3	3	0	0	1	2	60	1	2	2	NA
63419	7	2	1	2	NA	3	3	2	25	NA	NA	1	1	NA	NA	NA	NA	NA	1	1	2	1	2	2	NA	NA	NA	NA	25107.382643	27005.542261	1	95	6	6	1.35	3	3	1	0	0	1	22	1	3	1	4
63420	7	2	1	62	NA	3	3	1	NA	2	NA	1	1	NA	NA	4	3	NA	1	2	2	1	2	2	1	2	2	1	21963.854411	22169.845613	2	102	3	3	1.29	1	1	0	0	1	1	62	1	4	3	NA
63421	7	2	1	13	NA	5	6	1	162	NA	NA	1	1	NA	6	NA	NA	NA	1	1	1	1	2	1	1	2	2	1	8915.81491	9312.338117	1	92	2	2	0.33	5	5	0	1	0	1	51	2	1	4	NA
63422	7	2	2	64	NA	1	1	2	NA	2	NA	1	1	NA	NA	3	3	NA	1	2	2	1	2	2	1	2	2	1	12043.867275	12495.995159	1	91	1	1	0.05	2	1	0	0	2	1	72	1	1	3	NA
63423	7	2	2	2	NA	5	6	2	36	NA	NA	1	1	NA	NA	NA	NA	NA	1	1	2	1	2	2	NA	NA	NA	NA	6097.947961	6201.918891	1	96	15	15	4.34	4	4	1	1	0	1	36	2	5	1	5
63424	7	2	1	17	NA	1	1	1	206	2	NA	1	1	NA	10	NA	NA	NA	1	2	2	1	2	2	1	2	2	1	24902.864049	25040.491572	1	94	5	5	0.94	4	4	0	2	0	2	37	2	3	1	2
63425	7	2	1	51	NA	5	6	2	NA	2	NA	2	1	6	NA	4	1	NA	1	2	1	1	2	2	1	2	2	1	13567.923118	13997.525763	3	91	14	14	4.03	4	4	0	2	0	1	51	2	4	1	5
63426	7	2	1	58	NA	3	3	2	NA	2	NA	1	1	NA	NA	2	3	NA	1	2	2	1	2	2	1	2	2	1	32720.69734	33802.428047	1	95	3	3	1.19	1	1	0	0	0	1	58	1	2	3	NA
63427	7	2	2	9	NA	4	4	2	113	NA	NA	1	1	NA	3	NA	NA	NA	1	1	2	1	2	2	1	2	2	1	9565.802332	9920.158544	1	96	14	14	2.58	6	6	2	2	0	1	40	2	4	1	4
63428	7	2	2	13	NA	1	1	1	162	NA	NA	1	1	NA	6	NA	NA	NA	1	1	2	1	2	2	1	2	2	1	18515.058419	19360.671834	2	96	6	6	1.12	4	4	0	3	0	1	26	1	2	77	NA
63429	7	2	1	21	NA	4	4	2	NA	2	NA	1	1	NA	NA	3	5	NA	1	2	2	1	2	2	1	2	2	1	16386.190684	20296.970403	2	90	7	4	1.38	2	1	0	0	0	1	21	1	3	5	NA
63430	7	2	2	4	NA	3	3	2	51	NA	NA	1	1	NA	NA	NA	NA	NA	1	1	2	1	2	2	NA	NA	NA	NA	26966.264969	27815.81123	1	98	6	6	1.31	3	3	2	0	0	2	22	1	3	5	NA
63431	7	2	1	34	NA	5	6	1	NA	2	NA	2	2	6	NA	2	5	NA	1	2	2	1	2	1	1	2	2	1	20071.705576	20599.326983	3	91	6	6	1.12	4	4	0	0	2	1	69	2	3	1	1
63432	7	2	1	7	NA	3	3	1	89	NA	NA	1	1	NA	2	NA	NA	NA	1	1	2	1	2	2	NA	NA	NA	NA	48147.167375	49984.220445	3	92	14	14	2.74	6	6	2	2	0	1	35	1	5	1	4
63433	7	2	1	4	NA	5	7	2	51	NA	NA	1	1	NA	NA	NA	NA	NA	1	1	2	1	2	2	NA	NA	NA	NA	10276.262805	11525.953064	1	97	15	15	4.77	4	4	1	1	0	2	40	1	5	1	5
63434	7	2	2	23	NA	5	6	1	NA	2	NA	1	1	NA	NA	5	5	2	1	2	2	1	2	2	1	2	2	1	16844.740449	17849.904413	3	91	6	3	1.1	3	1	0	0	0	2	23	1	5	5	NA
63435	7	2	1	14	NA	3	3	2	177	NA	NA	2	1	1	9	NA	NA	NA	1	1	1	1	2	1	1	2	2	1	26858.274239	26923.130249	2	97	5	5	0.8	5	5	1	2	0	1	46	2	4	1	2
63436	7	2	2	80	NA	3	3	2	NA	2	NA	1	1	NA	NA	2	2	NA	1	1	2	1	2	2	1	2	2	NA	29302.509441	32727.496464	2	95	15	15	5	3	3	0	0	1	2	47	1	4	1	5
63437	7	2	2	23	NA	3	3	1	NA	2	NA	1	1	NA	NA	5	5	2	1	2	2	1	2	2	1	2	2	1	128575.977224	133862.807708	1	102	6	4	1.38	2	1	0	0	0	2	23	1	5	5	NA
63438	7	2	1	64	NA	4	4	2	NA	1	1	1	1	NA	NA	3	1	NA	1	2	2	1	2	2	1	2	2	1	6358.062034	6283.458155	1	99	15	15	5	2	2	0	0	2	1	64	1	3	1	4
63439	7	2	1	51	NA	2	2	1	NA	2	NA	1	1	NA	NA	3	1	NA	1	2	2	1	2	2	1	2	2	1	23431.677775	25582.72205	2	93	10	10	3.4	3	3	0	1	0	1	51	1	3	1	4
63440	7	2	1	70	NA	3	3	1	NA	2	NA	1	1	NA	NA	2	5	NA	1	2	2	1	2	2	1	2	2	NA	54654.899954	58048.628546	2	103	6	6	1.82	2	2	0	0	2	1	70	1	2	5	NA
63441	7	2	1	3	NA	2	2	2	47	NA	NA	1	1	NA	NA	NA	NA	NA	1	1	2	1	2	2	NA	NA	NA	NA	14505.510202	14676.996441	2	94	6	6	1.43	5	4	2	1	0	2	23	2	3	6	NA
63442	7	2	2	51	NA	4	4	2	NA	2	NA	1	1	NA	NA	4	3	NA	1	2	2	1	2	2	1	2	2	1	24719.680932	27438.0417	1	97	4	4	1.61	1	1	0	0	0	2	51	1	4	3	NA
63443	7	2	2	8	NA	3	3	2	97	NA	NA	1	1	NA	1	NA	NA	NA	1	1	2	1	2	2	1	2	2	1	24070.467912	23750.822126	1	95	7	7	1.17	6	6	1	3	0	2	44	1	4	1	NA
63444	7	2	2	0	2	3	3	1	3	NA	NA	1	1	NA	NA	NA	NA	NA	1	1	2	1	2	2	NA	NA	NA	NA	8317.65714	8487.710712	1	94	7	7	1.21	6	6	2	2	0	1	31	1	2	6	NA
63445	7	2	2	21	NA	1	1	2	NA	2	NA	1	1	NA	NA	4	5	2	1	2	2	1	2	2	1	2	2	1	41527.748953	47819.246487	2	97	1	1	0.01	1	1	0	0	0	2	21	1	4	5	NA
63446	7	2	1	16	NA	4	4	1	195	NA	NA	1	1	NA	9	NA	NA	NA	1	2	2	1	2	2	1	2	2	1	17606.165994	18260.901254	2	101	6	6	1.16	4	4	0	3	0	2	36	1	4	4	NA
63447	7	2	2	9	NA	4	4	2	116	NA	NA	1	1	NA	3	NA	NA	NA	1	1	2	1	2	2	1	2	2	1	8192.839047	8748.579234	2	99	5	5	1.32	2	2	0	1	0	2	34	1	4	5	NA
63448	7	2	1	80	NA	3	3	2	NA	1	1	1	1	NA	NA	3	1	NA	1	2	2	1	2	2	1	2	2	NA	47098.572584	49762.054694	1	95	5	5	1.43	2	2	0	0	2	1	80	1	3	1	4
63449	7	2	1	38	NA	2	2	1	NA	2	NA	2	2	5	NA	2	1	NA	2	2	2	1	2	2	1	2	2	2	41241.224595	43514.733172	2	102	6	6	1.12	4	4	1	1	0	1	38	2	2	1	3
63450	7	2	1	6	NA	2	2	1	83	NA	NA	1	1	NA	0	NA	NA	NA	1	1	2	1	2	2	NA	NA	NA	NA	16028.98796	15961.028504	1	100	14	14	4.71	3	3	0	1	0	1	38	1	5	1	5
63451	7	2	1	28	NA	4	4	1	NA	2	NA	1	1	NA	NA	2	5	NA	1	2	2	1	2	2	1	2	2	1	16088.355002	17176.258631	2	100	13	13	NA	2	2	0	0	1	2	71	NA	NA	1	NA
63452	7	2	1	11	NA	4	4	1	136	NA	NA	1	1	NA	5	NA	NA	NA	1	1	2	1	2	2	1	2	2	1	10469.725162	11059.049224	1	100	1	1	0	4	4	1	2	0	2	35	1	2	5	NA
63453	7	2	1	48	NA	1	1	1	NA	2	NA	2	2	6	NA	1	1	NA	2	2	1	1	2	1	2	2	2	2	46745.699003	49120.516055	2	98	13	13	NA	5	5	0	2	0	1	48	2	1	1	2
63454	7	2	1	13	NA	5	6	2	159	NA	NA	2	2	1	6	NA	NA	NA	1	1	1	NA	NA	NA	1	2	1	NA	10346.302718	11892.421636	2	91	99	1	0	7	3	0	4	0	1	36	2	9	1	2
63455	7	2	1	30	NA	4	4	1	NA	1	2	1	1	NA	NA	3	1	NA	1	2	2	1	2	2	1	2	2	1	24134.97174	25042.42256	1	98	7	7	1.52	4	4	2	0	0	1	30	1	3	1	4
63456	7	2	1	80	NA	1	1	1	NA	1	1	1	1	NA	NA	4	2	NA	1	2	2	1	2	2	1	2	2	NA	17609.976188	17569.292452	1	98	15	15	5	5	5	0	1	1	2	55	1	5	1	5
63457	7	2	1	28	NA	4	4	1	NA	2	NA	1	1	NA	NA	4	5	NA	1	2	2	1	2	2	1	2	2	1	25807.688156	26357.095043	1	100	15	15	5	4	4	0	0	0	1	54	1	5	1	5
63458	7	2	2	0	1	2	2	2	1	NA	NA	1	1	NA	NA	NA	NA	NA	1	1	2	1	2	2	NA	NA	NA	NA	8264.844608	8090.961959	1	93	14	14	4.75	3	3	1	0	0	2	42	1	5	1	5
63459	7	2	2	80	NA	2	2	2	NA	2	NA	2	1	7	NA	1	2	NA	2	2	2	2	2	2	2	2	2	NA	21933.218587	23583.994398	1	93	2	2	0.43	2	2	0	0	2	2	80	2	1	2	NA
63460	7	2	1	2	NA	3	3	2	30	NA	NA	1	1	NA	NA	NA	NA	NA	1	1	2	1	2	2	NA	NA	NA	NA	47507.757497	54303.981935	1	101	6	6	0.97	7	7	2	1	0	1	43	1	2	1	NA
63461	7	2	2	21	NA	1	1	1	NA	2	NA	1	1	NA	NA	3	1	2	1	2	2	1	2	2	1	2	2	1	34906.069211	35828.732314	1	103	1	1	0.03	3	3	0	0	0	1	50	1	2	3	NA
63462	7	2	2	18	NA	4	4	2	218	2	NA	1	1	NA	11	NA	NA	NA	1	2	2	1	2	2	1	2	2	1	10484.6104	10912.740054	2	99	3	3	0.56	4	4	1	0	0	2	38	1	3	5	NA
63463	7	2	2	61	NA	3	3	2	NA	2	NA	1	1	NA	NA	4	1	NA	1	2	2	1	2	2	1	2	2	1	117419.769432	119338.215671	2	95	15	15	5	2	2	0	0	1	1	54	NA	NA	1	4
63464	7	2	1	7	NA	1	1	1	90	NA	NA	1	1	NA	1	NA	NA	NA	1	1	2	1	2	2	NA	NA	NA	NA	17882.621856	18280.794545	3	92	8	8	1.55	6	6	1	3	0	2	38	1	5	1	4
63465	7	2	1	55	NA	4	4	1	NA	2	NA	1	1	NA	NA	4	1	NA	1	2	2	1	2	2	1	2	2	1	16287.780872	16385.890285	2	100	10	10	4.42	2	2	0	0	0	2	55	1	2	1	4
63466	7	2	1	49	NA	4	4	2	NA	2	NA	1	1	NA	NA	3	5	NA	1	2	2	1	2	2	1	2	2	1	17602.101156	21123.738865	1	96	14	14	2.19	7	7	0	2	0	1	39	1	2	1	3
63467	7	2	2	10	NA	4	4	1	132	NA	NA	1	1	NA	4	NA	NA	NA	1	1	2	1	2	2	1	2	2	NA	9139.784234	11102.911341	2	100	6	6	0.85	6	6	0	2	0	1	59	1	3	1	3
63468	7	2	1	55	NA	4	4	1	NA	2	NA	1	1	NA	NA	2	3	NA	1	2	2	1	2	2	1	2	2	1	26135.885159	26052.523863	2	101	NA	99	NA	2	1	0	0	0	1	55	1	2	3	NA
63469	7	2	2	14	NA	2	2	2	175	NA	NA	1	1	NA	9	NA	NA	NA	2	1	2	1	2	2	1	2	2	1	14437.97544	16344.869867	2	90	3	3	0.38	5	5	0	4	0	2	33	2	2	5	NA
63470	7	2	1	2	NA	4	4	2	25	NA	NA	1	1	NA	NA	NA	NA	NA	1	1	2	1	2	2	NA	NA	NA	NA	6580.937346	7256.559544	2	97	3	3	0.66	3	3	2	0	0	2	19	1	3	NA	NA
63471	7	2	2	65	NA	3	3	2	NA	2	NA	1	1	NA	NA	3	3	NA	1	2	2	1	2	2	1	2	2	NA	37074.886861	38850.492434	1	101	3	3	1.07	2	1	0	0	1	2	65	1	3	3	NA
63472	7	2	2	24	NA	3	3	2	NA	2	NA	1	1	NA	NA	4	6	2	1	2	2	1	2	2	1	2	2	1	137368.929197	138597.101074	1	91	6	5	1.93	2	1	0	0	0	2	24	1	4	6	NA
63473	7	2	1	80	NA	3	3	1	NA	2	NA	1	1	NA	NA	2	1	NA	1	2	2	1	2	2	NA	NA	NA	NA	31313.292063	33738.773556	1	101	7	7	2.31	2	2	0	0	2	2	80	1	4	1	2
63474	7	2	1	74	NA	3	3	2	NA	1	2	1	1	NA	NA	4	1	NA	1	2	2	1	2	2	1	2	2	NA	74761.468834	80588.325624	2	91	7	7	1.89	3	3	0	0	2	2	69	NA	NA	1	4
63475	7	2	1	41	NA	3	3	1	NA	2	NA	1	1	NA	NA	4	5	NA	1	2	2	1	2	2	1	2	2	1	111236.95715	110951.212312	2	92	15	6	2.75	2	1	0	0	0	1	41	1	4	5	NA
63476	7	2	2	15	NA	1	1	1	187	NA	NA	1	1	NA	9	NA	NA	NA	1	1	2	1	2	2	1	2	2	1	21818.047789	22469.060223	2	102	5	5	0.89	4	4	1	2	0	2	36	2	5	3	NA
63477	7	2	2	4	NA	4	4	2	56	NA	NA	1	1	NA	NA	NA	NA	NA	1	1	2	1	2	2	NA	NA	NA	NA	10389.292229	10657.457488	2	95	6	6	1.65	2	2	1	0	0	2	27	2	4	5	NA
63478	7	2	1	62	NA	3	3	2	NA	1	2	1	1	NA	NA	3	3	NA	1	2	2	1	2	2	1	2	2	1	22184.040999	24922.402846	2	94	3	3	1.01	1	1	0	0	1	1	62	1	3	3	NA
63479	7	2	2	19	NA	4	4	1	235	2	NA	1	1	NA	15	NA	NA	NA	1	2	2	1	2	2	1	2	2	1	18163.985724	18749.311901	2	101	1	1	0.16	4	1	0	0	0	2	21	1	4	5	NA
63480	7	2	2	9	NA	1	1	1	117	NA	NA	1	1	NA	3	NA	NA	NA	2	1	2	1	2	2	1	2	2	1	10870.942302	10985.231575	2	103	5	5	0.89	5	5	1	3	0	2	34	2	1	99	NA
63481	7	2	2	48	NA	2	2	2	NA	2	NA	2	2	3	NA	3	1	NA	2	2	2	2	2	2	1	2	2	2	33737.181071	40665.783943	2	91	4	4	0.76	4	4	1	0	0	2	25	2	4	77	NA
63482	7	2	2	43	NA	4	4	2	NA	2	NA	2	1	6	NA	4	1	2	1	2	2	1	2	2	NA	NA	NA	NA	22513.236051	21981.065205	1	91	10	10	2.56	5	5	0	3	0	1	51	2	5	1	4
63483	7	2	1	2	NA	1	1	1	35	NA	NA	1	1	NA	NA	NA	NA	NA	1	1	2	1	2	2	NA	NA	NA	NA	14810.484787	14830.497242	1	92	10	10	3.04	4	4	2	0	0	2	37	2	5	1	5
63484	7	2	1	69	NA	3	3	1	NA	2	NA	1	1	NA	NA	5	3	NA	1	2	2	1	2	2	1	2	2	1	95193.424282	96086.209653	1	100	5	5	2.15	1	1	0	0	1	1	69	1	5	3	NA
63485	7	2	1	42	NA	4	4	2	NA	2	NA	1	1	NA	NA	3	5	NA	1	2	2	1	2	2	1	2	2	1	18668.895165	18966.875509	1	96	13	13	NA	5	5	1	1	0	1	42	1	3	5	NA
63486	7	2	2	11	NA	2	2	2	134	NA	NA	2	1	4	4	NA	NA	NA	1	1	2	1	2	2	1	2	2	1	15583.587534	16935.930722	1	93	15	15	5	4	4	0	2	0	1	50	1	5	1	5
63487	7	2	1	17	NA	4	4	1	208	2	NA	1	1	NA	10	NA	NA	NA	1	2	2	1	2	2	1	2	2	1	12972.249316	12937.057154	1	100	15	15	3.7	5	5	0	3	0	1	51	1	5	1	5
63488	7	2	2	6	NA	4	4	1	78	NA	NA	1	1	NA	0	NA	NA	NA	1	1	2	1	2	2	NA	NA	NA	NA	9309.947844	9654.826166	2	98	14	14	3.36	4	4	0	2	0	1	37	1	4	1	4
63489	7	2	1	32	NA	3	3	1	NA	2	NA	2	1	6	NA	5	1	NA	1	2	2	1	2	2	1	2	2	1	85455.763827	87903.260844	2	92	10	10	4.89	2	2	0	0	0	2	34	2	5	1	5
63490	7	2	2	11	NA	3	3	1	140	NA	NA	1	1	NA	5	NA	NA	NA	1	1	2	1	2	2	1	2	2	1	58636.069237	60514.266203	1	100	6	6	1.18	5	5	2	2	0	2	40	1	5	3	NA
63491	7	2	1	56	NA	3	3	2	NA	2	NA	1	1	NA	NA	5	1	NA	1	2	2	1	2	2	NA	NA	NA	NA	146951.437687	151959.13798	1	98	15	15	5	3	3	0	0	0	1	56	1	5	1	5
63492	7	1	1	69	NA	4	4	NA	NA	2	NA	1	1	NA	NA	2	3	NA	1	2	2	1	2	2	NA	NA	NA	NA	7101.739553	0	2	100	3	3	0.92	1	1	0	0	1	1	69	1	2	3	NA
63493	7	2	2	65	NA	5	6	2	NA	2	NA	2	2	2	NA	3	1	NA	1	2	1	1	2	2	1	2	1	3	14388.729229	15167.035829	1	90	2	2	0.33	2	2	0	0	2	2	65	2	3	1	5
63494	7	2	2	0	2	4	4	1	3	NA	NA	1	1	NA	NA	NA	NA	NA	1	1	2	1	2	2	NA	NA	NA	NA	5099.47985	5303.483608	1	100	9	9	1.78	6	6	1	1	0	2	45	2	3	1	3
63495	7	2	2	14	NA	5	7	1	170	NA	NA	1	1	NA	8	NA	NA	NA	1	1	2	1	2	2	1	2	2	1	11419.438939	11635.655291	2	103	7	7	1.55	5	5	2	2	0	2	31	1	4	3	NA
63496	7	2	1	58	NA	3	3	1	NA	1	1	1	1	NA	NA	3	3	NA	1	2	2	1	2	2	1	2	2	1	124170.603852	125419.736085	2	98	6	6	2.57	1	1	0	0	0	1	58	1	3	3	NA
63497	7	2	2	1	21	2	2	2	22	NA	NA	1	1	NA	NA	NA	NA	NA	1	1	2	1	2	2	NA	NA	NA	NA	10047.902864	11093.154402	1	90	3	3	0.43	4	4	2	0	0	1	31	1	3	6	NA
63498	7	2	2	70	NA	4	4	1	NA	2	NA	1	1	NA	NA	3	2	NA	1	2	2	1	2	2	1	2	2	NA	20131.904783	23186.488493	2	98	6	6	3.01	1	1	0	0	1	2	70	1	3	2	NA
63499	7	2	2	33	NA	2	2	1	NA	2	NA	2	2	5	NA	1	6	2	2	2	2	2	2	2	2	2	2	2	38218.668882	37878.487888	2	102	8	8	1.09	7	7	1	3	0	2	33	2	1	6	NA
63500	7	2	1	53	NA	4	4	2	NA	1	2	1	1	NA	NA	3	3	NA	1	2	2	1	2	2	1	2	2	1	15001.445077	15740.201709	2	99	7	7	1.63	4	4	0	2	0	1	53	1	3	3	NA
63501	7	1	2	4	NA	1	1	NA	NA	NA	NA	1	1	NA	NA	NA	NA	NA	1	1	2	1	2	2	NA	NA	NA	NA	13366.393396	0	3	92	8	8	2.01	4	4	1	0	0	2	49	2	5	4	NA
63502	7	2	1	73	NA	3	3	2	NA	2	NA	1	1	NA	NA	2	1	NA	1	2	2	1	2	2	1	2	2	NA	11245.778093	11672.431186	1	98	5	5	1.59	2	2	0	0	2	1	73	1	2	1	5
63503	7	2	2	3	NA	3	3	1	43	NA	NA	1	1	NA	NA	NA	NA	NA	1	1	2	1	2	2	NA	NA	NA	NA	52983.056893	55223.723565	3	91	15	15	5	6	6	1	3	0	2	40	1	5	1	5
63504	7	2	1	54	NA	1	1	1	NA	2	NA	2	1	7	NA	1	1	NA	1	2	2	1	2	2	1	2	2	2	33162.406014	34847.152396	3	92	10	10	4.3	5	2	2	1	1	2	68	1	3	1	1
63505	7	2	2	0	1	3	3	1	1	NA	NA	1	1	NA	NA	NA	NA	NA	1	1	2	1	2	2	NA	NA	NA	NA	23207.538828	22577.170535	1	94	9	9	2.88	3	3	1	0	0	2	28	1	4	1	4
63506	7	2	2	60	NA	2	2	2	NA	2	NA	2	2	6	NA	1	4	NA	2	2	2	2	2	2	1	2	2	2	9716.805546	10308.451947	2	90	5	5	1.19	3	3	1	0	1	2	60	2	1	4	NA
63507	7	2	2	61	NA	4	4	2	NA	2	NA	1	1	NA	NA	2	2	NA	1	2	2	1	2	2	1	2	2	1	8308.628726	9015.10987	2	95	3	3	1.31	1	1	0	0	1	2	61	1	2	2	NA
63508	7	2	2	34	NA	3	3	2	NA	2	NA	1	1	NA	NA	4	4	2	1	2	2	1	2	2	1	2	2	1	21340.150623	22501.62641	2	95	4	4	1.19	2	2	0	0	0	2	34	1	4	4	NA
63509	7	2	1	20	NA	3	3	1	NA	2	NA	1	1	NA	NA	4	5	NA	1	2	2	1	2	2	1	2	2	1	104488.914565	106745.836574	1	98	3	2	0.54	4	1	0	0	0	1	20	1	4	5	NA
63510	7	2	2	56	NA	3	3	2	NA	2	NA	1	1	NA	NA	4	1	NA	1	2	2	1	2	2	1	2	2	1	196995.351093	199029.909449	1	91	15	15	5	2	2	0	0	0	2	56	1	4	1	4
63511	7	2	1	1	17	3	3	2	19	NA	NA	1	1	NA	NA	NA	NA	NA	1	1	2	1	2	2	NA	NA	NA	NA	24594.444896	28818.16319	1	98	4	4	0.66	4	4	2	0	0	2	22	1	4	6	NA
63512	7	2	1	64	NA	2	2	1	NA	2	NA	2	2	5	NA	1	1	NA	2	2	2	2	2	2	2	2	2	2	11019.434708	12461.093856	3	91	4	4	0.81	3	3	0	0	1	1	64	2	1	1	1
63513	7	1	1	17	NA	4	4	NA	NA	2	NA	1	1	NA	10	NA	NA	NA	1	2	2	1	2	2	NA	NA	NA	NA	15360.522091	0	1	98	15	15	5	4	4	0	2	0	2	50	1	5	1	5
63514	7	2	2	80	NA	4	4	2	NA	2	NA	1	1	NA	NA	3	2	NA	1	2	2	1	2	2	1	2	2	NA	13399.379222	14870.161708	2	90	4	4	1.2	2	2	0	0	2	2	80	1	3	2	NA
63515	7	2	2	54	NA	3	3	2	NA	2	NA	1	1	NA	NA	4	1	NA	1	2	2	1	2	2	1	2	2	1	220233.315202	222507.874115	1	98	14	14	5	2	2	0	0	0	1	59	1	3	1	4
63516	7	2	2	54	NA	2	2	1	NA	2	NA	2	2	6	NA	1	4	NA	2	2	2	1	2	2	2	2	2	2	22632.809716	22750.837894	1	103	3	3	0.79	2	2	0	0	0	2	54	2	1	4	NA
63517	7	2	1	10	NA	5	7	1	123	NA	NA	1	1	NA	2	NA	NA	NA	1	1	2	1	2	2	1	2	2	1	7101.095162	7528.512272	2	96	15	15	5	3	3	0	2	0	2	42	2	5	4	NA
63518	7	2	2	3	NA	1	1	2	39	NA	NA	1	1	NA	NA	NA	NA	NA	1	1	2	1	2	2	NA	NA	NA	NA	13366.393396	13935.903375	2	94	6	6	1.15	5	5	1	2	0	1	33	1	2	1	2
63519	7	2	1	54	NA	4	4	2	NA	2	NA	2	1	7	NA	5	4	NA	1	2	2	1	2	2	1	2	2	1	16117.991297	16620.832307	1	96	9	9	2.78	4	4	0	2	0	1	54	2	5	4	NA
63520	7	2	2	0	0	3	3	1	1	NA	NA	1	1	NA	NA	NA	NA	NA	1	1	2	1	2	2	NA	NA	NA	NA	21671.775435	21083.121886	1	98	15	15	4.77	4	4	2	0	0	1	35	1	4	1	5
63521	7	2	2	15	NA	5	6	2	183	NA	NA	2	1	4	9	NA	NA	NA	1	1	2	1	2	2	1	2	2	1	8424.942002	9162.575745	2	94	15	15	5	3	3	0	1	0	1	50	1	2	1	4
63522	7	2	1	6	NA	4	4	2	82	NA	NA	1	1	NA	1	NA	NA	NA	1	1	2	1	2	2	NA	NA	NA	NA	8579.422451	8987.382625	1	99	3	3	0.75	2	2	0	1	0	2	41	1	5	77	NA
63523	7	2	2	22	NA	5	7	2	NA	2	NA	1	1	NA	NA	5	5	2	1	2	2	1	2	2	1	2	2	1	128171.594518	135937.909642	1	93	14	7	3.95	2	1	0	0	0	2	26	1	5	5	NA
63524	7	2	2	70	NA	3	3	2	NA	2	NA	1	1	NA	NA	3	1	NA	1	2	2	1	2	2	1	2	2	NA	24072.616069	27614.797496	1	100	4	4	1.16	2	2	0	0	2	1	73	1	3	1	3
63525	7	1	2	52	NA	5	6	NA	NA	2	NA	2	2	4	NA	5	1	NA	1	2	2	1	2	2	NA	NA	NA	NA	12649.084278	0	3	90	77	77	NA	3	3	0	0	0	1	56	NA	NA	1	5
63526	7	2	2	9	NA	3	3	1	114	NA	NA	1	1	NA	2	NA	NA	NA	1	1	2	1	2	2	1	2	2	1	51531.402068	50847.086518	1	94	14	14	2.96	5	5	0	3	0	2	39	1	4	1	3
63527	7	2	2	11	NA	1	1	1	140	NA	NA	1	1	NA	4	NA	NA	NA	2	1	2	1	2	2	1	2	2	1	12215.503444	12532.555214	1	102	5	5	0.92	5	5	0	3	0	2	39	2	3	1	3
63528	7	2	2	34	NA	4	4	1	NA	2	NA	1	1	NA	NA	4	1	2	1	2	2	1	2	2	1	2	2	1	43717.124878	44415.60038	2	101	6	6	1.54	3	3	0	1	0	2	34	1	4	1	3
63529	7	2	1	23	NA	3	3	1	NA	2	NA	1	1	NA	NA	4	5	NA	1	2	2	1	2	2	1	2	2	1	31962.323978	33458.586112	1	100	4	4	1.06	3	2	0	0	0	1	22	1	4	6	NA
63530	7	2	2	80	NA	3	3	1	NA	2	NA	1	1	NA	NA	3	1	NA	1	2	2	1	2	2	1	2	2	NA	28483.117096	31921.002992	1	94	3	3	0.39	6	6	1	0	2	1	80	1	4	1	3
63531	7	2	1	32	NA	1	1	1	NA	2	NA	2	2	4	NA	1	6	NA	2	2	2	1	2	2	1	2	2	2	54969.430704	54554.559034	1	100	NA	13	NA	2	1	0	0	0	1	32	2	1	6	NA
63532	7	2	1	54	NA	4	4	1	NA	2	NA	1	1	NA	NA	3	4	NA	1	2	2	1	2	2	1	2	2	1	19752.546483	23704.421997	1	102	12	12	NA	7	7	3	2	0	2	52	1	4	5	NA
63533	7	2	2	32	NA	1	1	1	NA	2	NA	1	1	NA	NA	4	6	3	1	2	2	1	2	2	1	2	2	1	41791.57979	40949.069487	2	102	15	12	NA	5	4	0	3	0	1	42	2	4	6	NA
63534	7	2	1	39	NA	2	2	1	NA	2	NA	2	1	6	NA	3	1	NA	2	2	2	2	2	2	NA	NA	NA	NA	43108.74283	42783.38752	2	91	8	8	1.85	5	5	0	2	1	1	39	2	3	1	4
63535	7	2	2	3	NA	2	2	2	49	NA	NA	1	1	NA	NA	NA	NA	NA	1	1	2	1	2	2	NA	NA	NA	NA	9793.360626	10410.766193	3	90	15	15	4.2	6	6	1	0	2	1	60	1	5	1	4
63536	7	2	1	0	0	3	3	2	1	NA	NA	1	1	NA	NA	NA	NA	NA	1	1	2	1	2	2	NA	NA	NA	NA	12105.109893	11778.058179	1	95	6	6	0.83	7	6	2	1	0	1	43	1	4	1	4
63537	7	2	1	1	19	5	6	2	19	NA	NA	1	1	NA	NA	NA	NA	NA	1	1	2	1	2	2	NA	NA	NA	NA	5492.796032	5818.035599	2	100	4	4	0.5	6	6	2	1	0	1	30	2	4	1	3
63538	7	2	2	62	NA	4	4	2	NA	2	NA	1	1	NA	NA	5	1	NA	1	2	2	1	2	2	1	2	2	1	16519.058735	17573.900053	1	97	77	77	NA	3	3	0	0	3	2	62	1	5	1	NA
63539	7	2	1	14	NA	1	1	1	173	NA	NA	2	2	2	8	NA	NA	NA	2	1	2	1	2	2	1	2	2	2	30061.88611	30025.949584	1	92	5	5	0.87	4	4	0	2	0	1	42	2	1	1	4
63540	7	2	2	57	NA	3	3	2	NA	2	NA	1	1	NA	NA	2	3	NA	1	2	2	1	2	2	1	2	2	1	27944.169354	28022.783308	2	94	3	3	1.24	1	1	0	0	0	2	57	1	2	3	NA
63541	7	2	1	70	NA	2	2	2	NA	2	NA	2	1	7	NA	1	1	NA	2	2	2	1	2	2	1	2	2	NA	11755.776731	15354.199056	3	90	12	12	NA	6	6	0	0	2	1	70	2	1	1	1
63542	7	2	2	2	NA	3	3	2	28	NA	NA	1	1	NA	NA	NA	NA	NA	1	1	2	1	2	2	NA	NA	NA	NA	14718.567269	15747.930582	2	97	3	3	0.43	6	6	1	3	0	2	36	2	4	3	NA
63543	7	2	2	74	NA	5	6	2	NA	2	NA	2	2	3	NA	5	1	NA	1	2	1	1	2	1	NA	NA	NA	NA	13446.397433	13865.38304	1	93	13	13	NA	2	2	0	0	2	1	76	2	5	1	5
63544	7	2	1	63	NA	2	2	2	NA	2	NA	2	2	7	NA	4	1	NA	2	2	2	2	2	2	1	2	2	2	9357.880765	9682.593718	2	90	10	10	2	7	7	0	3	1	1	63	2	4	1	NA
63545	7	2	2	56	NA	4	4	2	NA	1	2	1	1	NA	NA	5	1	NA	1	2	2	1	2	2	1	2	2	1	19319.908753	18964.846355	1	96	15	15	5	2	2	0	0	0	1	56	1	5	1	5
63546	7	2	2	80	NA	3	3	1	NA	2	NA	1	1	NA	NA	1	2	NA	1	2	2	1	2	2	1	2	2	NA	30212.098573	35047.752261	2	98	3	3	1.1	1	1	0	0	1	2	80	1	1	2	NA
63547	7	2	1	0	4	4	4	2	5	NA	NA	1	1	NA	NA	NA	NA	NA	1	1	2	1	2	2	NA	NA	NA	NA	5825.739712	6022.371944	1	99	2	2	0.43	3	3	2	0	0	2	26	1	4	5	NA
63548	7	2	2	0	10	3	3	2	11	NA	NA	1	1	NA	NA	NA	NA	NA	1	1	2	1	2	2	NA	NA	NA	NA	9189.424641	8939.81946	1	98	6	6	1.65	2	2	1	0	0	2	24	1	3	4	NA
63549	7	2	2	5	NA	4	4	2	71	NA	NA	1	1	NA	NA	NA	NA	NA	1	1	2	1	2	2	NA	NA	NA	NA	9404.475744	9924.78953	1	96	14	14	2.58	6	6	2	2	0	1	40	2	4	1	4
63550	7	2	2	51	NA	4	4	1	NA	2	NA	1	1	NA	NA	3	5	NA	1	2	2	1	2	2	NA	NA	NA	NA	14834.928147	19579.353906	1	103	2	2	0.53	2	2	0	1	0	2	51	1	3	5	NA
63551	7	2	2	54	NA	3	3	1	NA	2	NA	1	1	NA	NA	3	1	NA	1	2	2	1	2	2	1	2	2	1	109027.902363	130159.069706	2	103	15	15	3.44	7	7	0	1	2	2	79	1	3	2	NA
63552	7	2	1	50	NA	2	2	1	NA	2	NA	2	2	7	NA	4	1	NA	1	2	2	1	2	2	1	2	2	1	23431.677775	23884.31716	2	93	8	8	2	4	4	1	1	0	1	50	2	4	1	4
63553	7	2	1	76	NA	4	4	2	NA	2	NA	2	1	7	NA	3	3	NA	1	2	2	1	2	2	1	2	2	NA	8155.039267	8917.162886	3	90	99	99	NA	2	2	0	0	1	1	76	2	3	3	NA
63554	7	2	1	61	NA	4	4	2	NA	2	NA	1	1	NA	NA	5	1	NA	1	2	2	1	2	2	1	2	2	1	8895.639271	8965.223759	1	96	15	15	5	2	2	0	0	2	1	61	1	5	1	5
63555	7	2	1	6	NA	2	2	1	76	NA	NA	1	1	NA	0	NA	NA	NA	1	1	2	1	2	2	NA	NA	NA	NA	13898.598114	14013.214919	2	102	14	14	2.44	7	7	0	2	1	2	71	1	3	3	NA
63556	7	2	1	64	NA	5	6	2	NA	2	NA	2	1	7	NA	5	1	NA	1	2	2	1	2	2	1	2	2	1	9082.311855	9548.677283	1	96	7	7	2.64	2	2	0	0	2	1	64	2	5	1	5
63557	7	2	1	3	NA	5	7	2	40	NA	NA	1	1	NA	NA	NA	NA	NA	1	1	2	1	2	2	NA	NA	NA	NA	8981.553859	10073.795326	3	91	15	15	5	3	3	1	0	0	2	39	2	5	1	5
63558	7	2	2	18	NA	3	3	2	228	2	NA	1	1	NA	15	NA	NA	NA	1	2	2	1	2	2	1	2	2	1	99340.784743	108314.70799	2	94	12	12	NA	5	5	1	1	0	1	37	1	4	1	3
63559	7	2	1	41	NA	5	6	2	NA	2	NA	2	1	8	NA	4	1	NA	1	2	2	1	2	2	1	2	2	1	19184.316833	20543.822351	1	97	15	15	4.77	4	4	1	1	0	1	41	2	4	1	5
63560	7	2	1	40	NA	3	3	2	NA	2	NA	1	1	NA	NA	3	1	NA	1	2	2	1	2	2	1	2	2	1	116464.874823	116165.700541	2	94	7	7	1.17	6	6	0	3	0	1	40	1	3	1	5
63561	7	1	2	65	NA	2	2	NA	NA	2	NA	2	2	6	NA	1	1	NA	2	2	2	1	2	2	NA	NA	NA	NA	10938.831279	0	1	93	6	6	1.55	3	3	0	0	3	1	61	2	4	1	1
63562	7	2	1	22	NA	3	3	2	NA	2	NA	1	1	NA	NA	3	5	NA	1	2	2	1	2	2	1	2	2	1	43892.276067	44574.41704	1	98	6	1	0	2	1	0	0	0	1	29	1	4	5	NA
63563	7	2	1	16	NA	4	4	2	196	NA	NA	1	1	NA	10	NA	NA	NA	1	2	2	1	2	2	1	2	2	1	10817.360862	11313.215634	2	99	99	99	NA	5	5	0	2	0	2	20	1	3	6	NA
63564	7	1	2	80	NA	3	3	NA	NA	2	NA	1	1	NA	NA	4	1	NA	1	2	2	1	2	2	NA	NA	NA	NA	65706.229298	0	1	101	10	10	4.3	2	2	0	0	2	1	80	1	2	1	4
63565	7	2	2	4	NA	1	1	1	52	NA	NA	1	1	NA	NA	NA	NA	NA	1	1	2	1	2	2	NA	NA	NA	NA	12280.58152	13558.091553	2	92	14	14	4.03	4	4	1	1	1	2	30	1	5	4	NA
63566	7	2	2	62	NA	4	4	2	NA	2	NA	1	1	NA	NA	1	2	NA	1	2	2	1	2	2	1	2	2	NA	14809.997435	16069.288743	2	101	13	3	0.64	5	4	0	3	1	2	62	1	1	2	NA
63567	7	2	2	9	NA	5	7	2	115	NA	NA	1	1	NA	3	NA	NA	NA	1	1	2	1	2	2	1	2	2	1	10699.45895	11230.540406	1	97	8	8	2.51	3	3	0	2	0	2	39	2	4	2	NA
63568	7	2	1	19	NA	4	4	1	235	2	NA	1	1	NA	13	NA	NA	NA	1	2	2	1	2	2	1	2	2	1	12792.875152	12871.476461	2	93	99	99	NA	7	6	1	0	0	1	19	1	3	NA	NA
63569	7	2	2	49	NA	2	2	2	NA	2	NA	1	1	NA	NA	2	5	NA	2	2	2	1	2	2	NA	NA	NA	NA	25778.164795	26907.837256	2	90	77	77	NA	3	3	0	0	0	2	49	1	2	5	NA
63570	7	1	1	71	NA	3	3	NA	NA	2	NA	1	1	NA	NA	2	3	NA	1	2	2	1	2	2	NA	NA	NA	NA	17780.584319	0	1	97	3	3	1.16	1	1	0	0	1	1	71	1	2	3	NA
63571	7	2	1	36	NA	5	6	2	NA	2	NA	2	1	7	NA	2	6	NA	1	2	2	1	2	2	1	2	2	1	12031.037329	12793.158379	1	99	10	10	3.99	3	3	0	1	0	1	36	2	2	6	NA
63572	7	2	2	28	NA	3	3	1	NA	2	NA	1	1	NA	NA	5	5	2	1	2	2	1	2	2	1	2	2	1	81857.569857	83650.947594	2	92	15	7	3.67	4	1	0	0	0	1	28	1	5	5	NA
63573	7	2	2	20	NA	4	4	2	NA	2	NA	1	1	NA	NA	4	5	2	1	2	2	1	2	2	1	2	2	1	22154.886709	21259.816918	1	96	7	7	2.31	2	2	0	0	1	2	62	1	3	3	NA
63574	7	2	1	6	NA	5	6	2	78	NA	NA	1	1	NA	1	NA	NA	NA	1	1	1	1	2	1	NA	NA	NA	NA	5399.929397	5851.470272	3	91	15	15	5	3	3	0	1	0	2	40	2	5	1	5
63575	7	2	1	19	NA	5	6	2	233	2	NA	1	1	NA	15	NA	NA	NA	1	2	2	1	2	2	1	2	2	1	6999.347953	7445.743611	3	90	9	9	2.6	4	4	0	0	1	1	62	2	4	1	5
63576	7	2	1	46	NA	2	2	2	NA	2	NA	2	1	5	NA	5	6	NA	1	2	2	1	2	2	1	2	2	1	39244.104141	38781.831565	1	90	15	15	5	4	4	1	1	0	2	40	1	5	6	NA
63577	7	2	2	5	NA	1	1	1	68	NA	NA	1	1	NA	NA	NA	NA	NA	1	1	2	1	2	2	NA	NA	NA	NA	12714.663639	13256.404976	1	102	4	4	0.5	6	6	2	2	0	1	25	1	2	1	3
63578	7	2	2	41	NA	4	4	2	NA	2	NA	1	1	NA	NA	2	5	2	1	2	2	1	2	2	1	2	2	1	17754.413992	17268.517878	2	99	6	6	1.11	5	5	1	2	0	2	41	1	2	5	NA
63579	7	2	1	63	NA	3	3	1	NA	2	NA	1	1	NA	NA	3	5	NA	1	2	2	1	2	2	1	2	2	1	120735.071461	122283.708051	1	94	8	8	2.41	3	3	0	0	3	1	63	1	4	1	5
63580	7	2	1	9	NA	3	3	1	114	NA	NA	1	1	NA	2	NA	NA	NA	1	1	2	1	2	2	1	2	2	1	24713.905595	25821.327941	1	98	4	4	0.67	5	5	1	2	0	1	29	1	4	1	3
63581	7	2	2	14	NA	5	6	1	173	NA	NA	1	1	NA	8	NA	NA	NA	1	1	1	1	2	1	1	2	2	1	5760.953091	5914.685125	2	92	8	8	1.91	5	5	0	2	1	2	47	2	1	1	3
63582	7	2	2	57	NA	3	3	1	NA	2	NA	1	1	NA	NA	4	1	NA	1	2	2	1	2	2	1	2	2	1	33821.324425	34164.529253	3	92	4	3	0.52	5	4	0	0	0	2	57	1	4	1	2
63583	7	2	1	80	NA	3	3	2	NA	2	NA	1	1	NA	NA	4	1	NA	1	2	2	1	2	2	1	2	2	NA	38321.717684	40488.857872	1	95	15	15	5	2	2	0	0	2	2	80	1	4	1	4
63584	7	2	2	30	NA	4	4	1	NA	2	NA	1	1	NA	NA	3	5	2	1	2	2	1	2	2	1	2	2	1	33506.462855	33906.169633	2	96	3	3	0.38	5	5	1	2	0	2	30	1	3	5	NA
63585	7	2	2	8	NA	4	4	2	99	NA	NA	1	1	NA	2	NA	NA	NA	1	1	2	1	2	2	1	2	2	1	7282.523598	8846.731146	2	99	5	5	0.76	5	5	0	2	0	1	51	1	2	1	2
63586	7	2	1	4	NA	4	4	1	56	NA	NA	1	1	NA	NA	NA	NA	NA	1	1	2	1	2	2	NA	NA	NA	NA	11342.022131	11810.675983	2	102	4	4	0.53	6	6	2	2	0	2	27	1	2	1	2
63587	7	2	1	36	NA	3	3	1	NA	2	NA	1	1	NA	NA	3	1	NA	1	2	2	1	2	2	1	2	2	1	69063.138927	71041.142737	1	92	8	8	1.45	6	6	1	3	0	1	36	1	3	1	4
63588	7	2	2	80	NA	3	3	1	NA	2	NA	1	1	NA	NA	4	1	NA	1	2	2	1	2	2	1	2	2	NA	41229.806244	46206.205733	1	103	6	6	1.98	2	2	0	0	2	1	80	1	5	1	4
63589	7	2	1	80	NA	5	6	1	NA	2	NA	2	1	5	NA	1	1	NA	1	2	2	1	2	1	1	2	2	NA	12882.868646	13921.030537	2	92	77	77	NA	5	5	0	1	2	2	80	NA	NA	1	1
63590	7	2	1	21	NA	4	4	2	NA	2	NA	2	1	5	NA	4	5	NA	1	2	2	1	2	2	1	2	2	1	21495.752024	21074.130073	1	91	15	15	5	6	6	1	2	0	2	42	2	5	1	5
63591	7	2	2	19	NA	5	6	1	236	2	NA	2	2	1	13	NA	NA	NA	1	2	1	1	2	1	1	2	2	NA	6145.01663	6308.997467	2	101	12	1	0	5	1	0	0	0	2	19	2	3	NA	NA
63592	7	2	2	2	NA	4	4	2	33	NA	NA	1	1	NA	NA	NA	NA	NA	1	1	2	1	2	2	NA	NA	NA	NA	6276.300496	6799.229858	2	99	1	1	0.1	6	6	2	3	0	2	31	1	2	5	NA
63593	7	2	1	77	NA	3	3	2	NA	1	1	1	1	NA	NA	4	1	NA	1	2	2	1	2	2	1	2	2	NA	73144.179917	78844.986335	2	91	77	77	NA	2	2	0	0	2	2	70	1	3	1	4
63594	7	2	1	2	NA	4	4	2	31	NA	NA	1	1	NA	NA	NA	NA	NA	1	1	2	1	2	2	NA	NA	NA	NA	5256.453918	5473.651288	1	99	5	5	0.84	5	5	2	1	0	1	35	1	3	1	2
63595	7	2	2	27	NA	5	6	1	NA	2	NA	2	2	2	NA	3	1	2	1	2	1	1	2	1	NA	NA	NA	NA	8044.549611	8388.06604	2	92	10	6	1.12	7	4	1	1	1	2	27	2	3	1	3
63596	7	2	1	74	NA	1	1	1	NA	2	NA	1	1	NA	NA	2	1	NA	1	2	2	1	2	2	1	2	2	NA	15470.980685	17519.370244	1	91	7	7	3.58	1	1	0	0	1	1	74	1	2	1	NA
63597	7	2	1	22	NA	5	6	1	NA	2	NA	2	2	1	NA	4	5	NA	1	2	2	1	2	2	NA	NA	NA	NA	14385.653726	15564.966804	2	101	14	8	4.59	2	1	0	0	0	1	22	2	4	5	NA
63598	7	2	2	18	NA	2	2	2	223	2	NA	1	1	NA	11	NA	NA	NA	1	2	2	1	2	2	1	2	2	1	16189.692833	16766.382859	1	93	15	15	2.96	7	7	0	1	1	2	18	1	2	NA	NA
63599	7	1	2	76	NA	2	2	NA	NA	2	NA	2	1	8	NA	1	1	NA	2	2	2	2	2	2	NA	NA	NA	NA	18241.877822	0	2	93	7	7	2.31	2	2	0	0	2	1	80	2	1	1	1
63600	7	2	2	10	NA	3	3	1	128	NA	NA	1	1	NA	4	NA	NA	NA	1	1	2	1	2	2	1	2	2	1	51093.739991	50940.240166	2	102	14	14	3.44	5	5	1	2	0	2	34	1	4	6	NA
63601	7	2	1	5	NA	3	3	1	73	NA	NA	1	1	NA	NA	NA	NA	NA	1	1	2	NA	NA	NA	NA	NA	NA	NA	50644.672852	56040.796491	2	100	NA	NA	NA	5	5	1	2	0	1	36	NA	NA	3	NA
63602	7	2	1	34	NA	4	4	1	NA	2	NA	1	1	NA	NA	3	6	NA	1	2	2	1	2	2	1	2	2	1	18838.303827	19546.605226	2	93	5	5	1.05	3	3	1	0	0	2	29	1	3	5	NA
63603	7	2	1	11	NA	1	1	1	141	NA	NA	1	1	NA	5	NA	NA	NA	2	1	2	2	2	2	1	2	2	1	13533.281742	14131.961026	1	100	7	7	1.74	4	4	0	2	0	2	39	2	1	1	3
63604	7	2	2	2	NA	1	1	1	26	NA	NA	1	1	NA	NA	NA	NA	NA	1	1	2	1	2	2	NA	NA	NA	NA	11414.885224	11778.085279	1	94	7	7	1.56	4	4	2	0	0	1	21	1	4	1	4
63605	7	2	1	7	NA	4	4	2	86	NA	NA	1	1	NA	0	NA	NA	NA	1	1	2	1	2	2	NA	NA	NA	NA	9502.15317	9484.287948	2	97	3	3	0.4	6	6	2	3	0	2	25	1	2	5	NA
63606	7	2	1	6	NA	3	3	1	76	NA	NA	1	1	NA	0	NA	NA	NA	1	1	2	1	2	2	NA	NA	NA	NA	24713.905595	25821.327941	1	98	4	4	0.67	5	5	1	2	0	1	29	1	4	1	3
63607	7	2	1	41	NA	1	1	2	NA	2	NA	2	1	6	NA	2	1	NA	1	2	2	1	2	2	NA	NA	NA	NA	36273.943099	35741.678901	1	90	15	15	4.77	4	4	1	1	0	2	41	1	5	1	2
63608	7	2	2	71	NA	2	2	1	NA	2	NA	2	1	8	NA	1	4	NA	2	2	2	1	2	2	2	2	1	NA	12972.932238	13949.32349	2	93	6	6	0.98	5	5	0	2	1	1	48	2	5	1	5
63609	7	2	1	66	NA	5	7	1	NA	2	NA	2	1	6	NA	2	1	NA	1	2	2	1	2	2	1	2	2	1	23761.280382	24066.059994	2	103	5	5	1.2	3	3	0	0	2	1	66	2	2	1	2
63610	7	2	1	16	NA	4	4	2	195	NA	NA	2	2	4	11	NA	NA	NA	1	2	2	1	2	2	1	2	2	1	11523.287163	11546.069645	1	96	8	8	2.17	4	4	0	2	0	2	45	2	5	4	NA
63611	7	2	1	80	NA	3	3	2	NA	1	2	1	1	NA	NA	2	1	NA	1	1	2	1	2	2	1	2	2	NA	20944.990388	22567.358502	2	95	6	6	1.57	3	3	0	0	2	1	80	1	2	1	4
63612	7	1	1	5	NA	5	7	NA	NA	NA	NA	1	1	NA	NA	NA	NA	NA	1	1	2	1	2	2	NA	NA	NA	NA	8006.699948	0	1	90	15	15	5	3	3	1	0	0	1	42	1	5	1	5
63613	7	2	1	30	NA	2	2	2	NA	2	NA	2	1	6	NA	4	1	NA	1	2	2	1	2	2	NA	NA	NA	NA	40219.06806	40845.122132	1	93	9	9	3.98	3	2	0	0	0	2	27	1	3	1	4
63614	7	2	2	58	NA	3	3	2	NA	2	NA	1	1	NA	NA	2	3	NA	1	2	2	1	2	2	1	2	2	1	32144.824104	32969.273278	2	97	2	2	0.77	1	1	0	0	0	2	58	1	2	3	NA
63615	7	2	2	26	NA	3	3	2	NA	2	NA	1	1	NA	NA	5	5	2	1	2	2	1	2	2	1	2	2	1	128171.594518	135937.909642	1	93	14	9	5	2	1	0	0	0	2	26	1	5	5	NA
63616	7	2	1	9	NA	5	6	2	115	NA	NA	2	1	3	3	NA	NA	NA	1	1	2	1	2	2	1	2	2	1	6026.102306	6805.584778	2	95	6	6	1.08	4	4	1	1	0	1	39	1	4	1	4
63617	7	2	1	29	NA	3	3	1	NA	2	NA	1	1	NA	NA	5	1	NA	1	2	2	1	2	2	1	2	2	1	90303.174138	94631.352733	2	92	15	8	4.59	2	1	0	0	0	2	29	1	5	1	NA
63618	7	2	2	2	NA	5	6	1	34	NA	NA	1	1	NA	NA	NA	NA	NA	1	1	2	1	2	2	NA	NA	NA	NA	6024.192029	6555.678695	2	103	15	15	5	3	3	1	0	0	1	35	1	9	1	5
63619	7	2	1	1	21	3	3	1	22	NA	NA	1	1	NA	NA	NA	NA	NA	1	1	2	1	2	2	NA	NA	NA	NA	53040.637714	62149.552868	3	91	8	8	1.95	4	4	2	0	0	2	30	1	5	1	4
63620	7	2	1	61	NA	4	4	1	NA	1	1	1	1	NA	NA	4	1	NA	1	2	2	1	2	2	1	2	2	1	14113.631895	14272.623174	1	92	9	9	3.97	2	2	0	0	1	2	59	1	5	1	4
63621	7	2	2	61	NA	3	3	2	NA	2	NA	1	1	NA	NA	5	1	NA	1	2	2	1	2	2	1	2	2	1	129999.035519	129559.2554	1	98	14	14	4.96	2	2	0	0	2	1	71	1	5	1	5
63622	7	2	1	18	NA	3	3	2	222	2	NA	1	1	NA	13	NA	NA	NA	1	2	2	1	2	2	1	2	2	1	88448.252445	87285.839384	1	95	9	9	3.24	3	3	0	0	0	2	42	1	4	3	NA
63623	7	2	1	80	NA	3	3	2	NA	1	2	1	1	NA	NA	5	2	NA	1	2	2	1	2	2	1	2	2	NA	20611.860643	21777.486671	1	99	5	5	2.02	1	1	0	0	1	1	80	1	5	2	NA
63624	7	2	2	7	NA	1	1	1	90	NA	NA	2	2	3	1	NA	NA	NA	2	1	2	2	2	2	NA	NA	NA	NA	13616.85154	14798.521446	1	102	6	6	1.73	3	3	0	1	0	1	30	2	5	1	4
63625	7	2	2	23	NA	1	1	1	NA	2	NA	2	1	6	NA	4	6	2	1	2	2	1	2	2	1	2	2	1	50915.06085	54078.415833	3	92	2	2	0.4	3	3	1	0	0	1	21	1	2	6	NA
63626	7	2	2	39	NA	3	3	1	NA	2	NA	1	1	NA	NA	4	1	2	1	2	2	1	2	2	1	2	2	1	58826.425292	59007.297053	1	102	8	8	1.6	7	7	0	4	0	2	39	1	4	1	4
63627	7	2	2	80	NA	3	3	1	NA	2	NA	1	1	NA	NA	4	1	NA	1	2	2	1	2	2	1	2	2	NA	56180.550638	62747.143757	2	98	8	8	3.4	2	2	0	0	2	1	80	1	4	1	4
63628	7	1	1	61	NA	3	3	NA	NA	1	2	1	1	NA	NA	3	3	NA	1	2	2	1	2	2	NA	NA	NA	NA	125558.167126	0	3	91	12	5	2.02	2	1	0	0	1	1	61	1	3	3	NA
63629	7	2	2	36	NA	5	6	2	NA	2	NA	2	2	4	NA	5	1	2	1	2	2	1	2	2	1	2	2	1	15542.93857	15828.161907	3	91	7	7	2.16	3	3	1	0	1	2	36	2	5	1	NA
63630	7	2	2	11	NA	3	3	1	141	NA	NA	1	1	NA	5	NA	NA	NA	1	1	2	1	2	2	1	2	2	1	41020.258665	40851.726244	1	103	15	15	5	2	2	0	1	0	1	49	1	5	77	NA
63631	7	2	2	32	NA	3	3	2	NA	2	NA	1	1	NA	NA	5	1	2	1	2	2	1	2	2	1	2	2	1	85610.546667	92292.669073	2	91	15	15	5	4	4	2	0	0	1	35	1	5	1	5
63632	7	2	2	80	NA	3	3	2	NA	2	NA	1	1	NA	NA	3	1	NA	1	2	2	1	2	2	1	2	2	NA	65891.955175	73297.270697	1	95	7	7	2.72	2	2	0	0	2	1	80	1	3	1	3
63633	7	2	1	48	NA	4	4	2	NA	2	NA	1	1	NA	NA	5	1	NA	1	2	2	1	2	2	1	2	2	1	13232.135	13189.930654	2	99	15	15	4.9	7	7	1	4	0	2	53	1	5	1	5
63634	7	2	1	4	NA	4	4	2	53	NA	NA	1	1	NA	NA	NA	NA	NA	1	1	2	1	2	2	NA	NA	NA	NA	8890.779467	9258.147648	3	91	1	1	0.07	6	6	2	3	0	2	30	1	2	3	NA
63635	7	2	1	79	NA	3	3	1	NA	1	2	1	1	NA	NA	5	1	NA	1	2	2	1	2	2	1	1	2	NA	55241.951079	58472.387275	2	93	7	7	2.31	2	2	0	0	2	2	79	1	3	1	5
63636	7	2	1	17	NA	4	4	2	204	2	NA	1	1	NA	11	NA	NA	NA	1	2	2	1	2	2	1	2	2	1	11093.269222	11505.803928	2	99	3	3	0.44	5	5	1	1	0	2	53	1	4	1	3
63637	7	2	1	7	NA	3	3	2	92	NA	NA	1	1	NA	1	NA	NA	NA	1	1	2	1	2	2	NA	NA	NA	NA	74331.764009	78594.005469	2	91	15	15	5	3	3	0	2	0	1	44	2	5	3	NA
63638	7	2	2	47	NA	3	3	1	NA	2	NA	1	1	NA	NA	5	1	NA	1	2	2	1	2	2	1	2	2	1	125007.681473	127469.032295	1	92	10	10	3.4	3	3	0	0	0	1	56	1	4	1	5
63639	7	2	1	55	NA	4	4	2	NA	2	NA	1	1	NA	NA	5	1	NA	1	2	2	1	2	2	1	2	2	1	16970.447459	16981.184092	1	99	8	8	1.99	5	5	1	0	0	1	55	1	5	1	2
63640	7	2	1	0	1	3	3	2	2	NA	NA	1	1	NA	NA	NA	NA	NA	1	1	2	1	2	2	NA	NA	NA	NA	6420.20398	6662.903304	2	97	3	3	0.33	6	6	2	0	0	2	22	2	4	1	3
63641	7	2	1	12	NA	3	3	1	146	NA	NA	1	1	NA	5	NA	NA	NA	1	1	2	1	2	2	1	2	2	1	81241.067732	81008.266507	2	102	14	14	3.44	5	5	1	2	0	2	34	1	4	6	NA
63642	7	2	1	25	NA	4	4	2	NA	2	NA	1	1	NA	NA	3	6	NA	1	2	2	1	2	2	1	2	2	1	20759.115219	21340.685849	1	93	2	2	0.32	3	3	0	1	0	1	25	1	3	6	NA
63643	7	2	2	18	NA	3	3	1	223	2	NA	1	1	NA	11	NA	NA	NA	1	2	2	1	2	2	1	2	2	1	71832.578284	75129.017547	1	92	10	10	2.1	6	6	1	1	0	2	29	1	4	1	2
63644	7	2	2	2	NA	4	4	1	29	NA	NA	1	1	NA	NA	NA	NA	NA	1	1	2	1	2	2	NA	NA	NA	NA	8010.447273	8217.210509	2	93	7	7	2.58	2	2	1	0	0	2	32	1	5	5	NA
63645	7	2	1	15	NA	5	7	2	185	NA	NA	1	1	NA	9	NA	NA	NA	1	1	2	1	2	2	1	2	2	1	13693.32264	13720.395459	1	96	5	5	1.45	2	2	0	1	0	2	41	1	4	3	NA
63646	7	1	1	9	NA	1	1	NA	NA	NA	NA	1	1	NA	2	NA	NA	NA	2	1	2	1	2	2	NA	NA	NA	NA	13822.148996	0	2	94	5	5	0.65	6	6	0	2	0	1	53	NA	NA	6	NA
63647	7	2	2	2	NA	4	4	2	28	NA	NA	1	1	NA	NA	NA	NA	NA	1	1	2	1	2	2	NA	NA	NA	NA	5158.14785	5587.91487	3	90	99	99	NA	5	5	1	1	1	2	63	1	3	2	NA
63648	7	2	2	31	NA	3	3	1	NA	2	NA	1	1	NA	NA	4	1	2	1	2	2	1	2	2	1	2	2	1	71034.153987	71525.773464	1	101	7	7	1.55	5	5	1	2	0	2	31	1	4	1	2
63649	7	2	1	1	21	3	3	2	23	NA	NA	1	1	NA	NA	NA	NA	NA	1	1	2	1	2	2	NA	NA	NA	NA	38636.988369	42311.269327	1	91	15	15	4.59	4	4	2	0	0	1	35	1	5	1	5
63650	7	2	2	62	NA	1	1	1	NA	2	NA	2	7	77	NA	1	1	NA	2	2	2	1	2	2	NA	NA	NA	NA	7863.861726	8261.011593	1	102	13	13	NA	7	7	3	1	2	2	62	2	1	1	2
63651	7	2	2	76	NA	5	6	2	NA	2	NA	2	1	6	NA	1	1	NA	1	2	1	1	2	2	1	2	1	NA	13446.397433	13865.38304	1	93	3	3	0.82	2	2	0	0	2	1	80	2	5	1	1
63652	7	2	1	28	NA	4	4	1	NA	2	NA	1	1	NA	NA	3	5	NA	1	1	2	1	2	2	1	1	2	NA	16995.648055	19983.260181	1	96	12	12	NA	7	7	1	0	1	2	59	1	3	1	1
63653	7	2	2	19	NA	2	2	1	229	2	NA	2	2	3	12	NA	NA	NA	2	2	2	1	2	2	2	2	1	2	12712.538972	12956.930724	2	93	4	4	0.56	5	5	0	0	0	2	49	2	2	5	NA
63654	7	2	1	11	NA	2	2	2	136	NA	NA	1	1	NA	5	NA	NA	NA	1	1	2	1	2	2	1	2	2	1	9807.589376	10028.771	2	90	7	7	1.66	4	4	0	3	0	2	34	1	5	3	NA
63655	7	2	2	17	NA	3	3	2	209	2	NA	1	1	NA	11	NA	NA	NA	1	2	2	1	2	2	1	2	2	1	97212.131473	101229.4133	1	91	15	15	5	3	3	0	1	0	1	52	NA	NA	1	5
63656	7	2	2	16	NA	4	4	2	203	NA	NA	1	1	NA	8	NA	NA	NA	1	2	2	1	2	2	1	2	2	1	7825.55935	7975.961244	3	90	3	3	0.37	5	5	2	2	0	2	36	2	4	4	NA
63657	7	2	1	30	NA	5	6	2	NA	2	NA	1	1	NA	NA	5	1	NA	1	2	2	1	2	2	1	2	2	1	21280.199633	23174.199432	1	97	14	14	4.5	3	3	1	0	0	1	30	1	5	1	5
63658	7	2	1	10	NA	3	3	1	124	NA	NA	1	1	NA	3	NA	NA	NA	1	1	2	1	2	2	1	2	2	1	71470.369236	87471.572436	2	101	8	8	2.81	3	3	0	2	0	1	48	1	3	3	NA
63659	7	2	1	80	NA	3	3	2	NA	1	1	1	1	NA	NA	3	2	NA	1	2	2	1	2	2	1	2	2	NA	36810.071228	39501.597518	1	95	14	14	5	1	1	0	0	1	1	80	1	3	2	NA
63660	7	2	1	11	NA	3	3	1	144	NA	NA	1	1	NA	5	NA	NA	NA	1	1	2	1	2	2	1	2	2	1	20080.431771	20654.625485	1	94	4	4	1	3	3	0	1	0	2	41	1	4	5	NA
63661	7	2	2	46	NA	3	3	1	NA	2	NA	2	1	4	NA	4	1	NA	1	2	2	1	2	2	1	2	2	1	30747.096519	32457.841726	2	91	2	2	0.44	3	3	0	1	0	1	46	2	3	1	4
63662	7	2	1	80	NA	3	3	2	NA	1	1	1	1	NA	NA	5	1	NA	1	2	2	1	2	2	1	2	2	NA	33707.673642	36318.620408	2	95	10	10	4.3	2	2	0	0	2	1	80	1	5	1	4
63663	7	2	2	42	NA	1	1	1	NA	2	NA	2	2	4	NA	1	4	2	2	2	2	1	2	2	NA	NA	NA	NA	32208.300114	32376.263659	1	102	4	4	0.67	4	4	0	1	0	1	23	2	4	5	NA
63664	7	2	1	58	NA	5	7	1	NA	2	NA	1	1	NA	NA	5	3	NA	1	2	2	1	2	2	1	2	2	1	18916.732604	18939.145414	2	91	9	9	5	1	1	0	0	0	1	58	1	5	3	NA
63665	7	2	1	56	NA	2	2	1	NA	2	NA	2	1	7	NA	3	5	NA	2	2	2	1	2	2	2	2	1	2	23431.677775	27795.676997	2	93	14	14	2.91	6	6	2	0	1	2	74	NA	NA	2	NA
63666	7	2	2	79	NA	3	3	1	NA	2	NA	1	1	NA	NA	3	2	NA	1	2	2	1	2	2	1	2	2	NA	30880.887565	31700.101057	1	98	3	3	1.12	1	1	0	0	1	2	79	1	3	2	NA
63667	7	2	2	2	NA	3	3	2	28	NA	NA	1	1	NA	NA	NA	NA	NA	1	1	2	1	2	2	NA	NA	NA	NA	36506.435703	36986.142564	1	98	9	9	2.6	4	4	1	1	0	1	31	1	4	1	5
63668	7	2	1	4	NA	1	1	1	60	NA	NA	1	1	NA	NA	NA	NA	NA	1	1	2	1	2	2	NA	NA	NA	NA	14716.463544	14890.443704	2	96	5	5	0.76	5	5	1	2	0	1	44	2	1	1	3
63669	7	2	1	31	NA	3	3	2	NA	2	NA	1	1	NA	NA	5	1	NA	1	2	2	1	2	2	NA	NA	NA	NA	87811.478076	90326.44396	1	90	8	8	1.67	5	5	2	1	0	2	28	1	4	1	5
63670	7	2	2	8	NA	4	4	2	97	NA	NA	1	1	NA	1	NA	NA	NA	1	1	2	1	2	2	1	2	2	1	7239.045424	7432.710238	1	99	7	7	1.06	7	7	3	1	0	1	38	1	4	6	NA
63671	7	1	2	14	NA	5	7	NA	NA	NA	NA	1	1	NA	8	NA	NA	NA	1	1	2	1	2	2	NA	NA	NA	NA	5268.765205	0	1	99	9	9	2.68	4	4	0	2	0	1	43	2	3	1	NA
63672	7	2	1	9	NA	2	2	2	112	NA	NA	1	1	NA	2	NA	NA	NA	2	1	2	1	2	2	1	2	2	1	11567.189008	12721.148711	2	90	2	2	0.32	3	3	0	1	0	1	53	NA	NA	1	1
63673	7	2	1	43	NA	3	3	1	NA	2	NA	1	1	NA	NA	2	1	NA	1	2	2	1	2	2	1	2	2	1	126789.52929	126463.833097	1	101	6	6	0.97	7	7	2	1	0	1	43	1	2	1	NA
63674	7	2	1	5	NA	5	6	2	67	NA	NA	1	1	NA	NA	NA	NA	NA	1	1	2	1	2	2	NA	NA	NA	NA	8253.750998	8652.000238	1	90	7	7	1.52	4	4	2	0	0	2	30	2	4	6	NA
63675	7	2	1	12	NA	3	3	2	155	NA	NA	1	1	NA	7	NA	NA	NA	1	1	2	1	2	2	1	2	2	1	101055.977672	102514.960722	1	90	15	15	5	4	4	0	2	0	1	44	1	5	1	5
63676	7	2	1	2	NA	4	4	2	35	NA	NA	1	1	NA	NA	NA	NA	NA	1	1	2	1	2	2	NA	NA	NA	NA	5447.377416	6006.624362	2	90	15	15	5	4	4	1	1	0	1	53	2	5	1	5
63677	7	2	2	2	NA	1	1	2	28	NA	NA	1	1	NA	NA	NA	NA	NA	1	1	2	1	2	2	NA	NA	NA	NA	13065.99844	14425.21291	1	95	6	6	1.37	3	3	1	1	0	2	28	1	4	5	NA
63678	7	2	2	22	NA	2	2	2	NA	2	NA	1	1	NA	NA	2	5	2	1	2	2	2	2	2	1	2	2	1	32537.532358	33640.063825	2	90	1	1	0.22	3	3	0	1	0	2	48	2	2	5	NA
63679	7	2	1	0	11	3	3	2	12	NA	NA	1	1	NA	NA	NA	NA	NA	1	1	2	1	2	2	NA	NA	NA	NA	20370.716701	21140.779334	1	91	15	15	4.2	5	5	3	0	0	2	32	1	4	1	5
63680	7	2	1	54	NA	1	1	2	NA	2	NA	2	2	3	NA	1	1	NA	2	2	2	2	2	2	2	2	2	2	22446.308035	23586.645568	2	94	7	7	1.04	7	7	0	3	0	1	37	2	1	1	3
63681	7	2	2	5	NA	3	3	2	70	NA	NA	1	1	NA	NA	NA	NA	NA	1	1	2	1	2	2	NA	NA	NA	NA	59190.129038	61693.294338	2	91	15	15	5	5	5	2	1	0	2	40	1	5	1	5
63682	7	2	1	14	NA	3	3	2	176	NA	NA	1	1	NA	8	NA	NA	NA	1	1	2	1	2	2	1	2	2	1	77169.155154	77548.231618	1	101	14	14	3.9	4	4	0	2	0	2	41	1	2	1	2
63683	7	2	1	53	NA	3	3	1	NA	2	NA	1	1	NA	NA	4	1	NA	1	2	2	1	2	2	1	2	2	1	29181.414565	29257.589647	1	94	3	3	0.39	6	6	1	0	2	1	80	1	4	1	3
63684	7	2	2	54	NA	4	4	1	NA	1	1	1	1	NA	NA	4	3	NA	1	2	2	1	2	2	1	2	2	1	17364.980275	22918.553497	2	93	7	7	2.78	2	2	0	1	0	2	54	1	4	3	NA
63685	7	2	2	60	NA	2	2	1	NA	2	NA	2	2	5	NA	4	1	NA	2	2	2	1	2	2	2	2	2	2	12437.053229	13000.378144	3	91	5	5	0.89	4	4	0	2	2	1	61	2	3	1	4
63686	7	2	2	60	NA	2	2	1	NA	2	NA	2	1	9	NA	4	1	NA	1	2	2	NA	NA	NA	1	2	2	1	12237.578196	12748.319173	2	93	8	8	2.17	4	4	0	0	3	1	80	2	2	1	2
63687	7	2	1	69	NA	4	4	1	NA	1	2	1	1	NA	NA	5	1	NA	1	2	2	1	2	2	1	2	2	1	11761.359913	11893.852645	1	92	14	14	5	2	2	0	0	2	1	69	1	5	1	5
63688	7	2	1	2	NA	5	6	2	25	NA	NA	1	1	NA	NA	NA	NA	NA	1	1	2	1	2	2	NA	NA	NA	NA	8253.750998	8652.000238	1	90	7	7	1.52	4	4	2	0	0	2	30	2	4	6	NA
63689	7	2	2	66	NA	3	3	1	NA	2	NA	1	1	NA	NA	3	1	NA	1	2	2	1	2	2	1	2	2	1	93265.413087	97732.118213	2	98	15	15	5	2	2	0	0	2	2	66	1	3	1	1
63690	7	2	1	29	NA	5	6	2	NA	2	NA	2	2	3	NA	5	1	NA	1	2	2	1	2	2	1	2	2	1	12971.121387	14034.473347	1	93	15	15	5	2	2	0	0	0	1	29	2	5	1	5
63691	7	2	1	21	NA	1	1	1	NA	2	NA	1	1	NA	NA	2	6	NA	1	2	2	2	2	2	1	2	2	1	40899.412129	44211.773156	1	94	5	5	0.57	7	7	2	1	0	1	58	2	1	1	1
63692	7	2	2	22	NA	4	4	1	NA	2	NA	1	1	NA	NA	4	5	2	1	2	2	1	2	2	1	2	2	1	30275.274308	30259.77569	2	101	4	2	0.6	2	1	0	0	0	2	22	1	4	5	NA
63693	7	2	2	11	NA	1	1	1	137	NA	NA	1	1	NA	4	NA	NA	NA	2	1	2	2	2	2	1	2	2	1	16986.005478	17421.337631	2	102	8	8	1.91	5	5	1	2	0	1	36	2	1	1	4
63694	7	1	1	6	NA	3	3	NA	NA	NA	NA	1	1	NA	0	NA	NA	NA	1	1	2	1	2	2	NA	NA	NA	NA	46081.129115	0	2	95	15	15	4.63	5	5	1	2	0	1	32	1	4	1	4
63695	7	1	1	56	NA	4	4	NA	NA	1	2	1	1	NA	NA	3	5	NA	1	2	2	1	2	2	NA	NA	NA	NA	15599.953109	0	1	99	12	12	NA	1	1	0	0	0	1	56	1	3	5	NA
63696	7	2	1	15	NA	1	1	1	191	NA	NA	1	1	NA	8	NA	NA	NA	2	1	2	2	2	2	NA	NA	NA	NA	18635.323223	18738.312717	1	103	5	5	0.74	5	5	1	1	0	2	40	99	3	1	1
63697	7	2	1	41	NA	4	4	2	NA	2	NA	2	1	5	NA	5	1	NA	1	2	2	1	2	2	NA	NA	NA	NA	17602.101156	18151.242681	1	96	10	10	2.95	4	4	0	1	0	2	34	2	3	1	5
63698	7	2	1	42	NA	2	2	1	NA	2	NA	1	1	NA	NA	1	5	NA	2	2	2	2	2	2	1	2	1	NA	34128.967046	33628.177065	2	93	3	3	0.87	2	2	0	0	1	2	65	2	4	3	NA
63699	7	2	2	47	NA	4	4	2	NA	2	NA	1	1	NA	NA	4	5	NA	1	2	2	1	2	2	1	2	2	1	18462.756377	18592.086302	1	99	6	6	1.46	3	3	0	0	1	2	80	NA	NA	2	NA
63700	7	2	1	40	NA	4	4	2	NA	2	NA	1	1	NA	NA	3	4	NA	1	2	2	1	2	2	1	2	2	1	17602.101156	21123.738865	1	96	14	14	2.19	7	7	0	2	0	1	39	1	2	1	3
63701	7	2	1	55	NA	3	3	2	NA	2	NA	1	1	NA	NA	5	1	NA	1	2	2	1	2	2	1	2	2	1	145790.86143	146040.776498	1	90	15	15	5	4	4	0	1	0	2	53	1	5	1	5
63702	7	2	2	11	NA	3	3	1	136	NA	NA	1	1	NA	5	NA	NA	NA	1	1	2	1	2	2	1	2	2	1	56803.692074	58623.195384	1	100	15	15	5	4	4	0	2	0	2	47	1	5	1	5
63703	7	2	2	2	24	4	4	1	24	NA	NA	1	1	NA	NA	NA	NA	NA	1	1	2	1	2	2	NA	NA	NA	NA	7382.686927	7791.142847	2	100	3	3	0.38	5	5	2	1	0	2	28	1	2	5	NA
63704	7	2	2	75	NA	4	4	2	NA	2	NA	1	1	NA	NA	4	3	NA	1	2	2	1	2	2	1	2	2	NA	14534.533756	15040.28544	1	96	12	12	NA	3	3	0	0	2	1	77	NA	NA	6	NA
63705	7	2	1	8	NA	2	2	2	101	NA	NA	1	1	NA	3	NA	NA	NA	2	1	2	1	2	2	1	2	2	1	9807.589376	10786.008845	2	90	3	3	0.38	5	5	0	4	0	2	33	2	2	5	NA
63706	7	2	1	13	NA	3	3	1	157	NA	NA	1	1	NA	6	NA	NA	NA	1	1	2	1	2	2	1	2	2	1	28732.336483	28618.270464	3	92	7	7	0.81	7	7	2	4	0	1	40	NA	NA	1	4
63707	7	2	2	63	NA	2	2	1	NA	2	NA	2	1	8	NA	3	3	NA	1	2	2	1	2	2	1	2	2	2	9048.366564	9718.651548	2	93	9	9	4.92	1	1	0	0	1	2	63	2	3	3	NA
63708	7	2	1	63	NA	5	6	1	NA	2	NA	2	1	8	NA	5	1	NA	1	2	2	1	2	2	1	2	2	1	13133.86792	13808.275718	2	102	8	8	1.72	5	5	0	2	1	1	63	2	5	1	5
63709	7	2	2	16	NA	4	4	2	202	NA	NA	1	1	NA	11	NA	NA	NA	1	2	2	1	2	2	1	2	2	1	10484.6104	10912.740054	2	99	1	1	0.07	4	4	1	1	0	2	24	1	2	5	NA
63710	7	2	1	37	NA	3	3	2	NA	2	NA	1	1	NA	NA	4	6	NA	1	2	2	1	2	2	NA	NA	NA	NA	94644.050918	104631.781207	2	91	15	15	5	5	5	1	2	0	1	37	1	4	6	NA
63711	7	1	2	7	NA	2	2	NA	NA	NA	NA	1	1	NA	0	NA	NA	NA	1	1	2	1	2	2	NA	NA	NA	NA	16442.636525	0	1	98	8	8	2.97	2	2	0	1	0	2	38	1	5	5	NA
63712	7	2	1	2	NA	3	3	2	25	NA	NA	1	1	NA	NA	NA	NA	NA	1	1	2	1	2	2	NA	NA	NA	NA	21071.650532	24690.382982	2	97	6	6	1.16	4	4	1	1	0	1	27	2	4	1	3
63713	7	2	1	52	NA	3	3	1	NA	2	NA	1	1	NA	NA	5	6	NA	1	2	2	1	2	2	1	2	2	1	127000.852889	126845.993399	2	92	15	15	5	2	1	0	0	0	1	52	1	5	6	NA
63714	7	2	1	48	NA	3	3	1	NA	2	NA	1	1	NA	NA	4	1	NA	1	2	2	1	2	2	1	2	2	1	87954.465296	88343.63479	2	97	15	15	4.97	5	5	1	0	0	1	48	1	4	1	3
63715	7	2	2	8	NA	4	4	1	105	NA	NA	1	1	NA	2	NA	NA	NA	1	1	2	1	2	2	1	2	2	1	12120.418061	13050.526646	2	101	3	3	0.65	3	3	0	1	0	2	54	1	3	5	NA
63716	7	2	1	2	NA	2	2	2	31	NA	NA	1	1	NA	NA	NA	NA	NA	2	1	2	1	2	2	NA	NA	NA	NA	8331.647763	8430.145707	2	90	3	3	0.46	5	5	1	3	0	2	35	2	1	4	NA
63717	7	2	2	50	NA	3	3	1	NA	2	NA	1	1	NA	NA	4	3	NA	1	2	2	1	2	2	1	2	2	1	37070.062227	37637.166459	1	92	1	1	0.03	2	2	0	1	0	2	50	1	4	3	NA
63718	7	2	2	50	NA	2	2	2	NA	2	NA	2	1	5	NA	3	2	NA	1	2	2	1	2	2	1	2	2	1	30543.825378	35038.368904	2	91	2	2	0.86	1	1	0	0	0	2	50	2	3	2	NA
63719	7	2	1	21	NA	3	3	1	NA	2	NA	1	1	NA	NA	3	5	NA	1	2	2	1	2	2	1	2	2	1	34099.599202	34629.549705	1	94	5	5	0.74	5	5	1	1	0	2	24	1	3	1	4
63720	7	2	1	5	NA	1	1	1	62	NA	NA	1	1	NA	NA	NA	NA	NA	1	1	2	1	2	2	NA	NA	NA	NA	16775.083123	17973.290893	2	98	1	1	0.19	3	3	2	0	0	2	31	1	4	2	NA
63721	7	2	2	22	NA	3	3	1	NA	2	NA	1	1	NA	NA	3	5	2	1	2	2	NA	NA	NA	1	2	2	1	118761.81384	121363.708734	1	94	8	8	2.43	3	3	0	0	0	2	46	1	3	1	NA
63722	7	1	1	35	NA	4	4	NA	NA	2	NA	1	1	NA	NA	4	1	NA	1	2	2	NA	NA	NA	NA	NA	NA	NA	17371.064048	0	1	96	NA	NA	NA	4	4	1	1	0	2	37	NA	NA	1	4
63723	7	2	2	62	NA	1	1	1	NA	2	NA	1	1	NA	NA	2	1	NA	1	2	2	1	2	2	1	2	2	1	14204.126838	15256.34028	3	92	5	5	1.56	2	2	0	0	1	1	58	1	3	1	2
63724	7	2	1	33	NA	1	1	1	NA	2	NA	2	2	3	NA	3	1	NA	2	2	2	2	2	2	NA	NA	NA	NA	51543.062078	51154.050295	3	92	3	3	0.52	5	5	2	1	0	2	29	2	1	1	3
63725	7	2	1	5	NA	3	3	2	67	NA	NA	1	1	NA	NA	NA	NA	NA	1	1	2	1	2	2	NA	NA	NA	NA	30883.231636	34843.624635	1	95	7	7	1.17	6	6	1	3	0	2	44	1	4	1	NA
63726	7	2	2	12	NA	2	2	2	147	NA	NA	1	1	NA	5	NA	NA	NA	1	1	2	1	2	2	1	2	2	1	21449.694498	22089.715913	1	98	3	3	0.4	7	7	2	3	0	2	31	2	5	1	2
63727	7	2	2	4	NA	5	6	1	49	NA	NA	1	1	NA	NA	NA	NA	NA	1	1	2	1	2	2	NA	NA	NA	NA	5879.523197	6241.641704	2	91	15	15	4.63	7	7	1	2	0	1	36	2	4	1	3
63728	7	2	2	11	NA	1	1	1	136	NA	NA	1	1	NA	4	NA	NA	NA	1	1	2	1	2	2	1	2	2	1	16986.005478	17733.622754	2	102	7	7	1.53	5	5	1	2	0	1	36	1	2	1	3
63729	7	2	1	50	NA	3	3	2	NA	2	NA	1	1	NA	NA	4	6	NA	1	2	2	1	2	2	1	2	2	1	160904.289966	160708.090054	1	97	15	15	3.89	5	5	0	2	0	1	50	1	4	6	NA
63730	7	2	1	14	NA	3	3	1	170	NA	NA	1	1	NA	7	NA	NA	NA	1	1	2	1	2	2	1	2	2	1	71934.689876	71392.8162	1	100	15	15	5	5	5	0	3	0	1	47	1	5	1	5
63731	7	2	1	51	NA	2	2	2	NA	2	NA	2	2	77	NA	1	3	NA	2	2	2	2	2	2	NA	NA	NA	NA	24172.845721	24635.602694	2	99	1	1	0.03	2	2	0	0	0	1	51	2	1	3	NA
63732	7	2	1	60	NA	2	2	2	NA	2	NA	2	1	8	NA	3	1	NA	1	2	2	1	2	2	1	2	2	2	5185.036848	5649.75477	2	90	7	7	0.89	7	7	1	3	3	1	60	2	3	1	3
63733	7	2	2	58	NA	2	2	1	NA	2	NA	2	1	7	NA	4	4	NA	1	2	2	1	2	2	1	2	2	1	23297.357076	24139.998866	2	93	9	9	2.6	4	4	0	0	0	2	58	2	4	4	NA
63734	7	2	1	43	NA	5	7	2	NA	2	NA	1	1	NA	NA	4	3	NA	1	2	2	1	2	2	1	2	2	1	32980.717958	32895.997285	1	95	2	2	0.6	1	1	0	0	0	1	43	1	4	3	NA
63735	7	2	1	29	NA	5	6	2	NA	2	NA	2	2	1	NA	4	1	NA	1	2	1	1	2	2	NA	NA	NA	NA	14385.653726	15533.829525	2	101	5	3	1.1	2	1	0	0	0	1	29	2	4	1	NA
63736	7	2	1	36	NA	4	4	1	NA	2	NA	1	1	NA	NA	3	1	NA	1	2	2	1	2	2	1	2	2	1	30631.476666	31783.189579	2	101	6	6	1.54	3	3	0	1	0	2	34	1	4	1	3
63737	7	2	1	8	NA	4	4	1	104	NA	NA	2	2	2	2	NA	NA	NA	1	1	2	1	2	2	NA	NA	NA	NA	11443.206518	12087.326286	1	100	9	9	1.78	6	6	1	1	0	2	45	2	3	1	3
63738	7	2	1	46	NA	4	4	2	NA	2	NA	1	1	NA	NA	3	5	NA	1	2	2	1	2	2	1	2	2	1	19260.892847	19199.459573	2	97	5	5	0.76	5	5	0	0	0	2	50	1	4	5	NA
63739	7	2	2	71	NA	4	4	2	NA	2	NA	1	1	NA	NA	2	2	NA	1	2	2	1	2	2	1	2	2	NA	12863.404053	17087.605763	2	90	2	2	0.31	5	5	0	2	1	2	71	1	2	2	NA
63740	7	2	1	8	NA	3	3	2	100	NA	NA	1	1	NA	2	NA	NA	NA	1	1	2	1	2	2	1	2	2	1	26349.460983	27598.763847	2	97	4	4	1.09	2	2	0	1	0	2	35	1	2	4	NA
63741	7	2	1	72	NA	1	1	1	NA	1	2	1	1	NA	NA	3	6	NA	1	2	2	1	2	2	1	2	2	NA	21815.897449	24704.366996	3	92	5	4	1.39	2	1	0	0	2	2	63	NA	NA	3	NA
63742	7	2	2	20	NA	3	3	1	NA	2	NA	1	1	NA	NA	3	5	3	1	1	2	1	2	2	1	1	2	NA	87944.345504	91474.433025	2	98	10	10	3.78	3	3	0	0	0	1	53	1	3	1	4
63743	7	2	2	9	NA	1	1	1	116	NA	NA	1	1	NA	3	NA	NA	NA	1	1	2	1	2	2	NA	NA	NA	NA	15962.145468	16371.237244	2	98	14	14	4.05	3	3	0	1	0	1	38	1	3	1	4
63744	7	2	2	50	NA	3	3	2	NA	2	NA	1	1	NA	NA	5	1	NA	1	2	2	1	2	2	1	2	2	1	196995.351093	202246.928022	1	91	15	15	5	3	3	0	1	0	1	52	NA	NA	1	5
63745	7	2	1	0	4	1	1	1	5	NA	NA	1	1	NA	NA	NA	NA	NA	1	1	2	1	1	2	NA	NA	NA	NA	7284.164858	7692.652584	2	98	5	5	0.76	5	5	3	1	0	2	27	1	3	4	NA
63746	7	2	1	49	NA	4	4	1	NA	2	NA	1	1	NA	NA	3	5	NA	1	2	2	1	2	2	1	2	2	1	28542.421068	29427.85637	2	101	2	2	0.73	1	1	0	0	0	1	49	1	3	5	NA
63747	7	2	1	4	NA	5	6	2	54	NA	NA	1	1	NA	NA	NA	NA	NA	1	1	1	1	2	1	NA	NA	NA	NA	5953.107662	6129.253313	3	90	5	5	1.15	3	3	1	0	0	1	32	2	3	1	1
63748	7	2	2	11	NA	2	2	1	141	NA	NA	1	1	NA	5	NA	NA	NA	1	1	2	1	2	2	1	2	2	1	12307.832776	13375.906079	2	93	10	10	2.26	6	6	0	4	0	1	34	1	4	1	3
63749	7	2	2	43	NA	5	6	1	NA	2	NA	2	1	5	NA	4	1	2	1	2	1	1	2	1	1	2	1	3	9145.761989	9194.124252	2	92	10	8	2.01	7	4	1	1	1	2	27	2	3	1	3
63750	7	2	2	20	NA	4	4	2	NA	2	NA	1	1	NA	NA	4	5	2	1	2	2	1	2	2	1	2	2	1	23845.8146	22808.13483	1	98	12	1	0.27	4	1	0	0	0	1	21	1	4	6	NA
63751	7	2	2	5	NA	1	1	1	66	NA	NA	1	1	NA	NA	NA	NA	NA	1	1	2	1	2	2	NA	NA	NA	NA	10493.785765	11155.348431	2	103	77	77	NA	5	5	1	2	0	2	30	1	2	1	2
63752	7	2	1	60	NA	3	3	1	NA	1	2	1	1	NA	NA	3	3	NA	1	2	2	1	2	2	1	2	2	1	25436.904729	28576.794771	1	94	3	3	1.25	1	1	0	0	1	1	60	1	3	3	NA
63753	7	2	1	33	NA	1	1	1	NA	2	NA	2	2	3	NA	3	6	NA	2	2	2	2	2	2	2	2	2	2	34438.924452	34835.654759	1	100	8	3	0.68	6	3	1	0	0	1	33	2	3	6	NA
63754	7	2	2	46	NA	3	3	1	NA	2	NA	1	1	NA	NA	4	1	NA	1	2	2	1	2	2	1	2	2	1	99120.116925	102640.158973	2	98	15	15	5	4	4	0	2	0	2	46	1	4	1	NA
63755	7	2	1	2	NA	3	3	2	34	NA	NA	1	1	NA	NA	NA	NA	NA	1	1	2	1	2	2	NA	NA	NA	NA	46257.816906	49754.984306	2	94	15	15	5	3	3	1	0	0	1	34	1	5	1	5
63756	7	2	2	2	NA	4	4	1	30	NA	NA	1	1	NA	NA	NA	NA	NA	1	1	2	1	2	2	NA	NA	NA	NA	8754.193667	9543.319886	2	98	5	5	0.59	7	7	3	0	0	2	50	1	5	4	NA
63757	7	2	2	5	NA	2	2	2	67	NA	NA	1	1	NA	NA	NA	NA	NA	2	1	2	2	2	2	NA	NA	NA	NA	8825.559072	9505.166523	2	90	6	6	0.66	7	7	2	2	0	2	24	2	4	6	NA
63758	7	2	1	28	NA	5	6	2	NA	2	NA	2	2	5	NA	4	5	NA	1	2	2	1	2	2	1	2	2	3	11182.713216	11928.362428	2	90	99	4	1.38	3	1	0	0	2	1	60	NA	NA	1	NA
63759	7	2	1	56	NA	3	3	2	NA	2	NA	1	1	NA	NA	5	1	NA	1	2	2	1	2	2	1	2	2	1	90969.330762	95023.624595	1	99	14	14	4.86	3	3	0	1	0	1	56	1	5	1	5
63760	7	2	1	16	NA	4	4	2	195	NA	NA	1	1	NA	10	NA	NA	NA	1	2	2	1	2	2	1	2	2	1	13416.172328	13756.125082	1	96	7	7	1.39	5	5	0	2	2	1	69	2	2	1	2
63761	7	2	2	21	NA	2	2	1	NA	2	NA	2	1	2	NA	3	1	2	1	2	2	1	2	2	1	2	2	1	40149.982555	39975.11173	2	103	7	7	2.64	2	2	0	0	0	2	21	2	3	1	3
63762	7	2	1	23	NA	3	3	1	NA	2	NA	1	1	NA	NA	4	1	NA	1	2	2	1	2	2	1	2	2	1	34128.92969	36973.759081	1	92	5	5	1.15	3	3	1	0	0	1	23	1	4	1	4
63763	7	2	2	17	NA	5	6	2	205	2	NA	2	1	4	10	NA	NA	NA	1	2	2	1	2	2	1	2	2	1	7649.811754	7945.620413	2	90	6	6	1.24	4	4	0	1	0	1	57	2	5	1	3
63764	7	2	2	14	NA	1	1	2	172	NA	NA	2	2	4	8	NA	NA	NA	1	1	2	1	2	2	1	2	2	1	18368.872199	18995.639955	2	94	12	12	NA	4	4	0	2	0	1	47	2	2	1	2
63765	7	2	1	80	NA	3	3	1	NA	1	1	1	1	NA	NA	1	2	NA	1	1	2	1	2	2	1	1	2	NA	24952.423186	27719.90048	2	98	14	14	4.64	3	3	0	0	1	1	49	1	3	1	9
63766	7	2	2	54	NA	3	3	2	NA	2	NA	1	1	NA	NA	4	1	NA	1	2	2	1	2	2	1	2	2	1	163102.567998	164787.083347	1	99	15	15	5	2	2	0	0	0	1	54	1	3	1	4
63767	7	2	1	66	NA	1	1	1	NA	2	NA	2	1	7	NA	1	6	NA	2	2	2	1	2	2	1	2	2	2	11019.434708	11290.181976	3	91	4	4	1.38	2	1	0	0	1	1	66	2	1	6	NA
63768	7	2	1	64	NA	2	2	2	NA	2	NA	2	2	6	NA	2	1	NA	2	2	2	2	2	2	1	2	2	2	8609.250304	9380.869295	2	90	12	12	NA	3	3	0	0	2	2	61	2	3	4	NA
63769	7	2	1	44	NA	2	2	2	NA	2	NA	2	1	3	NA	3	1	NA	1	2	2	1	2	2	2	2	2	2	37883.328863	38044.589557	1	93	15	15	2.96	7	7	0	1	1	2	18	1	2	NA	NA
63770	7	2	2	11	NA	4	4	1	144	NA	NA	1	1	NA	5	NA	NA	NA	1	1	2	1	2	2	1	2	2	1	10422.423011	10751.577119	1	98	3	3	0.86	2	2	0	1	0	2	34	1	4	5	NA
63771	7	2	1	43	NA	3	3	1	NA	1	1	1	1	NA	NA	4	1	NA	1	2	2	1	2	2	1	2	2	1	32719.762791	34306.488277	1	101	7	7	2.71	2	2	0	0	0	1	43	1	4	1	4
63772	7	2	1	65	NA	3	3	2	NA	2	NA	1	1	NA	NA	4	1	NA	1	2	2	1	2	2	1	2	2	1	136843.962333	135447.112041	1	95	14	14	5	2	2	0	0	2	2	65	1	4	1	4
63773	7	2	1	56	NA	2	2	1	NA	2	NA	1	1	NA	NA	5	5	NA	1	2	2	1	2	2	1	2	2	1	31302.008691	30991.200711	2	91	9	9	5	1	1	0	0	0	1	56	1	5	5	NA
63774	7	2	1	8	NA	3	3	1	104	NA	NA	1	1	NA	2	NA	NA	NA	1	1	2	1	2	2	1	2	2	1	62291.152254	66151.751642	3	92	6	6	1.17	4	4	0	2	0	2	30	1	2	1	4
63775	7	2	2	1	22	5	6	2	23	NA	NA	1	1	NA	NA	NA	NA	NA	1	1	2	1	2	2	NA	NA	NA	NA	4686.494502	4910.642079	1	90	14	14	3.33	5	5	1	2	0	1	41	1	5	1	5
63776	7	2	1	7	NA	1	1	2	87	NA	NA	1	1	NA	2	NA	NA	NA	2	1	2	1	2	2	NA	NA	NA	NA	16288.924956	19190.320193	1	101	5	5	0.51	7	7	0	3	2	1	75	2	1	1	1
63777	7	2	2	41	NA	3	3	2	NA	2	NA	1	1	NA	NA	2	5	2	1	2	2	1	2	2	1	2	2	1	30442.30641	30653.986309	1	95	77	77	NA	3	3	0	0	0	2	41	1	2	5	NA
63778	7	2	2	14	NA	4	4	1	171	NA	NA	1	1	NA	9	NA	NA	NA	1	1	2	1	2	2	1	2	2	1	10972.028338	11002.546815	1	103	2	2	0.53	2	2	0	1	0	2	51	1	3	5	NA
63779	7	2	1	4	NA	4	4	2	55	NA	NA	1	1	NA	NA	NA	NA	NA	1	1	2	1	2	2	NA	NA	NA	NA	9488.600894	10206.6462	2	97	6	6	0.92	7	7	1	4	0	2	29	1	3	5	NA
63780	7	2	2	44	NA	3	3	2	NA	2	NA	1	1	NA	NA	4	1	2	1	2	2	1	2	2	NA	NA	NA	NA	35126.205635	35295.519265	1	95	7	7	1.17	6	6	1	3	0	2	44	1	4	1	NA
63781	7	2	2	63	NA	2	2	1	NA	2	NA	2	2	2	NA	4	6	NA	1	2	2	1	2	2	2	2	2	2	10680.068244	11125.805824	2	93	15	8	4.48	2	1	0	0	2	2	63	2	4	6	NA
63782	7	2	2	1	19	5	7	1	20	NA	NA	1	1	NA	NA	NA	NA	NA	1	1	2	1	2	2	NA	NA	NA	NA	5899.406975	6347.827712	1	103	3	3	0.37	5	5	1	2	0	2	30	1	4	5	NA
63783	7	2	2	10	NA	4	4	1	130	NA	NA	1	1	NA	4	NA	NA	NA	1	1	2	1	2	2	1	2	2	1	8930.342072	9169.253826	1	100	15	15	3.7	5	5	0	3	0	1	51	1	5	1	5
63784	7	2	2	40	NA	1	1	1	NA	2	NA	2	1	6	NA	4	1	2	2	2	2	2	2	2	NA	NA	NA	NA	34954.173075	36023.601038	3	92	9	9	2.46	4	4	0	2	0	1	43	2	3	1	4
63785	7	1	2	32	NA	3	3	NA	NA	2	NA	1	1	NA	NA	3	1	3	1	2	2	1	2	2	NA	NA	NA	NA	86578.861495	0	2	101	8	8	1.72	5	5	0	3	0	1	37	1	3	1	3
63786	7	2	1	8	NA	5	6	2	98	NA	NA	1	1	NA	1	NA	NA	NA	1	1	2	1	2	2	NA	NA	NA	NA	6276.493588	6689.515302	1	98	15	15	5	4	4	1	1	0	1	40	NA	NA	1	5
63787	7	2	1	30	NA	3	3	1	NA	2	NA	1	1	NA	NA	3	1	NA	1	2	2	1	2	2	1	2	2	1	18404.681357	22792.166915	1	95	6	6	0.81	6	6	2	2	0	1	30	1	3	1	4
63788	7	2	2	40	NA	3	3	1	NA	2	NA	1	1	NA	NA	3	3	2	1	2	2	1	2	2	1	2	2	1	123493.356057	126566.961964	1	102	3	3	0.92	1	1	0	0	0	2	40	1	3	3	NA
63789	7	1	1	29	NA	3	3	NA	NA	2	NA	1	1	NA	NA	5	1	NA	1	2	2	1	2	2	NA	NA	NA	NA	84850.826285	0	3	90	15	15	5	2	1	0	0	0	1	29	1	5	1	NA
63790	7	2	1	11	NA	4	4	2	135	NA	NA	1	1	NA	5	NA	NA	NA	1	1	2	1	2	2	1	2	2	1	11277.594097	11665.009628	1	90	5	5	0.74	5	5	0	2	0	2	18	1	4	NA	NA
63791	7	2	2	0	8	1	1	1	8	NA	NA	1	1	NA	NA	NA	NA	NA	1	1	2	1	2	2	NA	NA	NA	NA	6700.950086	6971.360383	2	96	3	3	0.24	7	7	2	3	1	2	40	1	3	3	NA
63792	7	2	2	2	NA	5	6	2	35	NA	NA	2	2	2	NA	NA	NA	NA	1	1	2	1	2	2	NA	NA	NA	NA	6075.554662	6069.137471	1	93	14	14	4.86	3	3	1	0	0	1	31	2	5	1	5
63793	7	2	2	27	NA	3	3	2	NA	2	NA	1	1	NA	NA	4	3	2	1	2	2	1	2	2	NA	NA	NA	NA	33202.24577	45456.634755	1	99	4	4	1.02	2	2	0	1	0	2	27	1	4	3	NA
63794	7	2	1	4	NA	3	3	2	50	NA	NA	1	1	NA	NA	NA	NA	NA	1	1	2	1	2	2	NA	NA	NA	NA	78946.660075	92504.536814	3	91	15	15	5	4	4	1	1	0	2	41	1	5	1	5
63795	7	2	1	59	NA	3	3	1	NA	2	NA	1	1	NA	NA	4	6	NA	1	2	2	1	2	2	1	2	2	1	152467.08796	152281.176016	1	94	10	7	3.76	2	1	0	0	0	1	59	1	4	6	NA
63796	7	2	2	36	NA	5	7	2	NA	2	NA	1	1	NA	NA	5	6	2	1	2	2	1	2	2	1	2	2	1	18901.436377	19274.920746	3	91	15	10	5	2	1	0	0	0	2	36	1	5	6	NA
63797	7	2	1	14	NA	3	3	2	170	NA	NA	1	1	NA	8	NA	NA	NA	1	1	2	1	2	2	1	2	2	1	127790.772987	128099.355719	1	97	15	15	3.89	5	5	0	2	0	1	50	1	4	6	NA
63798	7	2	2	2	NA	3	3	2	27	NA	NA	1	1	NA	NA	NA	NA	NA	1	1	2	1	2	2	NA	NA	NA	NA	50865.409844	56139.684211	1	101	7	7	1.74	4	4	1	0	0	1	24	NA	NA	1	4
63799	7	2	1	69	NA	5	6	1	NA	2	NA	2	1	6	NA	3	1	NA	1	2	1	1	2	1	1	2	1	3	10288.337394	12038.909334	3	91	6	6	1.12	4	4	0	0	2	1	69	2	3	1	1
63800	7	2	2	3	NA	5	6	2	36	NA	NA	1	1	NA	NA	NA	NA	NA	1	1	2	1	2	2	NA	NA	NA	NA	4938.043177	5022.237557	1	91	2	2	0.32	3	3	1	1	0	2	28	1	4	77	NA
63801	7	2	2	64	NA	4	4	2	NA	2	NA	1	1	NA	NA	5	3	NA	1	2	2	1	2	2	1	2	2	1	10192.188896	10440.656902	1	99	6	6	2.3	1	1	0	0	1	2	64	1	5	3	NA
63802	7	2	2	48	NA	4	4	2	NA	2	NA	1	1	NA	NA	5	3	NA	1	2	2	1	2	2	1	2	2	1	18462.756377	18043.935864	1	99	7	7	3.4	1	1	0	0	0	2	48	1	5	3	NA
63803	7	2	2	36	NA	1	1	1	NA	2	NA	2	2	3	NA	2	6	2	2	2	2	2	2	2	2	2	2	2	41791.57979	45058.092516	2	102	7	7	1.79	4	4	0	2	0	1	40	2	2	6	NA
63804	7	2	1	61	NA	4	4	2	NA	1	1	1	1	NA	NA	4	1	NA	1	2	2	1	2	2	1	2	2	1	5729.786464	5774.606655	2	95	14	14	4.58	3	3	0	1	1	1	61	1	4	1	5
63805	7	2	2	53	NA	3	3	1	NA	2	NA	1	1	NA	NA	4	1	NA	1	2	2	1	2	2	1	2	2	1	27769.056387	28050.845299	1	94	7	7	1.65	5	4	0	0	0	1	46	1	4	1	4
63806	7	2	1	70	NA	3	3	2	NA	2	NA	1	1	NA	NA	5	1	NA	1	2	2	1	2	2	1	2	2	NA	38226.070503	39676.327756	1	99	12	12	NA	2	2	0	0	2	1	70	1	5	1	5
63807	7	2	2	61	NA	4	4	1	NA	2	NA	1	1	NA	NA	3	3	NA	1	2	2	1	2	2	1	2	2	1	10798.193871	11318.855823	2	95	2	2	0.67	2	2	0	0	1	2	61	1	3	3	NA
63808	7	1	2	13	NA	3	3	NA	NA	NA	NA	1	1	NA	7	NA	NA	NA	1	1	2	1	2	2	NA	NA	NA	NA	23477.73925	0	1	91	6	6	1.13	6	6	1	3	0	1	40	1	4	6	NA
63809	7	2	2	10	NA	3	3	2	126	NA	NA	1	1	NA	3	NA	NA	NA	1	1	2	1	2	2	1	2	2	1	55626.447796	54931.333538	1	95	9	9	2.13	6	6	0	4	0	2	44	1	1	1	1
63810	7	2	1	16	NA	5	6	1	198	NA	NA	2	2	1	8	NA	NA	NA	1	2	1	1	2	2	1	2	1	NA	7558.274942	7964.822305	2	96	4	4	0.92	3	3	0	1	1	2	41	2	2	1	2
63811	7	1	2	4	NA	4	4	NA	NA	NA	NA	1	1	NA	NA	NA	NA	NA	1	1	2	1	2	2	NA	NA	NA	NA	12129.691938	0	1	97	7	7	1.74	4	4	2	0	0	1	34	1	5	1	5
63812	7	2	2	47	NA	4	4	1	NA	2	NA	1	1	NA	NA	2	6	NA	1	2	2	1	2	2	1	2	2	1	30932.175051	30085.634936	2	101	3	3	0.68	2	2	0	0	0	1	58	1	1	6	NA
63813	7	2	1	67	NA	4	4	2	NA	2	NA	2	2	2	NA	5	2	NA	1	2	2	1	2	2	NA	NA	NA	NA	6016.509449	6063.572478	1	93	4	4	1.38	1	1	0	0	1	1	67	2	5	2	NA
63814	7	2	1	17	NA	3	3	2	208	2	NA	2	1	4	11	NA	NA	NA	1	2	2	1	2	2	1	2	2	1	57357.902168	67351.058423	1	99	77	77	NA	4	4	1	1	0	1	31	2	3	1	3
63815	7	2	1	8	NA	4	4	2	98	NA	NA	1	1	NA	2	NA	NA	NA	1	1	2	1	2	2	1	2	2	1	8579.422451	9062.344401	1	99	5	5	1.13	3	3	1	1	0	2	30	1	1	4	NA
63816	7	2	1	5	NA	4	4	2	67	NA	NA	1	1	NA	NA	NA	NA	NA	1	1	2	1	2	2	NA	NA	NA	NA	7431.820906	7738.904727	1	99	6	6	1.3	5	5	1	2	0	1	34	1	2	1	3
63817	7	2	2	47	NA	4	4	2	NA	2	NA	1	1	NA	NA	5	3	NA	1	2	2	1	2	2	1	2	2	1	19075.861607	18553.800612	1	96	15	15	5	2	2	0	1	0	2	47	1	5	3	NA
63818	7	2	2	40	NA	3	3	2	NA	2	NA	1	1	NA	NA	5	3	2	1	2	2	1	2	2	NA	NA	NA	NA	35126.205635	36772.568368	1	95	1	1	0.12	3	3	0	2	0	2	40	1	5	3	NA
63819	7	2	2	0	11	1	1	2	11	NA	NA	1	1	NA	NA	NA	NA	NA	1	1	2	1	2	2	NA	NA	NA	NA	7579.106293	8082.789623	1	90	15	15	4.77	4	4	1	1	0	2	41	1	5	1	2
63820	7	2	2	58	NA	4	4	1	NA	2	NA	1	1	NA	NA	4	3	NA	1	2	2	1	2	2	1	2	2	1	15521.115746	15561.208623	2	100	5	5	1.08	3	3	0	0	0	1	38	1	2	5	NA
63821	7	2	1	4	NA	4	4	1	56	NA	NA	1	1	NA	NA	NA	NA	NA	1	1	2	1	2	2	NA	NA	NA	NA	10510.490567	10944.785425	2	98	6	6	1	5	5	2	1	0	2	31	1	4	6	NA
63822	7	2	1	13	NA	4	4	2	160	NA	NA	1	1	NA	6	NA	NA	NA	1	1	2	1	2	2	1	2	2	1	13416.172328	13756.125082	1	96	14	14	2.19	7	7	0	2	0	1	39	1	2	1	3
63823	7	2	1	21	NA	3	3	1	NA	2	NA	1	1	NA	NA	4	5	NA	1	2	2	1	2	2	NA	NA	NA	NA	104488.914565	109862.797404	1	98	3	1	0.27	4	1	0	0	0	1	20	1	4	5	NA
63824	7	1	1	34	NA	5	6	NA	NA	2	NA	2	1	5	NA	3	4	NA	1	2	2	1	2	2	NA	NA	NA	NA	16974.834956	0	1	93	9	9	1.77	7	7	0	2	0	2	56	NA	NA	5	NA
63825	7	2	1	31	NA	5	6	1	NA	2	NA	1	1	NA	NA	5	5	NA	1	2	2	1	2	2	1	2	2	1	20729.794283	21506.407763	3	91	14	14	5	1	1	0	0	0	1	31	1	5	5	NA
63826	7	1	1	9	NA	3	3	NA	NA	NA	NA	1	1	NA	2	NA	NA	NA	1	1	2	1	2	2	NA	NA	NA	NA	55902.987481	0	1	103	15	15	5	2	2	0	1	0	2	52	2	5	3	NA
63827	7	2	2	52	NA	3	3	1	NA	2	NA	1	1	NA	NA	3	1	NA	1	2	2	1	2	2	1	2	2	1	29756.667529	30535.306876	2	98	4	4	1.19	2	2	0	0	0	2	52	1	3	1	NA
63828	7	2	2	64	NA	3	3	2	NA	2	NA	1	1	NA	NA	4	1	NA	1	2	2	1	2	2	1	2	2	1	118611.064701	118209.809508	1	91	10	10	4.76	2	2	0	0	2	2	64	1	4	1	5
63829	7	2	2	42	NA	3	3	1	NA	2	NA	1	1	NA	NA	4	1	2	1	2	2	1	2	2	NA	NA	NA	NA	80418.665565	83274.564983	2	100	10	10	3.13	4	4	0	2	0	1	45	1	4	1	4
63830	7	2	2	64	NA	2	2	1	NA	2	NA	2	1	6	NA	1	1	NA	2	2	2	1	2	2	2	2	1	NA	11225.5556	12146.092964	2	93	8	8	2.62	3	3	0	0	2	2	64	2	1	1	1
63831	7	2	2	23	NA	4	4	1	NA	2	NA	1	1	NA	NA	2	6	2	1	2	2	1	2	2	1	2	2	1	20000.263815	19016.481945	1	102	12	12	NA	7	7	3	2	0	2	52	1	4	5	NA
63832	7	2	1	46	NA	3	3	1	NA	2	NA	1	1	NA	NA	4	1	NA	1	2	2	1	2	2	1	2	2	1	133542.212862	137914.897649	3	91	8	8	1.95	4	4	2	0	0	2	30	1	5	1	4
63833	7	2	1	9	NA	2	2	1	118	NA	NA	1	1	NA	3	NA	NA	NA	1	1	2	1	2	2	1	2	2	1	13927.458372	13742.678011	2	98	6	6	0.78	7	7	1	3	1	2	63	1	2	4	NA
63834	7	2	2	52	NA	4	4	1	NA	2	NA	2	1	6	NA	2	1	NA	1	2	2	1	2	2	1	2	2	1	15776.849485	18474.07459	2	93	14	14	2.78	5	5	0	0	0	1	52	2	4	1	2
63835	7	2	2	76	NA	4	4	1	NA	2	NA	1	1	NA	NA	3	2	NA	1	1	2	1	2	2	1	1	2	NA	12535.973802	12972.182488	2	100	15	15	4.97	5	5	0	2	1	2	42	1	5	1	5
63836	7	2	1	16	NA	4	4	2	197	NA	NA	1	1	NA	9	NA	NA	NA	1	2	2	1	2	2	1	2	2	1	12462.601191	12584.643654	2	97	5	5	0.92	5	5	0	3	0	2	54	1	3	2	NA
63837	7	2	2	70	NA	3	3	2	NA	2	NA	1	1	NA	NA	4	2	NA	1	2	2	1	2	2	1	2	2	NA	63504.762752	64182.95787	1	91	10	10	5	1	1	0	0	1	2	70	1	4	2	NA
63838	7	2	2	78	NA	3	3	2	NA	2	NA	1	1	NA	NA	3	2	NA	1	2	2	1	2	2	1	2	2	NA	25812.913537	27430.822937	2	95	4	4	1.34	1	1	0	0	1	2	78	1	3	2	NA
63839	7	2	1	75	NA	4	4	2	NA	2	NA	1	1	NA	NA	1	1	NA	1	2	2	1	2	2	1	2	2	NA	9257.537917	9400.859081	1	99	10	10	2.71	5	5	1	1	2	1	75	1	1	1	3
63840	7	2	1	10	NA	3	3	2	125	NA	NA	1	1	NA	4	NA	NA	NA	1	1	2	1	2	2	1	2	2	1	57057.523607	61384.115788	1	98	10	10	3.04	4	4	0	2	0	2	47	1	4	1	3
63841	7	2	1	27	NA	1	1	1	NA	2	NA	1	1	NA	NA	4	1	NA	1	2	2	1	2	2	1	2	2	1	59682.963348	63721.06052	2	102	10	10	4.76	2	2	0	0	0	1	27	1	4	1	4
63842	7	2	1	0	7	5	6	2	8	NA	NA	1	1	NA	NA	NA	NA	NA	1	1	2	1	2	2	NA	NA	NA	NA	8577.614982	8519.98112	2	91	14	14	4.19	3	3	1	0	0	2	31	1	5	1	5
63843	7	2	2	13	NA	2	2	2	159	NA	NA	2	2	3	6	NA	NA	NA	2	1	2	2	2	2	1	2	2	1	17848.732433	20206.102312	2	91	99	99	NA	6	6	1	3	0	2	20	2	2	5	NA
63844	7	2	1	80	NA	3	3	2	NA	1	1	1	1	NA	NA	5	1	NA	1	2	2	1	2	2	1	2	2	NA	28974.537912	30613.083607	1	99	6	6	1.7	2	2	0	0	2	2	77	1	3	1	5
63845	7	2	1	43	NA	3	3	1	NA	1	1	1	1	NA	NA	4	3	NA	1	2	2	1	2	2	1	2	2	1	28813.038041	29247.173902	1	94	3	3	1.21	1	1	0	0	0	1	43	1	4	3	NA
63846	7	2	1	3	NA	3	3	1	43	NA	NA	1	1	NA	NA	NA	NA	NA	1	1	2	1	2	2	NA	NA	NA	NA	38749.197676	45403.777431	1	92	6	6	1.24	4	4	1	1	0	1	30	1	3	3	NA
63847	7	2	1	58	NA	3	3	1	NA	1	2	1	1	NA	NA	3	5	NA	1	2	2	1	2	2	1	2	2	1	152467.08796	155918.172532	3	91	6	6	2.24	1	1	0	0	0	1	58	1	3	5	NA
63848	7	2	1	31	NA	4	4	2	NA	2	NA	1	1	NA	NA	5	5	NA	1	2	2	1	2	2	1	2	2	1	16214.132654	16029.957596	3	90	15	15	4.89	5	5	0	0	0	2	57	2	3	1	3
63849	7	2	1	34	NA	3	3	1	NA	2	NA	1	1	NA	NA	4	1	NA	1	2	2	1	2	2	1	2	2	1	71279.707602	73321.195079	1	103	14	14	2.96	5	5	1	2	0	1	34	1	4	1	5
63850	7	2	2	49	NA	3	3	1	NA	2	NA	1	1	NA	NA	4	3	NA	1	2	2	1	2	2	1	2	2	1	140084.621651	140222.178533	1	102	10	10	4.76	2	2	0	0	0	1	23	1	5	5	NA
63851	7	2	1	9	NA	4	4	1	111	NA	NA	1	1	NA	2	NA	NA	NA	1	1	2	1	2	2	1	2	2	1	13423.881856	14179.490667	2	101	1	1	0.27	3	3	0	2	0	2	36	1	3	5	NA
63852	7	2	1	50	NA	3	3	1	NA	2	NA	1	1	NA	NA	4	1	NA	1	2	2	1	2	2	1	2	2	1	158509.005274	161135.953834	1	100	15	15	5	4	4	0	1	0	1	50	1	4	1	4
63853	7	2	2	36	NA	3	3	1	NA	2	NA	1	1	NA	NA	5	1	2	1	2	2	1	2	2	1	2	2	1	77299.255327	77536.924917	2	92	15	15	5	2	2	0	0	0	2	36	1	5	1	5
63854	7	2	2	5	NA	1	1	2	72	NA	NA	1	1	NA	NA	NA	NA	NA	2	1	2	2	2	2	NA	NA	NA	NA	14812.229505	15746.041025	1	97	8	8	1.45	6	6	2	2	0	2	36	2	2	1	1
63855	7	2	1	8	NA	2	2	2	97	NA	NA	2	1	3	2	NA	NA	NA	1	1	2	1	2	2	1	2	2	1	14700.46789	14706.980156	1	97	15	15	5	4	4	1	1	0	2	43	1	5	1	5
63856	7	2	2	20	NA	4	4	1	NA	2	NA	1	1	NA	NA	4	5	2	1	2	2	1	2	2	1	2	2	1	23845.8146	22808.13483	1	98	2	1	0.13	4	1	0	0	0	2	19	1	4	NA	NA
63857	7	1	1	4	NA	4	4	NA	NA	NA	NA	1	1	NA	NA	NA	NA	NA	1	1	2	1	2	2	NA	NA	NA	NA	8199.080864	0	1	90	4	4	0.67	5	5	3	0	0	2	32	2	3	3	NA
63858	7	2	2	20	NA	2	2	1	NA	2	NA	2	2	4	NA	2	6	1	2	2	2	2	2	2	2	2	2	2	42621.881199	51089.379491	2	102	8	8	1.09	7	7	1	3	0	2	33	2	1	6	NA
63859	7	2	1	55	NA	4	4	2	NA	2	NA	1	1	NA	NA	3	1	NA	1	2	2	1	2	2	1	2	2	1	17648.758915	17930.45653	2	99	3	3	0.44	5	5	1	1	0	2	53	1	4	1	3
63860	7	2	2	50	NA	5	7	2	NA	2	NA	2	1	7	NA	3	1	NA	1	2	2	1	2	2	1	2	2	1	120670.257812	123358.620194	3	90	9	9	3.14	3	3	0	0	0	1	56	2	3	1	3
63861	7	2	1	63	NA	3	3	2	NA	2	NA	1	1	NA	NA	5	1	NA	1	2	2	1	2	2	1	2	2	1	138075.879417	141933.339512	2	91	15	15	5	2	2	0	0	1	2	57	1	5	1	5
63862	7	2	1	80	NA	3	3	2	NA	1	1	1	1	NA	NA	3	6	NA	1	2	2	1	2	2	1	2	2	NA	43004.283229	49692.210403	1	97	NA	77	NA	2	1	0	0	2	1	80	1	3	6	NA
63863	7	2	1	6	NA	4	4	2	74	NA	NA	1	1	NA	0	NA	NA	NA	1	1	2	1	2	2	NA	NA	NA	NA	9502.15317	9484.287948	2	97	13	13	NA	6	6	2	2	0	2	24	1	2	6	NA
63864	7	2	1	3	NA	1	1	2	44	NA	NA	1	1	NA	NA	NA	NA	NA	2	1	2	2	2	2	NA	NA	NA	NA	14993.478359	14600.446315	1	97	6	3	0.45	7	6	2	1	0	1	29	2	2	1	1
63865	7	2	1	2	NA	2	2	1	31	NA	NA	1	1	NA	NA	NA	NA	NA	1	1	2	1	2	2	NA	NA	NA	NA	11853.772636	11869.789876	2	96	6	6	1.12	4	4	2	0	0	1	27	2	2	6	NA
63866	7	2	2	0	3	2	2	1	3	NA	NA	1	1	NA	NA	NA	NA	NA	1	1	2	2	2	2	NA	NA	NA	NA	7367.430495	7419.943227	2	91	2	2	0.19	5	5	3	0	0	1	24	2	1	1	3
63867	7	2	2	35	NA	3	3	1	NA	2	NA	1	1	NA	NA	4	5	2	1	2	2	1	2	2	1	2	2	1	28930.832375	30957.619671	1	92	5	5	1.05	3	3	1	1	0	2	35	1	4	5	NA
63868	7	2	1	69	NA	3	3	2	NA	2	NA	1	1	NA	NA	5	3	NA	1	2	2	1	2	2	1	2	2	1	131445.986898	130104.237054	1	95	10	10	5	1	1	0	0	1	1	69	1	5	3	NA
63869	7	1	1	36	NA	3	3	NA	NA	1	1	1	1	NA	NA	2	1	NA	1	2	2	1	2	2	NA	NA	NA	NA	86986.68246	0	2	94	15	15	5	2	2	0	0	0	1	36	1	2	1	4
63870	7	2	2	11	NA	4	4	2	140	NA	NA	1	1	NA	6	NA	NA	NA	1	1	2	1	2	2	1	2	2	1	8184.286585	8442.757341	2	97	2	2	0.21	7	7	2	3	0	2	32	1	4	5	NA
63871	7	2	2	45	NA	4	4	1	NA	2	NA	1	1	NA	NA	5	1	NA	1	2	2	1	2	2	1	2	2	1	18490.479848	18604.849683	2	100	7	7	2.37	3	3	0	1	1	2	45	1	5	1	NA
63872	7	2	2	18	NA	5	6	1	218	2	NA	1	1	NA	13	NA	NA	NA	1	2	2	1	2	1	1	2	2	1	6370.316505	6989.133332	2	92	7	7	1.17	6	6	0	1	1	1	78	2	1	1	3
63873	7	2	1	80	NA	4	4	1	NA	1	1	1	1	NA	NA	1	2	NA	1	2	2	1	2	2	1	2	2	NA	8763.51401	9280.560292	2	100	5	3	1.29	3	1	0	0	2	2	80	1	1	2	NA
63874	7	2	1	3	NA	1	1	2	40	NA	NA	1	1	NA	NA	NA	NA	NA	2	1	2	2	2	2	NA	NA	NA	NA	14505.510202	14964.673559	2	94	7	7	1.23	6	6	2	1	0	1	33	2	1	6	NA
63875	7	2	2	64	NA	4	4	2	NA	2	NA	1	1	NA	NA	2	2	NA	1	2	2	1	2	2	1	2	2	1	10266.896689	11139.888992	1	96	3	3	1.25	1	1	0	0	1	2	64	1	2	2	NA
63876	7	2	2	9	NA	4	4	1	119	NA	NA	1	1	NA	3	NA	NA	NA	1	1	2	1	2	2	1	2	2	1	7321.387082	7717.353133	1	103	3	3	0.52	3	3	0	2	0	2	45	1	4	5	NA
63877	7	2	2	20	NA	4	4	1	NA	2	NA	1	1	NA	NA	4	5	2	1	2	2	1	2	2	1	2	2	1	30275.274308	29672.504425	2	101	12	1	0.32	4	1	0	0	0	2	20	1	4	5	NA
63878	7	2	1	8	NA	3	3	1	105	NA	NA	1	1	NA	2	NA	NA	NA	1	1	2	1	2	2	1	2	2	1	25457.327997	26428.651236	3	92	6	6	1.41	4	3	0	1	0	1	41	1	4	1	4
63879	7	2	1	76	NA	3	3	2	NA	1	2	1	1	NA	NA	5	2	NA	1	2	2	1	2	2	1	2	2	NA	38226.070503	39676.327756	1	99	7	7	3.31	1	1	0	0	1	1	76	1	5	2	NA
63880	7	2	2	77	NA	3	3	2	NA	2	NA	1	1	NA	NA	3	1	NA	1	2	2	1	2	2	1	2	2	NA	53541.401974	54961.757487	1	99	7	7	2.72	2	2	0	0	2	1	77	1	2	1	3
63881	7	2	2	25	NA	3	3	2	NA	2	NA	2	2	2	NA	5	5	2	1	2	2	1	2	2	1	2	2	1	50197.83865	52206.228199	1	93	12	6	2.75	4	1	0	0	0	2	25	2	5	5	NA
63882	7	2	1	43	NA	5	6	1	NA	2	NA	2	2	6	NA	5	1	NA	1	2	2	1	2	2	1	2	2	1	15271.238172	15754.77307	3	91	15	15	5	3	3	0	1	0	2	44	2	5	1	5
63883	7	1	2	80	NA	2	2	NA	NA	2	NA	2	1	8	NA	1	2	NA	2	2	2	2	2	2	NA	NA	NA	NA	17318.187297	0	2	90	4	4	0.57	5	5	1	0	2	2	80	2	1	2	NA
63884	7	2	1	51	NA	5	6	1	NA	2	NA	2	1	6	NA	5	1	NA	1	2	2	1	2	2	NA	NA	NA	NA	7867.418849	7869.055339	1	103	77	77	NA	6	6	0	2	2	1	70	NA	NA	1	1
63885	7	2	1	19	NA	4	4	1	230	2	NA	1	1	NA	15	NA	NA	NA	1	2	2	1	2	2	1	2	2	1	17606.165994	17558.40257	2	101	1	1	0.32	2	1	0	0	0	1	19	1	4	NA	NA
63886	7	2	2	7	NA	5	6	2	95	NA	NA	2	1	2	1	NA	NA	NA	1	1	2	1	2	2	NA	NA	NA	NA	11068.40581	11617.80042	1	97	15	15	5	3	3	0	1	0	2	40	1	5	1	5
63887	7	2	2	64	NA	3	3	1	NA	2	NA	1	1	NA	NA	3	2	NA	1	2	2	1	2	2	1	2	2	1	94637.019439	107051.932277	1	94	7	7	3.13	1	1	0	0	1	2	64	1	3	2	NA
63888	7	2	1	25	NA	4	4	1	NA	2	NA	1	1	NA	NA	3	1	NA	1	2	2	1	2	2	1	2	2	1	20948.005175	20851.734447	2	98	5	5	0.59	7	7	3	0	0	2	50	1	5	4	NA
63889	7	2	1	48	NA	3	3	1	NA	2	NA	1	1	NA	NA	3	5	NA	1	2	2	1	2	2	1	2	2	1	28813.038041	29425.409675	1	94	1	1	0.36	1	1	0	0	0	1	48	1	3	5	NA
63890	7	2	2	60	NA	2	2	2	NA	2	NA	2	1	6	NA	1	4	NA	2	2	2	1	2	2	2	2	2	2	9716.805546	10308.451947	2	90	3	3	0.68	2	2	0	0	1	1	21	2	4	5	NA
63891	7	2	2	55	NA	4	4	2	NA	2	NA	1	1	NA	NA	4	5	NA	1	2	2	1	2	2	1	2	2	1	18441.731082	18102.807884	1	96	9	9	4.13	2	2	0	0	1	2	55	1	4	5	NA
63892	7	2	2	10	NA	3	3	1	131	NA	NA	1	1	NA	4	NA	NA	NA	1	1	2	1	2	2	1	2	2	1	49543.011606	52616.361829	1	94	15	15	5	6	6	0	4	0	1	38	1	5	1	4
63893	7	1	1	6	NA	2	2	NA	NA	NA	NA	1	1	NA	0	NA	NA	NA	2	1	2	2	2	2	NA	NA	NA	NA	12722.361971	0	2	93	8	8	2.62	3	3	0	1	0	1	43	2	4	6	NA
63894	7	2	2	19	NA	4	4	2	231	2	NA	1	1	NA	15	NA	NA	NA	1	2	2	1	2	2	1	2	2	1	13775.846051	13737.029624	2	97	7	7	1.06	7	7	1	2	0	2	40	1	4	5	NA
63895	7	2	1	37	NA	4	4	2	NA	1	1	1	1	NA	NA	4	1	NA	1	2	2	1	2	2	1	2	2	1	18094.858384	18452.252422	1	96	15	15	5	3	3	0	1	0	2	37	1	4	1	4
63896	7	2	2	9	NA	5	6	2	118	NA	NA	1	1	NA	4	NA	NA	NA	1	1	2	1	2	2	1	2	2	1	9620.269705	10320.938187	2	91	14	14	3.47	4	4	1	1	0	2	40	2	5	1	NA
63897	7	2	2	7	NA	2	2	2	95	NA	NA	1	1	NA	2	NA	NA	NA	1	1	2	1	2	2	NA	NA	NA	NA	13338.830817	13909.366846	1	90	6	6	1.68	3	3	1	1	0	2	36	2	4	4	NA
63898	7	2	2	51	NA	1	1	1	NA	2	NA	1	1	NA	NA	2	1	NA	1	2	2	NA	NA	NA	1	2	2	1	24870.513993	25000.211608	2	98	6	6	0.63	7	7	2	2	1	1	60	1	3	1	2
63899	7	2	2	75	NA	2	2	1	NA	2	NA	2	1	8	NA	1	3	NA	2	2	2	2	2	2	NA	NA	NA	NA	18006.276697	20109.914446	2	93	3	3	1.14	1	1	0	0	1	2	75	2	1	3	NA
63900	7	2	2	36	NA	5	6	1	NA	2	NA	2	1	3	NA	1	1	1	1	2	1	1	2	1	NA	NA	NA	NA	14138.631841	14167.501749	3	92	77	77	NA	7	7	2	4	1	1	62	NA	NA	1	NA
63901	7	2	1	12	NA	2	2	1	155	NA	NA	1	1	NA	7	NA	NA	NA	2	1	2	2	2	2	1	2	2	1	20560.901695	20875.182272	2	96	2	2	0.27	6	6	1	3	0	1	34	NA	NA	1	NA
63902	7	2	1	68	NA	3	3	1	NA	2	NA	1	1	NA	NA	4	1	NA	1	2	2	1	2	2	1	2	2	1	143397.643998	144742.519652	2	98	10	10	4.76	2	2	0	0	2	1	68	1	4	1	NA
63903	7	2	1	19	NA	4	4	1	235	2	NA	1	1	NA	15	NA	NA	NA	1	2	2	1	2	2	1	2	2	1	13731.625553	14242.275028	1	100	14	14	3.93	3	3	0	1	0	2	47	1	5	4	NA
63904	7	2	2	42	NA	3	3	2	NA	2	NA	2	2	6	NA	4	4	3	1	2	2	1	2	2	NA	NA	NA	NA	113005.700223	113116.666806	1	99	10	10	5	1	1	0	0	0	2	42	2	4	4	NA
63905	7	2	1	23	NA	5	6	1	NA	2	NA	2	2	2	NA	4	5	NA	1	2	1	1	2	1	NA	NA	NA	NA	14979.624397	15387.451243	1	102	3	2	0.73	2	1	0	0	0	1	24	2	4	5	NA
63906	7	2	1	8	NA	4	4	2	98	NA	NA	1	1	NA	1	NA	NA	NA	1	1	2	1	2	2	1	2	2	1	11324.954668	11525.075349	1	93	4	4	1.03	3	3	1	1	0	2	35	2	3	4	NA
63907	7	2	1	60	NA	4	4	1	NA	1	1	1	1	NA	NA	5	6	NA	1	2	2	1	2	2	1	2	2	1	11492.781131	11582.681279	1	100	15	14	5	2	1	0	0	2	1	60	1	5	6	NA
63908	7	2	1	55	NA	1	1	2	NA	2	NA	2	1	7	NA	2	1	NA	2	2	2	2	2	2	2	2	2	2	22446.308035	22116.943066	2	94	7	7	1.33	6	6	0	1	0	1	55	2	2	1	1
63909	7	2	2	62	NA	3	3	1	NA	2	NA	1	1	NA	NA	4	1	NA	1	2	2	1	2	2	1	2	2	1	43972.04458	44690.47559	2	96	3	3	0.95	2	2	0	0	2	2	62	1	4	1	4
63910	7	1	2	41	NA	3	3	NA	NA	2	NA	1	1	NA	NA	5	1	3	1	2	2	1	2	2	NA	NA	NA	NA	134076.17118	0	1	98	15	15	5	3	3	0	0	0	2	41	1	5	1	NA
63911	7	2	2	67	NA	4	4	2	NA	2	NA	1	1	NA	NA	4	3	NA	1	2	2	1	2	2	1	2	2	1	10083.559248	10533.779383	1	96	9	9	4.92	1	1	0	0	1	2	67	1	4	3	NA
63912	7	2	1	28	NA	5	6	2	NA	2	NA	1	1	NA	NA	5	5	NA	1	2	2	1	2	2	1	2	2	1	11477.00145	11789.46785	2	100	12	5	1.88	5	1	0	0	0	1	22	NA	NA	5	NA
63913	7	2	1	18	NA	2	2	2	223	2	NA	1	1	NA	10	NA	NA	NA	1	2	2	1	2	2	1	2	2	1	14081.782012	14391.713696	2	90	2	2	0.25	5	5	0	1	0	2	41	2	4	1	NA
63914	7	2	2	7	NA	1	1	1	88	NA	NA	1	1	NA	1	NA	NA	NA	1	1	2	1	2	2	NA	NA	NA	NA	15962.145468	16535.37648	2	98	9	9	2.6	4	4	0	2	0	1	30	1	2	1	2
63915	7	2	2	40	NA	3	3	2	NA	2	NA	1	1	NA	NA	4	1	2	1	2	2	1	2	2	1	2	2	1	20048.680628	20209.076405	2	95	7	7	1.13	6	6	0	3	1	1	52	1	4	1	4
63916	7	2	1	34	NA	3	3	1	NA	2	NA	1	1	NA	NA	2	1	NA	1	2	2	1	2	2	1	2	2	1	19788.748292	21708.160855	1	94	4	4	0.59	5	5	0	3	0	1	34	1	2	1	4
63917	7	2	1	71	NA	2	2	1	NA	2	NA	2	1	8	NA	4	1	NA	1	2	2	1	2	2	1	2	2	NA	14055.866747	14300.892374	2	93	5	5	1.32	2	2	0	0	2	1	71	2	4	1	1
63918	7	2	1	49	NA	3	3	2	NA	2	NA	1	1	NA	NA	5	1	NA	1	2	2	1	2	2	1	2	2	1	152858.509804	157853.944421	1	95	12	12	NA	3	3	0	0	0	1	49	1	5	1	NA
63919	7	2	1	2	NA	1	1	2	31	NA	NA	1	1	NA	NA	NA	NA	NA	1	1	2	1	2	2	NA	NA	NA	NA	11160.282155	11957.436882	2	97	2	2	0.27	3	3	2	0	0	2	19	1	3	NA	NA
63920	7	2	2	29	NA	3	3	1	NA	2	NA	1	1	NA	NA	3	1	1	1	2	2	1	2	2	1	2	2	1	104934.725755	109561.954446	2	98	10	10	4.42	2	2	0	0	0	1	31	1	4	1	3
63921	7	2	1	3	NA	4	4	2	43	NA	NA	1	1	NA	NA	NA	NA	NA	1	1	2	1	2	2	NA	NA	NA	NA	8402.233801	8920.908511	2	101	1	1	0.1	6	6	1	2	1	2	27	1	2	1	2
63922	7	2	2	38	NA	5	6	2	NA	2	NA	2	1	6	NA	4	5	2	1	2	2	1	2	2	1	2	2	3	14767.290807	18767.43866	2	90	5	5	1.43	2	2	0	1	0	2	38	2	4	5	NA
63923	7	2	2	52	NA	4	4	2	NA	2	NA	1	1	NA	NA	5	1	NA	1	2	2	1	2	2	1	2	2	1	13728.308948	13391.816234	2	90	15	15	5	4	4	0	0	0	1	57	2	5	1	5
63924	7	2	2	29	NA	4	4	1	NA	2	NA	1	1	NA	NA	3	4	2	1	2	2	1	2	2	1	2	2	1	18730.678506	18151.501185	2	96	4	4	0.57	6	6	0	3	0	2	29	1	3	4	NA
63925	7	1	2	32	NA	3	3	NA	NA	2	NA	1	1	NA	NA	4	6	3	1	2	2	1	2	2	NA	NA	NA	NA	18933.643351	0	1	91	6	6	1.13	6	6	1	3	0	1	40	1	4	6	NA
63926	7	2	1	34	NA	4	4	1	NA	2	NA	1	1	NA	NA	4	1	NA	1	2	2	1	2	2	1	2	2	1	21317.283165	21013.422419	2	96	5	5	0.67	6	6	1	2	1	1	34	1	4	1	4
63927	7	2	1	37	NA	1	1	1	NA	2	NA	1	1	NA	NA	1	1	NA	2	2	1	1	2	1	2	2	2	2	34997.800447	34733.660984	2	96	3	3	0.46	5	5	1	2	0	1	37	1	1	1	2
63928	7	2	2	42	NA	4	4	2	NA	2	NA	2	1	8	NA	5	5	2	1	2	2	1	2	2	1	2	2	1	22754.478969	25596.207975	1	96	7	7	3.58	1	1	0	0	0	2	42	2	5	5	NA
63929	7	2	2	34	NA	2	2	2	NA	2	NA	2	1	99	NA	4	1	1	1	2	2	2	2	2	1	2	2	1	28899.648059	29089.927914	1	96	15	15	5	4	4	0	2	0	1	36	2	3	1	4
63930	7	2	1	4	NA	5	7	2	52	NA	NA	1	1	NA	NA	NA	NA	NA	1	1	2	1	2	2	NA	NA	NA	NA	7666.445036	8598.756895	1	96	6	6	1.34	3	3	1	0	0	2	42	2	4	6	NA
63931	7	1	2	32	NA	5	6	NA	NA	2	NA	2	1	4	NA	3	2	3	1	2	2	1	2	2	NA	NA	NA	NA	20584.427267	0	1	95	6	6	1.34	4	4	0	2	0	2	32	2	3	2	NA
63932	7	2	1	1	13	1	1	1	14	NA	NA	1	1	NA	NA	NA	NA	NA	1	1	2	1	2	2	NA	NA	NA	NA	15546.999135	15290.852049	2	98	10	10	3.82	3	3	1	0	0	2	33	1	4	1	2
63933	7	2	2	6	NA	3	3	2	76	NA	NA	1	1	NA	0	NA	NA	NA	1	1	2	1	2	2	NA	NA	NA	NA	19880.837381	19632.404233	1	95	2	2	0.22	4	4	2	1	0	2	22	1	2	5	NA
63934	7	2	1	18	NA	2	2	2	227	2	NA	1	1	NA	13	NA	NA	NA	1	2	2	1	2	2	1	2	2	1	26628.917773	31355.430562	1	101	5	5	0.51	7	7	0	3	2	1	75	2	1	1	1
63935	7	2	1	17	NA	3	3	2	209	2	NA	1	1	NA	11	NA	NA	NA	1	2	2	1	2	2	1	2	2	1	20991.942732	21394.366957	1	91	3	3	0.62	3	3	0	1	0	2	55	1	4	4	NA
63936	7	2	1	35	NA	3	3	1	NA	2	NA	1	1	NA	NA	5	5	NA	1	2	2	1	2	2	NA	NA	NA	NA	110819.46221	119829.247006	2	96	10	7	3.67	2	1	0	0	0	1	35	1	5	5	NA
63937	7	2	2	15	NA	4	4	1	192	NA	NA	1	1	NA	9	NA	NA	NA	1	1	2	1	2	2	1	2	2	1	12744.907234	12578.013387	2	93	7	7	2.78	2	2	0	1	0	2	54	1	4	3	NA
63938	7	2	2	12	NA	4	4	1	156	NA	NA	1	1	NA	6	NA	NA	NA	1	1	2	1	2	2	1	2	2	1	12208.965913	12602.394285	2	100	15	15	4.97	5	5	0	2	1	2	42	1	5	1	5
63939	7	2	1	66	NA	4	4	2	NA	1	1	1	1	NA	NA	2	1	NA	1	2	2	1	2	2	1	2	2	1	9221.19173	9293.322792	2	95	5	5	1.32	2	2	0	0	2	1	66	1	2	1	4
63940	7	2	1	15	NA	2	2	2	183	NA	NA	1	1	NA	9	NA	NA	NA	2	1	2	1	2	2	1	2	2	1	16033.31661	16386.200415	2	90	10	10	3.13	4	4	1	2	0	2	39	1	5	4	NA
63941	7	2	2	53	NA	5	6	1	NA	2	NA	2	1	6	NA	5	1	NA	1	2	2	1	2	2	1	2	2	1	14680.520497	15280.64157	3	91	9	9	3.24	3	3	0	1	1	1	64	2	2	1	5
63942	7	2	2	42	NA	3	3	2	NA	2	NA	1	1	NA	NA	2	1	2	1	2	2	1	2	2	NA	NA	NA	NA	145772.192378	148626.818504	1	95	12	12	NA	6	6	2	0	0	2	42	1	2	1	5
63943	7	2	2	29	NA	3	3	2	NA	2	NA	1	1	NA	NA	4	6	2	1	2	2	1	2	2	1	2	2	1	137368.929197	138597.101074	1	91	8	7	3.21	2	1	0	0	0	1	33	1	5	6	NA
63944	7	2	1	20	NA	3	3	2	NA	2	NA	1	1	NA	NA	3	5	NA	1	2	2	1	2	2	1	2	2	1	39031.957066	39875.03294	1	95	77	77	NA	3	3	0	0	0	2	41	1	2	5	NA
63945	7	2	2	29	NA	3	3	1	NA	2	NA	1	1	NA	NA	5	5	2	1	2	2	1	2	2	1	2	2	1	87611.353116	90505.825807	2	92	10	10	5	1	1	0	0	0	2	29	1	5	5	NA
63946	7	2	1	39	NA	3	3	1	NA	2	NA	1	1	NA	NA	2	1	NA	1	2	2	1	2	2	1	2	2	1	15867.258653	19649.848899	3	91	6	6	1.22	5	5	1	2	0	2	37	1	4	1	2
63947	7	2	1	1	16	4	4	1	17	NA	NA	1	1	NA	NA	NA	NA	NA	1	1	2	1	2	2	NA	NA	NA	NA	6376.965739	6454.74783	2	100	6	6	1.51	3	3	1	0	0	1	29	1	3	1	4
63948	7	2	2	50	NA	4	4	1	NA	2	NA	1	1	NA	NA	3	6	NA	1	2	2	1	2	2	1	2	2	1	24351.694017	24510.535836	1	100	12	14	5	2	1	0	0	0	2	50	1	3	6	NA
63949	7	2	2	50	NA	2	2	1	NA	2	NA	2	1	6	NA	3	1	NA	1	2	2	1	2	2	1	2	2	1	18295.488967	19299.909712	2	103	12	12	NA	4	4	0	1	0	2	50	2	3	1	4
63950	7	2	2	28	NA	4	4	2	NA	2	NA	1	1	NA	NA	5	5	2	1	2	2	1	2	2	1	2	2	1	22531.325817	21485.967466	2	91	15	15	5	4	4	0	0	1	1	61	NA	NA	1	2
63951	7	2	1	14	NA	4	4	2	178	NA	NA	1	1	NA	8	NA	NA	NA	1	1	2	1	2	2	1	2	2	1	11806.79775	12091.578602	1	91	15	15	5	6	6	1	2	0	2	42	2	5	1	5
63952	7	2	2	10	NA	3	3	1	123	NA	NA	1	1	NA	4	NA	NA	NA	1	1	2	1	2	2	1	2	2	1	63812.58912	64724.869865	3	91	15	15	5	2	2	0	1	0	1	42	1	5	2	NA
63953	7	2	2	31	NA	1	1	1	NA	2	NA	1	1	NA	NA	4	1	1	1	2	2	1	2	2	1	2	2	1	39561.667842	38764.112139	3	92	7	7	1.49	5	5	0	2	1	2	62	1	4	2	NA
63954	7	2	1	41	NA	5	6	2	NA	2	NA	2	1	6	NA	3	1	NA	1	2	1	1	2	1	NA	NA	NA	NA	17249.311662	20609.214634	2	91	6	6	1.57	3	3	0	1	0	1	41	2	3	1	3
63955	7	2	2	65	NA	3	3	2	NA	2	NA	1	1	NA	NA	5	3	NA	1	2	2	1	2	2	1	2	2	1	128294.718377	130390.843426	1	93	15	12	NA	4	1	0	0	3	1	80	1	5	2	NA
63956	7	2	2	33	NA	3	3	2	NA	2	NA	1	1	NA	NA	5	1	2	1	2	2	1	2	2	NA	NA	NA	NA	87648.893016	94490.113574	2	91	15	15	5	4	4	2	0	0	2	33	1	5	1	5
63957	7	2	2	59	NA	1	1	1	NA	2	NA	1	1	NA	NA	3	5	NA	1	2	2	1	2	2	1	2	2	1	19676.781212	23812.59189	1	103	7	7	1.33	5	5	0	1	1	1	28	1	2	1	3
63958	7	2	2	60	NA	2	2	1	NA	2	NA	2	1	7	NA	3	2	NA	2	2	2	1	2	2	2	2	1	2	11851.128358	12729.036357	2	93	6	6	0.64	7	7	2	1	3	2	60	2	3	2	NA
63959	7	2	1	41	NA	3	3	2	NA	2	NA	1	1	NA	NA	3	6	NA	1	2	2	1	2	2	1	2	2	1	27356.080541	28129.563738	1	101	6	6	1.17	4	4	0	1	0	1	41	1	3	6	NA
63960	7	2	1	21	NA	4	4	2	NA	2	NA	1	1	NA	NA	4	5	NA	1	2	2	1	2	2	1	2	2	1	25651.892165	25126.271361	1	97	6	6	1.41	3	3	0	1	0	2	51	1	4	5	NA
63961	7	2	2	0	9	1	1	1	11	NA	NA	1	1	NA	NA	NA	NA	NA	1	1	2	1	2	2	NA	NA	NA	NA	6699.512423	6879.514499	3	91	15	14	4.03	5	4	2	0	0	1	42	2	4	1	5
63962	7	1	2	80	NA	3	3	NA	NA	2	NA	1	1	NA	NA	3	2	NA	1	2	2	1	2	2	NA	NA	NA	NA	54095.581484	0	2	91	6	6	2.24	1	1	0	0	1	2	80	1	3	2	NA
63963	7	2	1	72	NA	3	3	1	NA	1	2	1	1	NA	NA	5	1	NA	1	2	2	1	2	2	1	2	2	NA	83244.241244	88112.194036	2	102	15	15	5	2	2	0	0	2	1	72	1	5	1	NA
63964	7	2	1	62	NA	3	3	1	NA	2	NA	1	1	NA	NA	5	1	NA	1	2	2	1	2	2	1	2	2	1	85786.890667	86591.455494	2	96	15	15	5	3	2	0	0	1	1	62	1	5	1	2
63965	7	2	1	72	NA	3	3	1	NA	1	2	1	1	NA	NA	3	1	NA	1	2	2	1	2	2	1	2	2	NA	19115.0887	22519.216384	2	98	6	6	1.26	4	4	0	1	2	2	63	1	3	1	3
63966	7	2	2	34	NA	4	4	2	NA	2	NA	1	1	NA	NA	4	6	2	1	2	2	1	2	2	NA	NA	NA	NA	26426.249254	26363.744856	1	99	7	1	0.24	2	1	0	0	0	2	38	1	5	6	NA
63967	7	2	2	24	NA	5	6	1	NA	2	NA	2	2	2	NA	5	5	2	1	2	2	1	2	2	NA	NA	NA	NA	16929.836231	18556.498474	2	101	8	5	1.84	2	1	0	0	0	2	27	2	5	5	NA
63968	7	2	2	61	NA	2	2	1	NA	2	NA	2	2	6	NA	1	3	NA	2	2	2	1	2	2	2	2	2	2	10310.145764	11073.900839	1	100	13	13	NA	4	4	0	1	1	1	26	2	3	5	NA
63969	7	2	1	8	NA	4	4	1	106	NA	NA	1	1	NA	2	NA	NA	NA	1	1	2	1	2	2	1	2	2	1	9173.220503	9355.60378	2	96	4	4	0.57	6	6	0	3	0	2	29	1	3	4	NA
63970	7	2	2	9	NA	5	6	1	120	NA	NA	1	1	NA	3	NA	NA	NA	1	1	2	1	2	2	1	2	2	1	10235.530383	11121.127441	1	100	7	7	2.51	2	2	0	1	0	2	37	2	5	3	NA
63971	7	2	2	36	NA	5	6	1	NA	2	NA	2	2	1	NA	3	1	2	1	2	1	1	2	2	1	2	1	NA	21470.176619	21617.60214	1	98	7	7	2.71	2	2	0	0	0	1	43	1	3	1	3
63972	7	2	1	15	NA	3	3	2	189	NA	NA	1	1	NA	9	NA	NA	NA	1	1	2	1	2	2	1	2	2	1	74123.161671	78732.269389	1	93	15	15	4.59	4	4	0	1	0	1	57	1	5	1	5
63973	7	2	2	15	NA	5	6	2	190	NA	NA	1	1	NA	9	NA	NA	NA	1	1	2	1	2	2	1	2	2	1	12224.9472	12547.183925	1	97	14	14	2.72	7	7	0	2	0	1	40	1	5	1	5
63974	7	2	1	53	NA	3	3	1	NA	2	NA	1	1	NA	NA	5	1	NA	1	2	2	1	2	2	NA	NA	NA	NA	139662.869107	140583.8015	1	100	15	15	5	3	3	0	0	0	1	53	1	5	1	4
63975	7	2	2	6	NA	4	4	1	80	NA	NA	1	1	NA	0	NA	NA	NA	1	1	2	1	2	2	NA	NA	NA	NA	9309.947844	9472.353128	2	98	2	2	0.31	4	4	2	1	0	2	27	1	2	4	NA
63976	7	2	1	1	13	4	4	1	14	NA	NA	1	1	NA	NA	NA	NA	NA	1	1	2	1	2	2	NA	NA	NA	NA	8022.100831	8575.148723	2	102	7	7	1.53	5	5	1	3	0	2	36	1	5	5	NA
63977	7	2	2	22	NA	4	4	2	NA	2	NA	1	1	NA	NA	3	5	2	1	2	2	1	2	2	1	2	2	1	18070.666316	17713.108755	1	99	6	6	1.46	3	3	0	0	1	2	80	NA	NA	2	NA
63978	7	2	1	12	NA	2	2	1	146	NA	NA	2	2	1	6	NA	NA	NA	2	1	2	2	2	2	NA	NA	NA	NA	15674.964193	15512.049412	2	93	9	9	1.49	7	7	0	3	0	2	41	2	5	1	5
63979	7	2	1	8	NA	3	3	2	105	NA	NA	1	1	NA	3	NA	NA	NA	1	1	2	1	2	2	1	2	2	1	65374.972543	69123.624578	1	90	15	15	5	4	4	0	2	0	1	37	1	5	1	5
63980	7	2	2	6	NA	4	4	2	79	NA	NA	1	1	NA	0	NA	NA	NA	1	1	2	1	2	2	NA	NA	NA	NA	7814.742747	8095.069503	2	95	7	7	2.64	2	2	0	1	0	1	48	1	2	77	NA
63981	7	2	2	6	NA	3	3	1	82	NA	NA	1	1	NA	0	NA	NA	NA	1	1	2	1	2	2	NA	NA	NA	NA	43528.185872	43349.34959	1	92	8	8	1.45	6	6	1	3	0	1	36	1	3	1	4
63982	7	2	2	69	NA	3	3	2	NA	2	NA	1	1	NA	NA	4	2	NA	1	2	2	1	2	2	1	2	2	1	41983.304745	42669.243011	1	101	7	7	2.31	3	2	0	0	1	2	69	1	4	2	NA
63983	7	2	1	31	NA	3	3	1	NA	2	NA	1	1	NA	NA	2	1	NA	1	2	2	1	2	2	1	2	2	1	94698.084211	97410.286035	1	101	5	5	0.89	5	5	1	2	0	1	31	1	2	1	1
63984	7	2	1	24	NA	5	7	2	NA	2	NA	2	2	2	NA	4	5	NA	1	2	2	1	2	2	1	2	2	1	33942.93341	34470.44913	3	91	6	6	2.04	2	2	0	0	0	1	24	2	4	5	NA
63985	7	2	1	5	NA	2	2	2	70	NA	NA	2	2	2	NA	NA	NA	NA	2	1	2	2	2	2	NA	NA	NA	NA	12403.412256	12420.172189	2	90	2	2	0.32	4	4	1	2	0	2	34	2	1	77	NA
63986	7	2	1	75	NA	1	1	2	NA	2	NA	2	1	9	NA	1	1	NA	2	2	2	1	2	2	2	1	2	NA	16607.774808	17550.450209	1	101	3	3	0.93	2	2	0	0	2	1	75	2	1	1	1
63987	7	2	1	0	1	4	4	2	2	NA	NA	1	1	NA	NA	NA	NA	NA	1	1	2	1	2	2	NA	NA	NA	NA	6238.040326	6448.58866	1	93	10	10	2.91	4	4	2	0	0	2	27	1	5	1	4
63988	7	2	1	4	NA	1	1	1	55	NA	NA	1	1	NA	NA	NA	NA	NA	2	1	2	2	2	2	NA	NA	NA	NA	16775.083123	16797.750213	2	98	2	2	0.27	4	4	2	0	0	2	20	2	2	6	NA
63989	7	2	2	53	NA	5	7	2	NA	2	NA	1	1	NA	NA	5	3	NA	1	2	2	1	2	2	1	2	2	1	31785.728924	32871.467684	1	101	3	3	0.92	2	2	0	1	0	2	53	1	5	3	NA
63990	7	2	1	17	NA	5	6	2	204	2	NA	1	1	NA	10	NA	NA	NA	1	2	2	1	2	2	1	2	2	1	6666.045669	7317.485505	3	90	13	13	NA	3	3	0	2	0	2	41	2	3	4	NA
63991	7	2	2	44	NA	4	4	2	NA	2	NA	1	1	NA	NA	3	5	2	1	2	2	1	2	2	NA	NA	NA	NA	22707.329726	23247.668083	2	97	2	2	0.27	4	4	0	2	0	1	51	1	2	4	NA
63992	7	2	1	44	NA	3	3	2	NA	2	NA	1	1	NA	NA	4	5	NA	1	2	2	1	2	2	1	2	2	1	19696.958879	19993.739669	2	95	1	1	0.4	1	1	0	0	0	1	44	1	4	5	NA
63993	7	2	1	8	NA	1	1	1	103	NA	NA	1	1	NA	2	NA	NA	NA	1	1	2	1	2	2	1	2	2	1	13927.458372	14007.413517	3	92	7	7	1.41	5	5	1	2	0	1	40	1	3	1	4
63994	7	2	2	9	NA	4	4	1	115	NA	NA	1	1	NA	3	NA	NA	NA	1	1	2	1	2	2	1	2	2	1	12120.418061	13050.526646	2	101	1	1	0.21	4	4	1	2	0	2	26	1	3	5	NA
63995	7	2	1	56	NA	4	4	2	NA	2	NA	1	1	NA	NA	2	2	NA	1	2	2	1	2	2	NA	NA	NA	NA	16851.334496	16987.280633	2	95	1	1	0	1	1	0	0	0	1	56	1	2	2	NA
63996	7	2	1	35	NA	4	4	2	NA	2	NA	1	1	NA	NA	3	6	NA	1	2	2	1	2	2	1	2	2	1	19478.738759	23024.340691	1	90	7	7	2.1	3	3	0	1	0	1	35	1	3	6	NA
63997	7	2	2	79	NA	3	3	2	NA	2	NA	2	2	6	NA	1	2	NA	1	2	2	1	2	2	1	2	2	NA	27102.582153	29013.853259	1	93	13	13	NA	1	1	0	0	1	2	79	2	1	2	NA
63998	7	2	2	48	NA	4	4	2	NA	2	NA	1	1	NA	NA	5	5	NA	1	2	2	1	2	2	1	2	2	1	29448.834066	32687.247837	1	97	9	9	5	1	1	0	0	0	2	48	1	5	5	NA
63999	7	2	2	44	NA	5	6	1	NA	2	NA	2	1	5	NA	5	1	2	1	2	2	1	2	2	NA	NA	NA	NA	14254.989855	14385.318229	1	103	15	15	3.7	5	5	0	2	1	1	55	1	5	1	5
64000	7	2	1	31	NA	4	4	2	NA	2	NA	1	1	NA	NA	3	5	NA	1	2	2	NA	NA	NA	1	2	2	1	17879.023129	20112.694262	2	90	NA	NA	NA	1	1	0	0	0	1	31	1	3	5	NA
64001	7	2	1	7	NA	4	4	1	92	NA	NA	1	1	NA	1	NA	NA	NA	1	1	2	1	2	2	NA	NA	NA	NA	13423.881856	14062.200951	2	101	5	5	0.89	4	4	1	1	1	2	38	1	4	77	NA
64002	7	2	1	80	NA	3	3	2	NA	2	NA	2	1	9	NA	5	1	NA	1	2	2	1	2	2	1	2	2	NA	31039.556381	33443.834712	1	96	15	15	5	2	2	0	0	2	2	80	1	5	1	5
64003	7	2	2	47	NA	3	3	2	NA	2	NA	1	1	NA	NA	3	1	NA	1	2	2	1	2	2	1	2	2	1	138322.767578	143283.052066	1	95	14	14	5	2	2	0	0	0	1	54	1	4	1	3
64004	7	2	2	0	10	1	1	2	10	NA	NA	1	1	NA	NA	NA	NA	NA	2	1	2	1	2	2	NA	NA	NA	NA	6331.376224	6501.48724	2	97	4	4	0.6	6	6	2	2	0	1	35	2	2	6	NA
64005	7	2	2	12	NA	1	1	1	152	NA	NA	2	2	3	6	NA	NA	NA	1	1	2	1	2	2	1	2	2	1	18515.058419	19512.090709	2	96	5	5	0.76	5	5	1	2	0	1	44	2	1	1	3
64006	7	2	2	9	NA	5	7	1	116	NA	NA	1	1	NA	3	NA	NA	NA	1	1	2	1	2	2	1	2	2	1	19608.444487	19549.535258	2	98	3	3	0.38	5	5	0	4	0	2	39	1	4	5	NA
64007	7	1	1	0	7	1	1	NA	NA	NA	NA	1	1	NA	NA	NA	NA	NA	1	1	2	2	2	2	NA	NA	NA	NA	7530.249163	0	2	102	12	12	NA	6	6	1	0	0	2	53	1	4	1	1
64008	7	2	1	4	NA	4	4	2	54	NA	NA	1	1	NA	NA	NA	NA	NA	1	1	2	1	2	2	NA	NA	NA	NA	8123.332359	8458.989525	1	96	14	14	2.58	6	6	2	2	0	1	40	2	4	1	4
64009	7	2	1	32	NA	5	6	1	NA	2	NA	2	2	2	NA	5	1	NA	1	2	2	1	2	2	NA	NA	NA	NA	18666.270458	19921.991676	2	93	77	77	NA	2	2	0	0	0	2	28	2	5	1	5
64010	7	1	1	3	NA	4	4	NA	NA	NA	NA	1	1	NA	NA	NA	NA	NA	1	1	2	1	2	2	NA	NA	NA	NA	13345.162299	0	2	102	14	14	4.86	3	3	1	0	0	1	30	1	5	1	5
64011	7	2	2	80	NA	3	3	1	NA	2	NA	1	1	NA	NA	3	2	NA	1	2	2	1	2	2	1	2	2	NA	27118.033816	33710.198359	1	94	5	5	1.39	2	2	0	0	2	1	60	1	1	5	NA
64012	7	2	2	16	NA	3	3	2	205	NA	NA	1	1	NA	10	NA	NA	NA	1	2	2	1	2	2	1	2	2	1	27482.814969	29965.467716	2	95	7	7	1.13	6	6	0	3	1	1	52	1	4	1	4
64013	7	2	1	80	NA	5	6	2	NA	2	NA	2	1	5	NA	5	2	NA	1	2	2	1	2	2	1	2	2	NA	8606.120537	9222.025464	1	93	2	2	0.69	1	1	0	0	1	1	80	2	5	2	NA
64014	7	2	2	20	NA	4	4	1	NA	2	NA	1	1	NA	NA	4	5	2	1	2	2	1	2	2	1	2	2	1	26141.606772	25260.281919	1	92	9	6	2.24	3	1	0	0	0	2	21	NA	NA	5	NA
64015	7	2	1	32	NA	1	1	2	NA	2	NA	1	1	NA	NA	4	6	NA	1	2	2	1	2	2	1	2	2	1	45691.377881	46792.745533	3	91	14	14	5	2	2	0	0	0	1	32	1	4	6	NA
64016	7	2	2	0	8	2	2	2	9	NA	NA	1	1	NA	NA	NA	NA	NA	1	1	2	1	2	2	NA	NA	NA	NA	5234.186769	5271.49441	2	90	3	3	0.46	5	5	3	0	0	2	22	1	2	5	NA
64017	7	2	2	24	NA	3	3	2	NA	2	NA	1	1	NA	NA	4	1	2	1	2	2	1	2	2	1	2	2	1	128585.755579	132183.659765	2	97	9	9	4.08	2	2	0	0	0	2	24	1	4	1	3
64018	7	2	1	35	NA	4	4	2	NA	1	2	1	1	NA	NA	4	1	NA	1	2	2	1	2	2	1	2	2	1	18289.793332	18322.51979	1	99	10	10	3.13	4	4	0	2	0	1	35	1	4	1	5
64019	7	2	2	10	NA	2	2	2	123	NA	NA	1	1	NA	4	NA	NA	NA	2	1	2	1	2	2	1	2	2	1	13154.122703	13626.512275	1	93	9	9	2.46	4	4	0	2	0	1	35	2	1	1	1
64020	7	2	2	17	NA	5	6	2	209	2	NA	1	1	NA	10	NA	NA	NA	1	2	2	1	2	2	1	2	2	1	11225.761275	11659.847432	2	91	8	8	2.34	4	4	0	2	0	1	56	2	5	1	5
64021	7	2	2	62	NA	1	1	1	NA	2	NA	1	1	NA	NA	5	1	NA	1	2	2	1	2	2	1	2	2	1	13057.178942	13648.591881	1	102	10	10	4.42	2	2	0	0	2	2	62	1	5	1	4
64022	7	2	2	27	NA	4	4	2	NA	2	NA	1	1	NA	NA	5	5	2	1	2	2	1	2	2	1	2	2	1	14516.765165	13843.248577	3	90	15	15	4.34	4	4	0	0	1	1	65	1	3	1	4
64023	7	2	1	80	NA	1	1	1	NA	1	1	1	1	NA	NA	1	2	NA	1	2	2	1	2	2	1	2	2	NA	14200.083364	15006.095575	2	98	99	99	NA	1	1	0	0	1	1	80	1	1	2	NA
64024	7	2	2	62	NA	3	3	1	NA	2	NA	1	1	NA	NA	4	3	NA	1	2	2	1	2	2	1	2	2	1	94637.019439	96511.799704	1	94	4	4	1.71	1	1	0	0	1	2	62	1	4	3	NA
64025	7	2	1	31	NA	3	3	1	NA	2	NA	2	1	7	NA	5	6	NA	1	2	2	1	2	2	1	2	2	1	88274.617148	90802.847573	2	92	15	14	5	2	1	0	0	0	2	29	1	5	6	NA
64026	7	2	2	29	NA	4	4	1	NA	2	NA	1	1	NA	NA	4	5	2	1	2	2	1	2	2	1	2	2	1	18097.801029	17207.598344	2	97	NA	99	NA	7	6	2	1	1	2	56	1	3	5	NA
64027	7	2	2	5	NA	3	3	1	67	NA	NA	1	1	NA	NA	NA	NA	NA	1	1	2	1	2	2	NA	NA	NA	NA	25864.922734	27487.163063	1	95	7	2	0.35	5	4	1	2	0	1	26	1	4	6	NA
64028	7	2	1	11	NA	2	2	2	142	NA	NA	1	1	NA	4	NA	NA	NA	2	1	2	1	2	2	1	2	2	1	9390.522479	9862.720437	2	90	1	1	0.14	2	2	0	1	0	2	36	1	3	3	NA
64029	7	2	1	22	NA	1	1	1	NA	2	NA	1	1	NA	NA	3	5	NA	1	2	2	NA	NA	NA	1	2	2	1	39915.513053	41236.907607	2	98	7	7	1.53	5	5	0	0	0	2	48	1	3	5	NA
64030	7	2	1	6	NA	2	2	1	78	NA	NA	1	1	NA	0	NA	NA	NA	2	1	2	1	2	2	NA	NA	NA	NA	14821.597351	14686.992722	3	92	6	6	0.86	7	7	1	4	0	2	36	2	1	1	1
64031	7	2	2	19	NA	1	1	1	233	2	NA	1	1	NA	13	NA	NA	NA	2	2	2	2	2	2	1	2	2	NA	16781.078148	17658.768186	2	103	77	77	NA	5	5	0	2	0	2	45	2	4	5	NA
64032	7	2	1	46	NA	1	1	1	NA	2	NA	1	1	NA	NA	4	3	NA	1	2	2	1	2	2	1	2	2	1	36319.60275	35786.668567	1	103	8	8	4.48	1	1	0	0	0	1	46	1	4	3	NA
64033	7	2	2	64	NA	5	6	2	NA	2	NA	2	2	1	NA	5	1	NA	1	2	1	1	2	2	1	2	1	3	14102.354333	14646.654863	3	91	7	7	2.16	3	3	1	0	1	2	36	2	5	1	NA
64034	7	2	2	62	NA	1	1	1	NA	2	NA	2	2	6	NA	1	1	NA	2	2	2	2	2	2	2	2	2	2	13473.304889	14578.166065	2	96	5	5	0.68	6	6	0	3	2	1	60	2	1	1	1
64035	7	2	1	8	NA	2	2	1	98	NA	NA	1	1	NA	2	NA	NA	NA	2	1	2	1	2	2	1	2	2	NA	15039.041447	15306.786696	3	91	5	5	0.89	4	4	0	2	2	1	61	2	3	1	4
64036	7	2	1	69	NA	3	3	1	NA	1	1	1	1	NA	NA	4	6	NA	1	2	2	1	2	2	1	2	2	1	28953.774534	28658.225591	1	98	6	5	1.93	2	1	0	0	2	1	69	1	4	6	NA
64037	7	2	1	28	NA	5	7	1	NA	2	NA	1	1	NA	NA	5	6	NA	1	2	2	1	2	2	1	2	2	1	12538.868652	13740.340257	2	95	15	15	5	4	1	0	0	0	1	29	NA	NA	99	NA
64038	7	2	1	4	NA	4	4	2	53	NA	NA	1	1	NA	NA	NA	NA	NA	1	1	2	1	2	2	NA	NA	NA	NA	8325.511113	9180.237397	2	99	6	6	1.13	4	4	1	1	0	1	33	1	3	6	NA
64039	7	2	2	0	4	4	4	2	4	NA	NA	1	1	NA	NA	NA	NA	NA	1	1	2	1	2	2	NA	NA	NA	NA	3689.415307	3729.699375	2	99	13	13	NA	4	4	1	0	0	2	50	1	2	1	9
64040	7	2	1	31	NA	5	7	2	NA	2	NA	1	1	NA	NA	4	5	NA	1	2	2	1	2	2	1	2	2	1	19185.622388	19060.093906	2	95	5	1	0	3	1	0	0	0	1	31	1	4	5	NA
64041	7	2	1	9	NA	4	4	1	109	NA	NA	1	1	NA	2	NA	NA	NA	1	1	2	1	2	2	1	2	2	NA	10122.702296	10692.492997	2	100	77	77	NA	4	4	0	1	1	2	28	1	3	5	NA
64042	7	2	1	39	NA	3	3	2	NA	2	NA	1	1	NA	NA	2	1	NA	1	2	2	1	2	2	1	2	2	1	16905.961576	17944.772858	2	94	4	4	1.16	2	2	0	0	0	1	39	1	2	1	5
64043	7	2	1	14	NA	4	4	2	177	NA	NA	2	2	4	10	NA	NA	NA	1	1	2	1	2	2	1	2	2	1	11523.287163	11546.069645	1	96	8	8	2.17	4	4	0	2	0	2	45	2	5	4	NA
64044	7	2	2	8	NA	1	1	1	107	NA	NA	1	1	NA	2	NA	NA	NA	2	1	2	2	2	2	1	2	2	1	10870.942302	11918.469007	1	103	10	10	2.82	4	4	0	2	0	1	41	2	1	1	1
64045	7	2	2	4	NA	3	3	1	58	NA	NA	1	1	NA	NA	NA	NA	NA	1	1	2	1	2	2	NA	NA	NA	NA	52159.241328	54365.068635	1	100	6	6	1.18	5	5	2	2	0	2	40	1	5	3	NA
64046	7	2	2	39	NA	4	4	2	NA	2	NA	1	1	NA	NA	2	6	2	1	2	2	1	2	2	1	2	2	1	38500.994547	38409.930489	2	91	2	2	0.81	1	1	0	0	0	2	39	1	2	6	NA
64047	7	2	2	34	NA	3	3	1	NA	2	NA	1	1	NA	NA	4	1	2	1	2	2	1	2	2	1	2	2	1	58826.425292	61096.366503	1	102	8	8	2.42	4	4	0	2	0	2	34	1	4	1	3
64048	7	2	2	54	NA	3	3	1	NA	2	NA	1	1	NA	NA	4	3	NA	1	2	2	1	2	2	1	2	2	1	150482.742079	150600.121666	2	98	8	8	3.67	2	2	0	0	0	2	54	1	4	3	NA
64049	7	2	2	16	NA	1	1	1	195	NA	NA	2	2	4	10	NA	NA	NA	1	2	2	2	2	2	1	2	2	1	15690.47168	16407.081535	1	102	5	5	0.62	7	7	1	3	0	1	49	2	2	1	1
64050	7	2	2	41	NA	3	3	2	NA	2	NA	1	1	NA	NA	4	1	2	1	2	2	1	2	2	1	2	2	1	35469.911999	45030.280097	2	91	3	3	0.86	2	2	0	0	0	2	41	1	4	1	3
64051	7	2	1	21	NA	2	2	2	NA	2	NA	2	2	4	NA	3	5	NA	1	2	2	NA	NA	NA	1	2	2	1	52571.533452	58252.213979	1	93	4	4	0.92	3	3	0	0	1	1	60	NA	NA	1	4
64052	7	2	1	60	NA	1	1	1	NA	2	NA	2	2	6	NA	1	4	NA	2	2	2	1	2	2	2	2	2	2	10004.038848	10557.19122	2	102	8	8	4.13	1	1	0	0	1	1	60	2	1	4	NA
64053	7	2	1	8	NA	1	1	2	102	NA	NA	1	1	NA	2	NA	NA	NA	1	1	2	1	2	2	1	2	2	1	13285.093011	13346.253362	2	94	6	6	1.15	5	5	1	2	0	1	33	1	2	1	2
64054	7	2	2	19	NA	4	4	2	233	2	NA	1	1	NA	14	NA	NA	NA	1	2	2	1	2	2	1	2	2	1	10484.6104	10912.740054	2	99	3	3	0.56	4	4	1	0	0	2	38	1	3	5	NA
64055	7	2	2	59	NA	4	4	2	NA	2	NA	1	1	NA	NA	3	2	NA	1	2	2	1	2	2	1	2	2	1	16033.091438	16414.611167	1	96	4	4	1.02	3	3	0	0	0	2	59	1	3	2	NA
64056	7	2	1	18	NA	3	3	2	221	2	NA	1	1	NA	10	NA	NA	NA	1	2	2	1	2	2	1	2	2	1	34847.322278	35515.35986	2	91	6	6	1.26	5	5	0	1	2	2	80	1	4	2	NA
64057	7	2	2	11	NA	3	3	1	141	NA	NA	1	1	NA	5	NA	NA	NA	1	1	2	1	2	2	1	2	2	1	38662.840486	39387.514697	2	92	15	15	5	5	5	0	3	0	2	46	1	5	1	5
64058	7	2	2	50	NA	4	4	2	NA	2	NA	2	2	4	NA	3	5	NA	1	2	2	1	2	2	1	2	2	1	15499.383981	15868.203732	2	99	5	5	1.26	3	3	1	0	0	2	50	2	3	5	NA
64059	7	2	2	68	NA	4	4	1	NA	2	NA	1	1	NA	NA	3	2	NA	1	2	2	1	2	2	1	2	2	1	12886.419545	13879.729659	2	97	1	1	0.22	1	1	0	0	1	2	68	1	3	2	NA
64060	7	2	2	2	NA	3	3	1	34	NA	NA	1	1	NA	NA	NA	NA	NA	1	1	2	1	2	2	NA	NA	NA	NA	27529.278041	30383.810541	1	92	5	5	1.05	3	3	1	1	0	2	35	1	4	5	NA
64061	7	2	2	47	NA	3	3	2	NA	2	NA	1	1	NA	NA	2	3	NA	1	2	2	1	2	2	NA	NA	NA	NA	35126.205635	35329.988956	1	95	1	1	0.17	2	2	0	1	0	2	47	1	2	3	NA
64062	7	2	2	10	NA	4	4	1	127	NA	NA	1	1	NA	4	NA	NA	NA	1	1	2	1	2	2	1	2	2	1	9309.947844	9654.826166	2	98	14	14	3.36	4	4	0	2	0	1	37	1	4	1	4
64063	7	2	2	62	NA	3	3	2	NA	2	NA	1	1	NA	NA	4	3	NA	1	2	2	1	2	2	1	2	2	1	32161.692893	32052.891523	1	99	2	2	0.78	1	1	0	0	1	2	62	1	4	3	NA
64064	7	2	2	46	NA	5	6	1	NA	2	NA	2	2	8	NA	5	1	NA	1	2	2	1	2	2	1	2	2	1	17668.324663	18093.708295	1	102	14	14	4.86	3	3	0	1	0	1	42	1	4	1	5
64065	7	2	1	46	NA	3	3	2	NA	2	NA	1	1	NA	NA	4	1	NA	1	2	2	1	2	2	1	2	2	1	106195.998472	105923.202819	1	93	15	15	5	2	2	0	0	0	1	46	1	4	1	5
64066	7	2	2	11	NA	2	2	1	142	NA	NA	2	2	3	6	NA	NA	NA	2	1	2	1	2	2	1	2	2	2	15929.068964	16501.112136	2	102	5	5	0.59	7	7	1	3	0	1	37	2	1	6	NA
64067	7	2	1	2	NA	2	2	1	31	NA	NA	1	1	NA	NA	NA	NA	NA	1	1	2	2	2	2	NA	NA	NA	NA	12915.99793	13324.846215	2	102	4	4	0.57	6	6	2	3	0	2	26	2	3	1	NA
64068	7	2	1	10	NA	1	1	1	131	NA	NA	1	1	NA	4	NA	NA	NA	2	1	2	2	2	2	1	2	2	1	12231.897958	12180.037346	1	100	7	7	1.3	5	5	0	3	0	1	43	2	2	1	4
64069	7	2	2	39	NA	3	3	1	NA	2	NA	1	1	NA	NA	5	6	2	1	2	2	1	2	2	1	2	2	1	74050.783686	75666.677003	1	94	6	6	1.31	3	3	0	0	0	2	46	1	5	6	NA
64070	7	2	2	7	NA	3	3	1	89	NA	NA	1	1	NA	0	NA	NA	NA	1	1	2	1	2	2	NA	NA	NA	NA	48532.852397	48387.04619	1	101	7	7	1.55	5	5	1	2	0	2	31	1	4	1	2
64071	7	2	1	67	NA	4	4	1	NA	2	NA	1	1	NA	NA	1	2	NA	1	2	2	1	2	2	1	2	2	1	11074.62349	11161.252677	2	101	5	5	0.89	4	4	1	1	1	2	38	1	4	77	NA
64072	7	2	2	50	NA	1	1	2	NA	2	NA	2	2	3	NA	1	1	NA	2	2	2	1	2	2	1	2	2	2	21828.388259	21942.221447	3	91	6	6	0.89	7	7	1	1	0	1	59	2	1	1	1
64073	7	2	1	13	NA	4	4	1	159	NA	NA	1	1	NA	7	NA	NA	NA	1	1	2	1	2	2	1	2	2	1	12972.249316	12937.057154	1	100	15	15	3.7	5	5	0	3	0	1	51	1	5	1	5
64074	7	1	1	50	NA	4	4	NA	NA	2	NA	1	1	NA	NA	3	1	NA	1	2	2	1	2	2	NA	NA	NA	NA	16287.780872	0	2	100	6	6	2.04	2	2	0	0	0	2	50	1	2	1	3
64075	7	2	1	22	NA	3	3	1	NA	2	NA	1	1	NA	NA	3	5	NA	1	2	2	1	2	2	1	2	2	1	34099.599202	35074.640491	1	94	2	2	0.42	3	3	0	0	0	2	52	1	4	1	1
64076	7	2	2	1	21	3	3	2	23	NA	NA	1	1	NA	NA	NA	NA	NA	1	1	2	1	2	2	NA	NA	NA	NA	26071.535804	27174.107547	1	93	10	10	2.48	5	5	2	1	0	1	40	2	5	1	5
64077	7	2	1	45	NA	4	4	1	NA	2	NA	1	1	NA	NA	3	1	NA	1	2	2	1	2	2	1	2	2	1	30489.729187	30783.113246	3	92	12	12	NA	3	2	0	0	0	1	45	1	3	1	3
64078	7	2	1	17	NA	4	4	1	206	2	NA	1	1	NA	10	NA	NA	NA	1	2	2	1	2	2	1	2	2	1	17606.165994	18260.901254	2	101	14	14	4.03	4	4	0	1	0	2	40	1	5	1	5
64079	7	2	2	25	NA	2	2	1	NA	2	NA	1	1	NA	NA	4	5	2	1	2	2	1	2	2	1	2	2	1	41328.871311	42415.982935	2	93	9	9	2.6	4	4	0	0	0	2	58	2	4	4	NA
64080	7	2	1	0	3	2	2	2	3	NA	NA	1	1	NA	NA	NA	NA	NA	1	1	2	1	2	2	NA	NA	NA	NA	7004.278208	7004.40731	1	93	5	5	1.3	3	3	1	1	0	2	28	2	4	5	NA
64081	7	2	1	11	NA	4	4	2	143	NA	NA	1	1	NA	6	NA	NA	NA	1	1	2	1	2	2	NA	NA	NA	NA	12176.538896	12387.770281	2	97	2	2	0.3	4	4	0	2	0	1	42	1	2	6	NA
64082	7	2	1	64	NA	3	3	2	NA	2	NA	2	2	5	NA	3	1	NA	1	2	2	1	2	2	1	2	2	1	167711.394252	169284.299948	1	101	10	10	4.63	2	2	0	0	1	1	64	2	3	1	4
64083	7	2	2	76	NA	3	3	2	NA	2	NA	1	1	NA	NA	3	2	NA	1	2	2	1	2	2	1	2	2	NA	30634.82105	30961.983694	1	95	7	7	2.16	3	3	0	0	1	1	45	1	3	1	4
64084	7	2	1	80	NA	3	3	1	NA	1	1	1	1	NA	NA	3	2	NA	1	2	2	1	2	2	1	2	2	NA	33810.591598	40546.042621	3	91	13	13	NA	3	3	0	1	1	1	80	1	3	2	NA
64085	7	2	2	13	NA	5	6	2	160	NA	NA	1	1	NA	7	NA	NA	NA	1	1	2	1	2	2	1	2	2	1	10164.140113	10557.174707	3	91	15	15	5	4	4	0	2	0	1	44	2	5	1	5
64086	7	2	2	45	NA	5	6	2	NA	2	NA	2	1	4	NA	5	1	NA	1	2	2	1	2	2	1	2	2	1	18040.833018	19102.925896	1	96	9	9	4.1	2	2	0	0	0	2	45	2	5	1	5
64087	7	2	1	18	NA	1	1	2	225	2	NA	2	2	5	14	NA	NA	NA	1	2	2	1	2	2	NA	NA	NA	NA	20398.562455	20186.553847	3	92	8	8	2.01	4	4	1	0	0	2	49	2	5	4	NA
64088	7	2	2	9	NA	3	3	1	119	NA	NA	1	1	NA	3	NA	NA	NA	1	1	2	1	2	2	1	2	2	1	24832.585001	24642.096114	2	101	3	3	0.6	3	3	0	2	0	1	39	1	4	4	NA
64089	7	2	2	54	NA	5	7	2	NA	2	NA	1	1	NA	NA	5	1	NA	1	2	2	1	2	2	1	2	2	1	16567.527819	16240.172481	1	96	15	15	5	3	3	0	0	0	1	55	1	4	1	5
64090	7	2	1	18	NA	4	4	2	218	2	NA	1	1	NA	11	NA	NA	NA	1	2	2	1	2	2	1	2	2	1	11351.725436	11256.943498	2	95	14	14	3.47	4	4	0	0	0	2	45	1	4	1	4
64091	7	2	1	53	NA	5	6	2	NA	2	NA	2	2	2	NA	1	1	NA	1	2	1	1	2	1	NA	NA	NA	NA	12274.966216	12700.371312	3	90	5	5	1.05	3	3	0	0	0	1	53	2	1	1	2
64092	7	2	1	18	NA	3	3	2	220	2	NA	1	1	NA	13	NA	NA	NA	1	2	2	1	2	2	NA	NA	NA	NA	71458.892941	71654.216305	2	94	3	3	0.54	4	4	0	1	0	2	48	1	3	1	3
64093	7	2	2	8	NA	5	6	1	97	NA	NA	1	1	NA	1	NA	NA	NA	1	1	1	1	2	1	1	2	2	NA	10387.513218	10891.034934	1	92	15	15	5	4	4	1	1	0	1	38	2	5	1	5
64094	7	2	1	0	8	4	4	1	9	NA	NA	1	1	NA	NA	NA	NA	NA	1	1	2	1	2	2	NA	NA	NA	NA	7882.953266	8719.306286	2	96	7	7	1.79	4	4	2	0	0	2	49	1	3	1	3
64095	7	2	1	37	NA	3	3	1	NA	2	NA	1	1	NA	NA	5	1	NA	1	2	2	1	2	2	1	2	2	1	113559.363135	118892.640077	2	102	14	14	4.93	3	3	0	1	0	1	37	1	5	1	5
64096	7	2	1	10	NA	5	6	2	120	NA	NA	1	1	NA	3	NA	NA	NA	1	1	2	1	2	2	1	2	2	NA	8246.426933	8701.859504	1	99	7	5	1.84	2	1	0	1	0	1	47	2	4	5	NA
64097	7	2	2	6	NA	4	4	1	73	NA	NA	1	1	NA	0	NA	NA	NA	1	1	2	1	2	2	NA	NA	NA	NA	9139.784234	9841.162002	2	100	2	2	0.33	5	5	0	4	0	2	27	1	3	5	NA
64098	7	2	1	54	NA	4	4	2	NA	2	NA	2	1	7	NA	5	1	NA	1	2	2	1	2	2	1	2	2	1	19374.410926	19463.695548	1	96	4	4	0.65	4	4	0	0	0	1	19	1	4	NA	NA
64099	7	2	2	71	NA	3	3	1	NA	2	NA	1	1	NA	NA	5	3	NA	1	2	2	1	2	2	1	2	2	NA	90234.245265	93002.542962	2	101	7	7	3.9	1	1	0	0	1	2	71	1	5	3	NA
64100	7	1	1	5	NA	3	3	NA	NA	NA	NA	1	1	NA	NA	NA	NA	NA	1	1	2	1	2	2	NA	NA	NA	NA	58116.402634	0	1	97	15	15	5	5	5	2	0	1	1	43	1	5	1	5
64101	7	2	2	0	5	4	4	2	6	NA	NA	1	1	NA	NA	NA	NA	NA	1	1	2	1	2	2	NA	NA	NA	NA	3861.876549	4016.370213	1	96	8	8	1.61	6	6	3	0	0	1	33	2	5	1	4
64102	7	2	2	63	NA	4	4	2	NA	2	NA	1	1	NA	NA	1	1	NA	1	2	2	1	2	2	1	2	2	NA	9240.841805	10026.588852	2	95	13	13	NA	2	2	0	0	1	1	56	1	9	1	1
64103	7	2	2	12	NA	5	6	1	148	NA	NA	1	1	NA	5	NA	NA	NA	1	1	2	1	2	2	1	2	2	1	9505.147857	9693.556382	1	92	14	14	2.42	6	6	1	3	0	1	30	1	4	6	NA
64104	7	2	2	4	NA	4	4	1	52	NA	NA	1	1	NA	NA	NA	NA	NA	1	1	2	1	2	2	NA	NA	NA	NA	8340.858072	8802.325948	2	103	6	6	1.11	5	5	1	2	0	2	36	1	4	5	NA
64105	7	2	2	8	NA	1	1	1	107	NA	NA	1	1	NA	2	NA	NA	NA	1	1	2	1	2	2	1	2	2	1	14042.378151	15260.975241	1	102	14	14	4.03	4	4	0	2	0	1	30	1	5	6	NA
64106	7	2	1	34	NA	3	3	2	NA	2	NA	1	1	NA	NA	4	5	NA	1	2	2	1	2	2	1	2	2	1	68184.631488	70137.474393	2	95	4	4	1.34	1	1	0	0	0	1	34	1	4	5	NA
64107	7	2	2	80	NA	3	3	2	NA	2	NA	1	1	NA	NA	4	1	NA	1	2	2	1	2	2	1	2	2	NA	65891.955175	72165.622258	1	95	7	7	2.38	2	2	0	0	2	1	80	1	3	1	4
64108	7	2	2	2	NA	3	3	2	28	NA	NA	1	1	NA	NA	NA	NA	NA	1	1	2	1	2	2	NA	NA	NA	NA	18127.266286	20006.89679	2	95	6	6	1.08	4	4	1	1	0	1	39	1	4	1	4
64109	7	1	2	45	NA	3	3	NA	NA	2	NA	1	1	NA	NA	3	1	NA	1	2	2	1	2	2	NA	NA	NA	NA	80232.348161	0	1	99	77	77	NA	4	4	0	2	0	2	45	1	3	1	NA
64110	7	2	2	6	NA	4	4	2	81	NA	NA	1	1	NA	1	NA	NA	NA	1	1	2	1	2	2	NA	NA	NA	NA	7282.523598	7776.514874	2	99	3	3	0.93	2	2	0	1	0	2	27	1	4	3	NA
64111	7	2	2	33	NA	4	4	2	NA	2	NA	1	1	NA	NA	2	5	2	1	2	2	1	2	2	1	2	2	1	28047.519499	31779.09658	2	90	1	1	0.14	1	1	0	0	0	2	33	1	2	5	NA
64112	7	2	1	14	NA	2	2	1	179	NA	NA	1	1	NA	8	NA	NA	NA	1	1	2	1	2	2	1	2	2	1	18635.323223	19040.145288	2	103	12	12	NA	4	4	0	1	0	2	50	2	3	1	4
64113	7	2	2	80	NA	3	3	2	NA	2	NA	1	1	NA	NA	4	2	NA	1	2	2	1	2	2	1	2	2	NA	35434.580514	38808.357492	1	95	3	3	0.96	1	1	0	0	1	2	80	1	4	2	NA
64114	7	2	1	9	NA	5	6	1	111	NA	NA	2	1	3	3	NA	NA	NA	1	1	2	1	2	2	1	2	2	1	5769.526317	6088.16495	1	100	5	5	0.74	6	6	0	3	0	1	40	2	3	1	4
64115	7	2	1	8	NA	4	4	2	101	NA	NA	1	1	NA	2	NA	NA	NA	1	1	2	1	2	2	1	2	2	1	7370.805738	7721.29497	2	99	15	15	4.9	7	7	1	4	0	2	53	1	5	1	5
64116	7	2	1	23	NA	3	3	1	NA	2	NA	1	1	NA	NA	4	5	NA	1	2	2	1	2	2	1	2	2	1	34099.599202	35276.751365	1	94	7	7	1.65	5	4	0	0	0	1	46	1	4	1	4
64117	7	2	2	16	NA	3	3	2	194	NA	NA	1	1	NA	10	NA	NA	NA	1	2	2	1	2	2	1	2	2	1	60694.411883	64307.712903	1	99	15	15	4.47	4	4	0	2	0	2	43	1	5	1	5
64118	7	2	2	0	3	1	1	1	3	NA	NA	1	1	NA	NA	NA	NA	NA	1	1	2	1	2	2	NA	NA	NA	NA	7782.311913	7756.671982	1	94	7	7	1.56	4	4	2	0	0	1	21	1	4	1	4
64119	7	2	2	6	NA	3	3	1	73	NA	NA	1	1	NA	0	NA	NA	NA	1	1	2	1	2	2	NA	NA	NA	NA	48532.852397	48387.04619	1	98	15	15	5	5	5	0	3	0	2	41	1	5	6	NA
64120	7	2	1	77	NA	2	2	2	NA	2	NA	2	2	4	NA	1	4	NA	2	2	2	2	2	2	1	2	2	NA	15301.031416	15853.994551	1	90	99	99	NA	5	5	0	2	1	2	50	2	4	4	NA
64121	7	2	2	34	NA	2	2	2	NA	2	NA	1	1	NA	NA	5	3	2	1	2	2	1	2	2	1	2	2	1	27127.983961	27837.333201	2	90	7	7	1.66	4	4	0	3	0	2	34	1	5	3	NA
64122	7	2	2	67	NA	1	1	1	NA	2	NA	2	2	4	NA	1	6	NA	2	2	2	2	2	2	1	2	2	2	15876.871857	17178.834476	2	102	NA	13	NA	2	1	0	0	1	1	50	2	1	6	NA
64123	7	2	2	1	21	1	1	1	22	NA	NA	1	1	NA	NA	NA	NA	NA	1	1	2	1	2	2	NA	NA	NA	NA	12871.484115	14210.463876	2	102	3	3	0.45	4	4	2	0	0	1	21	2	2	6	NA
64124	7	2	1	6	NA	4	4	1	78	NA	NA	1	1	NA	0	NA	NA	NA	1	1	2	1	2	2	NA	NA	NA	NA	9261.557132	9782.87535	2	100	8	8	1.8	5	5	0	3	0	2	43	1	3	1	3
64125	7	1	1	4	NA	3	3	NA	NA	NA	NA	1	1	NA	NA	NA	NA	NA	1	1	2	1	2	2	NA	NA	NA	NA	55061.722794	0	2	95	15	15	4.63	5	5	1	2	0	1	32	1	4	1	4
64126	7	2	2	7	NA	1	1	1	92	NA	NA	1	1	NA	1	NA	NA	NA	2	1	2	1	2	2	NA	NA	NA	NA	19059.339877	19259.716076	1	95	13	13	NA	5	5	1	2	0	2	34	2	1	1	1
64127	7	2	2	69	NA	5	6	1	NA	2	NA	2	1	7	NA	4	1	NA	1	2	2	1	2	2	1	2	2	1	18695.172864	19350.637044	2	102	7	7	1.68	5	5	0	0	3	1	70	2	4	1	4
64128	7	2	1	59	NA	3	3	1	NA	1	1	1	1	NA	NA	4	3	NA	1	2	2	1	2	2	NA	NA	NA	NA	124170.603852	126212.047685	1	92	6	6	2.39	1	1	0	0	0	1	59	1	4	3	NA
64129	7	2	2	7	NA	4	4	2	92	NA	NA	1	1	NA	1	NA	NA	NA	1	1	2	1	2	2	NA	NA	NA	NA	7588.605543	8170.947433	1	99	4	4	0.53	7	7	3	1	0	2	26	1	1	5	NA
64130	7	2	1	69	NA	5	6	1	NA	2	NA	2	1	4	NA	2	1	NA	1	2	1	1	2	1	1	2	1	1	13977.762704	14745.704028	1	92	77	77	NA	4	4	0	0	2	1	59	2	5	1	5
64131	7	2	2	79	NA	3	3	2	NA	2	NA	1	1	NA	NA	3	2	NA	1	2	2	1	2	2	1	2	2	NA	36067.495928	37024.300659	1	95	5	5	1.36	2	2	0	0	1	2	79	1	3	2	NA
64132	7	2	2	41	NA	5	6	2	NA	2	NA	1	1	NA	NA	5	1	2	1	2	2	1	2	2	1	2	2	1	20303.639991	21936.687597	1	97	15	15	4.07	5	5	0	3	0	1	42	2	5	1	5
64133	7	2	2	36	NA	3	3	2	NA	2	NA	1	1	NA	NA	5	1	2	1	2	2	1	2	2	1	2	2	1	57151.56429	59304.909373	2	95	8	8	2.17	4	4	1	1	0	1	43	1	4	1	5
64134	7	2	2	49	NA	4	4	1	NA	2	NA	1	1	NA	NA	4	1	NA	1	2	2	1	2	2	1	2	2	1	29670.405171	29084.152013	2	101	10	10	3.89	3	3	0	1	0	2	49	1	4	1	3
64135	7	2	2	23	NA	5	6	1	NA	2	NA	1	1	NA	NA	5	5	2	1	2	2	1	2	2	1	2	2	1	11206.329484	11903.241195	2	103	15	15	5	3	3	0	0	0	2	52	2	4	1	5
64136	7	2	1	9	NA	1	1	1	118	NA	NA	1	1	NA	3	NA	NA	NA	1	1	2	1	2	2	1	2	2	1	12624.747427	12616.351223	2	92	15	15	3.37	7	7	0	4	0	1	42	2	3	1	1
64137	7	2	2	72	NA	5	6	2	NA	2	NA	2	2	4	NA	1	2	NA	1	2	1	1	2	1	1	2	1	NA	10125.392704	11197.313648	2	91	12	12	NA	7	6	0	4	2	2	72	2	1	2	NA
64138	7	2	1	36	NA	5	6	2	NA	2	NA	1	1	NA	NA	5	6	NA	1	2	2	1	2	2	1	2	2	1	20071.705576	20337.925283	3	91	14	14	5	2	1	0	0	0	1	36	1	5	6	NA
64139	7	2	2	32	NA	2	2	2	NA	2	NA	2	2	4	NA	2	6	2	2	2	2	1	2	2	NA	NA	NA	NA	34401.268523	35501.848089	2	97	4	4	0.67	4	4	0	2	0	1	39	2	2	6	NA
64140	7	2	2	16	NA	4	4	1	192	NA	NA	1	1	NA	10	NA	NA	NA	1	2	2	1	2	2	1	2	2	1	12531.903464	12935.738352	2	100	5	5	1.07	4	4	0	1	0	2	36	1	3	5	NA
64141	7	2	1	80	NA	3	3	2	NA	1	1	1	1	NA	NA	1	2	NA	1	2	2	1	2	2	1	2	2	NA	26344.362464	29482.177939	2	95	4	4	1.46	1	1	0	0	1	1	80	1	1	2	NA
64142	7	2	1	73	NA	3	3	2	NA	1	2	1	1	NA	NA	5	1	NA	1	2	2	1	2	2	1	2	2	NA	14537.797299	15440.503889	3	91	77	77	NA	2	2	0	0	2	1	73	1	5	1	5
64143	7	2	1	58	NA	1	1	1	NA	2	NA	2	2	6	NA	1	1	NA	2	2	2	2	2	2	NA	NA	NA	NA	25737.628192	27045.174332	1	94	5	5	0.57	7	7	2	1	0	1	58	2	1	1	1
64144	7	2	2	2	NA	5	7	1	31	NA	NA	1	1	NA	NA	NA	NA	NA	1	1	2	1	2	2	NA	NA	NA	NA	9254.729183	9958.191837	2	98	15	15	4.17	6	6	1	1	0	2	40	1	4	1	4
64145	7	2	1	2	NA	1	1	1	34	NA	NA	1	1	NA	NA	NA	NA	NA	1	1	2	1	2	2	NA	NA	NA	NA	12493.910388	13386.323284	2	98	1	1	0.19	3	3	2	0	0	2	31	1	4	2	NA
64146	7	2	2	47	NA	5	6	2	NA	2	NA	2	1	6	NA	5	1	NA	1	2	2	1	2	2	1	2	2	1	20303.639991	21936.687597	1	97	15	15	5	6	6	0	3	0	1	47	1	5	1	5
64147	7	2	2	34	NA	1	1	1	NA	2	NA	2	2	5	NA	1	6	2	2	2	2	2	2	2	1	2	2	2	45655.090694	44423.220436	3	92	3	3	0.51	5	5	1	2	0	2	34	2	1	6	NA
64148	7	2	1	2	NA	4	4	2	30	NA	NA	1	1	NA	NA	NA	NA	NA	1	1	2	1	2	2	NA	NA	NA	NA	6580.937346	6661.20735	2	101	7	7	2.16	3	3	1	0	1	2	64	1	3	2	NA
64149	7	2	1	29	NA	3	3	1	NA	2	NA	1	1	NA	NA	4	6	NA	1	2	2	1	2	2	1	2	2	1	108504.032354	117548.425574	1	92	6	6	1.57	3	3	0	1	0	1	29	1	4	6	NA
64150	7	2	1	8	NA	4	4	1	106	NA	NA	1	1	NA	2	NA	NA	NA	1	1	2	1	2	2	1	2	2	1	12839.999482	13062.740187	2	96	8	8	1.72	5	5	0	3	0	1	39	1	5	1	4
64151	7	2	1	21	NA	3	3	2	NA	2	NA	1	1	NA	NA	4	5	NA	1	2	2	1	2	2	1	2	2	1	124820.027137	131239.54259	1	91	10	10	3.51	3	3	0	0	1	1	21	1	4	5	NA
64152	7	2	1	14	NA	4	4	1	173	NA	NA	1	1	NA	6	NA	NA	NA	1	1	2	1	2	2	1	2	2	1	16261.995423	16421.244198	2	96	5	5	1.13	3	3	1	1	0	2	31	1	3	5	NA
64153	7	2	2	11	NA	4	4	2	135	NA	NA	1	1	NA	4	NA	NA	NA	1	1	2	1	2	2	1	2	2	1	6979.847147	8479.043057	1	99	7	7	1.53	5	5	0	3	0	1	39	1	3	1	3
64154	7	2	2	59	NA	4	4	1	NA	2	NA	1	1	NA	NA	4	3	NA	1	2	2	1	2	2	NA	NA	NA	NA	19675.36066	19726.184442	2	96	14	14	4.26	3	3	0	0	0	1	20	1	4	5	NA
64155	7	2	1	11	NA	4	4	1	144	NA	NA	1	1	NA	5	NA	NA	NA	1	1	2	1	2	2	1	2	2	1	11543.27965	11681.665542	1	98	1	1	0.03	3	3	0	2	0	2	38	1	4	5	NA
64156	7	2	2	8	NA	5	6	1	109	NA	NA	1	1	NA	2	NA	NA	NA	1	1	2	1	2	2	1	2	2	1	5142.091355	5516.602825	3	91	15	15	5	3	3	0	1	0	2	44	2	5	1	5
64157	7	2	2	68	NA	3	3	2	NA	2	NA	1	1	NA	NA	4	6	NA	1	2	2	1	2	2	1	2	2	1	136832.42119	141624.96623	2	91	12	5	2.03	2	1	0	0	2	2	68	1	4	6	NA
64158	7	2	1	27	NA	4	4	2	NA	2	NA	1	1	NA	NA	4	1	NA	1	2	2	1	2	2	1	2	2	1	17420.978407	17095.959542	2	97	7	7	3.67	1	1	0	0	0	1	27	1	4	1	NA
64159	7	2	1	75	NA	1	1	2	NA	2	NA	2	2	9	NA	1	1	NA	2	2	2	1	2	2	2	2	2	NA	17161.371047	18002.626237	1	101	5	5	0.51	7	7	0	3	2	1	75	2	1	1	1
[truncated: 27,903 more rows]
