# Supplementary material for: Relationship between serum uric acid and estimated glomerular filtration rate in adolescents aged 12-19 years with different body mass indices: a cross-sectional study
Source: Front Endocrinol (Lausanne). 2023 Jul 26;14:1138513. doi: 10.3389/fendo.2023.1138513 (PMC10410468; doi:10.3389/fendo.2023.1138513)
Supplement: Supplementary file 2 [file Table_2.xls]

SEQN	BMDSTATS	BMXWT	BMIWT	BMXRECUM	BMIRECUM	BMXHEAD	BMXHT	BMIHT	BMXBMI	BMDBMIC	BMXLEG	BMILEG	BMXARML	BMIARML	BMXARMC	BMIARMC	BMXWAIST	BMIWAIST	BMXSAD1	BMXSAD2	BMXSAD3	BMXSAD4	BMDAVSAD	BMDSADCM
62161	1	69.2	NA	NA	NA	NA	172.3	NA	23.3	NA	40.2	NA	35	NA	32.5	NA	81	NA	17.7	17.9	NA	NA	17.8	NA
62162	1	12.7	NA	95.7	NA	NA	94.7	NA	14.2	2	NA	NA	18.5	NA	16.6	NA	45.4	NA	NA	NA	NA	NA	NA	NA
62163	1	49.4	NA	NA	NA	NA	168.9	NA	17.3	2	40.3	NA	36.3	NA	22	NA	64.6	NA	15.6	15.5	NA	NA	15.6	NA
62164	1	67.2	NA	NA	NA	NA	170.1	NA	23.2	NA	40.5	NA	37.2	NA	29.3	NA	80.1	NA	18.3	18.5	NA	NA	18.4	NA
62165	1	69.1	NA	NA	NA	NA	159.4	NA	27.2	3	42.1	NA	35.2	NA	29.7	NA	86.7	NA	21	20.8	NA	NA	20.9	NA
62166	1	28.8	NA	NA	NA	NA	133.4	NA	16.2	2	31	NA	28	NA	19.1	NA	59.8	NA	13.5	13.5	NA	NA	13.5	NA
62167	1	10.8	NA	79.5	NA	NA	NA	NA	NA	NA	NA	NA	16.2	NA	15.5	NA	NA	NA	NA	NA	NA	NA	NA	NA
62168	1	23.6	NA	NA	NA	NA	123.6	NA	15.4	2	NA	NA	24.8	NA	17.1	NA	54.4	NA	NA	NA	NA	NA	NA	NA
62169	1	54.6	NA	NA	NA	NA	164.8	NA	20.1	NA	38.7	NA	33.4	NA	28.5	NA	69.6	NA	16.4	16.3	NA	NA	16.4	NA
62170	1	63.5	NA	NA	NA	NA	187	NA	18.2	2	43.3	NA	37.5	NA	25.8	NA	69.4	NA	14.8	14.7	NA	NA	14.8	NA
62171	1	58.2	NA	NA	NA	NA	171	NA	19.9	2	39.7	NA	34.4	NA	26	NA	71.6	NA	16.3	16.2	NA	NA	16.3	NA
62172	1	98.6	NA	NA	NA	NA	172	NA	33.3	NA	37.3	NA	40	NA	40.7	NA	120.4	NA	26.6	26.7	NA	NA	26.7	NA
62173	1	13.3	NA	92.5	NA	NA	91.5	NA	15.9	2	NA	NA	19	NA	14.5	NA	49.8	NA	NA	NA	NA	NA	NA	NA
62174	1	95.8	NA	NA	NA	NA	168.1	3	33.9	NA	35.2	NA	37.9	NA	33.8	NA	116.5	NA	29.7	29.8	NA	NA	29.8	4
62175	1	23.9	NA	NA	NA	NA	119.8	NA	16.7	2	NA	NA	24.8	NA	18.6	NA	56.7	NA	NA	NA	NA	NA	NA	NA
62176	1	68.7	NA	NA	NA	NA	171.6	NA	23.3	NA	38	NA	35	NA	29.6	NA	89.4	NA	17.6	17.9	NA	NA	17.8	NA
62177	1	57.3	NA	NA	NA	NA	168.9	NA	20.1	NA	38	NA	35.5	NA	27.8	NA	81.1	NA	19.8	20	NA	NA	19.9	NA
62178	1	85.9	NA	NA	NA	NA	173.5	NA	28.5	NA	37.2	NA	35.6	NA	30	NA	112.5	NA	24.2	24.4	NA	NA	24.3	NA
62179	1	91.4	NA	NA	NA	NA	182.1	NA	27.6	NA	39.1	NA	38	NA	36.3	NA	96.5	NA	22.9	22.7	NA	NA	22.8	NA
62180	1	89	NA	NA	NA	NA	178.7	NA	27.9	NA	40.6	NA	37.1	NA	35.4	NA	103.1	NA	23.4	24.2	24	23.9	24	NA
62181	1	29.6	NA	NA	NA	NA	134.5	NA	16.4	2	32.9	NA	30.2	NA	20.2	NA	61.6	NA	12.5	12.7	NA	NA	12.6	NA
62183	1	26.6	NA	NA	NA	NA	128.6	NA	16.1	2	NA	NA	26.8	NA	18.5	NA	57	NA	NA	NA	NA	NA	NA	NA
62184	1	68.9	NA	NA	NA	NA	176.6	NA	22.1	NA	43.7	NA	39.6	NA	29.3	NA	78.6	NA	18	18.2	NA	NA	18.1	NA
62185	1	56.8	NA	NA	NA	NA	170	NA	19.7	2	39.6	NA	34.2	NA	28.1	NA	69.4	NA	15.8	16.1	NA	NA	16	NA
62186	1	63.5	NA	NA	NA	NA	166.4	NA	22.9	2	39.4	NA	37.5	NA	28.6	NA	76	NA	18.7	18.4	NA	NA	18.6	NA
62187	1	30.8	NA	NA	NA	NA	137	NA	16.4	2	31.2	NA	27.3	NA	19.6	NA	63.4	NA	13.6	13.8	NA	NA	13.7	NA
62188	1	11.8	NA	85.6	NA	NA	82	NA	17.5	2	NA	NA	17.2	NA	15.9	NA	47.7	NA	NA	NA	NA	NA	NA	NA
62189	1	54.4	NA	NA	NA	NA	156	NA	22.4	NA	35.1	NA	34	NA	26.5	NA	80.2	NA	20.1	20.4	NA	NA	20.3	NA
62190	1	38.5	NA	NA	NA	NA	150.5	NA	17	2	33	NA	32.6	NA	21.4	NA	64	NA	13.9	13.6	NA	NA	13.8	NA
62191	4	NA	NA	NA	NA	NA	NA	1	NA	NA	NA	1	NA	1	NA	1	NA	1	NA	NA	NA	NA	NA	1
62192	1	62.8	NA	NA	NA	NA	153.5	NA	26.7	4	36.7	NA	33.3	NA	28.1	NA	83.1	NA	20.5	20.6	NA	NA	20.6	NA
62193	1	98.4	NA	NA	NA	NA	185.7	NA	28.5	3	46.5	NA	38	NA	32.2	NA	97.2	NA	21.5	21.7	NA	NA	21.6	NA
62194	1	26.7	NA	NA	NA	NA	134.7	NA	14.7	2	30.3	NA	29.2	NA	18.6	NA	54.9	NA	12.2	11.8	NA	NA	12	NA
62195	1	97.4	3	NA	NA	NA	185.9	NA	28.2	NA	43	NA	41.4	NA	34.8	NA	99	NA	24.2	24.2	NA	NA	24.2	NA
62196	1	10.9	NA	81.1	NA	NA	NA	NA	NA	NA	NA	NA	17	NA	15.2	NA	NA	NA	NA	NA	NA	NA	NA	NA
62197	1	63	NA	NA	NA	NA	167.6	NA	22.4	2	40.4	NA	37	NA	26.4	NA	80.7	NA	17.7	17.7	NA	NA	17.7	NA
62198	1	26.3	NA	NA	NA	NA	122.8	NA	17.4	2	NA	NA	26.3	NA	19.6	NA	59.4	NA	NA	NA	NA	NA	NA	NA
62199	1	96.9	NA	NA	NA	NA	186	NA	28	NA	41.9	NA	41.6	NA	37	NA	107.8	NA	25.2	25.3	NA	NA	25.3	NA
62200	1	73.7	NA	NA	NA	NA	163.4	NA	27.6	NA	40.4	NA	37.5	NA	33.4	NA	89.2	NA	19	18.8	NA	NA	18.9	NA
62202	1	80.2	NA	NA	NA	NA	180.1	NA	24.7	NA	43.7	NA	38.5	NA	31.5	NA	97	NA	21.4	21.6	NA	NA	21.5	NA
62203	1	29.2	NA	NA	NA	NA	134.3	NA	16.2	2	31	NA	27.9	NA	20.6	NA	58.9	NA	13.5	13.7	NA	NA	13.6	NA
62205	1	84.8	NA	NA	NA	NA	171.4	NA	28.9	NA	38.5	NA	38.5	NA	35.4	NA	106	NA	24.2	24	NA	NA	24.1	NA
62206	1	81.5	NA	NA	NA	NA	167.4	NA	29.1	NA	38.8	NA	37	NA	33.9	NA	99.9	NA	22.5	22.8	NA	NA	22.7	NA
62207	1	5.1	NA	57.2	NA	39.4	NA	NA	NA	NA	NA	NA	NA	NA	NA	NA	NA	NA	NA	NA	NA	NA	NA	NA
62208	1	63.2	NA	NA	NA	NA	168.7	NA	22.2	NA	39.8	NA	35.8	NA	28.4	NA	82.7	NA	16.8	16.8	NA	NA	16.8	NA
62209	1	53.5	NA	NA	NA	NA	143.4	NA	26	NA	29.5	NA	31.2	NA	29	NA	92.9	NA	20.9	21.2	NA	NA	21.1	NA
62210	1	83.7	NA	NA	NA	NA	179.4	NA	26	3	44.7	NA	37	NA	35.5	NA	94.6	NA	20.2	18.6	18.4	18.6	18.5	NA
62213	3	16.2	NA	91.7	NA	NA	NA	1	NA	NA	NA	NA	17	NA	18.4	NA	NA	1	NA	NA	NA	NA	NA	NA
62214	1	70.9	NA	NA	NA	NA	172.7	NA	23.8	NA	43.7	NA	37.5	NA	30.9	NA	89	NA	19.1	19.2	NA	NA	19.2	NA
62215	1	60.2	NA	NA	NA	NA	150.1	NA	26.7	NA	37.2	NA	35.7	NA	29.8	NA	94	NA	20.8	21	NA	NA	20.9	NA
62216	1	7.8	NA	70.5	NA	44.4	NA	NA	NA	NA	NA	NA	14.2	NA	13.2	NA	NA	NA	NA	NA	NA	NA	NA	NA
62217	1	69.8	NA	NA	NA	NA	151.1	NA	30.6	NA	29	NA	35	NA	31.2	NA	118.6	NA	27.5	27.3	NA	NA	27.4	NA
62218	3	108.2	NA	NA	NA	NA	154.4	NA	45.4	NA	37.4	NA	34.6	NA	44.3	NA	120.3	NA	NA	NA	NA	NA	NA	NA
62219	1	17.2	NA	96.7	NA	NA	96.7	NA	18.4	4	NA	NA	19.7	NA	19.3	NA	52.8	NA	NA	NA	NA	NA	NA	NA
62220	1	113.1	NA	NA	NA	NA	167.3	NA	40.4	NA	43.3	NA	38.7	NA	36.5	NA	114.8	NA	27.5	27.2	NA	NA	27.4	NA
62221	1	145.2	NA	NA	NA	NA	166.2	NA	52.6	NA	37.3	NA	42	NA	52.9	NA	141.8	NA	31	30.8	NA	NA	30.9	NA
62222	1	80.1	NA	NA	NA	NA	179	NA	25	NA	42	NA	39.2	NA	30.7	NA	87.7	NA	21.2	21.4	NA	NA	21.3	NA
62223	1	55.4	NA	NA	NA	NA	164.4	NA	20.5	NA	37.4	NA	36.5	NA	26.7	NA	82.9	NA	19.2	19.4	NA	NA	19.3	NA
62224	1	80.6	NA	NA	NA	NA	172	NA	27.2	NA	43.3	NA	37.6	NA	30.6	NA	90.1	NA	19.8	19.9	NA	NA	19.9	NA
62225	1	54.7	NA	NA	NA	NA	165	NA	20.1	2	40.5	NA	36.4	NA	24	NA	74	NA	17	17.2	NA	NA	17.1	NA
62226	1	73.1	NA	NA	NA	NA	160.5	NA	28.4	NA	35.6	NA	34.4	NA	30.3	NA	97.2	NA	23.7	23.3	NA	NA	23.5	NA
62227	1	72.2	NA	NA	NA	NA	178.3	NA	22.7	2	40.9	NA	40	NA	29.5	NA	80.1	NA	18.2	17.9	NA	NA	18.1	NA
62228	1	164.9	NA	NA	NA	NA	195	3	43.4	NA	43	NA	41.7	NA	49	NA	136.1	NA	33.6	33.9	NA	NA	33.8	NA
62229	1	84.1	NA	NA	NA	NA	171.4	NA	28.6	NA	42	NA	36.8	NA	32.4	NA	95.1	NA	21.7	21.9	NA	NA	21.8	NA
62230	1	84.8	NA	NA	NA	NA	168.9	NA	29.7	NA	36.2	NA	36.8	NA	34.2	NA	109	NA	25.2	25.6	NA	NA	25.4	NA
62231	1	90.1	NA	NA	NA	NA	164.7	NA	33.2	NA	39	NA	35	NA	35	NA	111	NA	27.5	27.5	NA	NA	27.5	NA
62232	1	97	NA	NA	NA	NA	175.3	NA	31.6	NA	39.5	NA	36.8	NA	32.7	NA	111.1	NA	23.8	23.9	NA	NA	23.9	NA
62233	1	102.4	NA	NA	NA	NA	150.5	3	45.2	NA	29.5	NA	33.2	NA	36.3	NA	130.7	NA	31.5	31.5	NA	NA	31.5	NA
62234	1	76.9	NA	NA	NA	NA	179.7	NA	23.8	NA	43.5	NA	39.8	NA	31.8	NA	76.5	NA	18.6	18.2	NA	NA	18.4	NA
62235	1	12.8	NA	91.6	NA	NA	90.2	NA	15.7	2	NA	NA	17.5	NA	15.8	NA	46.4	NA	NA	NA	NA	NA	NA	NA
62236	1	70.8	NA	NA	NA	NA	174.6	NA	23.2	NA	38.8	NA	36.9	NA	29.4	NA	90.8	NA	22.4	22.5	NA	NA	22.5	NA
62237	1	99.4	NA	NA	NA	NA	157.8	NA	39.9	NA	31.7	NA	38.4	NA	43.5	NA	113.2	NA	29.9	30.1	NA	NA	30	NA
62238	1	7.5	NA	66.7	NA	42.9	NA	NA	NA	NA	NA	NA	13.3	NA	14.1	NA	NA	NA	NA	NA	NA	NA	NA	NA
62239	1	57.4	NA	NA	NA	NA	156.9	NA	23.3	NA	34	NA	34.3	NA	29.1	NA	78.9	NA	16.4	16.2	NA	NA	16.3	NA
62240	1	57.1	NA	NA	NA	NA	164.2	NA	21.2	2	41.5	NA	35.5	NA	28.2	NA	71.6	NA	15.3	15.2	NA	NA	15.3	NA
62241	3	15.2	NA	92.7	NA	NA	NA	1	NA	NA	NA	NA	19.2	NA	17.6	NA	50.8	NA	NA	NA	NA	NA	NA	NA
62242	1	82.7	NA	NA	NA	NA	174.9	NA	27	NA	42.3	NA	38.2	NA	34.9	NA	89.5	NA	19.1	19.3	NA	NA	19.2	NA
62243	1	9.9	NA	82	NA	NA	NA	NA	NA	NA	NA	NA	16	NA	17	NA	NA	NA	NA	NA	NA	NA	NA	NA
62244	1	10.6	NA	78.6	NA	NA	NA	NA	NA	NA	NA	NA	16	NA	14.8	NA	NA	NA	NA	NA	NA	NA	NA	NA
62245	1	23.6	NA	NA	NA	NA	124.1	NA	15.3	2	30.1	NA	25	NA	19.3	NA	53.1	NA	12.6	12.4	NA	NA	12.5	NA
62246	1	4.9	NA	55.5	NA	39.5	NA	NA	NA	NA	NA	NA	NA	NA	NA	NA	NA	NA	NA	NA	NA	NA	NA	NA
62248	1	71	NA	NA	NA	NA	163.3	NA	26.6	NA	35.9	NA	36.7	NA	30.1	NA	104.2	NA	25.4	24.7	24.7	24.7	24.7	NA
62249	1	53.6	NA	NA	NA	NA	162.4	NA	20.3	NA	40.1	NA	33.5	NA	24.2	NA	74.6	NA	15.4	15.2	NA	NA	15.3	NA
62250	1	83.1	NA	NA	NA	NA	179	NA	25.9	NA	42.3	NA	39.9	NA	34	NA	95.1	NA	21.1	21.3	NA	NA	21.2	NA
62251	1	78.6	NA	NA	NA	NA	156.9	NA	31.9	NA	33.5	NA	36	NA	31.2	NA	102.8	NA	25.6	25.4	NA	NA	25.5	NA
62252	1	38.8	NA	NA	NA	NA	155.7	NA	16	2	36	NA	32.8	NA	21.3	NA	62	NA	12.5	12.7	NA	NA	12.6	NA
62253	1	53.3	NA	NA	NA	NA	175.9	NA	17.2	1	42.5	NA	35.7	NA	24.2	NA	69.8	NA	14.4	14.4	NA	NA	14.4	NA
62254	1	50	NA	NA	NA	NA	160.6	NA	19.4	2	38.6	NA	35.1	NA	25.3	NA	67.2	NA	16.5	16.4	NA	NA	16.5	NA
62255	1	71	NA	NA	NA	NA	161.8	NA	27.1	NA	37.3	NA	37.9	NA	35.1	NA	97.7	NA	22.9	22.8	NA	NA	22.9	NA
62256	1	77.8	NA	NA	NA	NA	173.1	NA	26	NA	38.8	NA	39.7	NA	29.6	NA	94.8	NA	22.2	22.7	NA	NA	22.5	NA
62257	1	21.1	NA	95.7	NA	NA	95.5	NA	23.1	4	NA	NA	20.2	NA	21.4	NA	62	NA	NA	NA	NA	NA	NA	NA
62258	1	87.9	NA	NA	NA	NA	168.3	NA	31	NA	39.2	NA	38.2	NA	34.5	NA	111.2	NA	26.4	26.8	NA	NA	26.6	NA
62259	1	135.5	NA	NA	NA	NA	180.2	NA	41.7	NA	42.9	NA	42.6	NA	44.4	NA	138.4	NA	36.5	36.3	NA	NA	36.4	NA
62260	1	31.5	NA	NA	NA	NA	145.5	NA	14.9	2	34.6	NA	31.5	NA	19	NA	61	NA	14.3	13.4	13.2	13.2	13.3	NA
62261	1	72.3	NA	NA	NA	NA	159	NA	28.6	NA	34.4	NA	34.3	NA	33.1	NA	98.9	NA	22.4	22.3	NA	NA	22.4	NA
62262	1	10.2	NA	73.5	NA	NA	NA	NA	NA	NA	NA	NA	16	NA	15.6	NA	NA	NA	NA	NA	NA	NA	NA	NA
62263	3	17.5	3	98.2	NA	NA	97.4	NA	18.4	3	NA	NA	NA	1	NA	1	NA	1	NA	NA	NA	NA	NA	NA
62264	1	86.5	NA	NA	NA	NA	166.7	NA	31.1	NA	37.6	NA	36.2	NA	31.4	NA	112	NA	26.8	27.3	NA	NA	27.1	NA
62265	1	99.3	NA	NA	NA	NA	177.9	NA	31.4	NA	43.8	NA	39	NA	35.7	NA	110	NA	26.5	26.5	NA	NA	26.5	NA
62266	3	52.2	4	NA	NA	NA	177.2	NA	16.6	NA	NA	1	40	NA	21.2	NA	74.6	NA	15.9	16	NA	NA	16	NA
62267	1	131.6	NA	NA	NA	NA	173.1	NA	43.9	NA	42.5	NA	39	NA	44	NA	143.2	NA	28.6	28.8	NA	NA	28.7	NA
62268	1	46.3	NA	NA	NA	NA	155.6	NA	19.1	2	35.9	NA	31	NA	24.5	NA	71.9	NA	15.8	16	NA	NA	15.9	NA
62269	1	68.4	NA	NA	NA	NA	173.1	NA	22.8	NA	41.1	NA	37.6	NA	30	NA	74.3	NA	18.4	18.3	NA	NA	18.4	NA
62270	1	73	NA	NA	NA	NA	150.4	NA	32.3	NA	38.5	NA	34	NA	33.8	NA	88.8	NA	21.1	21.3	NA	NA	21.2	NA
62271	1	45.5	NA	NA	NA	NA	137.5	NA	24.1	4	NA	NA	30.2	NA	26	NA	79.1	NA	NA	NA	NA	NA	NA	NA
62272	1	41.3	NA	NA	NA	NA	140.5	NA	20.9	3	34.2	NA	29.4	NA	25	NA	67.7	NA	15	15.4	NA	NA	15.2	NA
62273	1	85.1	NA	NA	NA	NA	168.3	NA	30	4	39.8	NA	37	NA	31.5	NA	103.6	NA	21.8	22.2	NA	NA	22	NA
62274	1	11.2	NA	86.5	NA	NA	85.9	NA	15.2	2	NA	NA	17.2	NA	14.2	NA	46.1	NA	NA	NA	NA	NA	NA	NA
62275	1	57.2	NA	NA	NA	NA	162	NA	21.8	NA	40.4	NA	34.8	NA	27.2	NA	75.6	NA	14.8	14.9	NA	NA	14.9	NA
62276	1	23	NA	NA	NA	NA	131.3	NA	13.3	1	28.4	NA	26.4	NA	17.2	NA	51.8	NA	11.8	11.5	NA	NA	11.7	NA
62277	1	67.5	NA	NA	NA	NA	164.2	NA	25	NA	36.2	NA	36.4	NA	29.8	NA	87.5	NA	20.5	20.4	NA	NA	20.5	NA
62278	1	68.6	NA	NA	NA	NA	155.7	NA	28.3	NA	36.5	NA	34.2	NA	32.4	NA	91.9	NA	19.9	19.6	NA	NA	19.8	NA
62279	1	58.8	NA	NA	NA	NA	164	NA	21.9	NA	35.7	NA	37	NA	26.1	NA	85.3	NA	20.2	20.2	NA	NA	20.2	NA
62280	1	62.4	NA	NA	NA	NA	160.1	NA	24.3	NA	35.8	NA	34.3	NA	26.5	NA	96.2	NA	22.6	22.4	NA	NA	22.5	NA
62281	1	55.2	NA	NA	NA	NA	157.4	NA	22.3	2	37.7	NA	36.4	NA	25.7	NA	73.4	NA	15.3	15.4	NA	NA	15.4	NA
62282	1	75	NA	NA	NA	NA	178	NA	23.7	NA	43.5	NA	38.5	NA	28.2	NA	90	NA	20	20.1	NA	NA	20.1	NA
62283	1	15.7	NA	91.6	NA	NA	91.7	NA	18.7	3	NA	NA	17.4	NA	16.8	NA	53.2	NA	NA	NA	NA	NA	NA	NA
62284	3	68.9	NA	NA	NA	NA	163.9	NA	25.6	NA	37	NA	38	NA	30.8	NA	NA	1	NA	NA	NA	NA	NA	1
62285	1	78.9	NA	NA	NA	NA	154.5	NA	33.1	4	39	NA	33.8	NA	34.5	NA	101.7	NA	23.4	23.4	NA	NA	23.4	NA
62286	1	124.5	NA	NA	NA	NA	174.3	NA	41	NA	44.2	NA	37	NA	40.2	NA	130.3	NA	32.2	32	NA	NA	32.1	NA
62287	1	74	NA	NA	NA	NA	166.2	NA	26.8	NA	37	NA	37	NA	33	NA	100.2	NA	24.4	24.4	NA	NA	24.4	NA
62288	1	64.1	NA	NA	NA	NA	178.5	NA	20.1	NA	42	NA	39.2	NA	27.4	NA	78	NA	16.8	17	NA	NA	16.9	NA
62289	1	88.7	NA	NA	NA	NA	175.4	NA	28.8	NA	41.6	NA	41.8	NA	34.3	NA	108	NA	25.2	25.3	NA	NA	25.3	NA
62290	1	11.6	NA	87.9	NA	NA	86.6	NA	15.5	2	NA	NA	18	NA	15.1	NA	46.1	NA	NA	NA	NA	NA	NA	NA
62291	1	91.9	NA	NA	NA	NA	175.4	NA	29.9	NA	42.5	NA	37.9	NA	36	NA	104.5	NA	24.6	24.8	NA	NA	24.7	NA
62292	2	67.9	NA	NA	NA	NA	164.1	3	25.2	NA	NA	1	NA	1	NA	1	NA	1	NA	NA	NA	NA	NA	1
62293	1	63	NA	NA	NA	NA	171.8	NA	21.3	NA	37.6	NA	37	NA	25	NA	95.3	NA	21.6	21.6	NA	NA	21.6	NA
62294	1	41.6	NA	NA	NA	NA	144.7	NA	19.9	3	36.4	NA	29.5	NA	25.3	NA	70.2	NA	17.8	18	NA	NA	17.9	NA
62295	1	79.2	NA	NA	NA	NA	155.7	NA	32.7	NA	34.8	NA	36	NA	34.2	NA	103.5	NA	27.2	27.1	NA	NA	27.2	NA
62296	1	120.7	NA	NA	NA	NA	173.1	NA	40.3	4	42.5	NA	36	NA	40.5	NA	115.2	NA	27.4	27	NA	NA	27.2	NA
62297	1	87.8	NA	NA	NA	NA	167.9	NA	31.1	NA	42	NA	39	NA	39.8	NA	88.5	NA	22.5	22.5	NA	NA	22.5	NA
62298	1	84.6	NA	NA	NA	NA	178.2	NA	26.6	3	41.2	NA	41.6	NA	35.7	NA	92.6	NA	21.7	21.8	NA	NA	21.8	NA
62299	1	32.4	NA	NA	NA	NA	144.6	NA	15.5	2	31.5	NA	30.7	NA	20.5	NA	59.5	NA	12.8	12.5	NA	NA	12.7	NA
62300	1	28.3	NA	NA	NA	NA	124.2	NA	18.3	3	NA	NA	29	NA	21.6	NA	66.8	NA	NA	NA	NA	NA	NA	NA
62301	1	101.9	NA	NA	NA	NA	175.6	NA	33	NA	44	NA	41.1	NA	38.6	NA	112.1	NA	25.7	26.3	26.2	25.5	26.1	NA
62302	1	60.6	NA	NA	NA	NA	154.6	NA	25.4	NA	37	NA	34.2	NA	31	NA	92.6	NA	18.6	18.8	NA	NA	18.7	NA
62303	1	79.8	NA	NA	NA	NA	158.1	NA	31.9	NA	34.5	NA	36.6	NA	31.2	NA	119	NA	27	27.2	NA	NA	27.1	NA
62304	1	24.5	NA	NA	NA	NA	119.2	NA	17.2	2	NA	NA	25	NA	19	NA	58	NA	NA	NA	NA	NA	NA	NA
62305	1	59.2	NA	NA	NA	NA	152.1	NA	25.6	4	32.5	NA	34.2	NA	28	NA	91.9	NA	21.1	21	NA	NA	21.1	NA
62306	1	8.2	NA	70.9	NA	NA	NA	NA	NA	NA	NA	NA	14.5	NA	15	NA	NA	NA	NA	NA	NA	NA	NA	NA
62307	1	113.8	NA	NA	NA	NA	184.4	NA	33.5	NA	45.5	NA	42.6	NA	36	NA	123.6	NA	30.2	30.4	NA	NA	30.3	NA
62308	1	63.1	NA	NA	NA	NA	160.2	NA	24.6	NA	36.2	NA	35.6	NA	27	NA	94.9	NA	22.8	21.6	21.8	21.8	21.7	NA
62309	1	76.7	NA	NA	NA	NA	150.3	NA	34	NA	33.6	NA	33.9	NA	36.7	NA	100.3	NA	21	21	NA	NA	21	NA
62310	1	33.4	NA	NA	NA	NA	133.6	NA	18.7	3	32.2	NA	30	NA	23.2	NA	62.7	NA	16.1	15.6	NA	NA	15.9	NA
62311	1	78.8	NA	NA	NA	NA	179.8	NA	24.4	2	43.5	NA	37.5	NA	30.6	NA	87.1	NA	20.1	19.3	18.7	18.8	18.9	NA
62312	1	80.9	NA	NA	NA	NA	152.6	NA	34.7	NA	32	NA	34	NA	35	NA	103.1	NA	25.3	25.4	NA	NA	25.4	NA
62313	1	52.3	NA	NA	NA	NA	129.7	NA	31.1	4	NA	NA	28.4	NA	31	NA	92.6	NA	NA	NA	NA	NA	NA	NA
62314	1	98.5	NA	NA	NA	NA	169.6	NA	34.2	NA	39.1	NA	38.8	NA	39.1	NA	114.7	NA	28	28.2	NA	NA	28.1	NA
62315	1	49	NA	NA	NA	NA	147	3	22.7	NA	35.4	NA	32	NA	26.5	NA	83.7	NA	19.3	19.1	NA	NA	19.2	NA
62316	1	61.7	NA	NA	NA	NA	169.6	NA	21.5	NA	39.4	NA	36.9	NA	31.5	NA	80.3	NA	17.3	17.1	NA	NA	17.2	NA
62317	1	86.7	NA	NA	NA	NA	177.1	NA	27.6	NA	36.5	NA	41.5	NA	35.7	NA	107	NA	24.7	24.4	NA	NA	24.6	NA
62318	1	9.7	NA	74	NA	NA	NA	NA	NA	NA	NA	NA	15.2	NA	15.5	NA	NA	NA	NA	NA	NA	NA	NA	NA
62319	1	20.7	NA	NA	NA	NA	114.3	NA	15.8	2	NA	NA	23.5	NA	18.6	NA	52.4	NA	NA	NA	NA	NA	NA	NA
62320	1	77.5	NA	NA	NA	NA	160.8	NA	30	NA	36.6	NA	35	NA	35	NA	97.5	NA	22	21.7	NA	NA	21.9	NA
62321	1	25.6	NA	NA	NA	NA	125.6	NA	16.2	2	27.5	NA	26.2	NA	20	NA	56.8	NA	12.4	12.5	NA	NA	12.5	NA
62322	1	25.7	NA	NA	NA	NA	116	NA	19.1	4	NA	NA	24.4	NA	20.5	NA	59.6	NA	NA	NA	NA	NA	NA	NA
62323	1	11.3	NA	88.6	NA	NA	86.4	NA	15.1	2	NA	NA	19	NA	15.3	NA	44.3	NA	NA	NA	NA	NA	NA	NA
62324	1	64.4	NA	NA	NA	NA	151.6	NA	28	NA	33.5	NA	32	NA	30.6	NA	93	NA	21.3	22	21	21.2	21.2	NA
62325	1	50.4	NA	NA	NA	NA	165.7	NA	18.4	NA	37	NA	32	NA	25.6	NA	70.2	NA	17	17	NA	NA	17	NA
62326	1	81.6	NA	NA	NA	NA	175.9	NA	26.4	NA	41.9	NA	38.4	NA	32.5	NA	106.9	NA	23.2	23.4	NA	NA	23.3	NA
62327	1	117.1	NA	NA	NA	NA	174.4	NA	38.5	4	48.8	NA	42.4	NA	41.1	NA	118.8	NA	26.4	26.5	NA	NA	26.5	NA
62328	1	28.4	NA	NA	NA	NA	138	NA	14.9	2	33.5	NA	28.4	NA	18.4	NA	56.5	NA	14.6	14.6	NA	NA	14.6	NA
62329	3	16.1	NA	NA	1	NA	NA	1	NA	NA	NA	NA	NA	1	NA	1	NA	1	NA	NA	NA	NA	NA	NA
62330	1	50.9	NA	NA	NA	NA	166.2	NA	18.4	NA	36.4	NA	32.8	NA	20.9	NA	70.3	NA	16	16.8	16	16.4	16.1	NA
62331	1	33.1	NA	NA	NA	NA	141.4	NA	16.6	2	32.3	NA	29.4	NA	20.3	NA	61.2	NA	13.8	13.8	NA	NA	13.8	NA
62332	1	112.7	3	NA	NA	NA	186	NA	32.6	NA	47.6	NA	42.2	NA	37.3	NA	110.7	NA	24.9	24.9	NA	NA	24.9	NA
62333	1	57.2	NA	NA	NA	NA	168.6	NA	20.1	NA	38.5	NA	34.1	NA	25.2	NA	72.6	NA	17.3	16.9	NA	NA	17.1	NA
62334	1	49.9	NA	NA	NA	NA	138	NA	26.2	4	33.1	NA	30.4	NA	28.1	NA	82	NA	19.7	20.1	NA	NA	19.9	NA
62335	1	56.2	NA	NA	NA	NA	152.5	NA	24.2	3	39.2	NA	33	NA	26.5	NA	75.8	NA	15.8	16	NA	NA	15.9	NA
62336	1	77	NA	NA	NA	NA	164.4	NA	28.5	NA	34.9	NA	33.8	NA	32.2	NA	93.7	NA	20.1	20.2	NA	NA	20.2	NA
62337	1	33	NA	NA	NA	NA	136.6	NA	17.7	2	33.6	NA	28	NA	21.1	NA	61.6	NA	13.7	13.5	NA	NA	13.6	NA
62339	1	94.4	NA	NA	NA	NA	179.7	NA	29.2	NA	43	NA	42	NA	37.9	NA	98.2	NA	23.3	23	NA	NA	23.2	NA
62340	1	77.6	NA	NA	NA	NA	173.2	NA	25.9	NA	38.2	NA	38.2	NA	30.7	NA	94.8	NA	20.5	20.3	NA	NA	20.4	NA
62341	1	26.1	NA	NA	NA	NA	132	NA	15	2	32	NA	28.3	NA	17.3	NA	54.7	NA	11.8	11.8	NA	NA	11.8	NA
62342	1	91.3	NA	NA	NA	NA	166.6	NA	32.9	NA	37.7	NA	35	NA	36.4	NA	103.8	NA	24.5	24.5	NA	NA	24.5	NA
62343	1	76.7	NA	NA	NA	NA	174.5	NA	25.2	NA	42.6	NA	37.6	NA	31.1	NA	82.2	NA	19	18.7	NA	NA	18.9	NA
62345	1	82.2	NA	NA	NA	NA	160.4	NA	31.9	NA	37.7	NA	36.5	NA	34.2	NA	103.8	NA	22.2	22.8	22.6	22.2	22.3	NA
62346	1	80.3	NA	NA	NA	NA	171.3	NA	27.4	3	39	NA	39	NA	33.8	NA	87	NA	19	18.8	NA	NA	18.9	NA
62347	1	65.7	NA	NA	NA	NA	165.4	NA	24	NA	38.1	NA	37.5	NA	31.3	NA	95.8	NA	20.5	20	NA	NA	20.3	NA
62348	1	49.9	NA	NA	NA	NA	150.7	NA	22	2	36.3	NA	31.6	NA	25.5	NA	69.8	NA	18.4	18.3	NA	NA	18.4	NA
62349	1	106	NA	NA	NA	NA	167.1	NA	38	NA	40.4	NA	39.6	NA	38.3	NA	104	NA	23	22.6	NA	NA	22.8	NA
62350	1	58.7	NA	NA	NA	NA	162.1	NA	22.3	NA	37.2	NA	33.7	NA	26.5	NA	84.9	NA	18.2	18.1	NA	NA	18.2	NA
62351	1	27.9	NA	NA	NA	NA	122	NA	18.7	3	NA	NA	26	NA	20.5	NA	62	NA	NA	NA	NA	NA	NA	NA
62352	1	14.8	NA	101.5	NA	NA	100.7	NA	14.6	2	NA	NA	21	NA	16.1	NA	45.5	NA	NA	NA	NA	NA	NA	NA
62353	1	79.2	NA	NA	NA	NA	168.9	NA	27.8	NA	32.6	NA	37.8	NA	30	NA	105.4	NA	26	25.8	NA	NA	25.9	NA
62354	1	43.1	NA	NA	NA	NA	155.6	NA	17.8	2	36.4	NA	34.4	NA	22.7	NA	67.3	NA	15.8	15.6	NA	NA	15.7	NA
62355	1	55.6	NA	NA	NA	NA	164	NA	20.7	2	38.6	NA	34.1	NA	26.5	NA	73.2	NA	16.2	16.3	NA	NA	16.3	NA
62356	1	51.2	NA	NA	NA	NA	159.3	NA	20.2	2	38	NA	33.5	NA	23.7	NA	73.8	NA	15.5	15.1	NA	NA	15.3	NA
62357	1	91.6	NA	NA	NA	NA	189.3	NA	25.6	NA	43.5	NA	43	NA	32	NA	93.7	NA	20	19.8	NA	NA	19.9	NA
62358	1	6.8	NA	61	NA	40.5	NA	NA	NA	NA	NA	NA	11.5	NA	13.5	NA	NA	NA	NA	NA	NA	NA	NA	NA
62359	1	55.4	NA	NA	NA	NA	143	NA	27.1	NA	30.5	NA	32.7	NA	29	NA	93.2	NA	20.6	21.6	20.8	20.7	20.7	NA
62360	1	66	NA	NA	NA	NA	186.8	NA	18.9	2	47	NA	40.4	NA	26.6	NA	69.5	NA	16.5	16.4	NA	NA	16.5	NA
62361	1	30.4	NA	NA	NA	NA	127.3	NA	18.8	3	NA	NA	29.2	NA	22.2	NA	56.5	NA	NA	NA	NA	NA	NA	NA
62362	1	58	NA	NA	NA	NA	151.3	NA	25.3	4	38.2	NA	34.2	NA	28.5	NA	83.8	NA	18.8	18.8	NA	NA	18.8	NA
62363	1	64.2	NA	NA	NA	NA	157.6	NA	25.8	NA	36.5	NA	36	NA	32.5	NA	89.7	NA	20.4	19.9	NA	NA	20.2	NA
62364	1	18.9	NA	NA	NA	NA	108.8	NA	16	2	NA	NA	23.3	NA	17	NA	55.7	NA	NA	NA	NA	NA	NA	NA
62365	1	45.9	NA	NA	NA	NA	158.5	NA	18.3	NA	34.5	NA	31.9	NA	22	NA	64.9	NA	14.8	14.8	NA	NA	14.8	NA
62366	1	57.8	NA	NA	NA	NA	163.2	NA	21.7	NA	34.3	NA	35	NA	22.8	NA	88.6	NA	20.1	20	NA	NA	20.1	NA
62367	1	76.2	NA	NA	NA	NA	166.7	NA	27.4	NA	37	NA	37.5	NA	34	NA	94.2	NA	22.8	22.5	NA	NA	22.7	NA
62368	2	54.2	3	NA	NA	NA	156.8	3	22	NA	NA	1	NA	1	NA	1	NA	1	NA	NA	NA	NA	NA	1
62369	1	25.1	NA	NA	NA	NA	125.3	NA	16	2	28.8	NA	25.8	NA	19.4	NA	55.2	NA	12.8	12.6	NA	NA	12.7	NA
62370	1	51.8	NA	NA	NA	NA	168.4	NA	18.3	NA	40.5	NA	38.5	NA	25.7	NA	67.5	NA	16.2	16.2	NA	NA	16.2	NA
62371	1	61.1	NA	NA	NA	NA	181.4	NA	18.6	NA	40.2	NA	37.5	NA	25.3	NA	76.8	NA	16.9	17	NA	NA	17	NA
62372	1	76.2	NA	NA	NA	NA	158.3	NA	30.4	NA	36	NA	37.4	NA	36.5	NA	102	NA	24.5	24.6	NA	NA	24.6	NA
62373	4	NA	NA	NA	NA	NA	NA	NA	NA	NA	NA	NA	NA	NA	NA	NA	NA	NA	NA	NA	NA	NA	NA	NA
62374	1	65.3	NA	NA	NA	NA	168	NA	23.1	NA	40.9	NA	37	NA	29.1	NA	85.2	NA	17.6	17.9	NA	NA	17.8	NA
62375	1	130.5	NA	NA	NA	NA	184.5	NA	38.3	NA	44.8	NA	39.5	NA	39.2	NA	136.4	NA	28.8	28.4	NA	NA	28.6	NA
62376	1	25.6	NA	NA	NA	NA	116.5	NA	18.9	4	NA	NA	23.6	NA	20.3	NA	57.4	NA	NA	NA	NA	NA	NA	NA
62377	1	64.8	NA	NA	NA	NA	162.1	NA	24.7	NA	39.9	NA	36.2	NA	29.5	NA	85.2	NA	19.1	18.9	NA	NA	19	NA
62378	1	75.5	NA	NA	NA	NA	150.9	NA	33.2	NA	37	NA	33.8	NA	29.4	NA	97	NA	21.3	21.3	NA	NA	21.3	NA
62379	3	62.5	NA	NA	NA	NA	175.7	NA	20.2	NA	NA	1	37.2	NA	27.5	NA	79.5	NA	15	15.1	NA	NA	15.1	NA
62380	1	110.9	NA	NA	NA	NA	172	NA	37.5	4	43.7	NA	42.5	NA	40.5	NA	123.2	NA	25.8	25.8	NA	NA	25.8	NA
62381	3	39.6	NA	NA	NA	NA	139.5	3	20.3	NA	35.2	NA	NA	1	NA	1	NA	1	NA	NA	NA	NA	NA	1
62382	1	8.9	NA	73.4	NA	NA	NA	NA	NA	NA	NA	NA	15.6	NA	13.8	NA	NA	NA	NA	NA	NA	NA	NA	NA
62383	1	90.6	NA	NA	NA	NA	184.1	NA	26.7	NA	41.5	NA	40	NA	33.8	NA	89.8	NA	21.2	20.8	NA	NA	21	NA
62384	1	91.1	NA	NA	NA	NA	172.9	NA	30.5	NA	40.1	NA	38.2	NA	35.4	NA	108.2	NA	24.8	24.9	NA	NA	24.9	NA
62385	1	8.7	NA	73.8	NA	NA	NA	NA	NA	NA	NA	NA	15.8	NA	14.5	NA	NA	NA	NA	NA	NA	NA	NA	NA
62386	1	117.6	NA	NA	NA	NA	174.9	NA	38.4	NA	38.8	NA	41.2	NA	44.5	NA	119.7	NA	24.8	24.5	NA	NA	24.7	NA
62387	1	79.9	NA	NA	NA	NA	180.5	NA	24.5	NA	44.6	NA	38.4	NA	32.5	NA	81.7	NA	18.4	18.2	NA	NA	18.3	NA
62388	3	102.8	NA	NA	NA	NA	163.6	NA	38.4	NA	32.6	NA	38.2	NA	38	NA	128.2	NA	NA	NA	NA	NA	NA	1
62389	1	48	NA	NA	NA	NA	153.5	NA	20.4	2	36.3	NA	31.2	NA	25.8	NA	70.6	NA	15.4	15.2	NA	NA	15.3	NA
62390	1	52	NA	NA	NA	NA	166.9	NA	18.7	NA	34.9	NA	34	NA	23.6	NA	69.6	NA	15.5	15.8	NA	NA	15.7	NA
62391	1	56.2	NA	NA	NA	NA	149.5	NA	25.1	NA	33	NA	33.8	NA	29.3	NA	86.7	NA	19.5	19.6	NA	NA	19.6	NA
62392	1	8.7	NA	71.5	NA	NA	NA	NA	NA	NA	NA	NA	14	NA	14.8	NA	NA	NA	NA	NA	NA	NA	NA	NA
62393	1	78.9	NA	NA	NA	NA	170.5	NA	27.1	NA	42.7	NA	36.1	NA	36.7	NA	87.8	NA	19.2	19.3	NA	NA	19.3	NA
62394	1	10.9	NA	81.4	NA	NA	NA	NA	NA	NA	NA	NA	16	NA	15.6	NA	NA	NA	NA	NA	NA	NA	NA	NA
62395	1	12.6	NA	85.6	NA	NA	NA	NA	NA	NA	NA	NA	16.5	NA	15.8	NA	NA	NA	NA	NA	NA	NA	NA	NA
62396	1	52	NA	NA	NA	NA	149	NA	23.4	4	35	NA	32.4	NA	27.7	NA	79.2	NA	18.5	17	18.5	18.5	18.5	NA
62397	1	94.7	NA	NA	NA	NA	152.8	NA	40.6	NA	31.1	NA	35	NA	38.6	NA	125.4	NA	30.7	30.5	NA	NA	30.6	NA
62398	1	26.8	NA	NA	NA	NA	135.5	NA	14.6	2	28.5	NA	29.7	NA	17.4	NA	58.3	NA	13.8	13.8	NA	NA	13.8	NA
62399	1	74.6	NA	NA	NA	NA	155.8	NA	30.7	NA	31.5	NA	34.2	NA	33.4	NA	94.4	NA	21.6	21.8	NA	NA	21.7	NA
62400	1	100.4	NA	NA	NA	NA	166.4	NA	36.3	NA	35	NA	34.1	NA	36	NA	117.2	NA	29.4	29.5	NA	NA	29.5	NA
62401	1	66.7	NA	NA	NA	NA	167.6	NA	23.7	2	39	NA	37	NA	27.4	NA	75.5	NA	16.7	16.3	NA	NA	16.5	NA
62402	1	66.3	NA	NA	NA	NA	168.8	NA	23.3	NA	39.8	NA	35.2	NA	33.6	NA	82	NA	18.4	18.4	NA	NA	18.4	NA
62403	1	18.3	NA	108.6	NA	NA	106.8	NA	16	2	NA	NA	21.7	NA	16.2	NA	48.5	NA	NA	NA	NA	NA	NA	NA
62404	1	80.1	NA	NA	NA	NA	175.1	NA	26.1	NA	42.5	NA	40.2	NA	33.8	NA	90.7	NA	22	21.7	NA	NA	21.9	NA
62405	1	16.7	NA	NA	NA	NA	100	NA	16.7	2	NA	NA	20.5	NA	17.3	NA	51.4	NA	NA	NA	NA	NA	NA	NA
62406	1	30.6	NA	NA	NA	NA	147.8	NA	14	1	35.4	NA	32.4	NA	19	NA	53.1	NA	12	12.2	NA	NA	12.1	NA
62407	1	97.9	NA	NA	NA	NA	181.1	NA	29.9	NA	37.1	NA	40.8	NA	34	NA	105.5	NA	23.8	23.7	NA	NA	23.8	NA
62409	1	77.6	NA	NA	NA	NA	159.4	NA	30.5	NA	31	NA	36.5	NA	32.5	NA	115	NA	28.2	28	NA	NA	28.1	NA
62410	1	18.2	NA	NA	NA	NA	111.5	NA	14.6	2	NA	NA	22.3	NA	15.8	NA	48.6	NA	NA	NA	NA	NA	NA	NA
62411	1	67.2	NA	NA	NA	NA	159.7	NA	26.3	NA	35.3	NA	36.9	NA	33.6	NA	100.1	NA	22.5	22.1	NA	NA	22.3	NA
62412	1	72.2	NA	NA	NA	NA	178.4	NA	22.7	2	42.3	NA	40	NA	30.2	NA	85.7	NA	19.8	19.9	NA	NA	19.9	NA
62413	1	109	NA	NA	NA	NA	165.1	NA	40	NA	31.2	NA	37.6	NA	39.6	NA	127.5	NA	33.4	33.2	NA	NA	33.3	NA
62414	1	42.6	NA	NA	NA	NA	160.7	NA	16.5	NA	38.9	NA	32.8	NA	23.4	NA	65.7	NA	15.4	15.5	NA	NA	15.5	NA
62415	3	76.4	NA	NA	NA	NA	169	NA	26.7	NA	43.5	NA	38.6	NA	29.8	NA	92	NA	NA	NA	NA	NA	NA	NA
62416	1	76	NA	NA	NA	NA	147.1	NA	35.1	4	37.4	NA	33	NA	35.2	NA	95.6	NA	22.3	22.3	NA	NA	22.3	NA
62417	1	73.2	NA	NA	NA	NA	152.2	NA	31.6	NA	34.8	NA	33.9	NA	33.5	NA	96.3	NA	23.5	23.5	NA	NA	23.5	NA
62418	1	70.1	NA	NA	NA	NA	172.6	NA	23.5	NA	38.9	NA	41	NA	27.8	NA	101.9	NA	26.3	26.2	NA	NA	26.3	NA
62419	1	81.3	NA	NA	NA	NA	175.2	NA	26.5	NA	37.5	NA	35.4	NA	30.3	NA	102.9	NA	23.4	23.2	NA	NA	23.3	NA
62421	1	67.7	NA	NA	NA	NA	166.2	NA	24.5	NA	40	NA	36.1	NA	33.4	NA	82.4	NA	18	18	NA	NA	18	NA
62422	1	71.9	NA	NA	NA	NA	157.5	NA	29	NA	33.5	NA	37	NA	32	NA	103.3	NA	21	21	NA	NA	21	NA
62424	1	90.6	NA	NA	NA	NA	172.6	NA	30.4	NA	41.3	NA	37.7	NA	33	NA	106	NA	20.5	20.3	NA	NA	20.4	NA
62425	1	66.1	NA	NA	NA	NA	172.4	NA	22.2	NA	39.6	NA	35.4	NA	29.2	NA	81.9	NA	18.2	18.4	NA	NA	18.3	NA
62426	1	42.1	NA	NA	NA	NA	140.7	NA	21.3	3	35.7	NA	28.7	NA	24.1	NA	74.3	NA	16.3	16.1	NA	NA	16.2	NA
62427	1	56.7	NA	NA	NA	NA	181	NA	17.3	2	42.9	NA	35.6	NA	26.3	NA	65.2	NA	15.3	15.4	NA	NA	15.4	NA
62428	1	37.2	NA	NA	NA	NA	147	NA	17.2	2	38.2	NA	30.2	NA	20.1	NA	62	NA	13.8	14	NA	NA	13.9	NA
62429	1	111.7	NA	NA	NA	NA	173.1	NA	37.3	NA	42.8	NA	38.3	NA	43.3	NA	114.2	NA	28.6	28.8	NA	NA	28.7	NA
62430	1	121.3	NA	NA	NA	NA	178.8	NA	37.9	NA	42.2	NA	39.5	NA	41	NA	114.2	NA	26.3	26.3	NA	NA	26.3	NA
62431	1	53.1	NA	NA	NA	NA	167.5	NA	18.9	NA	41.3	NA	37.6	NA	25.4	NA	73.7	NA	18.7	18.4	NA	NA	18.6	NA
62432	1	58.4	NA	NA	NA	NA	158.1	NA	23.4	NA	37.5	NA	34.3	NA	28.4	NA	82	NA	18.6	18.3	NA	NA	18.5	NA
62433	2	36.7	3	NA	NA	NA	139.6	NA	18.8	2	NA	1	NA	1	NA	1	NA	1	NA	NA	NA	NA	NA	1
62434	1	88.6	NA	NA	NA	NA	161.5	NA	34	NA	35.5	NA	38	NA	35	NA	106.8	NA	25.1	25	NA	NA	25.1	NA
62435	1	10.5	NA	73	NA	NA	NA	NA	NA	NA	NA	NA	13.8	NA	17.1	NA	NA	NA	NA	NA	NA	NA	NA	NA
62436	1	17.7	NA	NA	NA	NA	105.2	NA	16	2	NA	NA	22	NA	16	NA	53.4	NA	NA	NA	NA	NA	NA	NA
62437	1	72.3	NA	NA	NA	NA	163.1	NA	27.2	NA	40.7	NA	36.4	NA	32.7	NA	89.5	NA	18.7	19.1	NA	NA	18.9	NA
62438	1	5.8	NA	58.6	NA	38.4	NA	NA	NA	NA	NA	NA	NA	NA	NA	NA	NA	NA	NA	NA	NA	NA	NA	NA
62439	1	103	NA	NA	NA	NA	176.8	NA	33	NA	39.7	NA	41	NA	37.8	NA	114	NA	28.8	29	NA	NA	28.9	NA
62440	1	96.8	NA	NA	NA	NA	178.9	NA	30.2	NA	45.1	NA	41.6	NA	34.4	NA	105.3	NA	24.1	24.4	NA	NA	24.3	NA
62441	1	69.2	NA	NA	NA	NA	169.7	NA	24	NA	38.2	NA	36.2	NA	31.2	NA	90	NA	20.8	21	NA	NA	20.9	NA
62442	1	9.2	NA	72.5	NA	NA	NA	NA	NA	NA	NA	NA	15.5	NA	14.2	NA	NA	NA	NA	NA	NA	NA	NA	NA
62443	1	20.9	NA	NA	NA	NA	112.4	NA	16.5	2	NA	NA	23.3	NA	19.3	NA	54.2	NA	NA	NA	NA	NA	NA	NA
62444	1	96.4	NA	NA	NA	NA	169.3	NA	33.6	NA	40	NA	38.4	NA	38.1	NA	97.1	NA	23.5	23.5	NA	NA	23.5	NA
62445	1	117.9	NA	NA	NA	NA	173.6	NA	39.1	NA	45.6	NA	40.5	NA	41.6	NA	110.5	NA	29.4	29.4	NA	NA	29.4	NA
62446	1	17.6	NA	NA	NA	NA	102.9	NA	16.6	2	NA	NA	20.4	NA	17.6	NA	51.5	NA	NA	NA	NA	NA	NA	NA
62447	1	50.4	NA	NA	NA	NA	159.3	NA	19.9	2	37	NA	35	NA	24.7	NA	76	NA	16	16	NA	NA	16	NA
62448	1	83.5	NA	NA	NA	NA	171.8	NA	28.3	4	44.9	NA	39	NA	33.6	NA	92.2	NA	20.8	20.6	NA	NA	20.7	NA
62449	1	68.2	NA	NA	NA	NA	160.7	NA	26.4	NA	38.6	NA	38.1	NA	32.5	NA	89.1	NA	21.2	20.8	NA	NA	21	NA
62450	1	80.4	NA	NA	NA	NA	169	NA	28.2	NA	39.7	NA	35	NA	30.6	NA	98.5	NA	25.7	26	NA	NA	25.9	NA
62451	1	8.6	NA	65.7	NA	42.4	NA	NA	NA	NA	NA	NA	11.6	NA	16.7	NA	NA	NA	NA	NA	NA	NA	NA	NA
62452	1	88.4	NA	NA	NA	NA	163.3	NA	33.1	NA	37.2	NA	38.4	NA	38.2	NA	106.3	NA	25.1	25.1	NA	NA	25.1	NA
62453	1	15.6	NA	100.4	NA	NA	99.2	NA	15.9	2	NA	NA	19.5	NA	16.5	NA	51.5	NA	NA	NA	NA	NA	NA	NA
62454	1	90.1	NA	NA	NA	NA	156.5	NA	36.8	NA	36.6	NA	34.4	NA	33.6	NA	114.5	NA	27.5	27.8	NA	NA	27.7	NA
62455	3	129.4	NA	NA	NA	NA	162.6	NA	48.9	4	NA	NA	37.8	NA	43.4	NA	128	NA	31.8	32	NA	NA	31.9	NA
62456	1	93.9	NA	NA	NA	NA	179.8	NA	29	4	43.3	NA	42.4	NA	36	NA	88.2	NA	20	20	NA	NA	20	NA
62457	1	72.8	NA	NA	NA	NA	168.2	NA	25.7	NA	37	NA	37	NA	30.7	NA	86.8	NA	18.9	18.8	NA	NA	18.9	NA
62458	1	52.1	NA	NA	NA	NA	166.5	NA	18.8	2	40.6	NA	37.3	NA	24.4	NA	69.8	NA	17.3	17.2	NA	NA	17.3	NA
62459	1	15.5	NA	NA	NA	NA	102.3	NA	14.8	2	NA	NA	20.6	NA	16	NA	47.7	NA	NA	NA	NA	NA	NA	NA
62460	1	77.5	NA	NA	NA	NA	188.1	NA	21.9	NA	41.8	NA	41.4	NA	33.3	NA	85	NA	19.2	18.9	NA	NA	19.1	NA
62461	1	79.6	NA	NA	NA	NA	150.2	NA	35.3	NA	35.6	NA	34.4	NA	35.2	NA	109.4	NA	24.5	24.5	NA	NA	24.5	NA
62462	1	54.5	NA	NA	NA	NA	157.3	NA	22	3	38.5	NA	32.4	NA	27	NA	79	NA	17.6	17.3	NA	NA	17.5	NA
62463	1	28.3	NA	NA	NA	NA	130	NA	16.7	2	NA	NA	27.4	NA	19.9	NA	58.6	NA	NA	NA	NA	NA	NA	NA
62464	1	85.3	NA	NA	NA	NA	173.9	NA	28.2	NA	39.9	NA	40	NA	35.7	NA	98.6	NA	22	21.9	NA	NA	22	NA
62465	1	61.1	NA	NA	NA	NA	148.2	NA	27.8	NA	32.4	NA	32.4	NA	28.6	NA	90.8	NA	21.7	21.5	NA	NA	21.6	NA
62466	1	16.1	NA	NA	NA	NA	103.9	NA	14.9	2	NA	NA	21	NA	15.9	NA	48.6	NA	NA	NA	NA	NA	NA	NA
62467	1	85.3	NA	NA	NA	NA	182.4	NA	25.6	NA	40	NA	40	NA	34.5	NA	95	NA	21.2	21.2	NA	NA	21.2	NA
62468	1	7.9	NA	68	NA	NA	NA	NA	NA	NA	NA	NA	13.4	NA	14.5	NA	NA	NA	NA	NA	NA	NA	NA	NA
62469	1	33.8	NA	NA	NA	NA	135.3	NA	18.5	2	33	NA	28	NA	23.3	NA	59	NA	15.6	15.6	NA	NA	15.6	NA
62470	1	20	NA	NA	NA	NA	106.6	NA	17.6	3	NA	NA	21.5	NA	18.7	NA	54.1	NA	NA	NA	NA	NA	NA	NA
62471	1	72.5	NA	NA	NA	NA	160.8	NA	28	NA	31.6	NA	35.8	NA	30.2	NA	101.2	NA	24.5	24.1	NA	NA	24.3	4
62472	1	96.2	NA	NA	NA	NA	178.2	NA	30.3	NA	46.5	NA	35.7	NA	36.5	NA	96.5	NA	22.5	22.6	NA	NA	22.6	NA
62473	1	78.1	NA	NA	NA	NA	150.9	NA	34.3	4	41	NA	33.8	NA	34.3	NA	94.2	NA	22.6	22.4	NA	NA	22.5	NA
62474	3	133.5	NA	NA	NA	NA	154	3	56.3	NA	38.8	NA	39.8	NA	51	NA	140.6	NA	NA	NA	NA	NA	NA	1
62475	1	75.3	NA	NA	NA	NA	171	NA	25.8	NA	40	NA	37.2	NA	31.4	NA	85.1	NA	19.6	19.3	NA	NA	19.5	NA
62476	3	75.8	3	NA	NA	NA	171.5	NA	25.8	NA	NA	1	38.3	NA	30	NA	93.1	NA	18.8	18.2	18.4	18.3	18.3	NA
62477	1	48.2	NA	NA	NA	NA	150.5	NA	21.3	3	38.5	NA	31.7	NA	24	NA	78	NA	17.2	16.9	NA	NA	17.1	NA
62478	1	24.1	NA	NA	NA	NA	110.8	NA	19.6	4	NA	NA	23	NA	20.4	NA	58.5	NA	NA	NA	NA	NA	NA	NA
62479	1	70.2	NA	NA	NA	NA	158	NA	28.1	NA	32.1	NA	35	NA	32.3	NA	100.9	NA	24.9	25.1	NA	NA	25	NA
62480	1	85.3	NA	NA	NA	NA	173.1	NA	28.5	NA	38.2	NA	38	NA	32.5	NA	100	NA	23.4	23.3	NA	NA	23.4	NA
62481	1	80.5	NA	NA	NA	NA	170.5	NA	27.7	NA	41.2	NA	37	NA	30.1	NA	93.6	NA	18.6	19	NA	NA	18.8	NA
62482	1	73.2	NA	NA	NA	NA	166.1	NA	26.5	NA	39	NA	36.6	NA	33.2	NA	94.4	NA	20	20.1	NA	NA	20.1	NA
62483	1	47.9	NA	NA	NA	NA	141.8	NA	23.8	3	35.1	NA	31.8	NA	27.5	NA	76.2	NA	15.8	16	NA	NA	15.9	NA
62484	1	126.5	NA	NA	NA	NA	163.7	NA	47.2	NA	36.7	NA	41.2	NA	51.6	NA	131.7	NA	31	30.6	NA	NA	30.8	NA
62485	1	106.1	NA	NA	NA	NA	178.5	NA	33.3	NA	47.5	NA	41.8	NA	41.2	NA	102.3	NA	24.4	24.3	NA	NA	24.4	NA
62487	1	64.6	NA	NA	NA	NA	159.1	NA	25.5	NA	35.3	NA	34.1	NA	30.8	NA	89	NA	20.5	20.6	NA	NA	20.6	NA
62489	1	11.4	NA	82.1	NA	NA	NA	NA	NA	NA	NA	NA	16.4	NA	15.5	NA	NA	NA	NA	NA	NA	NA	NA	NA
62490	1	8.4	NA	69.1	NA	43.7	NA	NA	NA	NA	NA	NA	13.4	NA	14.5	NA	NA	NA	NA	NA	NA	NA	NA	NA
62491	1	64	NA	NA	NA	NA	151.7	NA	27.8	NA	32.5	NA	31.9	NA	30.5	NA	94.7	NA	20.5	20.5	NA	NA	20.5	NA
62492	1	19.4	NA	NA	NA	NA	116.9	NA	14.2	2	NA	NA	24	NA	16.5	NA	50.8	NA	NA	NA	NA	NA	NA	NA
62493	1	11.6	NA	72.2	NA	NA	NA	NA	NA	NA	NA	NA	14.7	NA	18.2	NA	NA	NA	NA	NA	NA	NA	NA	NA
62494	1	79	NA	NA	NA	NA	171.7	NA	26.8	NA	39.9	NA	36.5	NA	31.9	NA	86.9	NA	20.9	21.2	NA	NA	21.1	NA
62495	1	77.1	NA	NA	NA	NA	164.2	NA	28.6	NA	32.8	NA	36.6	NA	34.8	NA	99.3	NA	24.9	24.9	NA	NA	24.9	NA
62496	1	23.8	NA	NA	NA	NA	106.9	NA	20.8	4	NA	NA	23	NA	21	NA	63.8	NA	NA	NA	NA	NA	NA	NA
62497	3	37.3	NA	NA	NA	NA	152.8	NA	16	2	38.3	NA	32.8	NA	21.7	NA	NA	NA	12	12	NA	NA	12	NA
62498	1	59.4	NA	NA	NA	NA	156.2	NA	24.3	3	37	NA	36	NA	28	NA	82	NA	18	18	NA	NA	18	NA
62499	1	11.6	NA	75.7	NA	NA	NA	NA	NA	NA	NA	NA	17	NA	16.4	NA	NA	NA	NA	NA	NA	NA	NA	NA
62500	1	56.4	NA	NA	NA	NA	152.3	NA	24.3	NA	34	NA	33.5	NA	28.8	NA	75	NA	17.3	17	NA	NA	17.2	NA
62501	1	63.3	NA	NA	NA	NA	157.2	NA	25.6	NA	35.8	NA	33	NA	30.4	NA	83.3	NA	17.7	17.8	NA	NA	17.8	NA
62502	1	118.8	NA	NA	NA	NA	180.4	NA	36.5	NA	44.1	NA	38.8	NA	40	NA	112	NA	26.4	26.5	NA	NA	26.5	NA
62503	1	18	NA	NA	NA	NA	105.3	NA	16.2	2	NA	NA	21	NA	16.8	NA	54.4	NA	NA	NA	NA	NA	NA	NA
62504	1	96.5	NA	NA	NA	NA	157.5	NA	38.9	NA	36.5	NA	35.6	NA	37.7	NA	111.5	NA	24.2	24.4	NA	NA	24.3	NA
62505	1	16.5	NA	101.7	NA	NA	100.5	NA	16.3	2	NA	NA	20.4	NA	16.2	NA	53.7	NA	NA	NA	NA	NA	NA	NA
62506	1	72.5	NA	NA	NA	NA	159.8	NA	28.4	NA	35.8	NA	35.3	NA	31.5	NA	93.7	NA	18.8	18.8	NA	NA	18.8	NA
62507	1	71.5	NA	NA	NA	NA	158	NA	28.6	3	34.5	NA	33.6	NA	30	NA	90.9	NA	23.4	23.6	NA	NA	23.5	NA
62508	1	15.5	NA	96.6	NA	NA	95.3	NA	17.1	2	NA	NA	19.6	NA	16.6	NA	50.3	NA	NA	NA	NA	NA	NA	NA
62509	1	60.4	NA	NA	NA	NA	158.3	NA	24.1	NA	34.9	NA	35	NA	28	NA	82.5	NA	17.2	17.2	NA	NA	17.2	NA
62510	1	81.6	NA	NA	NA	NA	165.6	NA	29.8	NA	37.4	NA	38.2	NA	33.8	NA	99.9	NA	26.5	26.9	NA	NA	26.7	NA
62511	1	31.7	NA	NA	NA	NA	130.9	NA	18.5	2	32.5	NA	27.5	NA	22.7	NA	63	NA	12.8	12.8	NA	NA	12.8	NA
62512	1	62.9	NA	NA	NA	NA	181.3	NA	19.1	NA	42	NA	39.5	NA	25.3	NA	81.4	NA	17.5	17.5	NA	NA	17.5	NA
62513	1	63.7	NA	NA	NA	NA	154.5	NA	26.7	NA	33.5	NA	34	NA	29.4	NA	91.7	NA	20.5	20.5	NA	NA	20.5	NA
62514	1	101.5	NA	NA	NA	NA	173.8	NA	33.6	NA	41	NA	35.8	NA	36.9	NA	111.4	NA	29.8	29	31	31.5	30.8	NA
62515	1	75.2	NA	NA	NA	NA	154.3	NA	31.6	NA	31.4	NA	32.8	NA	35.6	NA	96.3	NA	23.1	22.8	NA	NA	23	NA
62516	1	45.8	NA	NA	NA	NA	153.3	NA	19.5	2	37.8	NA	31.2	NA	24	NA	69.7	NA	13.8	14	NA	NA	13.9	NA
62517	1	81.5	NA	NA	NA	NA	158.8	NA	32.3	NA	31.9	NA	39.2	NA	32.6	NA	110.3	NA	25	25	NA	NA	25	NA
62519	3	76.2	NA	NA	NA	NA	171.7	NA	25.8	NA	39	NA	39	NA	32	NA	97.5	NA	NA	NA	NA	NA	NA	1
62520	1	5.3	NA	59.9	NA	39.5	NA	NA	NA	NA	NA	NA	NA	NA	NA	NA	NA	NA	NA	NA	NA	NA	NA	NA
62521	1	59.4	NA	NA	NA	NA	160.5	NA	23.1	NA	35.3	NA	34.9	NA	27.4	NA	83	NA	17.5	17	NA	NA	17.3	NA
62522	1	91.1	NA	NA	NA	NA	171	NA	31.2	NA	38.4	NA	37.6	NA	35.8	NA	105.4	NA	28.9	29.1	NA	NA	29	NA
62523	1	89.4	NA	NA	NA	NA	172.2	NA	30.1	NA	37.3	NA	35.9	NA	37.8	NA	105	NA	24.7	24.6	NA	NA	24.7	NA
62524	1	72.8	NA	NA	NA	NA	174	NA	24	NA	39.3	NA	37	NA	32.4	NA	82.3	NA	17.3	17.6	NA	NA	17.5	NA
62525	1	92.3	NA	NA	NA	NA	176.8	NA	29.5	4	44.9	NA	38	NA	34.4	NA	95.8	NA	23.1	23.5	NA	NA	23.3	NA
62526	1	73.8	NA	NA	NA	NA	160.4	NA	28.7	NA	37	NA	34.9	NA	31.1	NA	97.2	NA	21.4	21.6	NA	NA	21.5	NA
62527	1	71.3	NA	NA	NA	NA	166.3	NA	25.8	NA	38.2	NA	40.8	NA	32.7	NA	95	NA	22.2	22.1	NA	NA	22.2	NA
62528	1	64.4	NA	NA	NA	NA	161	NA	24.8	NA	40.4	NA	35.2	NA	30.2	NA	87.7	NA	18.4	18.4	NA	NA	18.4	NA
62529	1	135.7	NA	NA	NA	NA	172.5	NA	45.6	NA	43.3	NA	37.4	NA	42.5	NA	136.8	NA	34.3	34.1	NA	NA	34.2	NA
62530	1	88.1	NA	NA	NA	NA	155.8	NA	36.3	NA	29.2	NA	36	NA	42.4	NA	119.1	NA	30.8	30.5	NA	NA	30.7	NA
62531	1	87.1	NA	NA	NA	NA	161.7	NA	33.3	NA	38.5	NA	37.4	NA	35.5	NA	101.7	NA	27.5	27.5	NA	NA	27.5	NA
62532	1	108.2	NA	NA	NA	NA	165.5	NA	39.5	NA	35.4	NA	37.3	NA	38.7	NA	119.2	NA	26.3	26.2	NA	NA	26.3	NA
62533	1	9.8	NA	81.1	NA	NA	NA	NA	NA	NA	NA	NA	16	NA	13.9	NA	NA	NA	NA	NA	NA	NA	NA	NA
62534	1	67.1	NA	NA	NA	NA	163	NA	25.3	3	39.2	NA	35.8	NA	29.4	NA	87.6	NA	20.4	20.8	NA	NA	20.6	NA
62535	1	21.4	NA	NA	NA	NA	118.9	NA	15.1	2	NA	NA	24.2	NA	17.1	NA	56.2	NA	NA	NA	NA	NA	NA	NA
62536	1	89.7	NA	NA	NA	NA	180.6	NA	27.5	NA	42.5	NA	38	NA	33.2	NA	101.2	NA	22.2	22.2	NA	NA	22.2	NA
62537	1	47	NA	NA	NA	NA	144.7	NA	22.4	3	35.8	NA	30.9	NA	26.5	NA	78.2	NA	17.1	16.9	NA	NA	17	NA
62538	1	11.4	NA	80	NA	NA	NA	NA	NA	NA	NA	NA	17.5	NA	15.9	NA	NA	NA	NA	NA	NA	NA	NA	NA
62539	1	97.2	NA	NA	NA	NA	174.5	NA	31.9	NA	39.9	NA	40.2	NA	40.7	NA	103.3	NA	24.2	24.6	NA	NA	24.4	NA
62540	1	7.3	NA	66.2	NA	40.4	NA	NA	NA	NA	NA	NA	13.5	NA	13.2	NA	NA	NA	NA	NA	NA	NA	NA	NA
62541	1	54.9	NA	NA	NA	NA	155.8	NA	22.6	2	37.3	NA	34.2	NA	25.4	NA	76.5	NA	16.2	16.2	NA	NA	16.2	NA
62542	1	36.3	NA	NA	NA	NA	136	NA	19.6	2	29.4	NA	28	NA	21.6	NA	63.3	NA	14	14.4	NA	NA	14.2	NA
62543	1	9.4	NA	79.5	NA	NA	NA	NA	NA	NA	NA	NA	15.6	NA	13.8	NA	NA	NA	NA	NA	NA	NA	NA	NA
62544	1	73.3	NA	NA	NA	NA	169.3	NA	25.6	NA	42	NA	37.5	NA	34.2	NA	86.5	NA	19.9	20.8	21	21.2	21	NA
62545	1	29.6	NA	NA	NA	NA	135.2	NA	16.2	2	30.9	NA	28	NA	20.7	NA	58.2	NA	11.8	11.6	NA	NA	11.7	NA
62546	1	118.2	NA	NA	NA	NA	179.9	NA	36.5	NA	42.8	NA	39.4	NA	42.9	NA	118.5	NA	27.5	27.8	NA	NA	27.7	NA
62547	1	59.8	NA	NA	NA	NA	144.2	NA	28.8	4	33.9	NA	31.2	NA	29.9	NA	90.9	NA	20	19.8	NA	NA	19.9	NA
62548	1	92.7	NA	NA	NA	NA	164.6	NA	34.2	NA	36.5	NA	33.8	NA	37.5	NA	111.6	NA	27.4	27.3	NA	NA	27.4	NA
62549	1	65.9	NA	NA	NA	NA	174.9	NA	21.5	NA	38.2	NA	35.5	NA	28	NA	83	NA	17	16.9	NA	NA	17	NA
62550	1	35.8	NA	NA	NA	NA	137.7	NA	18.9	2	33.3	NA	30.1	NA	23.1	NA	59.2	NA	13.9	14	NA	NA	14	NA
62551	1	148.2	NA	NA	NA	NA	175.3	NA	48.2	NA	37.4	NA	41.5	NA	46.6	NA	147.3	NA	28.7	28.7	NA	NA	28.7	NA
62552	1	58.2	NA	NA	NA	NA	160.8	NA	22.5	NA	40.1	NA	36.5	NA	29.8	NA	77.9	NA	16.3	16.2	NA	NA	16.3	NA
62553	1	27	NA	NA	NA	NA	130.6	NA	15.8	2	30.6	NA	26.6	NA	19	NA	56.3	NA	10.9	11	NA	NA	11	NA
62554	1	49.3	NA	NA	NA	NA	163.1	NA	18.5	2	39	NA	32.9	NA	24.8	NA	71.3	NA	15.4	15.6	NA	NA	15.5	NA
62555	1	73.3	NA	NA	NA	NA	190.5	NA	20.2	NA	46.5	NA	41.7	NA	30.7	NA	74.5	NA	17.2	16.7	NA	NA	17	NA
62556	1	52.2	NA	NA	NA	NA	152.6	NA	22.4	NA	34.4	NA	35.3	NA	27	NA	80	NA	17	17.2	NA	NA	17.1	NA
62557	1	35.7	NA	NA	NA	NA	141.5	NA	17.8	2	33	NA	30.5	NA	21	NA	63.5	NA	15.5	15.5	NA	NA	15.5	NA
62558	1	99.2	NA	NA	NA	NA	161.1	NA	38.2	NA	35	NA	37	NA	36.1	NA	113.2	NA	26.7	26.8	NA	NA	26.8	NA
62559	1	30.6	NA	NA	NA	NA	135.5	NA	16.7	2	30.3	NA	27.6	NA	22.2	NA	60.8	NA	12.8	13	NA	NA	12.9	NA
62560	1	71.7	NA	NA	NA	NA	164.9	NA	26.4	NA	39.4	NA	35.7	NA	33.1	NA	93.8	NA	21.3	21.1	NA	NA	21.2	NA
62561	1	36.1	NA	NA	NA	NA	142.4	NA	17.8	2	35.3	NA	32.1	NA	22.1	NA	63.5	NA	15	14.8	NA	NA	14.9	NA
62562	1	20.6	NA	NA	NA	NA	111.7	NA	16.5	2	NA	NA	23.8	NA	17.9	NA	52	NA	NA	NA	NA	NA	NA	NA
62563	2	53.3	3	NA	NA	NA	155.3	NA	22.1	NA	NA	1	NA	1	NA	1	NA	1	NA	NA	NA	NA	NA	1
62564	1	122.2	NA	NA	NA	NA	169.1	NA	42.7	4	38.5	NA	42	NA	39.7	NA	133.7	NA	31.4	31	NA	NA	31.2	NA
62565	1	103	NA	NA	NA	NA	180.3	NA	31.7	NA	38.5	NA	38.8	NA	36.7	NA	111.3	NA	26.5	26.4	NA	NA	26.5	NA
62566	1	15	NA	92.8	NA	NA	92.8	NA	17.4	2	NA	NA	18.8	NA	16.8	NA	50.5	NA	NA	NA	NA	NA	NA	NA
62567	1	53	NA	NA	NA	NA	153.8	NA	22.4	NA	38.2	NA	32.2	NA	24.6	NA	84.7	NA	20.4	19.5	19.3	19.2	19.3	NA
62568	1	9.2	NA	75.5	NA	NA	NA	NA	NA	NA	NA	NA	15	NA	14.4	NA	NA	NA	NA	NA	NA	NA	NA	NA
62569	2	60	3	NA	NA	NA	146.4	NA	28	NA	NA	1	NA	1	NA	1	NA	1	NA	NA	NA	NA	NA	1
62570	1	24.7	NA	NA	NA	NA	120.3	NA	17.1	3	NA	NA	25.6	NA	19.2	NA	54.3	NA	NA	NA	NA	NA	NA	NA
62571	1	87.2	NA	NA	NA	NA	177.1	NA	27.8	NA	45.3	NA	38.8	NA	32.4	NA	92.7	NA	19	18.9	NA	NA	19	NA
62572	2	48.6	3	NA	NA	NA	154.7	NA	20.3	NA	NA	1	NA	1	NA	1	NA	1	NA	NA	NA	NA	NA	1
62573	1	80.8	NA	NA	NA	NA	165.3	NA	29.6	NA	41.4	NA	39.5	NA	33.5	NA	110.8	NA	25.5	25.6	NA	NA	25.6	NA
62574	1	78.2	NA	NA	NA	NA	158.8	NA	31	4	38.6	NA	36.4	NA	32	NA	100.4	NA	21.8	22	NA	NA	21.9	NA
62575	1	54.4	NA	NA	NA	NA	157.4	NA	22	NA	37.2	NA	34.7	NA	24.6	NA	73.2	NA	16.1	15.9	NA	NA	16	NA
62576	2	107	3	NA	NA	NA	171.1	NA	36.5	NA	NA	1	NA	1	NA	1	NA	1	NA	NA	NA	NA	NA	1
62577	1	94.1	NA	NA	NA	NA	162.5	NA	35.6	NA	38.7	NA	38.5	NA	38	NA	108.5	NA	26.2	26.2	NA	NA	26.2	NA
62578	1	34	NA	NA	NA	NA	116.6	NA	25	4	NA	NA	23.4	NA	25.5	NA	73.4	NA	NA	NA	NA	NA	NA	NA
62579	1	66	NA	NA	NA	NA	166.7	NA	23.8	NA	38	NA	37	NA	28.7	NA	94.4	NA	20.4	20.5	NA	NA	20.5	NA
62580	1	49.2	NA	NA	NA	NA	166.2	NA	17.8	2	43	NA	35.5	NA	22.2	NA	68.7	NA	14.4	14.2	NA	NA	14.3	NA
62581	1	34.5	NA	NA	NA	NA	142.3	NA	17	2	31.1	NA	29.9	NA	20.6	NA	61.5	NA	15.1	15.1	NA	NA	15.1	NA
62583	3	NA	NA	NA	NA	NA	162.2	NA	NA	NA	38.7	NA	37.7	NA	30.2	NA	76.2	NA	16	16.1	NA	NA	16.1	NA
62584	1	76.8	NA	NA	NA	NA	181.9	NA	23.2	NA	42.7	NA	42.1	NA	29.6	NA	81.4	NA	18.9	19.1	NA	NA	19	NA
62585	1	82.8	NA	NA	NA	NA	155.3	NA	34.3	NA	40	NA	38.7	NA	35.3	NA	101.8	NA	25.3	25.5	NA	NA	25.4	NA
62586	1	117.6	NA	NA	NA	NA	171.3	NA	40.1	NA	32.7	NA	41.8	NA	42.1	NA	127.3	NA	31.4	31.6	NA	NA	31.5	NA
62587	1	75.9	NA	NA	NA	NA	175.1	NA	24.8	NA	38.6	NA	39.8	NA	31.8	NA	98.9	NA	21.6	21.8	NA	NA	21.7	NA
62588	1	73	NA	NA	NA	NA	187.6	NA	20.7	NA	43	NA	41.2	NA	28.4	NA	79.4	NA	16.9	17	NA	NA	17	NA
62589	1	60.6	NA	NA	NA	NA	156.4	NA	24.8	NA	35	NA	33.5	NA	29.5	NA	86.6	NA	20.5	20.5	NA	NA	20.5	NA
62590	1	36	NA	NA	NA	NA	150.2	NA	16	2	36.4	NA	31.1	NA	20.8	NA	59.9	NA	12.5	12.3	NA	NA	12.4	NA
62591	1	35.7	NA	NA	NA	NA	148.6	NA	16.2	2	34	NA	29.8	NA	21.5	NA	61.2	NA	14.8	14.8	NA	NA	14.8	NA
62592	1	7.4	NA	67	NA	42.8	NA	NA	NA	NA	NA	NA	12	NA	15.6	NA	NA	NA	NA	NA	NA	NA	NA	NA
62593	1	98.2	NA	NA	NA	NA	168.6	NA	34.5	NA	36	NA	38	NA	38.5	NA	115.3	NA	26.2	26.4	NA	NA	26.3	NA
62594	1	9.2	NA	70.8	NA	NA	NA	NA	NA	NA	NA	NA	13	NA	15.5	NA	NA	NA	NA	NA	NA	NA	NA	NA
62595	3	63.3	NA	NA	NA	NA	163.1	NA	23.8	NA	39.4	NA	35	NA	30.7	NA	85.7	NA	NA	NA	NA	NA	NA	NA
62596	1	75.9	NA	NA	NA	NA	152.9	NA	32.5	NA	31.4	NA	34.5	NA	35.7	NA	105.9	NA	23	23.3	NA	NA	23.2	NA
62597	1	127.6	NA	NA	NA	NA	159	NA	50.5	NA	34.9	NA	38	NA	47.2	NA	126.8	NA	31	31	NA	NA	31	NA
62598	1	122.7	NA	NA	NA	NA	181.1	NA	37.4	4	46.5	NA	42	NA	41.2	NA	118.8	NA	27.8	27.7	NA	NA	27.8	NA
62599	1	75.8	NA	NA	NA	NA	158.9	NA	30	NA	40.4	NA	33.6	NA	33.5	NA	84.9	NA	20.3	20.4	NA	NA	20.4	NA
62600	1	42.1	NA	NA	NA	NA	145.4	NA	19.9	3	35.8	NA	31	NA	24.2	NA	79.5	NA	15.4	15.6	NA	NA	15.5	NA
62601	1	75.3	NA	NA	NA	NA	170	NA	26.1	NA	43	NA	37.8	NA	30.4	NA	92.6	NA	19.5	19.8	NA	NA	19.7	NA
62602	3	66.3	NA	NA	NA	NA	160.3	NA	25.8	NA	38.5	NA	38.1	NA	29.8	NA	92.2	NA	NA	NA	NA	NA	NA	1
62603	1	137.4	NA	NA	NA	NA	162.3	NA	52.2	NA	35.1	NA	40	NA	50.8	NA	144.7	NA	34.4	34.3	NA	NA	34.4	NA
62604	1	49	NA	NA	NA	NA	148.6	3	22.2	NA	35.7	NA	34	NA	23.2	NA	81	NA	18.2	17.9	NA	NA	18.1	NA
62606	1	14.4	NA	93.3	NA	NA	92.2	NA	16.9	2	NA	NA	18.4	NA	15.6	NA	48.9	NA	NA	NA	NA	NA	NA	NA
62607	1	21.9	NA	NA	NA	NA	113.6	NA	17	3	NA	NA	23.1	NA	17	NA	54	NA	NA	NA	NA	NA	NA	NA
62609	1	35.5	NA	NA	NA	NA	135.5	NA	19.3	3	33.7	NA	29.5	NA	22.7	NA	70.2	NA	14.6	14.6	NA	NA	14.6	NA
62610	1	70.3	NA	NA	NA	NA	152.2	NA	30.3	4	37.3	NA	34.1	NA	32.1	NA	88.7	NA	20.4	20.5	NA	NA	20.5	NA
62611	1	97.2	NA	NA	NA	NA	177.8	NA	30.7	NA	41.1	NA	39.6	NA	32.6	NA	118.1	NA	28	28.2	NA	NA	28.1	NA
62612	1	69.6	NA	NA	NA	NA	151	NA	30.5	NA	34.7	NA	33.5	NA	32.5	NA	100.2	NA	24.5	24.4	NA	NA	24.5	NA
62613	1	76.7	NA	NA	NA	NA	149.8	NA	34.2	NA	38.5	NA	33.5	NA	34.8	NA	97	NA	21.6	21.6	NA	NA	21.6	NA
62614	1	44.8	NA	NA	NA	NA	156	NA	18.4	2	35.5	NA	33.5	NA	23.9	NA	66.3	NA	13.8	13.3	NA	NA	13.6	NA
62615	1	10.2	NA	76.3	NA	NA	NA	NA	NA	NA	NA	NA	13.8	NA	15.4	NA	NA	NA	NA	NA	NA	NA	NA	NA
62616	1	51.8	NA	NA	NA	NA	164	NA	19.3	NA	40	NA	35.1	NA	27	NA	75.5	NA	14.4	14.4	NA	NA	14.4	NA
62617	1	26.3	NA	NA	NA	NA	133.9	NA	14.7	2	31.2	NA	27.3	NA	18	NA	52.4	NA	12.6	12.6	NA	NA	12.6	NA
62618	1	29.2	NA	NA	NA	NA	137.7	NA	15.4	2	34.5	NA	27.6	NA	17.7	NA	56	NA	14.8	14.7	NA	NA	14.8	NA
62619	1	72.1	NA	NA	NA	NA	170.3	NA	24.9	NA	39.5	NA	37	NA	26	NA	100.8	NA	25.4	25.5	NA	NA	25.5	NA
62620	1	56	NA	NA	NA	NA	133.4	NA	31.5	4	NA	NA	30.1	NA	31.9	NA	91.1	NA	NA	NA	NA	NA	NA	NA
62621	1	87.5	NA	NA	NA	NA	174.2	NA	28.8	NA	44	NA	41	NA	34.6	NA	93.3	NA	21.8	22	NA	NA	21.9	NA
62622	1	52.1	NA	NA	NA	NA	152.4	NA	22.4	2	35.3	NA	32.4	NA	27.5	NA	73.9	NA	15.3	15.3	NA	NA	15.3	NA
62623	1	61.2	NA	NA	NA	NA	150.7	NA	26.9	NA	33.1	NA	34.2	NA	31.2	NA	91.3	NA	19.8	19.7	NA	NA	19.8	NA
62624	1	50.9	NA	NA	NA	NA	156.2	NA	20.9	NA	37.1	NA	34.2	NA	25.4	NA	75.4	NA	16.4	16.4	NA	NA	16.4	NA
62625	1	62.4	NA	NA	NA	NA	161.6	NA	23.9	NA	35.4	NA	35	NA	28.7	NA	85.5	NA	18.9	19	NA	NA	19	NA
62626	1	51.2	NA	NA	NA	NA	158	NA	20.5	2	39.5	NA	36.5	NA	23.3	NA	70.9	NA	17.3	17.4	NA	NA	17.4	NA
62627	1	10.1	NA	83.7	NA	NA	83.8	NA	14.4	2	NA	NA	16	NA	13.9	NA	41.1	NA	NA	NA	NA	NA	NA	NA
62628	1	12.2	NA	84.2	NA	NA	NA	NA	NA	NA	NA	NA	16.2	NA	16.2	NA	NA	NA	NA	NA	NA	NA	NA	NA
62629	1	36	NA	NA	NA	NA	152.6	NA	15.5	2	33.9	NA	30.4	NA	19.4	NA	60.3	NA	13.2	13.1	NA	NA	13.2	NA
62630	1	78	NA	NA	NA	NA	158.7	NA	31	NA	38.5	NA	37	NA	31	NA	105	NA	23	23.1	NA	NA	23.1	NA
62631	1	66.7	NA	NA	NA	NA	167.4	NA	23.8	NA	35.1	NA	36.5	NA	26.9	NA	90.4	NA	18.8	18.6	NA	NA	18.7	NA
62632	1	168.1	NA	NA	NA	NA	186.5	NA	48.3	NA	40.7	NA	43	NA	46.1	NA	154.7	NA	36.7	36.6	NA	NA	36.7	NA
62633	1	63.2	NA	NA	NA	NA	162.2	NA	24	NA	36	NA	34.7	NA	29.6	NA	95	NA	22.6	21	21	20.9	21	NA
62634	1	103.3	NA	NA	NA	NA	177.9	NA	32.6	NA	40.9	NA	40.7	NA	36.1	NA	117.8	NA	30	29.8	NA	NA	29.9	NA
62635	1	61.7	NA	NA	NA	NA	153.9	NA	26.1	NA	34.8	NA	33.7	NA	29.7	NA	90.1	NA	20.9	19.9	19.7	19.5	19.7	NA
62636	1	68.3	NA	NA	NA	NA	182.7	NA	20.5	2	46	NA	40.8	NA	27.5	NA	73	NA	19	19.5	NA	NA	19.3	4
62637	1	16	NA	103.9	NA	NA	103.7	NA	14.9	2	NA	NA	21	NA	15	NA	51	NA	NA	NA	NA	NA	NA	NA
62638	1	44.5	NA	NA	NA	NA	135.2	NA	24.3	4	30.5	NA	28.2	NA	28	NA	81.2	NA	17.8	18	NA	NA	17.9	NA
62639	1	96.2	NA	NA	NA	NA	157.9	NA	38.6	NA	39	NA	36	NA	38.2	NA	104.2	NA	25	24.7	NA	NA	24.9	NA
62640	1	101.4	NA	NA	NA	NA	165.3	NA	37.1	NA	36.1	NA	36.5	NA	37.3	NA	117	NA	25.7	26.4	26	26.2	26.2	NA
62641	1	15.5	NA	96.8	NA	NA	96.9	NA	16.5	2	NA	NA	19.5	NA	16.8	NA	49	NA	NA	NA	NA	NA	NA	NA
62642	1	88.1	NA	NA	NA	NA	181	NA	26.9	NA	41.3	NA	40.3	NA	31.6	NA	102	NA	21.6	22	NA	NA	21.8	NA
62643	1	12.6	NA	88.8	NA	NA	87.8	NA	16.3	2	NA	NA	16	NA	16	NA	44	NA	NA	NA	NA	NA	NA	NA
62644	1	119.7	NA	NA	NA	NA	168.8	NA	42	NA	34.6	NA	40.2	NA	44.7	NA	133.4	NA	33.6	33.7	NA	NA	33.7	NA
62645	1	48.7	NA	NA	NA	NA	159.6	NA	19.1	2	40.2	NA	33.8	NA	22.8	NA	70.6	NA	13.4	13.5	NA	NA	13.5	NA
62646	1	78.3	NA	NA	NA	NA	164.5	NA	28.9	NA	40.2	NA	36.2	NA	34.1	NA	103.4	NA	26	25.8	NA	NA	25.9	NA
62647	1	4.8	NA	54	NA	38.5	NA	NA	NA	NA	NA	NA	NA	NA	NA	NA	NA	NA	NA	NA	NA	NA	NA	NA
62648	3	NA	1	NA	NA	NA	150.2	3	NA	NA	NA	1	NA	1	NA	1	NA	1	NA	NA	NA	NA	NA	1
62649	1	107	NA	NA	NA	NA	170.9	NA	36.6	NA	40.4	NA	42	NA	36.2	NA	118.8	NA	27.2	28.2	28.2	27.9	28.1	NA
62650	1	94.2	NA	NA	NA	NA	168.2	NA	33.3	NA	38.2	NA	41.6	NA	39.1	NA	118.1	NA	29.8	29.4	NA	NA	29.6	NA
62651	1	114.4	NA	NA	NA	NA	170.2	NA	39.5	NA	39.4	NA	39.7	NA	37.3	NA	136.3	NA	33.8	34	NA	NA	33.9	NA
62652	1	84	NA	NA	NA	NA	169.4	NA	29.3	NA	38	NA	37	NA	31.1	NA	108.4	NA	23.4	23.3	NA	NA	23.4	NA
62655	1	12.1	NA	90.8	NA	NA	NA	NA	NA	NA	NA	NA	19	NA	15.7	NA	NA	NA	NA	NA	NA	NA	NA	NA
62656	1	9	NA	74.1	NA	NA	NA	NA	NA	NA	NA	NA	14.4	NA	14.6	NA	NA	NA	NA	NA	NA	NA	NA	NA
62657	1	14.9	NA	97.3	NA	NA	95	NA	16.5	2	NA	NA	18	NA	16.4	NA	51.6	NA	NA	NA	NA	NA	NA	NA
62658	1	101.7	NA	NA	NA	NA	171.6	NA	34.5	NA	38.8	NA	38	NA	40	NA	112.8	NA	25.9	26.3	NA	NA	26.1	NA
62659	1	77.7	NA	NA	NA	NA	174.9	NA	25.4	2	39.5	NA	38	NA	33.5	NA	83.4	NA	18.4	18.5	NA	NA	18.5	NA
62660	2	23.3	3	NA	NA	NA	118.1	NA	16.7	2	NA	NA	NA	1	NA	1	NA	1	NA	NA	NA	NA	NA	NA
62661	1	74.2	NA	NA	NA	NA	187.3	NA	21.2	NA	42.6	NA	40.8	NA	28.4	NA	87.8	NA	20	19.9	NA	NA	20	NA
62662	1	61.8	NA	NA	NA	NA	148	NA	28.2	4	34.2	NA	30.5	NA	30	NA	85.8	NA	20.2	20.2	NA	NA	20.2	NA
62664	1	106.1	NA	NA	NA	NA	164.2	NA	39.4	NA	30	NA	39	NA	37	NA	130	NA	33.8	33.8	NA	NA	33.8	NA
62665	1	45.6	NA	NA	NA	NA	150.6	NA	20.1	NA	35	NA	32.4	NA	24.1	NA	75.2	NA	17.3	17.3	NA	NA	17.3	NA
62666	1	15.1	NA	94.5	NA	NA	92.9	NA	17.5	3	NA	NA	18.8	NA	17.6	NA	51.6	NA	NA	NA	NA	NA	NA	NA
62667	1	23.9	NA	NA	NA	NA	119.1	NA	16.8	2	NA	NA	24.1	NA	19.3	NA	57.2	NA	NA	NA	NA	NA	NA	NA
62668	1	111.7	NA	NA	NA	NA	176	NA	36.1	NA	43.3	NA	40.6	NA	40.7	NA	111.8	NA	27.5	27.4	NA	NA	27.5	NA
62669	1	68.1	NA	NA	NA	NA	174.1	NA	22.5	NA	38.2	NA	36	NA	31.5	NA	82.2	NA	17.8	18	NA	NA	17.9	NA
62670	1	54	NA	NA	NA	NA	166.2	NA	19.5	2	39.1	NA	36	NA	26.8	NA	69.5	NA	14.3	14.1	NA	NA	14.2	NA
62671	1	68.5	NA	NA	NA	NA	161.5	NA	26.3	NA	36	NA	35.5	NA	31.7	NA	87.5	NA	21	20.7	NA	NA	20.9	NA
62672	1	59.2	NA	NA	NA	NA	169.4	NA	20.6	2	42.1	NA	38.5	NA	26.2	NA	70	NA	16.1	15.9	NA	NA	16	NA
62673	2	93.3	3	NA	NA	NA	166.2	NA	33.8	NA	NA	1	NA	1	NA	1	NA	1	NA	NA	NA	NA	NA	1
62674	1	59.7	NA	NA	NA	NA	166.5	NA	21.5	NA	40.6	NA	37.9	NA	27.6	NA	81.7	NA	18.2	18.3	NA	NA	18.3	NA
62675	1	8.5	NA	71.3	NA	NA	NA	NA	NA	NA	NA	NA	13	NA	14.5	NA	NA	NA	NA	NA	NA	NA	NA	NA
62676	1	54.7	NA	NA	NA	NA	159.8	NA	21.4	2	39.8	NA	33	NA	27	NA	75.6	NA	14.9	15	NA	NA	15	NA
62677	1	74.8	NA	NA	NA	NA	165.5	NA	27.3	NA	38.2	NA	36.3	NA	31.4	NA	87	NA	18.2	18.2	NA	NA	18.2	NA
62678	1	66	NA	NA	NA	NA	167	NA	23.7	NA	36	NA	36.3	NA	28.5	NA	92.8	NA	20.7	20.6	NA	NA	20.7	NA
62679	1	30.2	NA	NA	NA	NA	134.6	NA	16.7	2	NA	NA	29.2	NA	19.5	NA	57	NA	NA	NA	NA	NA	NA	NA
62680	1	75	NA	NA	NA	NA	170.8	NA	25.7	NA	43	NA	38	NA	32	NA	98	NA	22	22.2	NA	NA	22.1	NA
62681	1	20	NA	NA	NA	NA	112.9	NA	15.7	2	NA	NA	22.5	NA	17.7	NA	55.1	NA	NA	NA	NA	NA	NA	NA
62682	1	97.4	NA	NA	NA	NA	167.1	NA	34.9	NA	34.1	NA	39	NA	44.1	NA	120.5	NA	27.8	28	NA	NA	27.9	NA
62683	1	61.3	NA	NA	NA	NA	165.7	NA	22.3	NA	36	NA	33.7	NA	28.5	NA	82.3	NA	18	17.8	NA	NA	17.9	NA
62684	1	96.3	NA	NA	NA	NA	168.4	NA	34	NA	37.3	NA	40.2	NA	38.3	NA	115.7	NA	25	24.8	NA	NA	24.9	NA
62685	1	55.8	NA	NA	NA	NA	157.6	NA	22.5	NA	37.1	NA	32.3	NA	27.3	NA	74.5	NA	16.5	16.3	NA	NA	16.4	NA
62686	3	100	NA	NA	NA	NA	160.7	3	38.7	NA	NA	1	36.5	NA	39	NA	NA	1	NA	NA	NA	NA	NA	1
62687	1	29.9	NA	NA	NA	NA	142.3	NA	14.8	2	35.3	NA	30.8	NA	19.6	NA	55.7	NA	12.9	12.8	NA	NA	12.9	NA
62688	2	104	3	NA	NA	NA	178.3	NA	32.7	NA	NA	1	NA	1	NA	1	NA	1	NA	NA	NA	NA	NA	1
62689	1	131.4	NA	NA	NA	NA	173.8	NA	43.5	NA	40	NA	39.5	NA	40.5	NA	144.3	NA	34.5	34.8	NA	NA	34.7	NA
62690	1	108	NA	NA	NA	NA	174.6	NA	35.4	NA	44.2	NA	42.3	NA	40	NA	112.7	NA	25.5	25.1	NA	NA	25.3	NA
62691	1	78.7	NA	NA	NA	NA	182.6	NA	23.6	NA	43.6	NA	41	NA	32	NA	80.5	NA	18.8	19	NA	NA	18.9	NA
62693	3	98.5	NA	NA	NA	NA	155.5	3	40.7	NA	33.5	NA	38.1	NA	38.1	NA	116.9	NA	NA	NA	NA	NA	NA	1
62694	3	140.9	NA	NA	NA	NA	187.5	NA	40.1	NA	NA	1	40.1	NA	47.7	NA	133.6	NA	29.5	29.3	NA	NA	29.4	NA
62695	1	70.7	NA	NA	NA	NA	159.9	NA	27.7	NA	38.5	NA	35.6	NA	33.3	NA	87.1	NA	19.2	19.2	NA	NA	19.2	NA
62696	1	50	NA	NA	NA	NA	170.6	NA	17.2	2	40.5	NA	36	NA	24.2	NA	67	NA	15	15.3	NA	NA	15.2	NA
62697	1	48.7	NA	NA	NA	NA	149	NA	21.9	3	34	NA	31.1	NA	26.9	NA	75	NA	17.8	16.6	16.2	16.2	16.3	NA
62699	1	15.4	NA	88.8	NA	NA	NA	NA	NA	NA	NA	NA	18.2	NA	18.5	NA	NA	NA	NA	NA	NA	NA	NA	NA
62700	1	37.8	NA	NA	NA	NA	140.6	NA	19.1	2	31.3	NA	31.4	NA	22.3	NA	64.9	NA	15.5	15.5	NA	NA	15.5	NA
62701	1	76.1	NA	NA	NA	NA	159.5	NA	29.9	NA	36.4	NA	33.6	NA	32.9	NA	101.8	NA	22	22	NA	NA	22	NA
62703	1	13.9	NA	91.6	NA	NA	89.1	NA	17.5	2	NA	NA	19.3	NA	16.8	NA	46.6	NA	NA	NA	NA	NA	NA	NA
62704	1	68	NA	NA	NA	NA	165.5	NA	24.8	NA	38.5	NA	39.1	NA	28.6	NA	95.5	NA	22.1	21.2	22.2	22.3	22.2	NA
62705	1	60	NA	NA	NA	NA	149	NA	27	NA	34.4	NA	32.1	NA	30	NA	85.9	NA	18.4	18.5	NA	NA	18.5	NA
62706	1	91.9	3	NA	NA	NA	166.2	NA	33.3	NA	40.6	NA	36.4	NA	36.5	NA	109	NA	26.4	26.8	NA	NA	26.6	NA
62707	1	70.3	NA	NA	NA	NA	151.7	NA	30.5	NA	33.1	NA	34	NA	31.6	NA	105	NA	22.6	22.7	NA	NA	22.7	NA
62708	1	60	NA	NA	NA	NA	165.4	NA	21.9	NA	36.6	NA	36.3	NA	29.7	NA	81.4	NA	18.6	18.5	NA	NA	18.6	NA
62709	1	42.5	NA	NA	NA	NA	141.1	NA	21.3	3	35.2	NA	30.4	NA	24.5	NA	71.8	NA	14	14.1	NA	NA	14.1	NA
62710	2	86.3	3	NA	NA	NA	173.5	NA	28.7	NA	NA	1	NA	1	NA	1	NA	1	NA	NA	NA	NA	NA	1
62711	1	13.3	NA	87.2	NA	NA	NA	NA	NA	NA	NA	NA	18	NA	16	NA	NA	NA	NA	NA	NA	NA	NA	NA
62712	1	15.6	NA	NA	NA	NA	102.8	NA	14.8	2	NA	NA	21.7	NA	16.3	NA	50	NA	NA	NA	NA	NA	NA	NA
62713	1	90.1	NA	NA	NA	NA	174.4	NA	29.6	4	41	NA	37	NA	35.4	NA	107.1	NA	21.8	22.1	NA	NA	22	NA
62714	1	67.6	NA	NA	NA	NA	158.2	NA	27	NA	34	NA	34.5	NA	28.4	NA	100.8	NA	25.1	24.7	NA	NA	24.9	NA
62715	1	40.5	NA	NA	NA	NA	160	NA	15.8	2	37.8	NA	33.4	NA	22.5	NA	64.2	NA	12.8	12.4	NA	NA	12.6	4
62716	1	54.8	NA	NA	NA	NA	153.4	NA	23.3	NA	35.5	NA	32.5	NA	27	NA	79.3	NA	19.3	19.4	NA	NA	19.4	NA
62717	1	62.9	NA	NA	NA	NA	163.3	NA	23.6	NA	37.3	NA	38.7	NA	25.2	NA	96.2	NA	23	23.5	NA	NA	23.3	NA
62718	1	85.9	NA	NA	NA	NA	179.1	NA	26.8	NA	42.2	NA	38.5	NA	30.6	NA	100.6	NA	21.8	21.8	NA	NA	21.8	NA
62719	1	75.7	NA	NA	NA	NA	165.5	NA	27.6	NA	38.3	NA	38.5	NA	31.7	NA	97.5	NA	22.9	23.1	NA	NA	23	NA
62720	1	73.8	NA	NA	NA	NA	168.1	NA	26.1	NA	41	NA	37.5	NA	29.7	NA	97	NA	19.3	20.3	22.2	21.5	21.3	NA
62721	1	14.2	NA	95.7	NA	NA	94.9	NA	15.8	2	NA	NA	18.4	NA	15.7	NA	46.4	NA	NA	NA	NA	NA	NA	NA
62722	1	12.3	NA	84.5	NA	NA	NA	NA	NA	NA	NA	NA	16.4	NA	16.2	NA	NA	NA	NA	NA	NA	NA	NA	NA
62723	1	62.2	NA	NA	NA	NA	156.7	NA	25.3	NA	34.7	NA	33.3	NA	28.2	NA	88.2	NA	19.7	19.9	NA	NA	19.8	NA
62724	1	63.3	NA	NA	NA	NA	155.8	NA	26.1	NA	38.2	NA	34.5	NA	29.6	NA	86	NA	19.3	18.6	18.9	18.8	18.8	NA
62725	1	16.1	NA	103.7	NA	NA	103.3	NA	15.1	2	NA	NA	19.7	NA	16	NA	53	NA	NA	NA	NA	NA	NA	NA
62727	1	78.2	NA	NA	NA	NA	159.3	3	30.8	NA	37.3	NA	37.2	NA	31.8	NA	97.5	NA	22.8	23	NA	NA	22.9	NA
62728	1	75.7	NA	NA	NA	NA	160.7	NA	29.3	NA	39.4	NA	38	NA	32.6	NA	91	NA	21.8	21.3	NA	NA	21.6	NA
62729	1	12.1	NA	83.1	NA	NA	NA	NA	NA	NA	NA	NA	16.9	NA	16.5	NA	NA	NA	NA	NA	NA	NA	NA	NA
62730	1	7.8	NA	63.2	NA	42.6	NA	NA	NA	NA	NA	NA	11	NA	14.5	NA	NA	NA	NA	NA	NA	NA	NA	NA
62731	1	71.1	NA	NA	NA	NA	173.5	NA	23.6	2	42	NA	37	NA	30.8	NA	83.7	NA	18	17.4	17.5	17.5	17.5	NA
62732	1	104.1	NA	NA	NA	NA	163.9	NA	38.8	NA	36.6	NA	38	NA	40	NA	126.9	NA	30.4	30.5	NA	NA	30.5	NA
62734	1	113	NA	NA	NA	NA	182.5	NA	33.9	NA	42.1	NA	42	NA	38.8	NA	117.9	NA	28.4	30	29.1	29.4	29.5	NA
62735	1	71.8	NA	NA	NA	NA	179.1	NA	22.4	NA	41.8	NA	39.2	NA	30.9	NA	84.5	NA	19.1	18.8	NA	NA	19	NA
62736	1	61.2	NA	NA	NA	NA	164	NA	22.8	NA	40.2	NA	32.7	NA	27.8	NA	87.5	NA	19.6	19.6	NA	NA	19.6	NA
62737	1	57.5	NA	NA	NA	NA	156.2	NA	23.6	NA	33.3	NA	32.6	NA	27.9	NA	82.5	NA	17.9	17.6	NA	NA	17.8	NA
62738	1	27.6	NA	NA	NA	NA	128.9	NA	16.6	2	NA	NA	25	NA	19.7	NA	59.2	NA	NA	NA	NA	NA	NA	NA
62739	2	79.1	3	NA	NA	NA	173.1	NA	26.4	NA	NA	1	NA	1	NA	1	NA	1	NA	NA	NA	NA	NA	1
62740	1	72.4	NA	NA	NA	NA	156.5	NA	29.6	3	36.3	NA	31.5	NA	32	NA	86.2	NA	23.2	23.2	NA	NA	23.2	NA
62741	1	6.6	NA	62.7	NA	41.9	NA	NA	NA	NA	NA	NA	12.1	NA	13.3	NA	NA	NA	NA	NA	NA	NA	NA	NA
62742	1	80.6	NA	NA	NA	NA	167.2	NA	28.8	NA	36	NA	37	NA	31.5	NA	100.6	NA	20.2	20	NA	NA	20.1	NA
62743	1	8.5	NA	68.7	NA	43.4	NA	NA	NA	NA	NA	NA	14	NA	14.7	NA	NA	NA	NA	NA	NA	NA	NA	NA
62744	1	115.8	NA	NA	NA	NA	184.7	NA	33.9	NA	44.1	NA	43.6	NA	42.3	NA	114.8	NA	27.1	26.8	NA	NA	27	NA
62745	1	68.1	NA	NA	NA	NA	152.6	NA	29.2	NA	34.3	NA	34.7	NA	33.1	NA	93.2	NA	22.3	22.9	22	21.9	22.1	NA
62746	1	76.8	NA	NA	NA	NA	164	NA	28.6	NA	35.2	NA	35.2	NA	33.6	NA	97.9	NA	21.5	21.2	NA	NA	21.4	NA
62747	1	86.7	NA	NA	NA	NA	173.5	NA	28.8	NA	40.6	NA	38.6	NA	33.8	NA	102.8	NA	24.5	24.7	NA	NA	24.6	NA
62748	1	42.8	NA	NA	NA	NA	156.1	NA	17.6	2	37.7	NA	32.8	NA	21	NA	65.2	NA	14	14	NA	NA	14	NA
62749	1	79.8	NA	NA	NA	NA	168.9	NA	28	NA	39.8	NA	38.4	NA	32.5	NA	96.7	NA	21.7	21.5	NA	NA	21.6	NA
62750	1	50.7	NA	NA	NA	NA	157.9	NA	20.3	NA	34.1	NA	31	NA	27.2	NA	80.1	NA	17.8	17.1	17.2	17.1	17.1	NA
62751	1	49.1	NA	NA	NA	NA	142.2	NA	24.3	4	30.8	NA	30.2	NA	26	NA	83.5	NA	18.4	18.3	NA	NA	18.4	NA
62752	1	74.2	NA	NA	NA	NA	182.9	NA	22.2	NA	43.5	NA	37.8	NA	29.2	NA	85	NA	18.7	18.2	NA	NA	18.5	NA
62753	1	51.1	NA	NA	NA	NA	157.5	NA	20.6	2	38	NA	33	NA	25.5	NA	70.2	NA	15.7	15.8	NA	NA	15.8	NA
62754	1	10.6	NA	69.4	NA	NA	NA	NA	NA	NA	NA	NA	14.5	NA	16.6	NA	NA	NA	NA	NA	NA	NA	NA	NA
62755	1	55.2	NA	NA	NA	NA	162.8	NA	20.8	2	43	NA	37	NA	24.4	NA	74.8	NA	18	18.4	NA	NA	18.2	NA
62756	1	18.8	NA	NA	NA	NA	114	NA	14.5	2	NA	NA	23.7	NA	17.4	NA	49	NA	NA	NA	NA	NA	NA	NA
62757	1	109	NA	NA	NA	NA	173.8	NA	36.1	NA	40.5	NA	37.8	NA	39.1	NA	127.7	NA	31.3	31	NA	NA	31.2	NA
62759	2	82.9	3	NA	NA	NA	160.2	NA	32.3	NA	NA	1	NA	1	NA	1	NA	1	NA	NA	NA	NA	NA	1
62760	1	31.9	NA	NA	NA	NA	131.7	NA	18.4	2	30.5	NA	27.9	NA	22.6	NA	62	NA	15.6	15.4	NA	NA	15.5	NA
62761	1	119.9	NA	NA	NA	NA	178.6	NA	37.6	NA	42.7	NA	41.7	NA	39.5	NA	125.8	NA	30.2	30	NA	NA	30.1	NA
62762	1	9.7	NA	77.8	NA	NA	NA	NA	NA	NA	NA	NA	15.4	NA	14.9	NA	NA	NA	NA	NA	NA	NA	NA	NA
62763	1	98.4	NA	NA	NA	NA	176	NA	31.8	NA	41.8	NA	38.4	NA	40	NA	112	NA	25.3	25.5	NA	NA	25.4	NA
62764	1	102	NA	NA	NA	NA	144.8	NA	48.6	NA	33.4	NA	28.4	NA	37.7	NA	122.5	NA	29.1	29	NA	NA	29.1	NA
62765	2	51.9	3	NA	NA	NA	165.7	NA	18.9	NA	NA	1	NA	1	NA	1	NA	1	NA	NA	NA	NA	NA	1
62766	3	11.7	3	NA	1	NA	NA	NA	NA	NA	NA	NA	NA	1	NA	1	NA	NA	NA	NA	NA	NA	NA	NA
62768	1	81	NA	NA	NA	NA	158.6	NA	32.2	NA	35.2	NA	36.2	NA	35.5	NA	96.4	NA	22	22.2	NA	NA	22.1	NA
62769	1	61.4	NA	NA	NA	NA	151.5	NA	26.8	4	35.9	NA	31.8	NA	29	NA	86.4	NA	21.2	21.1	NA	NA	21.2	NA
62770	1	11.1	NA	76.2	NA	NA	NA	NA	NA	NA	NA	NA	14	NA	15.5	NA	NA	NA	NA	NA	NA	NA	NA	NA
62771	1	89.5	NA	NA	NA	NA	180.8	NA	27.4	NA	44.6	NA	38.8	NA	36.2	NA	92.5	NA	20.4	20.6	NA	NA	20.5	NA
62772	1	81.7	NA	NA	NA	NA	146.5	NA	38.1	NA	31.4	NA	32.5	NA	35.2	NA	105.7	NA	27.8	27.5	NA	NA	27.7	NA
62773	1	63.3	NA	NA	NA	NA	165.2	NA	23.2	NA	37.7	NA	35.8	NA	29.3	NA	83.4	NA	19.3	19.3	NA	NA	19.3	NA
62776	1	74.9	NA	NA	NA	NA	150.5	NA	33.1	4	38.5	NA	30.8	NA	34.2	NA	98.9	NA	23.2	23.4	NA	NA	23.3	NA
62777	1	92.1	NA	NA	NA	NA	190.4	NA	25.4	NA	45.1	NA	41.1	NA	31.5	NA	92.3	NA	20.4	20.3	NA	NA	20.4	NA
62778	1	16.4	NA	NA	NA	NA	105.3	NA	14.8	2	NA	NA	20	NA	16.7	NA	50.2	NA	NA	NA	NA	NA	NA	NA
62779	1	74.8	NA	NA	NA	NA	171.6	NA	25.4	NA	43.8	NA	35.5	NA	31.9	NA	97.1	NA	21.3	21.2	NA	NA	21.3	NA
62780	1	20.2	NA	NA	NA	NA	114.7	NA	15.4	2	NA	NA	23	NA	17.4	NA	54.2	NA	NA	NA	NA	NA	NA	NA
62781	1	13.1	NA	94.6	NA	NA	94.8	NA	14.6	2	NA	NA	18	NA	15.8	NA	47.7	NA	NA	NA	NA	NA	NA	NA
62782	3	7.8	NA	66.7	NA	44.6	NA	NA	NA	NA	NA	NA	NA	1	NA	1	NA	NA	NA	NA	NA	NA	NA	NA
62783	1	32.3	NA	NA	NA	NA	126.7	NA	20.1	4	NA	NA	28.5	NA	22.7	NA	69	NA	NA	NA	NA	NA	NA	NA
62784	1	101.8	NA	NA	NA	NA	167.3	NA	36.4	NA	40	NA	36	NA	38.2	NA	115	NA	28.9	28.8	NA	NA	28.9	NA
62785	1	19.7	NA	NA	NA	NA	111.5	NA	15.8	2	NA	NA	22.7	NA	17	NA	54	NA	NA	NA	NA	NA	NA	NA
62786	1	29.7	NA	NA	NA	NA	128.4	NA	18	3	NA	NA	27.4	NA	21	NA	65.9	NA	NA	NA	NA	NA	NA	NA
62787	1	57.8	NA	NA	NA	NA	160.4	NA	22.5	NA	36.9	NA	36.1	NA	24.8	NA	73	NA	18.5	18.4	NA	NA	18.5	NA
62788	1	75.3	NA	NA	NA	NA	182.7	NA	22.6	NA	43.2	NA	40	NA	29.2	NA	90.5	NA	20.3	20.3	NA	NA	20.3	NA
62789	1	88.5	NA	NA	NA	NA	166.8	NA	31.8	NA	40	NA	36.8	NA	34.1	NA	96.2	NA	21.8	21.7	NA	NA	21.8	NA
62790	1	45.7	NA	NA	NA	NA	153.9	NA	19.3	2	35.6	NA	32.6	NA	23.2	NA	66.4	NA	15.8	16	NA	NA	15.9	NA
62791	1	92.6	NA	NA	NA	NA	176.9	NA	29.6	4	44.4	NA	38.2	NA	37.6	NA	96.6	NA	20.7	20.4	NA	NA	20.6	NA
62792	1	111.1	NA	NA	NA	NA	162.1	NA	42.3	NA	30	NA	37.5	NA	42	NA	133	NA	30.6	32	31.8	31.5	31.8	NA
62793	1	87.6	NA	NA	NA	NA	171.1	NA	29.9	NA	42	NA	39.5	NA	35.5	NA	109.5	NA	25.4	25.6	NA	NA	25.5	NA
62794	1	84.6	NA	NA	NA	NA	170.9	NA	29	NA	41.3	NA	39.7	NA	33.5	NA	100.3	NA	23.3	22.5	22.9	22.9	22.9	NA
62795	1	102.9	NA	NA	NA	NA	181.9	NA	31.1	NA	40.7	NA	40	NA	34.3	NA	109.8	NA	21.2	21.3	NA	NA	21.3	NA
62796	2	53.5	3	NA	NA	NA	156.9	NA	21.7	2	NA	1	NA	1	NA	1	NA	1	NA	NA	NA	NA	NA	1
62797	1	59.2	NA	NA	NA	NA	154.6	NA	24.8	NA	39.2	NA	33.5	NA	28.8	NA	76.6	NA	17	16.9	NA	NA	17	NA
62798	1	72.7	NA	NA	NA	NA	168	NA	25.8	NA	40.5	NA	34.2	NA	32.4	NA	86.6	NA	19.3	18.9	NA	NA	19.1	NA
62799	1	7	NA	60.2	NA	40.2	NA	NA	NA	NA	NA	NA	10.5	NA	14.8	NA	NA	NA	NA	NA	NA	NA	NA	NA
62800	1	47.2	NA	NA	NA	NA	148.3	NA	21.5	2	37.9	NA	31.4	NA	26.5	NA	69.5	NA	13.9	13.7	NA	NA	13.8	NA
62801	4	NA	NA	NA	NA	NA	NA	NA	NA	NA	NA	NA	NA	NA	NA	NA	NA	NA	NA	NA	NA	NA	NA	NA
62802	1	24.4	NA	NA	NA	NA	120.5	NA	16.8	2	NA	NA	26.2	NA	17.5	NA	59.1	NA	NA	NA	NA	NA	NA	NA
62803	1	60.8	NA	NA	NA	NA	163.9	NA	22.6	NA	39.2	NA	39.7	NA	28.2	NA	78.8	NA	16.4	16.2	NA	NA	16.3	NA
62804	1	91	NA	NA	NA	NA	172	NA	30.8	NA	39.1	NA	38.2	NA	35.5	NA	107.8	NA	24.1	24.1	NA	NA	24.1	NA
62805	1	83.4	NA	NA	NA	NA	175.1	NA	27.2	NA	42.3	NA	37	NA	33	NA	99.7	NA	20.6	20.6	NA	NA	20.6	NA
62806	1	65.6	NA	NA	NA	NA	161.9	NA	25	NA	35.1	NA	35.7	NA	28.4	NA	90.4	NA	22.3	22.3	NA	NA	22.3	NA
62807	1	88.7	NA	NA	NA	NA	169.8	NA	30.8	NA	37.2	NA	40	NA	37.5	NA	103.3	NA	21	21	NA	NA	21	NA
62808	1	75.9	NA	NA	NA	NA	155.4	NA	31.4	NA	36	NA	33	NA	33.5	NA	100.8	NA	24	24	NA	NA	24	NA
62809	1	67.1	NA	NA	NA	NA	178.8	NA	21	NA	42.2	NA	41	NA	26.6	NA	82.8	NA	19.6	19.9	NA	NA	19.8	NA
62810	1	92.5	NA	NA	NA	NA	168.5	NA	32.6	4	39.3	NA	37.2	NA	34.7	NA	104.8	NA	24.2	24.2	NA	NA	24.2	NA
62811	1	96.6	NA	NA	NA	NA	161.5	NA	37	NA	39	NA	35.6	NA	40.7	NA	109.2	NA	26.2	26	NA	NA	26.1	NA
62812	1	65.7	NA	NA	NA	NA	164.8	NA	24.2	NA	38.2	NA	35.7	NA	30	NA	90.6	NA	20.6	20.8	NA	NA	20.7	NA
62813	1	76.2	NA	NA	NA	NA	166.1	NA	27.6	NA	39.4	NA	37.8	NA	34	NA	101.3	NA	21.3	21.7	NA	NA	21.5	NA
62814	1	69.2	NA	NA	NA	NA	168.3	NA	24.4	NA	39.4	NA	38	NA	29.7	NA	89.6	NA	20.6	20.9	NA	NA	20.8	NA
62815	1	21.1	NA	NA	NA	NA	108	NA	18.1	4	NA	NA	22	NA	19.3	NA	57.5	NA	NA	NA	NA	NA	NA	NA
62816	1	68.1	NA	NA	NA	NA	173.7	NA	22.6	NA	41.9	NA	38.4	NA	28.5	NA	81	NA	18.9	18.6	NA	NA	18.8	NA
62817	1	91.7	NA	NA	NA	NA	169.5	NA	31.9	NA	40	NA	36.1	NA	34.6	NA	112.2	NA	27.9	27.9	NA	NA	27.9	NA
62818	1	84.7	NA	NA	NA	NA	150.6	NA	37.3	NA	37	NA	33.5	NA	36.1	NA	102.2	NA	24.5	24.8	NA	NA	24.7	NA
62819	1	57.2	NA	NA	NA	NA	164.1	NA	21.2	NA	39	NA	35.5	NA	26.7	NA	85.7	NA	18.3	18.3	NA	NA	18.3	NA
62820	1	54.5	NA	NA	NA	NA	149	NA	24.5	NA	33.4	NA	32.5	NA	28.1	NA	87.3	NA	18.7	18.4	NA	NA	18.6	NA
62821	1	87.5	NA	NA	NA	NA	158.4	NA	34.9	NA	33	NA	36	NA	44	NA	104	NA	26	25.6	NA	NA	25.8	NA
62822	1	81.9	NA	NA	NA	NA	180.8	NA	25.1	NA	42.9	NA	38	NA	32.7	NA	91.8	NA	19.9	19.9	NA	NA	19.9	NA
62823	1	93.2	NA	NA	NA	NA	174.8	NA	30.5	NA	42.9	NA	36.7	NA	35.2	NA	100.2	NA	24.4	24	NA	NA	24.2	NA
62824	1	98.8	NA	NA	NA	NA	168.4	NA	34.8	NA	41.4	NA	38.4	NA	39.7	NA	106	NA	25.3	25.6	NA	NA	25.5	NA
62825	1	16.3	NA	105.8	NA	NA	105	NA	14.8	2	NA	NA	19.5	NA	16.7	NA	48.6	NA	NA	NA	NA	NA	NA	NA
62827	1	6.2	NA	64.3	NA	40.2	NA	NA	NA	NA	NA	NA	12.5	NA	13.2	NA	NA	NA	NA	NA	NA	NA	NA	NA
62828	1	88.7	NA	NA	NA	NA	164.8	NA	32.7	NA	42	NA	37.7	NA	35.4	NA	107	NA	24.4	24.6	NA	NA	24.5	NA
62829	1	7	NA	63.1	NA	42.4	NA	NA	NA	NA	NA	NA	13.4	NA	14.5	NA	NA	NA	NA	NA	NA	NA	NA	NA
62830	1	61.2	NA	NA	NA	NA	172.3	NA	20.6	2	41.7	NA	37	NA	27.5	NA	73.3	NA	17.6	18.3	17.7	18	17.8	NA
62831	1	14.1	NA	NA	NA	NA	98.5	NA	14.5	2	NA	NA	19.9	NA	15.5	NA	51.2	NA	NA	NA	NA	NA	NA	NA
62832	1	59.8	NA	NA	NA	NA	158.3	NA	23.9	2	36.4	NA	33.2	NA	30	NA	85.3	NA	18	18.4	NA	NA	18.2	NA
62833	1	97.4	NA	NA	NA	NA	164.5	NA	36	4	38.7	NA	37.2	NA	39.4	NA	118.3	NA	24.8	24.6	NA	NA	24.7	NA
62834	1	38	NA	NA	NA	NA	132.4	NA	21.7	4	NA	NA	28.2	NA	25	NA	71.5	NA	NA	NA	NA	NA	NA	NA
62835	1	82.5	NA	NA	NA	NA	156.2	NA	33.8	NA	33.7	NA	35.4	NA	36.5	NA	116.2	NA	27.2	27.6	NA	NA	27.4	NA
62836	1	58.3	NA	NA	NA	NA	166.9	NA	20.9	NA	37.8	NA	34.7	NA	32.1	NA	75.8	NA	17.8	17.8	NA	NA	17.8	NA
62837	1	52.5	NA	NA	NA	NA	152.7	NA	22.5	2	36	NA	34	NA	25.7	NA	74.8	NA	17	17	NA	NA	17	NA
62838	1	55	NA	NA	NA	NA	157.2	NA	22.3	NA	36.9	NA	33.3	NA	25.5	NA	80.2	NA	19	18.9	NA	NA	19	NA
62839	1	18.2	NA	100.8	NA	NA	99.4	NA	18.4	4	NA	NA	21.5	NA	18.4	NA	55.4	NA	NA	NA	NA	NA	NA	NA
62840	3	110.4	NA	NA	NA	NA	175.5	3	35.8	NA	44	NA	44	NA	38	NA	126.5	NA	NA	NA	NA	NA	NA	1
62841	1	83.7	NA	NA	NA	NA	170.6	NA	28.8	NA	43	NA	38	NA	36.2	NA	100	NA	24.5	24.5	NA	NA	24.5	NA
62842	1	21.3	NA	NA	NA	NA	111.9	NA	17	3	NA	NA	24.3	NA	18.3	NA	55	NA	NA	NA	NA	NA	NA	NA
62844	1	19.8	NA	NA	NA	NA	124.3	NA	12.8	1	NA	NA	23.4	NA	15.1	NA	51	NA	NA	NA	NA	NA	NA	NA
62845	1	94.5	NA	NA	NA	NA	164.9	NA	34.8	NA	41.2	NA	37.2	NA	35.9	NA	110.4	NA	26.6	26.7	NA	NA	26.7	NA
62847	1	94.6	NA	NA	NA	NA	188.9	NA	26.5	NA	43.3	NA	41.5	NA	35.2	NA	96.3	NA	21.5	21	NA	NA	21.3	NA
62848	1	79.4	NA	NA	NA	NA	176.2	NA	25.6	NA	43.6	NA	37.8	NA	31.7	NA	96.9	NA	23.3	23	NA	NA	23.2	NA
62849	3	193.7	NA	NA	NA	NA	167.9	3	68.7	NA	35	NA	NA	NA	58.1	NA	163.5	NA	36.4	37	36.4	36.2	36.3	NA
62850	1	11.5	NA	79.8	NA	NA	NA	NA	NA	NA	NA	NA	14	NA	16.5	NA	NA	NA	NA	NA	NA	NA	NA	NA
62851	1	75.7	NA	NA	NA	NA	177.5	NA	24	NA	42.4	NA	38.3	NA	30.7	NA	82.9	NA	19.3	19.2	NA	NA	19.3	NA
62852	1	25.8	NA	NA	NA	NA	112.4	NA	20.4	4	NA	NA	25.3	NA	21.1	NA	67.9	NA	NA	NA	NA	NA	NA	NA
62853	1	64.9	NA	NA	NA	NA	172.1	NA	21.9	2	42.1	NA	36	NA	29.9	NA	76	NA	17.7	17	17.4	17	17.1	NA
62854	1	32.6	NA	NA	NA	NA	137.9	NA	17.1	2	33.3	NA	30.3	NA	21.6	NA	53.1	NA	15	15.1	NA	NA	15.1	NA
62855	1	90.3	NA	NA	NA	NA	154.1	NA	38	NA	36.1	NA	35.5	NA	39.7	NA	109.1	NA	27.6	27.1	NA	NA	27.4	NA
62856	1	13.6	NA	88.1	NA	NA	87.4	NA	17.8	2	NA	NA	18.5	NA	15.2	NA	51	NA	NA	NA	NA	NA	NA	NA
62857	1	6.7	NA	62.3	NA	42.6	NA	NA	NA	NA	NA	NA	12.2	NA	13.2	NA	NA	NA	NA	NA	NA	NA	NA	NA
62858	1	91.5	NA	NA	NA	NA	193.7	NA	24.4	2	46.6	NA	43.2	NA	31.1	NA	81.1	NA	18	18.3	NA	NA	18.2	NA
62859	1	102.1	NA	NA	NA	NA	171.1	NA	34.9	NA	44.7	NA	41	NA	36.9	NA	120.1	NA	27.9	27.9	NA	NA	27.9	NA
62860	1	53.6	NA	NA	NA	NA	160	NA	20.9	NA	38.2	NA	34	NA	27	NA	74	NA	15.4	15.6	NA	NA	15.5	NA
62861	1	50.1	NA	NA	NA	NA	164.9	NA	18.4	NA	39	NA	38.5	NA	24	NA	74.4	NA	17.5	17.5	NA	NA	17.5	NA
62862	1	6.3	NA	61.1	NA	42.2	NA	NA	NA	NA	NA	NA	12.6	NA	13.7	NA	NA	NA	NA	NA	NA	NA	NA	NA
62863	1	9.7	NA	75.6	NA	NA	NA	NA	NA	NA	NA	NA	14	NA	13.6	NA	NA	NA	NA	NA	NA	NA	NA	NA
62864	1	70.7	NA	NA	NA	NA	153.7	NA	29.9	NA	32	NA	36	NA	30	NA	103	NA	24.4	24.7	NA	NA	24.6	NA
62866	1	21.2	NA	NA	NA	NA	114.5	NA	16.2	2	NA	NA	24.4	NA	19.2	NA	54.6	NA	NA	NA	NA	NA	NA	NA
62867	1	33.4	NA	NA	NA	NA	140.3	NA	17	2	35.5	NA	30	NA	21.2	NA	61	NA	14	14	NA	NA	14	NA
62868	1	93.5	NA	NA	NA	NA	167.9	NA	33.2	NA	39.9	NA	37.6	NA	34.8	NA	113.3	NA	26.4	25.8	25.6	25.8	25.7	NA
62869	3	10.7	3	83.7	NA	NA	82.4	NA	15.8	2	NA	NA	NA	1	NA	1	NA	1	NA	NA	NA	NA	NA	NA
62870	1	99	NA	NA	NA	NA	177.3	NA	31.5	4	44.5	NA	39.9	NA	36.5	NA	106.4	NA	23.5	23.1	NA	NA	23.3	NA
62871	1	78.5	NA	NA	NA	NA	178.5	NA	24.6	NA	40.2	NA	37.6	NA	32.5	NA	96.9	NA	24.2	24	NA	NA	24.1	NA
62872	1	51.6	NA	NA	NA	NA	163.6	NA	19.3	2	38.8	NA	35.2	NA	25	NA	76.9	NA	15.6	15.6	NA	NA	15.6	NA
62874	1	69.7	NA	NA	NA	NA	148.7	NA	31.5	NA	32	NA	33	NA	31.5	NA	101	NA	22.7	21.7	21.7	21.5	21.6	NA
62875	1	90.9	NA	NA	NA	NA	161.8	NA	34.7	NA	36.5	NA	37	NA	36.5	NA	107	NA	26.8	26.3	NA	NA	26.6	NA
62876	1	87.9	NA	NA	NA	NA	162	NA	33.5	NA	36	NA	35.6	NA	35	NA	106.6	NA	24.6	24.8	NA	NA	24.7	NA
62877	4	NA	NA	NA	NA	NA	NA	NA	NA	NA	NA	NA	NA	NA	NA	NA	NA	NA	NA	NA	NA	NA	NA	NA
62878	1	67	NA	NA	NA	NA	169.7	NA	23.3	2	42.6	NA	38.8	NA	28.8	NA	76.1	NA	19.9	20	NA	NA	20	NA
62879	1	88.9	NA	NA	NA	NA	149.4	NA	39.8	4	38.1	NA	34	NA	37.6	NA	101.8	NA	25	24.9	NA	NA	25	NA
62880	1	68.6	NA	NA	NA	NA	161.2	NA	26.4	NA	36.6	NA	36.2	NA	33.4	NA	88.8	NA	20.4	20.2	NA	NA	20.3	NA
62881	1	78.8	NA	NA	NA	NA	177.5	NA	25	NA	39.8	NA	37.5	NA	29.1	NA	93.9	NA	22.7	22.5	NA	NA	22.6	NA
62882	2	78.9	NA	NA	NA	NA	165.8	NA	28.7	NA	NA	1	NA	1	NA	1	NA	1	NA	NA	NA	NA	NA	1
62883	1	60.2	NA	NA	NA	NA	155	NA	25.1	NA	31.4	NA	35.2	NA	26.9	NA	89	NA	22.2	21.9	NA	NA	22.1	NA
62884	3	80.1	NA	NA	NA	NA	169.8	NA	27.8	NA	42.1	NA	37	NA	31.6	NA	93.3	NA	NA	NA	NA	NA	NA	NA
62885	2	85.5	NA	NA	NA	NA	168.8	NA	30	NA	NA	1	NA	1	NA	1	NA	1	NA	NA	NA	NA	NA	1
62886	1	70.6	NA	NA	NA	NA	183.6	NA	20.9	NA	42.7	NA	39.4	NA	29.2	NA	75.6	NA	17.9	17.7	NA	NA	17.8	NA
62887	1	76.8	NA	NA	NA	NA	163.2	NA	28.8	NA	35.5	NA	36.8	NA	31.9	NA	102	NA	25	24.9	NA	NA	25	NA
62888	1	18.2	NA	NA	NA	NA	107.6	NA	15.7	2	NA	NA	23	NA	18.1	NA	49.2	NA	NA	NA	NA	NA	NA	NA
62889	1	15.4	NA	97	NA	NA	96.5	NA	16.5	2	NA	NA	20.5	NA	15.4	NA	46.3	NA	NA	NA	NA	NA	NA	NA
62890	1	53.5	NA	NA	NA	NA	159.6	NA	21	2	34.5	NA	32.7	NA	25.7	NA	73.3	NA	17	17	NA	NA	17	NA
62891	1	82.8	NA	NA	NA	NA	159.8	NA	32.4	NA	36	NA	35.5	NA	34	NA	111	NA	27	27.4	NA	NA	27.2	NA
62892	1	86.9	NA	NA	NA	NA	174.7	NA	28.5	NA	43.4	NA	40.1	NA	36.7	NA	92.9	NA	22.8	22.6	NA	NA	22.7	NA
62893	1	90.5	NA	NA	NA	NA	161.1	NA	34.9	NA	36.9	NA	35.5	NA	36.3	NA	104.2	NA	22.4	22.8	NA	NA	22.6	NA
62894	1	53.9	NA	NA	NA	NA	132.1	NA	30.9	4	32.7	NA	30.5	NA	30.8	NA	89.5	NA	22	22.8	21.8	21.3	21.7	NA
62895	1	110.4	NA	NA	NA	NA	192.8	NA	29.7	NA	46.8	NA	40.4	NA	40.3	NA	104.5	NA	24.2	23.9	NA	NA	24.1	NA
62896	1	24.3	NA	NA	NA	NA	120.6	NA	16.7	2	NA	NA	25.3	NA	19.3	NA	54.2	NA	NA	NA	NA	NA	NA	NA
62897	1	19.3	NA	NA	NA	NA	113.1	NA	15.1	2	NA	NA	23.5	NA	16.6	NA	54	NA	NA	NA	NA	NA	NA	NA
62898	1	86.5	NA	NA	NA	NA	168.3	NA	30.5	NA	40	NA	37.6	NA	34.1	NA	97.7	NA	23.4	23.6	NA	NA	23.5	NA
62899	1	61	NA	NA	NA	NA	157.7	NA	24.5	NA	38.2	NA	34.4	NA	27.4	NA	82.6	NA	19.2	19	NA	NA	19.1	NA
62900	1	82.2	NA	NA	NA	NA	162.1	NA	31.3	NA	38.8	NA	35.6	NA	35.4	NA	94.2	NA	23	22.7	NA	NA	22.9	NA
62901	1	61.1	NA	NA	NA	NA	156	NA	25.1	NA	30.3	NA	36	NA	27.6	NA	98.7	NA	23.8	24.2	NA	NA	24	NA
62902	1	71.3	NA	NA	NA	NA	162.3	NA	27.1	NA	37.6	NA	36	NA	30.9	NA	91.1	NA	20.1	19.8	NA	NA	20	NA
62903	1	24.7	NA	NA	NA	NA	126.9	NA	15.3	2	NA	NA	25.7	NA	18.8	NA	53.7	NA	NA	NA	NA	NA	NA	NA
62904	1	15.1	NA	92.5	NA	NA	92	NA	17.8	2	NA	NA	18.5	NA	17.9	NA	51.4	NA	NA	NA	NA	NA	NA	NA
62905	1	12.4	NA	86.3	NA	NA	NA	NA	NA	NA	NA	NA	14	NA	15.9	NA	NA	NA	NA	NA	NA	NA	NA	NA
62906	1	4	NA	53.8	NA	38.3	NA	NA	NA	NA	NA	NA	NA	NA	NA	NA	NA	NA	NA	NA	NA	NA	NA	NA
62907	1	67.2	NA	NA	NA	NA	165.7	NA	24.5	2	37.2	NA	36.7	NA	29.2	NA	87	NA	18.8	19	NA	NA	18.9	NA
62908	1	66.5	NA	NA	NA	NA	154.1	NA	28	NA	35.6	NA	34.5	NA	34	NA	90.7	NA	22	22.2	NA	NA	22.1	NA
62909	2	53.4	3	NA	NA	NA	163.6	NA	20	NA	NA	1	NA	1	NA	1	NA	1	NA	NA	NA	NA	NA	1
62910	1	37.9	NA	NA	NA	NA	131.5	NA	21.9	4	NA	NA	27.8	NA	24.9	NA	66	NA	NA	NA	NA	NA	NA	NA
62911	1	46	NA	NA	NA	NA	172.3	NA	15.5	1	39.5	NA	37.5	NA	20.5	NA	67	NA	13.7	13.7	NA	NA	13.7	NA
62912	1	105.3	NA	NA	NA	NA	173.4	NA	35	NA	36.7	NA	40.9	NA	35.8	NA	127.1	NA	32.4	31.6	32.2	31.9	32.2	NA
62913	1	56.8	NA	NA	NA	NA	161.1	NA	21.9	NA	41.1	NA	35.2	NA	26	NA	76.6	NA	17.5	17.4	NA	NA	17.5	NA
62914	1	17.5	NA	NA	NA	NA	105	NA	15.9	2	NA	NA	21	NA	17.2	NA	50	NA	NA	NA	NA	NA	NA	NA
62916	1	94.8	NA	NA	NA	NA	172.8	NA	31.7	NA	40.6	NA	38.4	NA	39.1	NA	108	NA	26.5	26.9	NA	NA	26.7	NA
62917	1	59.9	NA	NA	NA	NA	158	NA	24	3	41.1	NA	35.8	NA	28.6	NA	80	NA	16.8	17	NA	NA	16.9	NA
62918	1	86.9	NA	NA	NA	NA	190.2	NA	24	NA	48	NA	43.5	NA	31.5	NA	78	NA	18.4	18	NA	NA	18.2	NA
62919	1	47.7	NA	NA	NA	NA	152	NA	20.6	NA	35.3	NA	32.3	NA	24.9	NA	76.8	NA	16	16.1	NA	NA	16.1	NA
62920	1	14	NA	96.2	NA	NA	94.9	NA	15.5	2	NA	NA	19.2	NA	14.7	NA	49.6	NA	NA	NA	NA	NA	NA	NA
62921	1	62.9	NA	NA	NA	NA	158.7	NA	25	4	38.8	NA	34	NA	29.4	NA	77.5	NA	18.7	18.8	NA	NA	18.8	NA
62922	1	62.6	NA	NA	NA	NA	165.9	NA	22.7	NA	39.2	NA	37.3	NA	28.7	NA	75.5	NA	17.5	16.9	17.1	17.3	17.2	NA
62923	1	65.9	NA	NA	NA	NA	180.3	NA	20.3	NA	45.6	NA	38.4	NA	30.2	NA	72.6	NA	17.1	16.8	NA	NA	17	NA
62924	1	95.6	NA	NA	NA	NA	162.4	NA	36.2	NA	35.8	NA	39.1	NA	40.3	NA	119.2	NA	27.6	27.3	NA	NA	27.5	NA
62925	1	65.5	NA	NA	NA	NA	155.2	NA	27.2	3	33.4	NA	32	NA	29.2	NA	94	NA	21	21.3	NA	NA	21.2	NA
62926	1	15.4	NA	89.2	NA	NA	NA	NA	NA	NA	NA	NA	17.7	NA	18.3	NA	NA	NA	NA	NA	NA	NA	NA	NA
62927	1	91.1	NA	NA	NA	NA	171.9	NA	30.8	NA	34.5	NA	39	NA	34.7	NA	109	NA	25.5	25.5	NA	NA	25.5	NA
62928	1	87.8	NA	NA	NA	NA	161.8	NA	33.5	NA	38	NA	38.2	NA	38	NA	119.4	NA	28.6	28.8	NA	NA	28.7	NA
62929	1	79.8	NA	NA	NA	NA	168.5	NA	28.1	NA	37.5	NA	39.8	NA	33.9	NA	100.6	NA	24.3	24	NA	NA	24.2	NA
62930	1	96.4	NA	NA	NA	NA	175.9	NA	31.2	NA	42.6	NA	40.8	NA	37	NA	101.9	NA	23	23	NA	NA	23	NA
62931	1	73.3	NA	NA	NA	NA	164.7	NA	27	3	41.5	NA	34.6	NA	33.8	NA	84	NA	18.6	18.8	NA	NA	18.7	NA
62933	1	56.9	NA	NA	NA	NA	164.1	NA	21.1	2	36.7	NA	35.1	NA	27.3	NA	78.2	NA	17.2	16.9	NA	NA	17.1	NA
62934	4	NA	NA	NA	NA	NA	NA	NA	NA	NA	NA	NA	NA	NA	NA	NA	NA	NA	NA	NA	NA	NA	NA	NA
62935	1	82.4	NA	NA	NA	NA	164.5	NA	30.5	NA	38.5	NA	34.8	NA	35	NA	100.6	NA	24.3	24	NA	NA	24.2	NA
62936	1	55.2	NA	NA	NA	NA	153.2	NA	23.5	NA	33.4	NA	36.3	NA	26	NA	82	NA	18.6	18.6	NA	NA	18.6	NA
62937	1	102.3	NA	NA	NA	NA	165	NA	37.6	NA	38.7	NA	37.5	NA	38	NA	106.1	NA	27.8	27.6	NA	NA	27.7	NA
62938	1	124.4	NA	NA	NA	NA	167.3	NA	44.4	NA	39	NA	37.3	NA	44	NA	127.8	NA	28.8	28.8	NA	NA	28.8	NA
62939	1	57.8	NA	NA	NA	NA	162.7	NA	21.8	NA	38.9	NA	37.3	NA	31	NA	84.8	NA	17.9	17.8	NA	NA	17.9	NA
62940	1	79.6	NA	NA	NA	NA	181.8	NA	24.1	NA	38.3	NA	36.5	NA	30.7	NA	89.9	NA	20.4	20.1	NA	NA	20.3	NA
62941	1	51.6	NA	NA	NA	NA	159.3	NA	20.3	NA	34.2	NA	30.4	NA	23.7	NA	76.1	NA	18.1	18.1	NA	NA	18.1	NA
62943	1	53.6	NA	NA	NA	NA	178.7	NA	16.8	1	41.2	NA	36.5	NA	23.2	NA	67.5	NA	15.5	15.5	NA	NA	15.5	NA
62944	1	53.8	NA	NA	NA	NA	158.2	NA	21.5	2	38.7	NA	34.2	NA	25.7	NA	70.1	NA	18.3	18	NA	NA	18.2	NA
62945	1	74.9	NA	NA	NA	NA	163.4	NA	28.1	NA	38.8	NA	35.8	NA	32.2	NA	88.3	NA	21	20.8	NA	NA	20.9	NA
62946	1	27	NA	NA	NA	NA	127.1	NA	16.7	2	29.2	NA	25.6	NA	20.6	NA	54.2	NA	13.6	13.5	NA	NA	13.6	NA
62948	1	103.6	NA	NA	NA	NA	172.6	NA	34.8	NA	37.4	NA	39.2	NA	33	NA	119.8	NA	32.7	33	NA	NA	32.9	NA
62949	1	41.6	NA	NA	NA	NA	123.2	NA	27.4	4	27.7	NA	28	NA	28.2	NA	74.8	NA	17.4	17.5	NA	NA	17.5	NA
62950	1	122.4	NA	NA	NA	NA	173.7	NA	40.6	4	39.6	NA	41.6	NA	39.6	NA	134.4	NA	29.6	29.7	NA	NA	29.7	NA
62951	1	106.1	NA	NA	NA	NA	160.9	NA	41	NA	39.4	NA	36.8	NA	39.7	NA	128.2	NA	26.8	26.7	NA	NA	26.8	NA
62952	1	67.6	NA	NA	NA	NA	173.7	NA	22.4	NA	42.2	NA	35.6	NA	28.5	NA	85.6	NA	17.6	17.8	NA	NA	17.7	NA
62953	1	84.3	NA	NA	NA	NA	169.2	NA	29.4	NA	37	NA	37.3	NA	35	NA	93	NA	22.7	22.3	NA	NA	22.5	NA
62954	1	55	NA	NA	NA	NA	169.3	NA	19.2	NA	36.7	NA	34.5	NA	28.2	NA	66.3	NA	15.6	15.8	NA	NA	15.7	NA
62955	3	53.1	NA	NA	NA	NA	170.3	NA	18.3	NA	38.6	NA	35.6	NA	24.3	NA	76.9	NA	NA	NA	NA	NA	NA	NA
62956	1	8.2	NA	68.4	NA	NA	NA	NA	NA	NA	NA	NA	15	NA	14.4	NA	NA	NA	NA	NA	NA	NA	NA	NA
62957	1	12.5	NA	92.1	NA	NA	91.6	NA	14.9	2	NA	NA	18.1	NA	16	NA	47.9	NA	NA	NA	NA	NA	NA	NA
62958	1	93.5	NA	NA	NA	NA	161.1	NA	36	NA	35.4	NA	37.3	NA	36	NA	118	NA	26.7	26.8	NA	NA	26.8	NA
62959	1	42.6	NA	NA	NA	NA	160.8	NA	16.5	2	35.5	NA	33.6	NA	21.9	NA	65	NA	15.2	15.4	NA	NA	15.3	NA
62960	1	16.8	NA	106.7	NA	NA	104.7	NA	15.3	2	NA	NA	21.9	NA	17.6	NA	49.6	NA	NA	NA	NA	NA	NA	NA
62961	1	8.5	NA	70.6	NA	44.8	NA	NA	NA	NA	NA	NA	13.5	NA	15.9	NA	NA	NA	NA	NA	NA	NA	NA	NA
62962	1	12.7	NA	94.3	NA	NA	93.7	NA	14.5	1	NA	NA	19	NA	15.4	NA	43.5	NA	NA	NA	NA	NA	NA	NA
62963	1	21.6	NA	NA	NA	NA	114.1	NA	16.6	2	NA	NA	23.7	NA	19.2	NA	54.2	NA	NA	NA	NA	NA	NA	NA
62965	1	12.9	NA	91.2	NA	NA	90.8	NA	15.6	2	NA	NA	18.4	NA	16.4	NA	46.7	NA	NA	NA	NA	NA	NA	NA
62966	2	59.2	3	NA	NA	NA	156.6	NA	24.1	NA	NA	1	NA	1	NA	1	NA	1	NA	NA	NA	NA	NA	1
62967	1	74.6	NA	NA	NA	NA	183.2	NA	22.2	NA	42	NA	39.5	NA	28.2	NA	82.8	NA	18.6	18.6	NA	NA	18.6	NA
62968	2	17.8	3	NA	NA	NA	111.6	NA	14.3	2	NA	NA	NA	1	NA	1	NA	1	NA	NA	NA	NA	NA	NA
62969	1	85.7	NA	NA	NA	NA	183.7	NA	25.4	3	45.7	NA	40.8	NA	32	NA	92.1	NA	19.9	20	NA	NA	20	NA
62971	1	110.4	NA	NA	NA	NA	170.6	NA	37.9	NA	41.4	NA	41.2	NA	39	NA	127	NA	30.5	30.4	NA	NA	30.5	NA
62972	1	17.1	NA	100.2	NA	NA	99.3	NA	17.3	3	NA	NA	20.8	NA	17.6	NA	50.4	NA	NA	NA	NA	NA	NA	NA
62973	1	58.4	NA	NA	NA	NA	146.2	NA	27.3	4	37	NA	31.6	NA	27	NA	92.7	NA	19.6	20.6	19.8	20	19.8	NA
62974	1	76.3	NA	NA	NA	NA	181.1	NA	23.3	NA	43.1	NA	40.5	NA	29.8	NA	82.5	NA	18.7	18.7	NA	NA	18.7	NA
62975	1	41.7	NA	NA	NA	NA	139.3	NA	21.5	3	33.5	NA	29.1	NA	26.5	NA	67.3	NA	15.8	15.7	NA	NA	15.8	NA
62976	1	125.6	NA	NA	NA	NA	152	NA	54.4	4	37.1	NA	37.4	NA	46.5	NA	129.9	NA	28.6	28	28.5	28.6	28.6	NA
62977	1	66.3	NA	NA	NA	NA	165.2	NA	24.3	NA	38.5	NA	36.2	NA	31.1	NA	82.5	NA	19	19.2	NA	NA	19.1	NA
62978	1	46.1	NA	NA	NA	NA	157.3	NA	18.6	2	35.8	NA	33.7	NA	23.2	NA	68.4	NA	14.5	14.8	NA	NA	14.7	NA
62979	1	53	NA	NA	NA	NA	150	NA	23.6	NA	35.3	NA	34	NA	27.4	NA	86.7	NA	20	20	NA	NA	20	NA
62981	1	122.3	NA	NA	NA	NA	180.1	NA	37.7	NA	47.5	NA	41	NA	41.7	NA	115.2	NA	27.4	27.5	NA	NA	27.5	NA
62982	1	81.4	NA	NA	NA	NA	155.6	NA	33.6	NA	34.8	NA	36.6	NA	36.5	NA	110	NA	25.1	24.9	NA	NA	25	NA
62983	1	29.1	NA	NA	NA	NA	132.2	NA	16.7	2	NA	NA	26.5	NA	19.4	NA	59.8	NA	NA	NA	NA	NA	NA	NA
62984	1	20	NA	NA	NA	NA	110.1	NA	16.5	2	NA	NA	23.5	NA	18.3	NA	54	NA	NA	NA	NA	NA	NA	NA
62985	1	78	NA	NA	NA	NA	169.8	NA	27.1	NA	39.9	NA	36.2	NA	31.6	NA	101	NA	25.8	25.9	NA	NA	25.9	NA
62986	1	62.1	NA	NA	NA	NA	165.4	NA	22.7	2	44.5	NA	37.1	NA	27.5	NA	78.2	NA	16.4	16.6	NA	NA	16.5	NA
62987	1	27.6	NA	NA	NA	NA	138.4	NA	14.4	2	32	NA	28.9	NA	17.7	NA	56.2	NA	12.4	12.2	NA	NA	12.3	NA
62988	1	37.7	NA	NA	NA	NA	149.6	NA	16.8	2	35.7	NA	30	NA	20.5	NA	67.5	NA	14.8	14.8	NA	NA	14.8	NA
62989	1	10.9	NA	83.9	NA	NA	NA	NA	NA	NA	NA	NA	15.3	NA	15.4	NA	NA	NA	NA	NA	NA	NA	NA	NA
62990	1	66.4	NA	NA	NA	NA	168.9	NA	23.3	NA	37	NA	35.7	NA	27.7	NA	91.6	NA	21	21.3	NA	NA	21.2	NA
62991	1	84.3	NA	NA	NA	NA	186.3	NA	24.3	NA	41	NA	40	NA	33.9	NA	83.6	NA	19.8	19.5	NA	NA	19.7	NA
62992	1	60.7	NA	NA	NA	NA	139.6	NA	31.1	4	35	NA	31	NA	31	NA	92	NA	22.5	22.6	NA	NA	22.6	NA
62993	1	70.1	NA	NA	NA	NA	169.1	NA	24.5	NA	38.1	NA	36.3	NA	29	NA	86	NA	19.5	20	NA	NA	19.8	NA
62994	1	51.2	NA	NA	NA	NA	149	NA	23.1	NA	34.8	NA	34.4	NA	29.3	NA	74.6	NA	16	16.2	NA	NA	16.1	NA
62995	1	88.1	NA	NA	NA	NA	173.1	NA	29.4	4	43.4	NA	38	NA	38.9	NA	93.6	NA	22.2	22.3	NA	NA	22.3	NA
62996	1	29.1	NA	NA	NA	NA	131.4	NA	16.9	2	31.1	NA	26.6	NA	21.3	NA	57.4	NA	13.3	13.3	NA	NA	13.3	NA
62997	1	92.9	NA	NA	NA	NA	159.7	NA	36.4	NA	33.7	NA	35.2	NA	32.5	NA	124	NA	30.6	30.6	NA	NA	30.6	NA
62998	1	65.8	NA	NA	NA	NA	161.5	NA	25.2	NA	39	NA	35.7	NA	32.9	NA	78.5	NA	17.2	17.3	NA	NA	17.3	NA
62999	1	31.1	NA	NA	NA	NA	136.1	NA	16.8	2	32.3	NA	27.4	NA	20.4	NA	61.7	NA	13.5	13.8	NA	NA	13.7	NA
63000	1	112.7	NA	NA	NA	NA	170.5	NA	38.8	NA	40.5	NA	39.5	NA	38.8	NA	112.5	NA	26.5	26.4	NA	NA	26.5	NA
63001	1	18.4	NA	NA	NA	NA	111.3	NA	14.9	2	NA	NA	21.8	NA	16.6	NA	48.6	NA	NA	NA	NA	NA	NA	NA
63002	1	76.3	NA	NA	NA	NA	159	NA	30.2	NA	36.5	NA	34.5	NA	30.9	NA	106.6	NA	25.3	25	NA	NA	25.2	NA
63003	1	119.2	NA	NA	NA	NA	187	NA	34.1	NA	42	NA	44.2	NA	40.4	NA	120.5	NA	31.2	31	NA	NA	31.1	NA
63004	3	45.9	NA	NA	NA	NA	157.6	NA	18.5	NA	34	NA	29.8	NA	24.5	NA	66.2	NA	NA	NA	NA	NA	NA	NA
63005	1	90	NA	NA	NA	NA	180.5	NA	27.6	3	43.2	NA	41.3	NA	34.1	NA	101.7	NA	20.3	20.3	NA	NA	20.3	NA
63006	1	121.8	NA	NA	NA	NA	188.6	NA	34.2	NA	42.2	NA	42.4	NA	37.7	NA	119.2	NA	30.1	30.2	NA	NA	30.2	NA
63007	1	60.6	NA	NA	NA	NA	171.3	NA	20.7	NA	44	NA	38.8	NA	27.3	NA	85	NA	19.5	19.4	NA	NA	19.5	NA
63008	1	84.2	NA	NA	NA	NA	171.6	NA	28.6	NA	45.2	NA	37	NA	36.8	NA	94	NA	20.8	20.8	NA	NA	20.8	NA
63009	1	27.8	NA	NA	NA	NA	130.8	NA	16.2	2	NA	NA	27	NA	19.1	NA	57	NA	NA	NA	NA	NA	NA	NA
63010	1	86.9	NA	NA	NA	NA	170	NA	30.1	NA	40.6	NA	42.2	NA	34.7	NA	111.7	NA	25.8	25.8	NA	NA	25.8	NA
63011	1	63.6	NA	NA	NA	NA	167.6	NA	22.6	2	41.5	NA	36	NA	28.4	NA	82.2	NA	18	18	NA	NA	18	NA
63012	1	86.3	NA	NA	NA	NA	179.8	NA	26.7	NA	42.1	NA	42.6	NA	33	NA	102.3	NA	21	21.2	NA	NA	21.1	NA
63013	1	59.4	NA	NA	NA	NA	163.7	NA	22.2	NA	37	NA	36	NA	28.4	NA	86.2	NA	18.6	18.8	NA	NA	18.7	NA
63014	1	40.3	NA	NA	NA	NA	144.6	NA	19.3	2	35.6	NA	30	NA	23.4	NA	63.2	NA	16.1	16	NA	NA	16.1	NA
63015	1	72.7	NA	NA	NA	NA	175	NA	23.7	NA	41.1	NA	35.4	NA	31.3	NA	95	NA	21.5	21.4	NA	NA	21.5	NA
63016	1	45.1	NA	NA	NA	NA	149.7	NA	20.1	2	34.3	NA	32.1	NA	23.9	NA	67.7	NA	14.4	14.6	NA	NA	14.5	NA
63017	2	41.4	3	NA	NA	NA	164	NA	15.4	NA	NA	1	NA	1	NA	1	NA	1	NA	NA	NA	NA	NA	1
63018	1	29.8	NA	NA	NA	NA	137.5	NA	15.8	2	31.2	NA	29.9	NA	19	NA	57.4	NA	12.7	13	NA	NA	12.9	NA
63019	1	61.6	NA	NA	NA	NA	154	NA	26	NA	32.2	NA	31	NA	28.5	NA	92.7	NA	22.4	22.4	NA	NA	22.4	NA
63020	1	19.3	NA	NA	NA	NA	114.8	NA	14.6	2	NA	NA	24.4	NA	16.1	NA	53.5	NA	NA	NA	NA	NA	NA	NA
63021	1	54.4	NA	NA	NA	NA	149	NA	24.5	NA	32.7	NA	32.2	NA	29.9	NA	80	NA	17.6	17.5	NA	NA	17.6	NA
63022	1	84.3	NA	NA	NA	NA	170.9	NA	28.9	NA	38.4	NA	36.8	NA	36.5	NA	101.4	NA	23.4	23.4	NA	NA	23.4	NA
63023	1	70.6	NA	NA	NA	NA	177.4	NA	22.4	NA	40	NA	38.1	NA	31.2	NA	77.3	NA	16.4	16.3	NA	NA	16.4	NA
63024	1	88.1	NA	NA	NA	NA	160.4	3	34.2	NA	41.3	NA	38.6	NA	34.3	NA	105.8	NA	25.3	25	NA	NA	25.2	NA
63025	2	114.2	3	NA	NA	NA	150	3	50.8	NA	NA	1	NA	1	NA	1	NA	1	NA	NA	NA	NA	NA	1
63026	1	58.1	NA	NA	NA	NA	165.6	NA	21.2	NA	38	NA	35.6	NA	27	NA	81.2	NA	16.9	17	NA	NA	17	NA
63027	1	62.2	NA	NA	NA	NA	171.7	NA	21.1	2	41	NA	36.3	NA	26.7	NA	77.7	NA	16.8	16.2	16.4	16.2	16.3	NA
63028	1	23.7	NA	NA	NA	NA	113.2	NA	18.5	3	NA	NA	23.8	NA	20.9	NA	58	NA	NA	NA	NA	NA	NA	NA
63029	1	13.8	NA	91.3	NA	NA	90.1	NA	17	2	NA	NA	18	NA	16.6	NA	48.8	NA	NA	NA	NA	NA	NA	NA
63030	1	72.8	NA	NA	NA	NA	167.5	NA	25.9	NA	37	NA	38	NA	31.2	NA	93.7	NA	22.5	21.7	22.3	22.3	22.4	NA
63031	2	101.4	3	NA	NA	NA	165	NA	37.2	NA	NA	1	NA	1	NA	1	NA	1	NA	NA	NA	NA	NA	1
63032	1	56.6	NA	NA	NA	NA	164.4	NA	20.9	2	41.4	NA	34.4	NA	29	NA	71.2	NA	16.8	16.9	NA	NA	16.9	NA
63033	1	107.7	NA	NA	NA	NA	186.9	NA	30.8	NA	43.3	NA	43.6	NA	37.5	NA	103.6	NA	24.9	24.8	NA	NA	24.9	NA
63034	1	21.1	NA	NA	NA	NA	111.5	NA	17	3	NA	NA	22.4	NA	19.3	NA	55.8	NA	NA	NA	NA	NA	NA	NA
63035	1	48.7	NA	NA	NA	NA	129.7	NA	29	4	NA	NA	27.6	NA	27.6	NA	89	NA	NA	NA	NA	NA	NA	NA
63036	1	81.7	NA	NA	NA	NA	152.2	NA	35.3	NA	34.6	NA	35.7	NA	41.9	NA	111.7	NA	26.7	26.8	NA	NA	26.8	NA
63037	1	78.9	NA	NA	NA	NA	156.5	NA	32.2	NA	35.5	NA	32.9	NA	36.3	NA	103	NA	21.7	22.6	22.6	22.7	22.6	NA
63038	1	15	NA	95.6	NA	NA	95.9	NA	16.3	2	NA	NA	18.8	NA	17	NA	49.8	NA	NA	NA	NA	NA	NA	NA
63039	1	15.6	NA	93	NA	NA	91.3	NA	18.7	4	NA	NA	19.2	NA	17.3	NA	53	NA	NA	NA	NA	NA	NA	NA
63040	1	45.2	NA	NA	NA	NA	154	NA	19.1	NA	34.2	NA	31.9	NA	25.9	NA	78.7	NA	18.1	18	NA	NA	18.1	NA
63041	1	87	NA	NA	NA	NA	179.3	NA	27.1	NA	42.3	NA	37.5	NA	36.1	NA	91.8	NA	20.5	20.1	NA	NA	20.3	NA
63042	1	79	NA	NA	NA	NA	171.3	NA	26.9	4	45.9	NA	37.5	NA	31.4	NA	88.3	NA	20	20.1	NA	NA	20.1	NA
63043	1	59.6	NA	NA	NA	NA	155.8	NA	24.6	NA	33.9	NA	33.2	NA	28.4	NA	86.4	NA	18.8	19	NA	NA	18.9	NA
63044	1	108.4	NA	NA	NA	NA	170.5	NA	37.3	NA	39.5	NA	39	NA	36	NA	117.4	NA	27.5	27.8	NA	NA	27.7	NA
63045	1	85.2	NA	NA	NA	NA	156	NA	35	NA	36.9	NA	35.1	NA	35.9	NA	104	NA	24.8	24.5	NA	NA	24.7	NA
63046	1	11.9	NA	86.1	NA	NA	NA	NA	NA	NA	NA	NA	17	NA	14.4	NA	NA	NA	NA	NA	NA	NA	NA	NA
63047	1	18.7	NA	NA	NA	NA	117.2	NA	13.6	2	NA	NA	22.8	NA	15.8	NA	50.2	NA	NA	NA	NA	NA	NA	NA
63048	1	53.1	NA	NA	NA	NA	165.8	NA	19.3	NA	37	NA	33.6	NA	27.2	NA	68.5	NA	15.8	15.8	NA	NA	15.8	NA
63049	1	92.1	NA	NA	NA	NA	174.7	NA	30.2	4	46.2	NA	41	NA	38.5	NA	110.7	NA	23.4	23.6	NA	NA	23.5	NA
63050	1	83.4	NA	NA	NA	NA	174.7	NA	27.3	NA	42	NA	38	NA	34.6	NA	88	NA	20.7	20.6	NA	NA	20.7	NA
63051	1	70.3	NA	NA	NA	NA	167.9	NA	24.9	NA	38.6	NA	37.2	NA	33.1	NA	89.5	NA	20.3	19.6	19.4	19.2	19.4	NA
63052	1	80.9	NA	NA	NA	NA	162.9	NA	30.5	NA	36.4	NA	34.7	NA	32.1	NA	96.4	NA	21.3	21.5	NA	NA	21.4	NA
63053	1	26	NA	NA	NA	NA	126.5	NA	16.2	2	28.5	NA	26	NA	19.4	NA	60.5	NA	13.4	13.5	NA	NA	13.5	NA
63054	1	54.2	NA	NA	NA	NA	152.9	NA	23.2	3	37.4	NA	32.7	NA	26.6	NA	86.8	NA	17.5	17.8	NA	NA	17.7	NA
63055	1	13.4	NA	97.2	NA	NA	96.4	NA	14.4	2	NA	NA	18	NA	14.7	NA	49.3	NA	NA	NA	NA	NA	NA	NA
63056	1	56.5	NA	NA	NA	NA	172.9	NA	18.9	NA	39.3	NA	36.8	NA	26.2	NA	67.8	NA	16.2	15.9	NA	NA	16.1	NA
63057	1	75.4	NA	NA	NA	NA	190.5	NA	20.8	NA	44.9	NA	41.2	NA	27.7	NA	84.2	NA	18.3	18.1	NA	NA	18.2	NA
63058	1	58.6	NA	NA	NA	NA	157.6	NA	23.6	3	35.8	NA	33.8	NA	27.3	NA	76.8	NA	16.8	16.8	NA	NA	16.8	NA
63059	1	30.5	NA	NA	NA	NA	125.4	NA	19.4	4	NA	NA	28.4	NA	21.7	NA	61	NA	NA	NA	NA	NA	NA	NA
63060	1	22.4	NA	NA	NA	NA	119.9	NA	15.6	2	NA	NA	24.2	NA	18	NA	53	NA	NA	NA	NA	NA	NA	NA
63061	3	60.1	NA	NA	NA	NA	156.9	NA	24.4	NA	37.5	NA	36.2	NA	29.6	NA	86.7	NA	NA	NA	NA	NA	NA	NA
63062	1	20.9	NA	NA	NA	NA	117.3	NA	15.2	2	NA	NA	25.2	NA	17.6	NA	50.6	NA	NA	NA	NA	NA	NA	NA
63063	1	19.1	NA	NA	NA	NA	118.8	NA	13.5	2	NA	NA	25.8	NA	15.2	NA	49.8	NA	NA	NA	NA	NA	NA	NA
63064	1	63	NA	NA	NA	NA	183.4	NA	18.7	NA	44.9	NA	40.6	NA	25.2	NA	87.2	NA	20.5	20.8	NA	NA	20.7	NA
63065	1	44.9	NA	NA	NA	NA	144.6	NA	21.5	3	34.8	NA	31	NA	25.1	NA	73.6	NA	16.3	16.3	NA	NA	16.3	NA
63066	3	15.2	3	100.1	NA	NA	98.1	NA	15.8	2	NA	NA	NA	1	NA	1	NA	1	NA	NA	NA	NA	NA	NA
63067	1	7.8	NA	69.4	NA	41.9	NA	NA	NA	NA	NA	NA	13.2	NA	13.2	NA	NA	NA	NA	NA	NA	NA	NA	NA
63068	1	32.2	NA	NA	NA	NA	133.6	NA	18	2	29	NA	28.5	NA	21	NA	67	NA	15.8	15.8	NA	NA	15.8	NA
63069	1	59.2	NA	NA	NA	NA	176	NA	19.1	NA	40	NA	37	NA	26.3	NA	74.3	NA	16	16	NA	NA	16	NA
63070	1	66.3	4	NA	NA	NA	148.9	NA	29.9	NA	30.4	NA	32.3	NA	34	NA	98	NA	23.6	23.7	NA	NA	23.7	NA
63071	1	77.7	NA	NA	NA	NA	161.3	NA	29.9	NA	44	NA	33.7	NA	31.5	NA	103.2	NA	20.8	20.8	NA	NA	20.8	NA
63072	1	90.4	NA	NA	NA	NA	155.6	NA	37.3	4	40.5	NA	35	NA	36.1	NA	109.7	NA	25.8	26.1	NA	NA	26	NA
63073	1	64.8	NA	NA	NA	NA	171.1	NA	22.1	2	40.7	NA	37.2	NA	28.3	NA	74.9	NA	16.4	16.8	NA	NA	16.6	NA
63074	1	15.1	NA	97.9	NA	NA	96.1	NA	16.4	2	NA	NA	20.8	NA	16.4	NA	48.4	NA	NA	NA	NA	NA	NA	NA
63075	1	48.1	NA	NA	NA	NA	151.3	NA	21	2	36.7	NA	32	NA	25.3	NA	75.2	NA	17	16.8	NA	NA	16.9	NA
63076	1	90.3	NA	NA	NA	NA	172.9	NA	30.2	NA	41.5	NA	38	NA	35.2	NA	106.5	NA	23.8	24	NA	NA	23.9	NA
63077	1	91.7	NA	NA	NA	NA	193.9	NA	24.4	NA	47.9	NA	39.8	NA	30.5	NA	88.7	NA	19.7	19.7	NA	NA	19.7	NA
63078	1	27.4	NA	NA	NA	NA	124.2	NA	17.8	3	NA	NA	25	NA	20	NA	58.2	NA	NA	NA	NA	NA	NA	NA
63079	1	66.9	NA	NA	NA	NA	175	NA	21.8	2	40.2	NA	36.6	NA	28.7	NA	74.3	NA	16.8	16.8	NA	NA	16.8	NA
63080	3	56	NA	NA	NA	NA	159.5	NA	22	NA	35.3	NA	34	NA	26.4	NA	73.9	NA	NA	NA	NA	NA	NA	NA
63081	1	69.3	NA	NA	NA	NA	165.6	NA	25.3	NA	35.7	NA	37.2	NA	31	NA	97	NA	23	23.1	NA	NA	23.1	NA
63082	1	53.6	NA	NA	NA	NA	155.8	NA	22.1	NA	39	NA	33.4	NA	25.7	NA	83	NA	21	21	NA	NA	21	NA
63083	1	95.9	NA	NA	NA	NA	167.1	NA	34.3	NA	40.2	NA	36.6	NA	35.1	NA	114.9	NA	26.8	26.5	NA	NA	26.7	5
63084	1	19.5	NA	NA	NA	NA	111.5	NA	15.7	2	NA	NA	21.9	NA	16.9	NA	56.2	NA	NA	NA	NA	NA	NA	NA
63085	1	19.9	NA	NA	NA	NA	114.5	NA	15.2	2	NA	NA	23.8	NA	17.5	NA	51.5	NA	NA	NA	NA	NA	NA	NA
63086	2	66	3	NA	NA	NA	156.6	NA	26.9	NA	NA	1	NA	1	NA	1	NA	1	NA	NA	NA	NA	NA	1
63087	3	16.2	3	99.4	NA	NA	100.2	NA	16.1	2	NA	NA	NA	1	NA	1	NA	1	NA	NA	NA	NA	NA	NA
63088	2	80	3	NA	NA	NA	172.5	NA	26.9	NA	NA	1	NA	1	NA	1	NA	1	NA	NA	NA	NA	NA	1
63089	1	82.2	NA	NA	NA	NA	164.7	NA	30.3	NA	36.8	NA	36	NA	35.1	NA	98.9	NA	23	23.2	NA	NA	23.1	NA
63090	1	58.3	NA	NA	NA	NA	168	NA	20.7	2	38	NA	35	NA	24	NA	71.7	NA	16.6	17.4	18	18	17.8	NA
63091	1	96.2	NA	NA	NA	NA	175.2	NA	31.3	NA	34.6	NA	36.5	NA	36	NA	121.8	NA	30	29.2	29	29.8	29.5	NA
63092	1	71.8	NA	NA	NA	NA	160.3	NA	27.9	3	40.2	NA	36	NA	32.5	NA	86	NA	20	19.8	NA	NA	19.9	NA
63093	1	33.8	NA	NA	NA	NA	144.2	NA	16.3	2	32.9	NA	29.8	NA	19.8	NA	60.7	NA	14.2	14	NA	NA	14.1	NA
63094	1	86.3	NA	NA	NA	NA	174.4	NA	28.4	NA	40	NA	41.6	NA	33.1	NA	110.8	NA	25.8	25.7	NA	NA	25.8	NA
63095	1	21.3	NA	NA	NA	NA	105.9	NA	19	4	NA	NA	19.8	NA	19.7	NA	56	NA	NA	NA	NA	NA	NA	NA
63096	1	32	NA	NA	NA	NA	133.8	NA	17.9	2	33.2	NA	27.4	NA	21.5	NA	62.4	NA	14.1	13.6	NA	NA	13.9	NA
63097	1	72.3	NA	NA	NA	NA	182.9	NA	21.6	NA	43	NA	42.2	NA	29.5	NA	94.3	NA	21.2	21.3	NA	NA	21.3	NA
63098	1	38.8	NA	NA	NA	NA	144.3	NA	18.6	2	31.2	NA	29.4	NA	22.5	NA	59.1	NA	14	14.3	NA	NA	14.2	NA
63099	1	17.3	NA	99.2	NA	NA	98.7	NA	17.8	3	NA	NA	20	NA	18	NA	55	NA	NA	NA	NA	NA	NA	NA
63100	1	48	NA	NA	NA	NA	164.2	NA	17.8	2	38	NA	36	NA	21.7	NA	71.2	NA	14.5	14.3	NA	NA	14.4	NA
63101	1	26.9	NA	NA	NA	NA	123.8	NA	17.6	3	NA	NA	25.9	NA	19.4	NA	59.8	NA	NA	NA	NA	NA	NA	NA
63102	4	NA	NA	NA	NA	NA	NA	NA	NA	NA	NA	NA	NA	NA	NA	NA	NA	NA	NA	NA	NA	NA	NA	NA
63103	1	89.4	NA	NA	NA	NA	171.2	NA	30.5	NA	38.1	NA	36.5	NA	33.7	NA	105	NA	24	23.8	NA	NA	23.9	NA
63104	1	25.7	NA	NA	NA	NA	125.5	NA	16.3	2	NA	NA	26	NA	19.4	NA	56.3	NA	NA	NA	NA	NA	NA	NA
63106	1	82.8	NA	NA	NA	NA	172.2	NA	27.9	NA	38	NA	40.3	NA	35.8	NA	95.4	NA	23.5	23.8	NA	NA	23.7	NA
63107	1	63.4	NA	NA	NA	NA	164.2	NA	23.5	NA	37.7	NA	36.2	NA	29.5	NA	86.4	NA	20.6	20.4	NA	NA	20.5	NA
63108	2	70.7	3	NA	NA	NA	172.7	NA	23.7	NA	NA	1	NA	1	NA	1	NA	1	NA	NA	NA	NA	NA	1
63109	1	90.5	NA	NA	NA	NA	157.9	NA	36.3	NA	36	NA	36	NA	36.5	NA	113.2	NA	26.8	27	NA	NA	26.9	NA
63110	1	81.7	NA	NA	NA	NA	179.6	NA	25.3	NA	42.4	NA	39	NA	34.5	NA	87.1	NA	21.8	21.6	NA	NA	21.7	NA
63111	1	35.6	NA	NA	NA	NA	133.9	NA	19.9	3	30.7	NA	30.2	NA	22.2	NA	71.7	NA	17	17.5	NA	NA	17.3	NA
63112	1	58.8	NA	NA	NA	NA	154.5	NA	24.6	NA	30.8	NA	33.5	NA	31.4	NA	92.8	NA	19	18.9	NA	NA	19	NA
63113	1	13.2	NA	88	NA	NA	86.7	NA	17.6	3	NA	NA	17	NA	17.8	NA	46.2	NA	NA	NA	NA	NA	NA	NA
63114	1	56.5	NA	NA	NA	NA	176.4	NA	18.2	2	41	NA	35.4	NA	24.7	NA	69.7	NA	13.8	13.8	NA	NA	13.8	NA
63115	1	20.7	NA	NA	NA	NA	112.3	NA	16.4	2	NA	NA	24.2	NA	19	NA	53.8	NA	NA	NA	NA	NA	NA	NA
63116	1	51.9	NA	NA	NA	NA	163.5	NA	19.4	NA	37.3	NA	33.6	NA	23.7	NA	73	NA	15.2	15.6	NA	NA	15.4	NA
63117	1	72.3	NA	NA	NA	NA	166	NA	26.2	NA	36.2	NA	34.8	NA	31.6	NA	91	NA	21	20.9	NA	NA	21	NA
63118	1	74.7	NA	NA	NA	NA	166.2	NA	27	3	42.2	NA	35.6	NA	32.5	NA	83.4	NA	19.7	19.5	NA	NA	19.6	NA
63119	1	72.2	NA	NA	NA	NA	174.6	NA	23.7	NA	41.5	NA	38.7	NA	30.2	NA	88.6	NA	19.4	19	NA	NA	19.2	NA
63120	2	19.9	3	NA	NA	NA	106.6	NA	17.5	3	NA	NA	NA	1	NA	1	NA	1	NA	NA	NA	NA	NA	NA
63121	1	28.4	NA	NA	NA	NA	128.2	NA	17.3	2	29.5	NA	26	NA	20.2	NA	58	NA	13	12.5	NA	NA	12.8	NA
63122	1	18.9	NA	101.7	NA	NA	100	NA	18.9	4	NA	NA	20	NA	19.9	NA	58.3	NA	NA	NA	NA	NA	NA	NA
63123	3	105.3	NA	NA	NA	NA	174.6	NA	34.5	NA	NA	1	38.8	NA	39	NA	NA	1	NA	NA	NA	NA	NA	1
63124	1	50.1	NA	NA	NA	NA	147.3	NA	23.1	NA	29.8	NA	29	NA	28.4	NA	86.4	NA	20.5	20.5	NA	NA	20.5	NA
63125	1	59.4	NA	NA	NA	NA	153.3	NA	25.3	NA	33.2	NA	32.4	NA	31	NA	88.8	NA	21	21.2	NA	NA	21.1	NA
63126	1	90.1	NA	NA	NA	NA	182.6	NA	27	NA	43.8	NA	41.3	NA	34.5	NA	99.1	NA	20.5	20.4	NA	NA	20.5	NA
63127	1	71.3	NA	NA	NA	NA	160.3	NA	27.7	NA	38.2	NA	33.6	NA	33.1	NA	89.9	NA	22.5	22.9	NA	NA	22.7	NA
63128	3	46.4	NA	NA	NA	NA	160.7	NA	18	NA	39.6	NA	36.5	NA	23.5	NA	61.9	NA	NA	NA	NA	NA	NA	NA
63129	1	86.7	NA	NA	NA	NA	169.5	NA	30.2	4	40.8	NA	37.4	NA	32	NA	103.3	NA	25.3	23.8	24.4	23.8	24	NA
63130	1	39	NA	NA	NA	NA	148.9	NA	17.6	2	35.9	NA	32.8	NA	22	NA	62.8	NA	14.4	13.5	14.1	13.2	13.8	NA
63131	1	14.4	NA	96.6	NA	NA	94.3	NA	16.2	2	NA	NA	19.5	NA	16.9	NA	46.2	NA	NA	NA	NA	NA	NA	NA
63132	1	65.2	NA	NA	NA	NA	149.2	NA	29.3	NA	30.2	NA	32.6	NA	32.3	NA	106.7	NA	23.5	23.9	NA	NA	23.7	NA
63133	1	92.6	NA	NA	NA	NA	176.4	NA	29.8	NA	43.8	NA	39.8	NA	35.4	NA	98.4	NA	22.6	22.9	NA	NA	22.8	NA
63134	1	86.1	NA	NA	NA	NA	157.8	NA	34.6	NA	35.5	NA	38.8	NA	32.7	NA	114	NA	27	27.1	NA	NA	27.1	NA
63135	1	124.1	NA	NA	NA	NA	178.3	NA	39	4	46.4	NA	39.6	NA	43	NA	121.3	NA	29.1	29.2	NA	NA	29.2	NA
63136	1	65.5	NA	NA	NA	NA	169.3	NA	22.9	2	40.8	NA	37.8	NA	30.4	NA	78.8	NA	16.4	16.6	NA	NA	16.5	4
63137	1	82.8	NA	NA	NA	NA	183.2	NA	24.7	NA	43.8	NA	41.9	NA	30.8	NA	101.5	NA	21.9	22	NA	NA	22	NA
63138	1	83.7	NA	NA	NA	NA	180.3	NA	25.7	3	43.5	NA	38.5	NA	34.6	NA	92.3	NA	20.1	19.9	NA	NA	20	NA
63139	1	82.3	NA	NA	NA	NA	155	NA	34.3	NA	36.1	NA	34.5	NA	35.8	NA	108.5	NA	25.7	25.7	NA	NA	25.7	NA
63140	1	26.4	NA	NA	NA	NA	130.9	NA	15.4	2	29	NA	27.8	NA	18	NA	59.4	NA	13.8	13.7	NA	NA	13.8	NA
63141	1	87.9	NA	NA	NA	NA	166	NA	31.9	NA	41.5	NA	34.5	NA	34	NA	105.4	NA	24.5	24.5	NA	NA	24.5	NA
63142	1	81	NA	NA	NA	NA	179.8	NA	25.1	NA	40	NA	39.3	NA	31.5	NA	97.3	NA	24.2	24.3	NA	NA	24.3	NA
63143	1	80.4	NA	NA	NA	NA	161.4	NA	30.9	NA	34.2	NA	35.6	NA	34.5	NA	104.6	NA	24.4	24.6	NA	NA	24.5	NA
63144	1	8.8	NA	79.8	NA	NA	NA	NA	NA	NA	NA	NA	15.2	NA	13.1	NA	NA	NA	NA	NA	NA	NA	NA	NA
63145	1	53.7	NA	NA	NA	NA	165.4	NA	19.6	NA	39.4	NA	35.4	NA	25.7	NA	75.5	NA	17.4	17.6	NA	NA	17.5	NA
63146	1	22.3	NA	NA	NA	NA	119	NA	15.7	2	NA	NA	24.7	NA	18.4	NA	55	NA	NA	NA	NA	NA	NA	NA
63147	1	106.8	NA	NA	NA	NA	188.8	NA	30	NA	42	NA	41	NA	35	NA	109.4	NA	22.5	22	NA	NA	22.3	NA
63148	1	113.2	NA	NA	NA	NA	175.8	NA	36.6	NA	36.8	NA	39.5	NA	37.8	NA	122	NA	30.4	30.7	NA	NA	30.6	NA
63149	1	57.7	NA	NA	NA	NA	156.5	NA	23.6	NA	35.5	NA	34.4	NA	28.2	NA	81.8	NA	17.4	17.4	NA	NA	17.4	NA
63150	1	89.5	NA	NA	NA	NA	199.5	NA	22.5	2	48.5	NA	43	NA	30	NA	84.3	NA	18.5	18.5	NA	NA	18.5	NA
63151	1	111.9	NA	NA	NA	NA	180.4	NA	34.4	NA	42.5	NA	38.8	NA	40.5	NA	110.9	NA	29	29	NA	NA	29	NA
63152	1	51.8	NA	NA	NA	NA	153.5	NA	22	NA	35.2	NA	32	NA	26.5	NA	87.3	NA	20.2	20.1	NA	NA	20.2	NA
63153	1	12.6	NA	88.2	NA	NA	89	NA	15.9	2	NA	NA	17.7	NA	15.5	NA	44.6	NA	NA	NA	NA	NA	NA	NA
63154	1	74.2	NA	NA	NA	NA	163.5	NA	27.8	NA	36	NA	35.5	NA	33.7	NA	97.5	NA	22.3	22.6	NA	NA	22.5	NA
63155	1	73.3	NA	NA	NA	NA	174.1	NA	24.2	2	40	NA	36.2	NA	28.8	NA	89.4	NA	18.8	18.6	NA	NA	18.7	NA
63156	1	75.2	NA	NA	NA	NA	161	NA	29	NA	37	NA	35.9	NA	31	NA	91.5	NA	23.5	23.5	NA	NA	23.5	NA
63157	1	48.5	NA	NA	NA	NA	151.6	NA	21.1	2	36	NA	33.8	NA	24.7	NA	77.4	NA	16.7	16.6	NA	NA	16.7	NA
63158	1	8.1	NA	64.7	NA	43.7	NA	NA	NA	NA	NA	NA	12.6	NA	15.2	NA	NA	NA	NA	NA	NA	NA	NA	NA
63159	1	122.1	NA	NA	NA	NA	180.1	NA	37.6	NA	38.6	NA	41.7	NA	39.9	NA	127.1	NA	28.9	29.1	NA	NA	29	NA
63160	1	93.9	NA	NA	NA	NA	160.9	NA	36.3	NA	30.1	NA	35.8	NA	38.1	NA	117.9	NA	28.4	28.9	NA	NA	28.7	NA
63161	1	53.3	NA	NA	NA	NA	156.5	NA	21.8	NA	35.6	NA	32.7	NA	26.8	NA	75.1	NA	16.5	16.5	NA	NA	16.5	NA
63162	1	103.5	NA	NA	NA	NA	163.2	NA	38.9	NA	33.3	NA	37	NA	40.7	NA	124.3	NA	30.6	30.4	NA	NA	30.5	NA
63163	1	83.1	NA	NA	NA	NA	173	NA	27.8	NA	37.5	NA	40	NA	32.3	NA	112	NA	27.2	28	27	27.4	27.2	NA
63164	1	103.9	NA	NA	NA	NA	183.3	NA	30.9	NA	38.8	NA	39.5	NA	36.4	NA	107.6	NA	24.5	24.5	NA	NA	24.5	NA
63166	1	63	NA	NA	NA	NA	163.8	NA	23.5	2	39.2	NA	35.8	NA	28.3	NA	73.1	NA	16.5	16.6	NA	NA	16.6	NA
63167	1	85.9	NA	NA	NA	NA	171.6	NA	29.2	NA	39	NA	36.6	NA	33.9	NA	101.2	NA	24.4	24.6	NA	NA	24.5	NA
63168	1	41.8	NA	NA	NA	NA	151	NA	18.3	2	35.5	NA	31.4	NA	23.5	NA	63.2	NA	14.6	14.4	NA	NA	14.5	NA
63169	4	NA	NA	NA	NA	NA	NA	NA	NA	NA	NA	NA	NA	NA	NA	NA	NA	NA	NA	NA	NA	NA	NA	NA
63170	1	107	NA	NA	NA	NA	155.7	NA	44.1	NA	28.9	NA	34.5	NA	41	NA	133.9	NA	33.3	33.6	NA	NA	33.5	NA
63171	1	77.6	NA	NA	NA	NA	177.3	NA	24.7	NA	44.2	NA	37.4	NA	28.6	NA	89.4	NA	19.5	19.8	NA	NA	19.7	NA
63172	1	58.3	NA	NA	NA	NA	155.5	NA	24.1	NA	31.4	NA	36.5	NA	30.6	NA	93	NA	19.6	19.2	NA	NA	19.4	NA
63173	1	67.3	NA	NA	NA	NA	172	NA	22.7	2	40.1	NA	37.3	NA	28.2	NA	75.9	NA	17.8	17.9	NA	NA	17.9	NA
63174	1	96	NA	NA	NA	NA	163.5	NA	35.9	NA	38.8	NA	36	NA	35.6	NA	106.1	NA	25.1	25.4	NA	NA	25.3	NA
63175	1	48.4	NA	NA	NA	NA	163.7	NA	18.1	2	38	NA	35	NA	23.7	NA	68.5	NA	15.9	16	NA	NA	16	NA
63176	1	109.1	NA	NA	NA	NA	180.5	NA	33.5	4	46.5	NA	42	NA	41.2	NA	103.5	NA	25	25	NA	NA	25	NA
63177	1	84.2	NA	NA	NA	NA	187.2	NA	24	NA	40.5	NA	41.2	NA	31.4	NA	88.6	NA	21.5	21.4	NA	NA	21.5	NA
63178	1	94.7	NA	NA	NA	NA	164.9	NA	34.8	NA	42.2	NA	40	NA	37.9	NA	116.2	NA	26.7	26.7	NA	NA	26.7	NA
63179	1	35.5	NA	NA	NA	NA	130	NA	21	4	31.8	NA	28.5	NA	22.3	NA	66	NA	14.3	14.2	NA	NA	14.3	NA
63180	1	68	NA	NA	NA	NA	161.1	NA	26.2	NA	33.4	NA	36.5	NA	31.4	NA	92	NA	20.1	20.4	NA	NA	20.3	NA
63181	1	74.9	NA	NA	NA	NA	155.5	NA	31	NA	34.9	NA	39	NA	34.7	NA	96.7	NA	23.1	23.3	NA	NA	23.2	NA
63182	1	57.6	NA	NA	NA	NA	164.2	NA	21.4	2	36.4	NA	36.5	NA	25.8	NA	71.2	NA	15.5	15.3	NA	NA	15.4	NA
63183	3	92.2	NA	NA	NA	NA	164.5	NA	34.1	NA	39.5	NA	37.3	NA	35.9	NA	103.2	NA	NA	NA	NA	NA	NA	1
63184	3	16.2	NA	100.4	NA	NA	NA	1	NA	NA	NA	NA	NA	1	NA	1	NA	1	NA	NA	NA	NA	NA	NA
63185	1	17.7	NA	105.1	NA	NA	103.8	NA	16.4	2	NA	NA	23	NA	17.2	NA	50.1	NA	NA	NA	NA	NA	NA	NA
63186	1	54.1	NA	NA	NA	NA	148.8	NA	24.4	4	34.5	NA	32.2	NA	28.5	NA	81.8	NA	19.1	19.4	NA	NA	19.3	NA
63187	1	77.4	NA	NA	NA	NA	178	3	24.4	NA	36.8	NA	40.5	NA	27.3	NA	99.9	NA	23.3	22.9	NA	NA	23.1	NA
63188	1	120.1	NA	NA	NA	NA	148.8	3	54.2	NA	32.2	NA	34.4	NA	41	NA	136.2	NA	33.7	33.5	NA	NA	33.6	NA
63189	1	7	NA	64.6	NA	43.2	NA	NA	NA	NA	NA	NA	13.8	NA	14.1	NA	NA	NA	NA	NA	NA	NA	NA	NA
63190	1	97.4	NA	NA	NA	NA	188.5	NA	27.4	NA	44.2	NA	40.6	NA	36.8	NA	106.2	NA	24.4	24.9	NA	NA	24.7	NA
63191	1	68.6	NA	NA	NA	NA	168.5	NA	24.2	NA	39.5	NA	35.4	NA	32.7	NA	81.4	NA	17.7	17.8	NA	NA	17.8	NA
63192	4	NA	NA	NA	NA	NA	NA	NA	NA	NA	NA	NA	NA	NA	NA	NA	NA	NA	NA	NA	NA	NA	NA	NA
63193	1	89.2	NA	NA	NA	NA	176.2	NA	28.7	NA	37.4	NA	37.2	NA	38.2	NA	98.5	NA	22	21.9	NA	NA	22	NA
63194	1	63	NA	NA	NA	NA	159.1	NA	24.9	NA	34.3	NA	32.8	NA	30.8	NA	87.2	NA	19.2	19	NA	NA	19.1	NA
63195	1	78.5	NA	NA	NA	NA	169.3	NA	27.4	NA	38.2	NA	35.5	NA	34.5	NA	103.1	NA	23.4	23.1	NA	NA	23.3	NA
63196	1	79.1	NA	NA	NA	NA	173.5	NA	26.3	NA	44.5	NA	38.2	NA	33	NA	90.5	NA	21.2	21.3	NA	NA	21.3	NA
63197	3	112.1	NA	NA	NA	NA	180.1	NA	34.6	NA	43.1	NA	40.9	NA	34.7	NA	124.8	NA	NA	NA	NA	NA	NA	NA
63198	1	81.6	NA	NA	NA	NA	175	3	26.6	NA	36.4	NA	38	NA	30.4	NA	102.7	NA	23.6	23.6	NA	NA	23.6	NA
63199	4	NA	NA	NA	NA	NA	NA	NA	NA	NA	NA	NA	NA	NA	NA	NA	NA	NA	NA	NA	NA	NA	NA	NA
63200	1	65.1	NA	NA	NA	NA	155.6	NA	26.9	NA	34.1	NA	34	NA	30	NA	100.3	NA	23.1	23.5	NA	NA	23.3	NA
63201	4	NA	NA	NA	NA	NA	NA	NA	NA	NA	NA	NA	NA	NA	NA	NA	NA	NA	NA	NA	NA	NA	NA	NA
63202	1	9.1	NA	68.8	NA	44.6	NA	NA	NA	NA	NA	NA	14.2	NA	15.3	NA	NA	NA	NA	NA	NA	NA	NA	NA
63203	1	63.7	NA	NA	NA	NA	151.5	NA	27.8	NA	28.2	NA	35	NA	32.5	NA	107	NA	25.5	25.6	NA	NA	25.6	NA
63204	1	96.8	NA	NA	NA	NA	169.5	NA	33.7	NA	39.2	NA	36.7	NA	38.6	NA	108.1	NA	25	25.1	NA	NA	25.1	NA
63205	2	60.8	3	NA	NA	NA	171	NA	20.8	NA	NA	1	NA	1	NA	1	NA	1	NA	NA	NA	NA	NA	1
63206	1	64.9	NA	NA	NA	NA	180.1	NA	20	NA	40.8	NA	38.6	NA	31.1	NA	76.4	NA	16.9	16.8	NA	NA	16.9	NA
63207	1	34.1	NA	NA	NA	NA	136.8	NA	18.2	2	30.6	NA	28.1	NA	22.9	NA	63.7	NA	14.5	14.3	NA	NA	14.4	NA
63208	1	76	NA	NA	NA	NA	169.8	NA	26.4	NA	40.1	NA	38	NA	32.2	NA	92.5	NA	20.7	20.9	NA	NA	20.8	NA
63209	1	94.3	NA	NA	NA	NA	184.8	NA	27.6	NA	41.3	NA	42	NA	37.1	NA	105.2	NA	23.6	24	NA	NA	23.8	NA
63210	1	24.3	NA	NA	NA	NA	129.3	NA	14.5	2	29.5	NA	25.6	NA	17.6	NA	53.5	NA	11.3	11.2	NA	NA	11.3	NA
63211	1	112.2	NA	NA	NA	NA	165.9	NA	40.8	NA	36.5	NA	38	NA	36	NA	124	NA	30.8	30.8	NA	NA	30.8	NA
63212	1	71.8	NA	NA	NA	NA	166.3	NA	26	NA	41.8	NA	40.4	NA	32.2	NA	99.9	NA	23.1	22.9	NA	NA	23	NA
63213	1	64.1	NA	NA	NA	NA	163.2	NA	24.1	NA	40	NA	35.1	NA	31	NA	86	NA	20.1	20	NA	NA	20.1	NA
63214	1	107.2	NA	NA	NA	NA	183.3	NA	31.9	NA	43	NA	40.2	NA	37.2	NA	110	NA	26.2	26.4	NA	NA	26.3	NA
63215	2	172.5	3	NA	NA	NA	170.9	NA	59.1	NA	NA	1	NA	1	NA	1	NA	1	NA	NA	NA	NA	NA	1
63216	1	77	NA	NA	NA	NA	173.5	NA	25.6	NA	40	NA	40.5	NA	31.9	NA	94.8	NA	19.9	19.6	NA	NA	19.8	NA
63218	1	81	NA	NA	NA	NA	163.4	NA	30.3	NA	37.5	NA	35.3	NA	34.3	NA	101.3	NA	24.2	24.5	NA	NA	24.4	NA
63219	1	61.3	NA	NA	NA	NA	172.3	NA	20.6	NA	38.4	NA	36.2	NA	31.1	NA	79.9	NA	16.7	16.5	NA	NA	16.6	NA
63220	1	92.8	NA	NA	NA	NA	187.7	NA	26.3	NA	40.8	NA	38.6	NA	31.4	NA	98.6	NA	23	22.6	NA	NA	22.8	NA
63221	1	86.1	NA	NA	NA	NA	152.6	NA	37	NA	32.6	NA	35.5	NA	34.7	NA	121.3	NA	23.8	23.5	NA	NA	23.7	NA
63222	1	84.3	NA	NA	NA	NA	161.1	NA	32.5	NA	39.8	NA	37.6	NA	34.1	NA	98.3	NA	22.9	23.2	NA	NA	23.1	NA
63223	1	103.7	NA	NA	NA	NA	177.7	NA	32.8	NA	41	NA	41.5	NA	37.2	NA	115.2	NA	27.4	27.1	NA	NA	27.3	NA
63224	1	70.9	NA	NA	NA	NA	155.6	NA	29.3	NA	34.3	NA	33.7	NA	32	NA	103	NA	21.2	20.8	NA	NA	21	NA
63225	1	82.4	NA	NA	NA	NA	158.9	NA	32.6	NA	33.6	NA	36	NA	33.9	NA	112.8	NA	26.5	27.1	26.6	26.7	26.6	NA
63226	1	14	NA	87.9	NA	NA	87.8	NA	18.2	3	NA	NA	17.7	NA	17.2	NA	50.5	NA	NA	NA	NA	NA	NA	NA
63227	2	61.5	3	NA	NA	NA	149	NA	27.7	NA	NA	1	NA	1	NA	1	NA	1	NA	NA	NA	NA	NA	1
63228	1	79.6	NA	NA	NA	NA	169.9	NA	27.6	NA	37	NA	37.3	NA	36	NA	93	NA	21.6	21.4	NA	NA	21.5	NA
63229	2	81.3	3	NA	NA	NA	179.4	NA	25.3	NA	NA	1	NA	1	NA	1	NA	1	NA	NA	NA	NA	NA	1
63230	1	79.7	NA	NA	NA	NA	168.2	NA	28.2	NA	41.8	NA	36.2	NA	30.2	NA	96	NA	24.3	24.7	NA	NA	24.5	NA
63231	2	80.3	3	NA	NA	NA	161.2	NA	30.9	NA	NA	1	NA	1	NA	1	NA	1	NA	NA	NA	NA	NA	1
63232	1	76.4	NA	NA	NA	NA	167.4	NA	27.3	3	41.7	NA	35	NA	30.6	NA	95.6	NA	19.4	19	NA	NA	19.2	NA
63233	1	89.5	NA	NA	NA	NA	189.3	NA	25	NA	46.6	NA	42.4	NA	34.9	NA	85.7	NA	19.2	19.5	NA	NA	19.4	NA
63234	1	60.5	NA	NA	NA	NA	156.8	NA	24.6	NA	37.3	NA	35	NA	29	NA	90.5	NA	19.8	19.8	NA	NA	19.8	NA
63235	4	NA	NA	NA	NA	NA	NA	NA	NA	NA	NA	NA	NA	NA	NA	NA	NA	NA	NA	NA	NA	NA	NA	NA
63236	1	84.1	NA	NA	NA	NA	169	NA	29.4	NA	36.6	NA	38.3	NA	31.6	NA	105	NA	23.6	23.4	NA	NA	23.5	NA
63237	1	14.9	NA	95.4	NA	NA	98.1	NA	15.5	2	NA	NA	19.7	NA	15.5	NA	50	NA	NA	NA	NA	NA	NA	NA
63238	2	55.4	3	NA	NA	NA	156.7	NA	22.6	NA	NA	1	NA	1	NA	1	NA	1	NA	NA	NA	NA	NA	1
63239	1	19.8	NA	NA	NA	NA	108.5	NA	16.8	2	NA	NA	20.5	NA	19	NA	54	NA	NA	NA	NA	NA	NA	NA
63240	1	18.7	NA	NA	NA	NA	113.5	NA	14.5	2	NA	NA	21.8	NA	17.2	NA	51.4	NA	NA	NA	NA	NA	NA	NA
63242	1	65.3	NA	NA	NA	NA	160.4	NA	25.4	NA	35.2	NA	35	NA	30.8	NA	90.2	NA	19.9	19.6	NA	NA	19.8	NA
63243	1	12.7	NA	89.1	NA	NA	86.2	NA	17.1	2	NA	NA	18.2	NA	14.6	NA	49.2	NA	NA	NA	NA	NA	NA	NA
63244	1	14.4	NA	NA	NA	NA	102.8	NA	13.6	1	NA	NA	20.4	NA	14.8	NA	44	NA	NA	NA	NA	NA	NA	NA
63245	1	138.7	NA	NA	NA	NA	170.9	NA	47.5	NA	32.5	NA	39.2	NA	43.2	NA	132.3	NA	31.8	31.8	NA	NA	31.8	NA
63246	1	58	NA	NA	NA	NA	176.3	NA	18.7	2	41.7	NA	37.2	NA	26.1	NA	69.3	NA	15.7	15.4	NA	NA	15.6	NA
63247	1	61.9	NA	NA	NA	NA	179.6	NA	19.2	2	42.8	NA	38.6	NA	27	NA	67.3	NA	15.7	15.9	NA	NA	15.8	NA
63248	1	82.4	NA	NA	NA	NA	175.9	NA	26.6	NA	38.5	NA	38.5	NA	32.8	NA	102.4	NA	24.6	24.4	NA	NA	24.5	NA
63249	1	71.3	NA	NA	NA	NA	167.2	NA	25.5	NA	41.1	NA	40.8	NA	30.6	NA	97.1	NA	22.1	21.4	21.6	21.8	21.6	NA
63250	1	62	NA	NA	NA	NA	180.2	NA	19.1	2	41.5	NA	39.4	NA	27.2	NA	76.6	NA	15.4	15.4	NA	NA	15.4	NA
63251	3	62.6	NA	NA	NA	NA	152.3	NA	27	NA	34.4	NA	33.4	NA	31	NA	92.5	NA	NA	NA	NA	NA	NA	NA
63252	1	28.9	NA	NA	NA	NA	133.5	NA	16.2	2	NA	NA	28	NA	19.6	NA	58.6	NA	NA	NA	NA	NA	NA	NA
63253	1	71.2	NA	NA	NA	NA	154.4	NA	29.9	4	40	NA	33	NA	32.8	NA	81.5	NA	19.9	19.9	NA	NA	19.9	NA
63254	1	77.8	NA	NA	NA	NA	149.3	NA	34.9	NA	26	NA	33.7	NA	36.5	NA	108.5	NA	27.3	27.6	NA	NA	27.5	NA
63256	1	48.5	NA	NA	NA	NA	130.9	NA	28.3	4	31.8	NA	28.6	NA	28.5	NA	85.2	NA	20.4	20.1	NA	NA	20.3	NA
63257	1	18.3	NA	NA	NA	NA	113.9	NA	14.1	2	NA	NA	22.1	NA	17.4	NA	52	NA	NA	NA	NA	NA	NA	NA
63258	1	10.9	NA	80.5	NA	NA	NA	NA	NA	NA	NA	NA	15.5	NA	15.2	NA	NA	NA	NA	NA	NA	NA	NA	NA
63259	1	40.5	NA	NA	NA	NA	131.8	NA	23.3	4	NA	NA	27.2	NA	24	NA	76.8	NA	NA	NA	NA	NA	NA	NA
63260	1	52.3	NA	NA	NA	NA	156.6	NA	21.3	NA	34	NA	35	NA	28.2	NA	78	NA	16.5	16	NA	NA	16.3	NA
63261	1	62.5	NA	NA	NA	NA	155.2	NA	25.9	NA	43	NA	33.6	NA	30.2	NA	88	NA	19.8	19.6	NA	NA	19.7	NA
63262	1	47.3	NA	NA	NA	NA	146.6	NA	22	NA	30	NA	32.5	NA	27.5	NA	78.2	NA	18.4	18.3	NA	NA	18.4	3
63263	1	85	NA	NA	NA	NA	170.7	NA	29.2	NA	38	NA	37.1	NA	36.6	NA	102.9	NA	25.9	26.7	26.6	26.5	26.6	2
63264	1	66.5	NA	NA	NA	NA	169.2	NA	23.2	NA	36	NA	36.2	NA	31.2	NA	81.2	NA	17.9	18	NA	NA	18	NA
63265	1	59.6	NA	NA	NA	NA	159.7	NA	23.4	NA	40.7	NA	33	NA	24.6	NA	80.2	NA	19.2	19.4	NA	NA	19.3	NA
63266	1	9.6	NA	71.7	NA	NA	NA	NA	NA	NA	NA	NA	15	NA	14.7	NA	NA	NA	NA	NA	NA	NA	NA	NA
63267	2	108	3	NA	NA	NA	160.9	NA	41.7	NA	NA	1	NA	1	NA	1	NA	1	NA	NA	NA	NA	NA	1
63268	1	47.4	NA	NA	NA	NA	158.5	NA	18.9	2	37.8	NA	33.5	NA	23.5	NA	67.3	NA	15.7	15.5	NA	NA	15.6	NA
63269	1	75.1	NA	NA	NA	NA	153.1	NA	32	NA	35.4	NA	33.6	NA	31.4	NA	99	NA	22.4	21.9	NA	NA	22.2	NA
63270	1	21.2	NA	NA	NA	NA	109.1	NA	17.8	3	NA	NA	21.3	NA	19.6	NA	55.8	NA	NA	NA	NA	NA	NA	NA
63271	1	100.4	NA	NA	NA	NA	168.1	NA	35.5	4	39.4	NA	38.2	NA	37	NA	108.1	NA	25.4	25	NA	NA	25.2	NA
63272	1	64.1	NA	NA	NA	NA	169.7	NA	22.3	NA	40.6	NA	38.4	NA	27.7	NA	74.4	NA	17.4	17.4	NA	NA	17.4	NA
63273	3	91.9	NA	NA	NA	NA	167.3	NA	32.8	NA	38.5	NA	38.5	NA	34.9	NA	112.3	NA	NA	NA	NA	NA	NA	1
63274	1	16.6	NA	NA	NA	NA	107.1	NA	14.5	2	NA	NA	23	NA	15.4	NA	48.5	NA	NA	NA	NA	NA	NA	NA
63275	1	6.6	NA	62.1	NA	41.6	NA	NA	NA	NA	NA	NA	12.8	NA	13.1	NA	NA	NA	NA	NA	NA	NA	NA	NA
63276	1	128.5	NA	NA	NA	NA	177.1	3	41	NA	37.2	NA	39.7	NA	37.6	NA	138.5	NA	29.6	29.6	NA	NA	29.6	NA
63277	1	107.9	NA	NA	NA	NA	187.6	NA	30.7	4	48.3	NA	42.2	NA	37.8	NA	101.1	NA	22.6	22.8	NA	NA	22.7	NA
63278	1	14.1	NA	96	NA	NA	94.8	NA	15.7	2	NA	NA	18.2	NA	16.1	NA	46.7	NA	NA	NA	NA	NA	NA	NA
63279	1	12.5	NA	84	NA	NA	NA	NA	NA	NA	NA	NA	16	NA	15.2	NA	NA	NA	NA	NA	NA	NA	NA	NA
63280	1	36.2	NA	NA	NA	NA	138.6	NA	18.8	2	30	NA	28.5	NA	23.2	NA	64.5	NA	14.3	14.5	NA	NA	14.4	NA
63281	1	75.9	NA	NA	NA	NA	161.6	NA	29.1	NA	35.4	NA	35.8	NA	36	NA	88.2	NA	21.4	21.8	NA	NA	21.6	NA
63282	1	20.2	NA	NA	NA	NA	112.6	NA	15.9	2	NA	NA	24.2	NA	18	NA	51.5	NA	NA	NA	NA	NA	NA	NA
63283	1	78.8	NA	NA	NA	NA	161.6	NA	30.2	NA	36.5	NA	36	NA	34.7	NA	91.7	NA	24.6	24.3	NA	NA	24.5	NA
63284	1	82.8	NA	NA	NA	NA	164.4	NA	30.6	NA	39.2	NA	39.5	NA	35.7	NA	100.2	NA	23.1	23	NA	NA	23.1	NA
63285	1	65.8	NA	NA	NA	NA	158.5	NA	26.2	NA	36.6	NA	35.6	NA	26.3	NA	95	NA	22.3	21.9	NA	NA	22.1	NA
63286	1	9.1	NA	72.4	NA	NA	NA	NA	NA	NA	NA	NA	13	NA	14.3	NA	NA	NA	NA	NA	NA	NA	NA	NA
63287	1	68	NA	NA	NA	NA	161.9	NA	25.9	NA	33.5	NA	38.1	NA	31.4	NA	97	NA	23.1	23	NA	NA	23.1	NA
63288	1	93.6	NA	NA	NA	NA	165.2	NA	34.3	NA	38	NA	39	NA	36	NA	110	NA	25.5	25.8	NA	NA	25.7	NA
63289	1	25.5	NA	NA	NA	NA	125.9	NA	16.1	2	NA	NA	26	NA	19.3	NA	59.6	NA	NA	NA	NA	NA	NA	NA
63290	1	48.4	NA	NA	NA	NA	163.4	NA	18.1	2	39.9	NA	33.7	NA	23	NA	64.9	NA	16.8	16.9	NA	NA	16.9	NA
63291	1	130.1	NA	NA	NA	NA	179.2	NA	40.5	NA	43	NA	41	NA	46.5	NA	126	NA	32	32	NA	NA	32	NA
63292	1	23	NA	NA	NA	NA	120.2	NA	15.9	2	NA	NA	25.3	NA	18.8	NA	54.6	NA	NA	NA	NA	NA	NA	NA
63293	1	67.8	NA	NA	NA	NA	150.2	NA	30.1	NA	31	NA	32	NA	30.8	NA	84.1	NA	20	20	NA	NA	20	NA
63294	4	NA	NA	NA	NA	NA	NA	NA	NA	NA	NA	NA	NA	NA	NA	NA	NA	NA	NA	NA	NA	NA	NA	NA
63295	1	70	NA	NA	NA	NA	173.5	3	23.3	NA	38.7	NA	40	NA	27.6	NA	97.1	NA	21.3	21.2	NA	NA	21.3	NA
63296	1	55.6	NA	NA	NA	NA	154.8	NA	23.2	NA	34.4	NA	32.5	NA	29	NA	78.8	NA	16	16.2	NA	NA	16.1	NA
63297	1	94.2	NA	NA	NA	NA	175.5	NA	30.6	NA	41.2	NA	38.5	NA	35.2	NA	107.5	NA	25.2	25.1	NA	NA	25.2	NA
63298	1	46.9	NA	NA	NA	NA	155.5	NA	19.4	NA	34.7	NA	32.2	NA	23.7	NA	65.8	NA	14.3	14	NA	NA	14.2	NA
63299	1	64.1	NA	NA	NA	NA	161.8	NA	24.5	2	39.2	NA	35.4	NA	29.2	NA	75.2	NA	18	18.2	NA	NA	18.1	NA
63300	1	19.6	NA	NA	NA	NA	110.3	NA	16.1	2	NA	NA	23	NA	16.8	NA	55.5	NA	NA	NA	NA	NA	NA	NA
63301	1	116.3	NA	NA	NA	NA	167.7	3	41.4	NA	44.6	NA	40.4	NA	42	NA	112.7	NA	27.4	27.2	NA	NA	27.3	NA
63302	1	81.6	NA	NA	NA	NA	190.2	NA	22.6	NA	47	NA	45.2	NA	33.3	NA	88.2	NA	18.8	18.9	NA	NA	18.9	NA
63303	1	45	NA	NA	NA	NA	126.6	NA	28.1	4	NA	NA	27.3	NA	27.1	NA	84.7	NA	NA	NA	NA	NA	NA	NA
63304	1	102.6	NA	NA	NA	NA	160.2	NA	40	NA	35	NA	37	NA	36	NA	125	NA	25.7	26	NA	NA	25.9	NA
63305	1	92.7	NA	NA	NA	NA	186.2	NA	26.7	NA	43.6	NA	40.5	NA	36.2	NA	93	NA	21.1	21.3	NA	NA	21.2	NA
63306	1	95.2	NA	NA	NA	NA	175.6	NA	30.9	NA	38.4	NA	36.2	NA	37.8	NA	103.5	NA	22.5	22.8	NA	NA	22.7	NA
63307	1	31.5	NA	NA	NA	NA	138.2	NA	16.5	2	30.3	NA	27	NA	20.6	NA	57	NA	12.8	12.8	NA	NA	12.8	NA
63308	1	72.5	NA	NA	NA	NA	178	NA	22.9	NA	42.2	NA	39	NA	30	NA	81	NA	19.8	19.6	NA	NA	19.7	NA
63309	1	9.7	NA	74.9	NA	NA	NA	NA	NA	NA	NA	NA	15	NA	14.7	NA	NA	NA	NA	NA	NA	NA	NA	NA
63310	1	86.6	NA	NA	NA	NA	164.2	NA	32.1	NA	41	NA	38.8	NA	30.1	NA	102	NA	26.8	26.5	NA	NA	26.7	NA
63311	1	77.4	NA	NA	NA	NA	181.4	NA	23.5	NA	44.7	NA	41.5	NA	30.2	NA	97.9	NA	24.8	24	24	23.8	23.9	NA
63312	1	83.6	NA	NA	NA	NA	188.8	NA	23.5	NA	41.2	NA	41.5	NA	32.5	NA	102.3	NA	21	20.7	NA	NA	20.9	NA
63313	1	96.3	NA	NA	NA	NA	180.8	NA	29.5	NA	42.8	NA	40.1	NA	36.7	NA	111.1	NA	29.4	28.2	28	28.1	28.1	NA
63314	1	8.3	NA	70.9	NA	NA	NA	NA	NA	NA	NA	NA	15	NA	14	NA	NA	NA	NA	NA	NA	NA	NA	NA
63315	1	71	NA	NA	NA	NA	153.8	NA	30	NA	33.7	NA	33.6	NA	34.8	NA	90.2	NA	20.6	20.6	NA	NA	20.6	NA
63316	1	56.2	NA	NA	NA	NA	144.9	NA	26.8	4	35.3	NA	32.7	NA	28.7	NA	83.8	NA	20.4	20.1	NA	NA	20.3	NA
63317	1	77.5	NA	NA	NA	NA	173.9	NA	25.6	NA	40	NA	34	NA	34.8	NA	84.5	NA	18.7	18.5	NA	NA	18.6	NA
63318	1	75.4	NA	NA	NA	NA	161.7	NA	28.8	NA	36.7	NA	33.3	NA	34.3	NA	96.8	NA	25.6	25.4	NA	NA	25.5	NA
63320	1	48.6	NA	NA	NA	NA	152.5	NA	20.9	NA	36.1	NA	34	NA	25.1	NA	74	NA	16.3	16.5	NA	NA	16.4	NA
63321	1	22.9	NA	NA	NA	NA	113.9	NA	17.7	3	NA	NA	23.5	NA	19.7	NA	61	NA	NA	NA	NA	NA	NA	NA
63322	1	25.7	NA	NA	NA	NA	118.7	NA	18.2	3	NA	NA	25.9	NA	23.7	NA	55.7	NA	NA	NA	NA	NA	NA	NA
63323	1	49.8	NA	NA	NA	NA	160.6	NA	19.3	NA	38.5	NA	33.4	NA	25.6	NA	70.7	NA	13.8	14	NA	NA	13.9	NA
63324	2	99.4	3	NA	NA	NA	171.5	NA	33.8	NA	NA	1	NA	1	NA	1	NA	1	NA	NA	NA	NA	NA	1
63325	1	13.3	NA	89	NA	NA	87.6	NA	17.3	2	NA	NA	17.5	NA	17	NA	45.6	NA	NA	NA	NA	NA	NA	NA
63326	1	93.5	NA	NA	NA	NA	155	NA	38.9	NA	35.5	NA	36	NA	35.1	NA	114.4	NA	27.3	27.5	NA	NA	27.4	NA
63327	1	58.6	NA	NA	NA	NA	167.1	NA	21	2	39.9	NA	35.5	NA	26.5	NA	69.9	NA	14.9	14.8	NA	NA	14.9	NA
63328	1	80.8	NA	NA	NA	NA	159.4	NA	31.8	NA	36.8	NA	34.8	NA	35.8	NA	105.5	NA	23.9	23.8	NA	NA	23.9	NA
63329	1	77.1	NA	NA	NA	NA	157.4	NA	31.1	NA	32.6	NA	34.6	NA	31.5	NA	102.4	NA	26.1	26.1	NA	NA	26.1	NA
63330	1	57	NA	NA	NA	NA	168.1	NA	20.2	NA	39	NA	37.3	NA	26.5	NA	76	NA	16.6	16.3	NA	NA	16.5	NA
63331	1	160.8	NA	NA	NA	NA	178	NA	50.8	NA	37.6	NA	39.5	NA	45	NA	145.3	NA	35.3	35.3	NA	NA	35.3	NA
63332	1	49.3	NA	NA	NA	NA	157.1	NA	20	2	38.7	NA	32	NA	26.5	NA	73.4	NA	15.8	15.6	NA	NA	15.7	NA
63333	1	98.5	NA	NA	NA	NA	171.2	NA	33.6	NA	44.7	NA	41.4	NA	35.4	NA	107.3	NA	25	25.2	NA	NA	25.1	NA
63334	1	32.7	NA	NA	NA	NA	143.4	NA	15.9	2	35.6	NA	30	NA	19.7	NA	58.6	NA	13.1	13.3	NA	NA	13.2	NA
63335	1	37.5	NA	NA	NA	NA	133.8	NA	20.9	3	33	NA	30	NA	25	NA	71.5	NA	17.9	18.2	NA	NA	18.1	NA
63336	1	26.3	NA	NA	NA	NA	125.8	NA	16.6	2	28.9	NA	26.1	NA	20.9	NA	60.2	NA	13	12.8	NA	NA	12.9	NA
63337	2	60.4	3	NA	NA	NA	163.8	NA	22.5	NA	NA	1	NA	1	NA	1	NA	1	NA	NA	NA	NA	NA	1
63338	1	93	NA	NA	NA	NA	174.9	NA	30.4	NA	44	NA	39	NA	42.6	NA	93.3	NA	21.8	21.9	NA	NA	21.9	NA
63339	1	55.3	NA	NA	NA	NA	149.9	NA	24.6	NA	34.5	NA	32.5	NA	28.8	NA	83.3	NA	16.9	16.9	NA	NA	16.9	NA
63340	1	101.1	NA	NA	NA	NA	184.6	NA	29.7	NA	46.1	NA	43.9	NA	35.9	NA	104.1	NA	23.2	23	NA	NA	23.1	NA
63341	1	89.2	NA	NA	NA	NA	167.3	NA	31.9	NA	39.2	NA	39.2	NA	33.5	NA	112.5	NA	26.8	27	NA	NA	26.9	NA
63342	1	46	NA	NA	NA	NA	148.8	NA	20.8	3	36	NA	31.2	NA	25.1	NA	73.5	NA	15.7	15.9	NA	NA	15.8	NA
63343	1	119.4	NA	NA	NA	NA	166.7	NA	43	NA	34	NA	40	NA	37	NA	139.5	NA	33	33	NA	NA	33	NA
63344	1	50.4	NA	NA	NA	NA	154.9	NA	21	NA	36.4	NA	29.8	NA	25.2	NA	78	NA	16	16.2	NA	NA	16.1	NA
63345	1	58.5	NA	NA	NA	NA	164.9	NA	21.5	NA	42	NA	36.2	NA	28.4	NA	80.4	NA	18	18.1	NA	NA	18.1	NA
63346	1	77.4	NA	NA	NA	NA	174.4	NA	25.4	NA	42.5	NA	37.9	NA	30.5	NA	94	NA	21.5	21.6	NA	NA	21.6	NA
63347	1	93	NA	NA	NA	NA	163.7	NA	34.7	4	38.5	NA	35.6	NA	34.7	NA	103.5	NA	23.1	23.3	NA	NA	23.2	NA
63349	1	114	NA	NA	NA	NA	165.1	NA	41.8	NA	38.4	NA	37.3	NA	37.3	NA	126.6	NA	32.8	31.2	31.8	32	31.7	NA
63350	1	95.3	NA	NA	NA	NA	175.4	NA	31	4	42	NA	38	NA	35.2	NA	103	NA	21.8	22	NA	NA	21.9	NA
63351	4	NA	NA	NA	NA	NA	NA	NA	NA	NA	NA	NA	NA	NA	NA	NA	NA	NA	NA	NA	NA	NA	NA	NA
63352	2	78.1	3	NA	NA	NA	184.8	NA	22.9	NA	NA	1	NA	1	NA	1	NA	1	NA	NA	NA	NA	NA	1
63353	1	90.4	NA	NA	NA	NA	169.5	NA	31.5	NA	39.6	NA	37.6	NA	35.1	NA	106.4	NA	21	21.2	NA	NA	21.1	NA
63354	1	10.3	NA	78.6	NA	NA	NA	NA	NA	NA	NA	NA	16.5	NA	16	NA	NA	NA	NA	NA	NA	NA	NA	NA
63355	1	32.9	NA	NA	NA	NA	135.4	NA	17.9	2	32.8	NA	27.2	NA	22	NA	59.1	NA	12	11.9	NA	NA	12	NA
63357	1	97.6	NA	NA	NA	NA	157.8	NA	39.2	NA	34.8	NA	34	NA	35.7	NA	114	NA	26.4	26.2	NA	NA	26.3	NA
63358	1	18.5	NA	NA	NA	NA	117.9	NA	13.3	1	NA	NA	25.6	NA	15.5	NA	50.8	NA	NA	NA	NA	NA	NA	NA
63360	1	37.2	NA	NA	NA	NA	153.7	NA	15.7	NA	35.3	NA	35.3	NA	19.3	NA	76.1	NA	17.8	17.6	NA	NA	17.7	NA
63361	1	84.9	NA	NA	NA	NA	182.1	NA	25.6	NA	47.9	NA	40.6	NA	33.3	NA	103.9	NA	26.1	26.2	NA	NA	26.2	NA
63363	1	92.2	NA	NA	NA	NA	158.5	NA	36.7	NA	35.6	NA	37	NA	36.4	NA	123.3	NA	26.2	25.9	NA	NA	26.1	NA
63364	3	56.7	NA	NA	NA	NA	140.3	NA	28.8	NA	36.3	NA	32	NA	28.2	NA	86.6	NA	NA	NA	NA	NA	NA	1
63365	1	82.4	NA	NA	NA	NA	165.3	NA	30.2	NA	39.1	NA	38.2	NA	30.8	NA	101	NA	22	21.9	NA	NA	22	NA
63366	1	57.4	NA	NA	NA	NA	154.8	NA	24	3	38.9	NA	33	NA	29.7	NA	79.1	NA	18.5	17.4	16.9	17.2	17.2	NA
63367	1	34.3	NA	NA	NA	NA	143.1	NA	16.8	2	34.3	NA	31	NA	20.9	NA	62.4	NA	18.4	18.2	NA	NA	18.3	NA
63368	1	29.5	NA	NA	NA	NA	123.6	NA	19.3	3	NA	NA	28	NA	21.4	NA	66.3	NA	NA	NA	NA	NA	NA	NA
63369	1	38	NA	NA	NA	NA	158.3	NA	15.2	2	39.3	NA	35.5	NA	19.9	NA	59.3	NA	13.9	13.7	NA	NA	13.8	NA
63370	1	33.3	NA	NA	NA	NA	123.9	NA	21.7	4	NA	NA	26	NA	23.3	NA	74.7	NA	NA	NA	NA	NA	NA	NA
63371	1	44.7	NA	NA	NA	NA	158.2	NA	17.9	2	39.8	NA	32.6	NA	24.2	NA	64.3	NA	16.4	16.3	NA	NA	16.4	NA
63372	1	11.6	NA	87.1	NA	NA	87.8	NA	15	2	NA	NA	17	NA	15.1	NA	44.4	NA	NA	NA	NA	NA	NA	NA
63373	4	NA	NA	NA	NA	NA	NA	NA	NA	NA	NA	NA	NA	NA	NA	NA	NA	NA	NA	NA	NA	NA	NA	NA
63374	1	87.7	NA	NA	NA	NA	182.9	NA	26.2	NA	39	NA	41	NA	32	NA	109	NA	25.7	26	NA	NA	25.9	NA
63375	1	68	NA	NA	NA	NA	157.7	NA	27.3	3	35.7	NA	33.5	NA	29.3	NA	97.2	NA	21	21	NA	NA	21	NA
63376	1	47.3	NA	NA	NA	NA	142	NA	23.5	4	34.6	NA	31	NA	25.7	NA	86.4	NA	20	20.4	NA	NA	20.2	NA
63377	1	110.6	NA	NA	NA	NA	171.7	NA	37.5	NA	38	NA	36.3	NA	36.7	NA	118	NA	28.4	28.7	NA	NA	28.6	NA
63378	1	55.7	NA	NA	NA	NA	167.8	NA	19.8	2	38.8	NA	35.7	NA	25	NA	74.5	NA	16.5	16.5	NA	NA	16.5	NA
63379	3	28.6	NA	NA	NA	NA	139.2	NA	14.8	2	NA	1	29.8	NA	18.3	NA	NA	1	NA	NA	NA	NA	NA	1
63380	1	77.9	NA	NA	NA	NA	180.5	NA	23.9	NA	37.2	NA	39.7	NA	32.3	NA	95.8	NA	19.9	19.6	NA	NA	19.8	NA
63381	1	17.4	NA	104.5	NA	NA	103.5	NA	16.2	2	NA	NA	21.7	NA	16.8	NA	52	NA	NA	NA	NA	NA	NA	NA
63382	1	95.8	NA	NA	NA	NA	168.9	NA	33.6	NA	40.3	NA	39	NA	37.2	NA	104.5	NA	24	24.2	NA	NA	24.1	NA
63383	1	102.9	NA	NA	NA	NA	175.2	NA	33.5	NA	43.6	NA	42	NA	39.7	NA	109	NA	27.2	26.8	NA	NA	27	NA
63384	1	46.5	NA	NA	NA	NA	153	NA	19.9	2	36.5	NA	34	NA	24.9	NA	68.1	NA	15.3	15.5	NA	NA	15.4	NA
63385	1	86.8	NA	NA	NA	NA	161.5	NA	33.3	NA	39.3	NA	38.1	NA	35.4	NA	106.8	NA	26	25.7	NA	NA	25.9	NA
63386	1	26.1	NA	NA	NA	NA	117.7	NA	18.8	3	NA	NA	24.7	NA	19.9	NA	58.1	NA	NA	NA	NA	NA	NA	NA
63387	1	66.1	NA	NA	NA	NA	176.4	NA	21.2	NA	43.6	NA	38.2	NA	31.7	NA	74.1	NA	17.3	17	NA	NA	17.2	NA
63388	1	86.7	NA	NA	NA	NA	160.3	NA	33.7	NA	41	NA	38	NA	37	NA	103.7	NA	23	22.7	NA	NA	22.9	NA
63389	1	67.6	NA	NA	NA	NA	172.7	NA	22.7	NA	39.3	NA	36.4	NA	29.7	NA	97.1	NA	20.7	20.4	NA	NA	20.6	NA
63390	3	95.2	NA	NA	NA	NA	167.1	NA	34.1	NA	35	NA	36.5	NA	34.4	NA	NA	NA	25.2	25	NA	NA	25.1	NA
63391	1	88.5	NA	NA	NA	NA	169.9	NA	30.7	NA	39.3	NA	38.8	NA	35.3	NA	103.6	NA	24.3	24.4	NA	NA	24.4	NA
63392	1	108.3	NA	NA	NA	NA	159.6	NA	42.5	NA	37	NA	36	NA	38.2	NA	120.2	NA	25.8	26.2	NA	NA	26	NA
63393	1	104.3	NA	NA	NA	NA	162.1	NA	39.7	4	38.1	NA	37	NA	43.8	NA	115.5	NA	29.4	29.3	NA	NA	29.4	NA
63394	1	75.1	NA	NA	NA	NA	180.5	NA	23.1	2	40.6	NA	37.8	NA	32.8	NA	82.9	NA	18	18.1	NA	NA	18.1	NA
63395	2	44.9	NA	NA	NA	NA	149.3	3	20.1	NA	NA	1	NA	1	NA	1	NA	1	NA	NA	NA	NA	NA	1
63396	1	85.6	NA	NA	NA	NA	177.1	NA	27.3	NA	42.6	NA	41	NA	30.7	NA	113.3	NA	25.1	25.7	25.7	25.7	25.7	NA
63397	1	61.3	NA	NA	NA	NA	147.2	NA	28.3	NA	33	NA	33	NA	31.2	NA	94.8	NA	24	24	NA	NA	24	NA
63398	2	53.2	3	NA	NA	NA	141.3	3	26.6	NA	NA	1	NA	1	NA	1	NA	1	NA	NA	NA	NA	NA	1
63399	1	18.9	NA	NA	NA	NA	112.4	NA	15	2	NA	NA	21.9	NA	16.8	NA	53.2	NA	NA	NA	NA	NA	NA	NA
63400	1	81.4	NA	NA	NA	NA	168.7	NA	28.6	NA	38.6	NA	37.5	NA	31.3	NA	97.1	NA	21.6	21.5	NA	NA	21.6	NA
63401	1	53.1	NA	NA	NA	NA	159.1	NA	21	NA	36.4	NA	34	NA	26.1	NA	76.7	NA	16.4	16.8	NA	NA	16.6	NA
63402	1	74.5	NA	NA	NA	NA	151.3	NA	32.5	NA	34	NA	33	NA	32.5	NA	100	NA	22.6	22.6	NA	NA	22.6	NA
63403	1	48.8	NA	NA	NA	NA	139.4	NA	25.1	4	35.6	NA	28	NA	28.4	NA	81	NA	18.3	18.6	NA	NA	18.5	NA
63404	1	77.2	NA	NA	NA	NA	164.9	NA	28.4	NA	35.5	NA	36.7	NA	32.6	NA	97.6	NA	24.2	24.5	NA	NA	24.4	NA
63405	1	59.7	NA	NA	NA	NA	164.1	NA	22.2	NA	38.2	NA	36	NA	26.5	NA	83.6	NA	18.8	18.8	NA	NA	18.8	NA
63406	1	40.4	NA	NA	NA	NA	145.7	NA	19	2	33	NA	30.7	NA	23	NA	62	NA	12.9	13	NA	NA	13	NA
63407	1	57.1	NA	NA	NA	NA	167.6	NA	20.3	2	42.8	NA	35	NA	25.5	NA	73	NA	16.8	16.9	NA	NA	16.9	NA
63408	1	23.6	NA	NA	NA	NA	121.8	NA	15.9	2	29.6	NA	26.8	NA	17.1	NA	56	NA	14.4	15.2	14.5	14.5	14.5	NA
63409	1	85.2	NA	NA	NA	NA	162.1	NA	32.4	NA	42.4	NA	38.6	NA	35.2	NA	107.9	NA	24.8	24.8	NA	NA	24.8	NA
63410	1	70.4	NA	NA	NA	NA	171.6	NA	23.9	NA	40.2	NA	36.5	NA	31	NA	80.1	NA	19.1	19.1	NA	NA	19.1	NA
63411	1	65.5	NA	NA	NA	NA	175.6	NA	21.2	2	42.5	NA	38.3	NA	29	NA	70.5	NA	17.6	17.4	NA	NA	17.5	NA
63412	1	69.3	NA	NA	NA	NA	164.2	NA	25.7	NA	37.5	NA	35.5	NA	31.2	NA	94.7	NA	22	22	NA	NA	22	NA
63413	1	91.5	NA	NA	NA	NA	169.8	NA	31.7	NA	39.7	NA	37.6	NA	34.4	NA	105.2	NA	25.3	25.4	NA	NA	25.4	NA
63414	1	76.4	NA	NA	NA	NA	169.4	NA	26.6	NA	38.2	NA	36	NA	34.1	NA	100.4	NA	19.6	19.8	NA	NA	19.7	NA
63415	1	94.5	NA	NA	NA	NA	168.4	NA	33.3	4	42.7	NA	36.6	NA	37.7	NA	100.1	NA	24.4	24.7	NA	NA	24.6	NA
63416	2	44.2	3	NA	NA	NA	136	NA	23.9	4	NA	NA	NA	1	NA	1	NA	1	NA	NA	NA	NA	NA	NA
63417	1	19.6	NA	NA	NA	NA	114.4	NA	15	2	NA	NA	23.5	NA	17.3	NA	52	NA	NA	NA	NA	NA	NA	NA
63418	4	NA	NA	NA	NA	NA	NA	NA	NA	NA	NA	NA	NA	NA	NA	NA	NA	NA	NA	NA	NA	NA	NA	NA
63419	3	11.3	3	88	NA	NA	86	NA	15.3	2	NA	NA	NA	1	NA	1	NA	1	NA	NA	NA	NA	NA	NA
63420	1	91.7	NA	NA	NA	NA	172.9	NA	30.7	NA	40.9	NA	37.5	NA	33.7	NA	112.8	NA	28	27.9	NA	NA	28	NA
63421	1	43.3	NA	NA	NA	NA	160.6	NA	16.8	2	37.5	NA	32.6	NA	22.4	NA	62.4	NA	13	12.8	NA	NA	12.9	NA
63422	1	84.4	NA	NA	NA	NA	144.8	NA	40.3	NA	30.2	NA	32.1	NA	42.2	NA	127.6	NA	26	25.8	NA	NA	25.9	5
63423	3	12.7	3	95.9	NA	NA	95.3	NA	14	1	NA	NA	18.5	NA	14.7	NA	NA	1	NA	NA	NA	NA	NA	NA
63424	1	83	NA	NA	NA	NA	178.2	NA	26.1	3	40	NA	41	NA	29.7	NA	94.2	NA	20.8	20.5	NA	NA	20.7	NA
63425	1	67.3	NA	NA	NA	NA	175.1	NA	22	NA	38.4	NA	37.7	NA	27.5	NA	87	NA	18.2	17.7	NA	NA	18	NA
63426	1	83.3	NA	NA	NA	NA	175.9	NA	26.9	NA	41	NA	38.8	NA	32.8	NA	105.8	NA	24.7	24.7	NA	NA	24.7	NA
63427	1	33.9	NA	NA	NA	NA	141.8	NA	16.9	2	34.6	NA	32.8	NA	21.3	NA	58.2	NA	14.6	14.7	NA	NA	14.7	NA
63428	1	40.7	NA	NA	NA	NA	156.9	NA	16.5	2	38.6	NA	31.6	NA	20.3	NA	64	NA	14.8	14.8	NA	NA	14.8	NA
63429	3	73.2	NA	NA	NA	NA	180.1	NA	22.6	NA	NA	1	41	NA	30	NA	73.7	NA	16	15.9	NA	NA	16	NA
63430	1	17.4	NA	NA	NA	NA	102.3	NA	16.6	2	NA	NA	20.5	NA	17.9	NA	53.8	NA	NA	NA	NA	NA	NA	NA
63431	3	71.9	3	NA	NA	NA	164.3	NA	26.6	NA	NA	1	34	NA	31.3	NA	95	NA	21.9	21.5	NA	NA	21.7	NA
63432	1	26.8	NA	NA	NA	NA	134	NA	14.9	2	NA	NA	27	NA	17.5	NA	57.5	NA	NA	NA	NA	NA	NA	NA
63433	2	16.7	3	NA	NA	NA	101.5	NA	16.2	2	NA	NA	NA	1	NA	1	NA	1	NA	NA	NA	NA	NA	NA
63434	1	75.1	NA	NA	NA	NA	157.2	NA	30.4	NA	36	NA	36.2	NA	33.3	NA	95.6	NA	20	20	NA	NA	20	NA
63435	1	123.5	NA	NA	NA	NA	174.3	NA	40.7	4	43.7	NA	40.6	NA	37.7	NA	126.7	NA	29.2	28.9	NA	NA	29.1	NA
63436	2	43.8	NA	NA	NA	NA	143.9	3	21.2	NA	NA	1	NA	1	NA	1	NA	1	NA	NA	NA	NA	NA	1
63437	1	74.3	NA	NA	NA	NA	175.4	NA	24.2	NA	40.5	NA	36.6	NA	31.5	NA	91.4	NA	17.5	17.8	NA	NA	17.7	NA
63438	1	103.8	NA	NA	NA	NA	175.6	NA	33.7	NA	40.5	NA	38.9	NA	38.7	NA	113	NA	28.1	28	NA	NA	28.1	NA
63439	1	102.5	NA	NA	NA	NA	178.1	NA	32.3	NA	43.3	NA	40.6	NA	37.8	NA	114.6	NA	25.2	25.2	NA	NA	25.2	NA
63440	1	92.8	NA	NA	NA	NA	185.5	NA	27	NA	44.1	NA	41.2	NA	33	NA	111.2	NA	25	25.8	26.4	25.8	26	2
63441	1	19.5	NA	109.6	NA	NA	109.7	NA	16.2	2	NA	NA	21.8	NA	18.5	NA	52.9	NA	NA	NA	NA	NA	NA	NA
63442	1	94.7	NA	NA	NA	NA	167.8	NA	33.6	NA	37.4	NA	37.2	NA	37.4	NA	116.2	NA	24.6	24.5	NA	NA	24.6	NA
63443	1	20	NA	NA	NA	NA	124.9	NA	12.8	1	28.3	NA	25	NA	17.1	NA	51	NA	10.5	10.9	NA	NA	10.7	NA
63444	1	6.3	NA	59.5	NA	41.5	NA	NA	NA	NA	NA	NA	12	NA	13.1	NA	NA	NA	NA	NA	NA	NA	NA	NA
63445	1	59.4	NA	NA	NA	NA	140	NA	30.3	NA	33	NA	30	NA	32.2	NA	93.7	NA	20.4	20.3	NA	NA	20.4	NA
63446	1	60.2	3	NA	NA	NA	172.9	NA	20.1	2	42.5	NA	38.5	NA	28.5	NA	70.1	NA	17	17	NA	NA	17	NA
63447	1	38.4	NA	NA	NA	NA	130.5	NA	22.5	3	34.2	NA	28.8	NA	25.1	NA	73.4	NA	17.6	18.2	17	17.6	17.6	NA
63448	3	104.1	NA	NA	NA	NA	NA	1	NA	NA	46.8	NA	42	NA	30.5	NA	116.2	NA	NA	NA	NA	NA	NA	1
63449	1	108.3	NA	NA	NA	NA	169.4	NA	37.7	NA	39.3	NA	40	NA	42.9	NA	116.3	NA	27.7	27.6	NA	NA	27.7	NA
63450	1	21.3	NA	NA	NA	NA	121.6	NA	14.4	2	NA	NA	25.4	NA	17.3	NA	54.4	NA	NA	NA	NA	NA	NA	NA
63451	1	81.6	NA	NA	NA	NA	169.6	NA	28.4	NA	42.3	NA	38.6	NA	35.2	NA	88.2	NA	22.7	22.3	NA	NA	22.5	NA
63452	1	75.8	NA	NA	NA	NA	157.1	NA	30.7	4	40	NA	35	NA	34.7	NA	98.8	NA	22.6	22	22.7	22	22.2	NA
63453	1	100.8	NA	NA	NA	NA	161.9	NA	38.5	NA	34	NA	37	NA	37.6	NA	123	NA	30.3	30.7	NA	NA	30.5	NA
63454	1	41.6	NA	NA	NA	NA	156.8	NA	16.9	2	38.6	NA	34.1	NA	22.3	NA	63.9	NA	14.7	14	13.5	13.3	13.6	NA
63455	1	136.5	NA	NA	NA	NA	188	NA	38.6	NA	46.4	NA	40.4	NA	39.4	NA	116.9	NA	28.9	29.4	NA	NA	29.2	NA
63456	1	53.1	NA	NA	NA	NA	164.4	NA	19.6	NA	34.7	NA	32.8	NA	23.6	NA	81.6	NA	17	17.1	NA	NA	17.1	NA
63457	1	87.8	NA	NA	NA	NA	171.7	NA	29.8	NA	39.3	NA	40.5	NA	36.5	NA	98.6	NA	21.3	21.1	NA	NA	21.2	NA
63458	1	5	NA	57.1	NA	38.5	NA	NA	NA	NA	NA	NA	NA	NA	NA	NA	NA	NA	NA	NA	NA	NA	NA	NA
63459	1	44	NA	NA	NA	NA	140.8	NA	22.2	NA	32.6	NA	32.3	NA	24.4	NA	87.3	NA	18.1	18	NA	NA	18.1	NA
63460	3	14.2	NA	NA	1	NA	NA	1	NA	NA	NA	NA	17	NA	16.7	NA	NA	1	NA	NA	NA	NA	NA	NA
63461	1	103.7	NA	NA	NA	NA	161	NA	40	NA	37.2	NA	35.6	NA	38.9	NA	109.7	NA	27.9	27.8	NA	NA	27.9	NA
63462	1	90.1	NA	NA	NA	NA	163.4	NA	33.7	4	42.7	NA	36.2	NA	35	NA	101	NA	24.4	23.4	23.4	23.4	23.4	NA
63463	1	65.3	NA	NA	NA	NA	173.3	NA	21.7	NA	39.8	NA	34.3	NA	29	NA	83.4	NA	17.9	17.9	NA	NA	17.9	NA
63464	1	38.3	NA	NA	NA	NA	130.9	NA	22.4	4	NA	NA	26.4	NA	25.4	NA	76.2	NA	NA	NA	NA	NA	NA	NA
63465	1	104.4	NA	NA	NA	NA	168.9	NA	36.6	NA	41.3	NA	41.2	NA	38	NA	118.4	NA	31.4	31.6	NA	NA	31.5	NA
63466	1	70.7	NA	NA	NA	NA	176.1	NA	22.8	NA	45.9	NA	37	NA	30.6	NA	85	NA	20	19.8	NA	NA	19.9	NA
63467	1	51.3	NA	NA	NA	NA	141.4	NA	25.7	4	34.2	NA	31.3	NA	29.1	NA	80.1	NA	19.5	19.7	NA	NA	19.6	NA
63468	1	67.8	NA	NA	NA	NA	175.1	NA	22.1	NA	43	NA	41.1	NA	31.2	NA	83.6	NA	20.4	20.1	NA	NA	20.3	NA
63469	1	65.8	NA	NA	NA	NA	156.6	NA	26.8	3	38.7	NA	35	NA	28.6	NA	83.5	NA	19.9	20.1	NA	NA	20	NA
63470	1	14.8	NA	91.9	NA	NA	91.1	NA	17.8	2	NA	NA	19	NA	16.1	NA	51.7	NA	NA	NA	NA	NA	NA	NA
63471	1	48.7	NA	NA	NA	NA	158.9	NA	19.3	NA	35.5	NA	33.5	NA	24.7	NA	80.9	NA	18.6	18.2	NA	NA	18.4	NA
63472	1	77	NA	NA	NA	NA	176.8	NA	24.6	NA	39.4	NA	38.2	NA	31	NA	94.6	NA	18.4	18.5	NA	NA	18.5	NA
63473	2	68.4	3	NA	NA	NA	181.5	3	20.8	NA	NA	1	NA	1	NA	1	NA	1	NA	NA	NA	NA	NA	1
63474	1	87.8	NA	NA	NA	NA	166.2	NA	31.8	NA	35	NA	35.2	NA	34.5	NA	112.4	NA	25.5	25.9	NA	NA	25.7	NA
63475	1	87.1	NA	NA	NA	NA	185.1	NA	25.4	NA	41.5	NA	38.5	NA	30.8	NA	95.7	NA	22.4	22.2	NA	NA	22.3	NA
63476	1	45.8	NA	NA	NA	NA	149.5	NA	20.5	2	36	NA	32.2	NA	23.4	NA	77	NA	16.5	16.5	NA	NA	16.5	NA
63477	1	17.4	NA	NA	NA	NA	104.8	NA	15.8	2	NA	NA	22.4	NA	17.5	NA	50.9	NA	NA	NA	NA	NA	NA	NA
63478	1	67	NA	NA	NA	NA	166.8	NA	24.1	NA	39.7	NA	37	NA	29.9	NA	95.7	NA	20.8	20.5	NA	NA	20.7	NA
63479	1	62.3	NA	NA	NA	NA	176	NA	20.1	2	42	NA	39	NA	27.2	NA	71	NA	16.2	16.2	NA	NA	16.2	NA
63480	1	29.7	NA	NA	NA	NA	127	NA	18.4	2	29.5	NA	27.3	NA	20.9	NA	66.1	NA	13.5	13.6	NA	NA	13.6	NA
63481	1	74.3	NA	NA	NA	NA	157.9	NA	29.8	NA	38	NA	36	NA	31	NA	99.7	NA	22.4	22.4	NA	NA	22.4	NA
63482	1	69.8	NA	NA	NA	NA	160	NA	27.3	NA	38	NA	35.8	NA	34.9	NA	94.8	NA	22	21.9	NA	NA	22	NA
63483	1	13	NA	93.8	NA	NA	94.3	NA	14.6	2	NA	NA	18.4	NA	15	NA	48.5	NA	NA	NA	NA	NA	NA	NA
63484	1	59.9	NA	NA	NA	NA	157.1	NA	24.3	NA	36.3	NA	37.2	NA	26	NA	78.3	NA	16.8	17	NA	NA	16.9	NA
63485	1	91.1	NA	NA	NA	NA	171.3	NA	31	NA	41.1	NA	39	NA	36	NA	104	NA	25.3	25.3	NA	NA	25.3	NA
63486	1	34.3	NA	NA	NA	NA	147.9	NA	15.7	2	33.7	NA	30	NA	19.2	NA	62	NA	13.8	13.6	NA	NA	13.7	NA
63487	1	76.7	NA	NA	NA	NA	176.5	NA	24.6	2	42.2	NA	38.7	NA	30.2	NA	80	NA	18.9	18.9	NA	NA	18.9	NA
63488	1	40.5	NA	NA	NA	NA	133.3	NA	22.8	4	NA	NA	29	NA	24.4	NA	73.6	NA	NA	NA	NA	NA	NA	NA
63489	1	135.1	NA	NA	NA	NA	189	NA	37.8	NA	41.7	NA	42.4	NA	41.6	NA	125.2	NA	29.8	29.4	NA	NA	29.6	NA
63490	3	44.2	3	NA	NA	NA	155.2	NA	18.4	2	36	NA	33	NA	22.4	NA	NA	1	NA	NA	NA	NA	NA	1
63491	1	95.4	NA	NA	NA	NA	179.7	NA	29.5	NA	42.4	NA	41.2	NA	36.9	NA	104.4	NA	22.8	22.6	NA	NA	22.7	NA
63493	1	62.2	NA	NA	NA	NA	159.9	NA	24.3	NA	37.8	NA	35	NA	31	NA	85.2	NA	18.9	19.3	NA	NA	19.1	NA
63494	1	5.9	NA	60	NA	40.8	NA	NA	NA	NA	NA	NA	12.1	NA	12.2	NA	NA	NA	NA	NA	NA	NA	NA	NA
63495	1	44.5	NA	NA	NA	NA	159.2	NA	17.6	2	36.3	NA	33.5	NA	22.5	NA	62.1	NA	14.6	14.7	NA	NA	14.7	NA
63496	1	93.5	NA	NA	NA	NA	189.5	NA	26	NA	43.3	NA	38	NA	34.7	NA	99.9	NA	24.1	24	NA	NA	24.1	NA
63497	1	11.8	NA	85	NA	NA	NA	NA	NA	NA	NA	NA	17	NA	14.8	NA	NA	NA	NA	NA	NA	NA	NA	NA
63498	3	79	NA	NA	NA	NA	162	NA	30.1	NA	34	NA	38	NA	35.9	NA	NA	1	NA	NA	NA	NA	NA	1
63499	1	99.5	NA	NA	NA	NA	151.7	NA	43.2	NA	35.7	NA	34.2	NA	41.2	NA	115.5	NA	28.4	28.3	NA	NA	28.4	NA
63500	1	108.1	NA	NA	NA	NA	194.8	NA	28.5	NA	42.5	NA	42	NA	36.5	NA	119.5	NA	29.5	29.7	NA	NA	29.6	NA
63502	1	93.2	NA	NA	NA	NA	166.8	3	33.5	NA	38.4	NA	37.2	NA	34.3	NA	120.3	NA	29.8	29.6	NA	NA	29.7	NA
63503	1	14.9	NA	96.8	NA	NA	95.9	NA	16.2	2	NA	NA	20	NA	16.7	NA	50.2	NA	NA	NA	NA	NA	NA	NA
63504	1	95.3	NA	NA	NA	NA	173.2	NA	31.8	NA	40.9	NA	40.6	NA	33.9	NA	112.9	NA	26.9	26.9	NA	NA	26.9	NA
63505	1	4.5	NA	54.6	NA	38	NA	NA	NA	NA	NA	NA	NA	NA	NA	NA	NA	NA	NA	NA	NA	NA	NA	NA
63506	1	65.2	NA	NA	NA	NA	169	NA	22.8	NA	38.7	NA	39.4	NA	30.1	NA	87	NA	19.4	19.2	NA	NA	19.3	NA
63507	3	86.4	NA	NA	NA	NA	165.2	3	31.7	NA	34	NA	39.2	NA	32.6	NA	113.4	NA	NA	NA	NA	NA	NA	1
63508	1	70.1	NA	NA	NA	NA	157.1	NA	28.4	NA	36	NA	34.2	NA	32.2	NA	93.7	NA	21.6	21.7	NA	NA	21.7	NA
63509	1	77	NA	NA	NA	NA	190.9	NA	21.1	NA	46.3	NA	42.2	NA	28.5	NA	80.6	NA	17.4	17.6	NA	NA	17.5	NA
63510	1	57.8	NA	NA	NA	NA	163.6	NA	21.6	NA	37.7	NA	32.8	NA	25.5	NA	90.6	NA	19.4	19.6	NA	NA	19.5	NA
63511	1	10.6	NA	78.5	NA	NA	NA	NA	NA	NA	NA	NA	17	NA	14	NA	NA	NA	NA	NA	NA	NA	NA	NA
63512	1	91	NA	NA	NA	NA	168.7	NA	32	NA	36.8	NA	37.5	NA	33.8	NA	112	NA	27.7	27.9	NA	NA	27.8	NA
63514	3	81.1	NA	NA	NA	NA	158.7	NA	32.2	NA	39.5	NA	36.8	NA	31.8	NA	101	NA	NA	NA	NA	NA	NA	1
63515	1	73.5	NA	NA	NA	NA	164.7	NA	27.1	NA	37.2	NA	36.5	NA	31.8	NA	95.2	NA	21.5	21.6	NA	NA	21.6	NA
63516	1	57.9	NA	NA	NA	NA	150.5	NA	25.6	NA	34.2	NA	35.2	NA	30.7	NA	84	NA	17	17.1	NA	NA	17.1	NA
63517	1	27.6	NA	NA	NA	NA	129.3	NA	16.5	2	29.2	NA	26	NA	19.2	NA	59.8	NA	13.2	13.2	NA	NA	13.2	4
63518	1	12.9	NA	93.6	NA	NA	90.8	NA	15.6	2	NA	NA	19.5	NA	14.8	NA	44	NA	NA	NA	NA	NA	NA	NA
63519	1	69.8	NA	NA	NA	NA	165.4	NA	25.5	NA	39.4	NA	35.2	NA	31.2	NA	95.4	NA	21	20.8	NA	NA	20.9	NA
63520	1	4.8	NA	53.9	NA	38.1	NA	NA	NA	NA	NA	NA	NA	NA	NA	NA	NA	NA	NA	NA	NA	NA	NA	NA
63521	1	44	NA	NA	NA	NA	149.8	NA	19.6	2	34.1	NA	31.2	NA	24	NA	69.1	NA	16.9	16.9	NA	NA	16.9	NA
63522	1	32.5	NA	NA	NA	NA	126.7	NA	20.2	4	NA	NA	25.5	NA	22.1	NA	64.5	NA	NA	NA	NA	NA	NA	NA
63523	1	50.4	NA	NA	NA	NA	155.1	NA	21	NA	37.1	NA	32.3	NA	26.5	NA	75.5	NA	17.2	16.9	NA	NA	17.1	NA
63524	1	91.3	NA	NA	NA	NA	169.3	NA	31.9	NA	37.9	NA	41.2	NA	41.4	NA	119	NA	33.1	33.6	NA	NA	33.4	NA
63526	1	42.3	NA	NA	NA	NA	141.7	NA	21.1	3	33	NA	31.4	NA	24.3	NA	78.5	NA	17.7	17.4	NA	NA	17.6	NA
63527	1	31	NA	NA	NA	NA	139.3	NA	16	2	31.4	NA	30	NA	19.2	NA	65	NA	13.9	13.8	NA	NA	13.9	NA
63528	1	144.9	NA	NA	NA	NA	171.6	NA	49.2	NA	43.2	NA	41.1	NA	49.8	NA	140.7	NA	32.1	31.8	NA	NA	32	NA
63529	3	66.4	NA	NA	NA	NA	186.4	NA	19.1	NA	45.5	NA	43.4	NA	NA	1	79.5	NA	16.2	16	NA	NA	16.1	NA
63530	1	75.1	NA	NA	NA	NA	155.7	NA	31	NA	32.6	NA	36	NA	37	NA	103	NA	22.3	23	23	23	23	NA
63531	1	68.9	NA	NA	NA	NA	156.8	NA	28	NA	33	NA	35.5	NA	31.4	NA	94.1	NA	20.5	20.5	NA	NA	20.5	NA
63532	1	108.2	NA	NA	NA	NA	178.6	NA	33.9	NA	43.7	NA	40.4	NA	34.6	NA	117.7	NA	28.9	29	NA	NA	29	NA
63533	3	69.6	NA	NA	NA	NA	154.4	NA	29.2	NA	33.7	NA	34.3	NA	31.5	NA	87.4	NA	NA	NA	NA	NA	NA	NA
63534	1	86.2	NA	NA	NA	NA	177.8	NA	27.3	NA	44.7	NA	41.9	NA	36	NA	91.6	NA	20.6	20.3	NA	NA	20.5	NA
63535	3	18.2	3	107.5	NA	NA	105.8	NA	16.3	2	NA	NA	21.4	NA	17.5	NA	NA	1	NA	NA	NA	NA	NA	NA
63536	1	5.2	NA	55.1	NA	37.4	NA	NA	NA	NA	NA	NA	NA	NA	NA	NA	NA	NA	NA	NA	NA	NA	NA	NA
63537	1	12.5	NA	85.6	NA	NA	NA	NA	NA	NA	NA	NA	18.5	NA	15.3	NA	NA	NA	NA	NA	NA	NA	NA	NA
63538	1	75.3	NA	NA	NA	NA	151.4	NA	32.9	NA	31.1	NA	32.6	NA	30.9	NA	111.4	NA	25.5	25.6	NA	NA	25.6	NA
63539	1	80.5	NA	NA	NA	NA	173.9	NA	26.6	4	39.7	NA	39.6	NA	30.2	NA	95.3	NA	22.1	21.8	NA	NA	22	NA
63540	1	92.7	NA	NA	NA	NA	160.4	NA	36	NA	43.2	NA	37.4	NA	34.3	NA	107.5	NA	25.2	25.4	NA	NA	25.3	NA
63541	1	66.3	NA	NA	NA	NA	160.2	NA	25.8	NA	32.2	NA	33.8	NA	31.3	NA	91.6	NA	19.9	19.7	NA	NA	19.8	NA
63542	3	12.7	3	90.6	NA	NA	90.4	NA	15.5	2	NA	NA	NA	1	NA	1	NA	1	NA	NA	NA	NA	NA	NA
63543	3	61.2	NA	NA	NA	NA	154.5	NA	25.6	NA	33.3	NA	32.7	NA	28.2	NA	87	NA	NA	NA	NA	NA	NA	1
63544	1	66.9	NA	NA	NA	NA	167.8	NA	23.8	NA	39	NA	38.1	NA	30.4	NA	95	NA	21.6	22.5	22.4	22.4	22.4	NA
63545	1	63.8	NA	NA	NA	NA	159.4	NA	25.1	NA	36.8	NA	34.5	NA	28.9	NA	77.5	NA	18.8	19.1	NA	NA	19	NA
63546	1	84.1	NA	NA	NA	NA	159	NA	33.3	NA	36	NA	36.6	NA	34.6	NA	106.2	NA	23.8	23.5	NA	NA	23.7	NA
63547	1	8.8	NA	68.6	NA	45.2	NA	NA	NA	NA	NA	NA	14	NA	16.1	NA	NA	NA	NA	NA	NA	NA	NA	NA
63548	1	8.7	NA	72.4	NA	NA	NA	NA	NA	NA	NA	NA	13.6	NA	14	NA	NA	NA	NA	NA	NA	NA	NA	NA
63549	1	23.1	NA	NA	NA	NA	117.5	NA	16.7	2	NA	NA	23	NA	18.3	NA	56.1	NA	NA	NA	NA	NA	NA	NA
63550	1	102.7	NA	NA	NA	NA	165.9	NA	37.3	NA	38.7	NA	36.4	NA	36.3	NA	113.7	NA	27.4	27.5	NA	NA	27.5	NA
63551	1	77.8	NA	NA	NA	NA	164.9	NA	28.6	NA	38.8	NA	37.8	NA	34.6	NA	94.3	NA	20.7	20.5	NA	NA	20.6	NA
63552	1	98.5	NA	NA	NA	NA	178.1	NA	31.1	NA	42.5	NA	38	NA	38.4	NA	111.7	NA	27.2	27	NA	NA	27.1	NA
63553	1	82.5	NA	NA	NA	NA	168.3	NA	29.1	NA	39.1	NA	41.6	NA	30.5	NA	108	NA	21	21.2	NA	NA	21.1	NA
63554	1	95.6	NA	NA	NA	NA	169.8	NA	33.2	NA	39.4	NA	36.4	NA	37.7	NA	111.6	NA	26.2	26.3	NA	NA	26.3	NA
63555	1	20.5	NA	NA	NA	NA	115.6	NA	15.3	2	NA	NA	24.6	NA	17.3	NA	53.2	NA	NA	NA	NA	NA	NA	NA
63556	1	79.2	NA	NA	NA	NA	178.9	NA	24.7	NA	38.8	NA	36.3	NA	29.5	NA	94.4	NA	20.2	20	NA	NA	20.1	NA
63557	1	13.4	NA	95.6	NA	NA	95.5	NA	14.7	2	NA	NA	18.5	NA	14.2	NA	48.2	NA	NA	NA	NA	NA	NA	NA
63558	1	43.1	NA	NA	NA	NA	153	NA	18.4	2	35.5	NA	31.6	NA	25.3	NA	68	NA	15.6	15.4	NA	NA	15.5	NA
63559	1	83.1	NA	NA	NA	NA	182.8	NA	24.9	NA	41.3	NA	40.4	NA	34	NA	90.5	NA	21	21	NA	NA	21	NA
63560	1	98.9	NA	NA	NA	NA	178.2	NA	31.1	NA	42.5	NA	39.8	NA	37	NA	107.2	NA	25	25	NA	NA	25	NA
63562	1	57.6	NA	NA	NA	NA	169.3	NA	20.1	NA	41.8	NA	37	NA	26.5	NA	74.2	NA	16.4	16.6	NA	NA	16.5	NA
63563	1	68.9	NA	NA	NA	NA	170.3	NA	23.8	2	44.3	NA	36.8	NA	28.6	NA	77.7	NA	16.5	16.3	NA	NA	16.4	NA
63565	1	15.6	NA	NA	NA	NA	101.2	NA	15.2	2	NA	NA	20	NA	16.5	NA	51.3	NA	NA	NA	NA	NA	NA	NA
63566	1	104.5	NA	NA	NA	NA	164.1	3	38.8	NA	29.5	NA	37.5	NA	41.2	NA	118.2	NA	29.6	29.9	NA	NA	29.8	NA
63567	1	38.9	NA	NA	NA	NA	137.7	NA	20.5	3	31.6	NA	28.6	NA	26	NA	69.6	NA	14.9	14.8	NA	NA	14.9	NA
63568	1	56	NA	NA	NA	NA	168.9	NA	19.6	2	41	NA	37.5	NA	27.6	NA	70.4	NA	15.6	15.8	NA	NA	15.7	NA
63569	1	88.9	NA	NA	NA	NA	170.2	NA	30.7	NA	41.1	NA	37.3	NA	33.9	NA	100.4	NA	25.3	25	NA	NA	25.2	NA
63571	1	70	NA	NA	NA	NA	165.9	NA	25.4	NA	39.7	NA	35	NA	33.5	NA	85	NA	19	18.8	NA	NA	18.9	NA
63572	1	76.7	NA	NA	NA	NA	150.6	NA	33.8	NA	37	NA	34	NA	35.5	NA	95.8	NA	23.1	23.1	NA	NA	23.1	NA
63573	1	57.8	NA	NA	NA	NA	170.2	NA	20	NA	39.5	NA	37	NA	24.5	NA	71.5	NA	16.7	16.7	NA	NA	16.7	NA
63574	1	18.4	NA	NA	NA	NA	114.2	NA	14.1	2	NA	NA	23.5	NA	16.9	NA	49.6	NA	NA	NA	NA	NA	NA	NA
63575	1	68.4	NA	NA	NA	NA	168.7	NA	24	2	39.6	NA	36.2	NA	30.2	NA	80.8	NA	17.3	17.1	NA	NA	17.2	NA
63576	1	82.3	NA	NA	NA	NA	172.3	NA	27.7	NA	38.5	NA	37	NA	32.7	NA	99	NA	23.1	23.3	NA	NA	23.2	NA
63577	1	20.2	NA	NA	NA	NA	114.1	NA	15.5	2	NA	NA	24.8	NA	18.3	NA	54.7	NA	NA	NA	NA	NA	NA	NA
63578	1	113	NA	NA	NA	NA	166.5	NA	40.8	NA	34	NA	36.8	NA	44.8	NA	124.1	NA	29.9	30	NA	NA	30	NA
63579	1	65.4	NA	NA	NA	NA	163.9	NA	24.3	NA	38.6	NA	41.2	NA	30.8	NA	88.3	NA	19.7	19.3	NA	NA	19.5	NA
63580	1	25.8	NA	NA	NA	NA	126.4	NA	16.1	2	28.5	NA	27	NA	20	NA	55.7	NA	12.4	12.3	NA	NA	12.4	NA
63581	1	47.5	NA	NA	NA	NA	151.5	NA	20.7	2	35.5	NA	33.5	NA	24.8	NA	70.2	NA	15.2	15.2	NA	NA	15.2	NA
63582	1	54.7	NA	NA	NA	NA	153.8	NA	23.1	NA	34.6	NA	32.5	NA	28	NA	88.8	NA	19.1	19	NA	NA	19.1	NA
63583	1	78.7	NA	NA	NA	NA	165.7	NA	28.7	NA	37.5	NA	39.8	NA	30.6	NA	102.2	NA	23.1	23.2	NA	NA	23.2	NA
63584	1	72.7	NA	NA	NA	NA	156.1	NA	29.8	NA	38	NA	35.4	NA	32.3	NA	88.4	NA	21.8	21.6	NA	NA	21.7	NA
63585	1	38.7	NA	NA	NA	NA	131.8	NA	22.3	4	29.8	NA	27.4	NA	25.2	NA	74.2	NA	17.6	18	NA	NA	17.8	NA
63586	1	18.2	NA	NA	NA	NA	108.8	NA	15.4	2	NA	NA	20.5	NA	16.8	NA	51.6	NA	NA	NA	NA	NA	NA	NA
63587	1	100.3	NA	NA	NA	NA	176	NA	32.4	NA	43.6	NA	41.6	NA	37.1	NA	111.5	NA	25.8	25.8	NA	NA	25.8	NA
63588	3	47.9	3	NA	NA	NA	156.9	3	19.5	NA	NA	1	34	NA	22.5	NA	80.5	NA	NA	NA	NA	NA	NA	1
63589	1	59.5	NA	NA	NA	NA	155	NA	24.8	NA	35.2	NA	37.4	NA	28.3	NA	94.5	NA	21.8	21.6	NA	NA	21.7	NA
63590	1	98.3	NA	NA	NA	NA	181.2	NA	29.9	NA	46.2	NA	41.5	NA	35.2	NA	104.5	NA	23.8	24	NA	NA	23.9	NA
63591	1	47	NA	NA	NA	NA	160.7	NA	18.2	2	34	NA	34.6	NA	22.2	NA	69	NA	15.9	15.4	NA	NA	15.7	NA
63592	1	14.6	NA	95.6	NA	NA	93.1	NA	16.8	2	NA	NA	17.2	NA	17.5	NA	48.2	NA	NA	NA	NA	NA	NA	NA
63593	1	82.5	NA	NA	NA	NA	160.8	NA	31.9	NA	42.3	NA	40.6	NA	31.1	NA	112.8	NA	24.7	24.9	NA	NA	24.8	NA
63594	1	14.2	NA	94	NA	NA	92.1	NA	16.7	2	NA	NA	19.2	NA	16.4	NA	46.1	NA	NA	NA	NA	NA	NA	NA
63595	1	44.4	NA	NA	NA	NA	154.4	NA	18.6	NA	33.8	NA	30.3	NA	21.9	NA	67.8	NA	15.2	15.1	NA	NA	15.2	NA
63596	1	99.3	NA	NA	NA	NA	175.2	NA	32.4	NA	40.2	NA	40.6	NA	37.2	NA	110.6	NA	28.4	28.1	NA	NA	28.3	NA
63597	1	113.8	NA	NA	NA	NA	171.3	NA	38.8	NA	41	NA	40	NA	38.3	NA	121.2	NA	27.6	27.5	NA	NA	27.6	NA
63598	1	63.6	NA	NA	NA	NA	167.4	NA	22.7	2	37.2	NA	35.2	NA	26.6	NA	84.6	NA	16.7	16.8	NA	NA	16.8	NA
63600	1	49.4	NA	NA	NA	NA	141.9	NA	24.5	4	36.8	NA	30.2	NA	28.2	NA	82.2	NA	18.4	18.5	NA	NA	18.5	NA
63601	1	20.6	NA	NA	NA	NA	115.7	NA	15.4	2	NA	NA	23.8	NA	18.1	NA	52.9	NA	NA	NA	NA	NA	NA	NA
63602	1	58.9	NA	NA	NA	NA	169.7	NA	20.5	NA	39.5	NA	36.8	NA	27.2	NA	73.8	NA	18.4	18.1	NA	NA	18.3	NA
63603	1	58.3	NA	NA	NA	NA	153.5	NA	24.7	4	38.2	NA	34.8	NA	26	NA	75.6	NA	18.8	18.9	NA	NA	18.9	NA
63604	1	10.6	NA	88.3	NA	NA	87	NA	14	1	NA	NA	16.1	NA	14.2	NA	41	NA	NA	NA	NA	NA	NA	NA
63605	1	31	NA	NA	NA	NA	132.6	NA	17.6	3	NA	NA	27.5	NA	21.1	NA	55.5	NA	NA	NA	NA	NA	NA	NA
63606	1	19.7	NA	NA	NA	NA	115.5	NA	14.8	2	NA	NA	23.5	NA	17.5	NA	48.5	NA	NA	NA	NA	NA	NA	NA
63607	1	91	NA	NA	NA	NA	177.6	NA	28.9	NA	40.6	NA	40.2	NA	34.5	NA	100.5	NA	21.8	21.5	NA	NA	21.7	NA
63608	2	49.1	3	NA	NA	NA	144.3	NA	23.6	NA	NA	1	NA	1	NA	1	NA	1	NA	NA	NA	NA	NA	1
63609	1	78.4	NA	NA	NA	NA	171.5	NA	26.7	NA	37.2	NA	39.5	NA	33.6	NA	96.3	NA	23.5	24.1	23.6	23.8	23.6	NA
63610	1	81.7	NA	NA	NA	NA	183.5	NA	24.3	2	45	NA	42.5	NA	32.2	NA	87.5	NA	21.5	21.3	NA	NA	21.4	NA
63611	2	90.7	3	NA	NA	NA	169.6	3	31.5	NA	NA	1	NA	1	NA	1	NA	1	NA	NA	NA	NA	NA	1
63613	1	64.7	NA	NA	NA	NA	182	NA	19.5	NA	41.1	NA	37.1	NA	26.8	NA	84.6	NA	17.6	17.4	NA	NA	17.5	NA
63614	1	73.2	NA	NA	NA	NA	159.3	NA	28.8	NA	35	NA	36	NA	30.4	NA	102.4	NA	26.7	26.9	NA	NA	26.8	NA
63615	1	60.8	NA	NA	NA	NA	160.6	NA	23.6	NA	37	NA	35.5	NA	31.5	NA	78	NA	17.9	18.1	NA	NA	18	NA
63616	1	46.2	NA	NA	NA	NA	143	NA	22.6	4	32	NA	33	NA	26.6	NA	79	NA	16.8	16.8	NA	NA	16.8	NA
63617	1	83.3	NA	NA	NA	NA	189.4	NA	23.2	NA	43.1	NA	38.8	NA	32.1	NA	87.1	NA	20.5	20.5	NA	NA	20.5	NA
63618	1	13.4	NA	90.9	NA	NA	90.1	NA	16.5	2	NA	NA	18.2	NA	15	NA	48.9	NA	NA	NA	NA	NA	NA	NA
63619	1	14.9	NA	90.7	NA	NA	NA	NA	NA	NA	NA	NA	18	NA	17.5	NA	NA	NA	NA	NA	NA	NA	NA	NA
63620	1	71.1	NA	NA	NA	NA	172.5	NA	23.9	NA	39.4	NA	37.8	NA	29.5	NA	101.2	NA	25.5	25.6	NA	NA	25.6	NA
63621	1	56.9	NA	NA	NA	NA	154.4	NA	23.9	NA	34.4	NA	33.8	NA	29.2	NA	78.7	NA	18.4	18.6	NA	NA	18.5	NA
63622	1	81.3	NA	NA	NA	NA	178.4	NA	25.5	2	41.5	NA	38.7	NA	31	NA	95.3	NA	20.2	19.6	19.6	19.7	19.6	NA
63623	4	NA	NA	NA	NA	NA	NA	NA	NA	NA	NA	NA	NA	NA	NA	NA	NA	NA	NA	NA	NA	NA	NA	NA
63624	1	25.9	NA	NA	NA	NA	116.9	NA	19	3	NA	NA	25	NA	21.2	NA	62.6	NA	NA	NA	NA	NA	NA	NA
63625	1	52.9	NA	NA	NA	NA	153.3	NA	22.5	NA	33.3	NA	33.5	NA	27.9	NA	82.1	NA	17	16.8	NA	NA	16.9	NA
63626	1	60.7	NA	NA	NA	NA	164.9	NA	22.3	NA	38.4	NA	35	NA	29.2	NA	81.7	NA	16.2	16.4	NA	NA	16.3	NA
63627	1	72.4	NA	NA	NA	NA	158.8	NA	28.7	NA	32.1	NA	34.3	NA	33.3	NA	98.2	NA	26.4	26.5	NA	NA	26.5	NA
63629	1	56.1	NA	NA	NA	NA	166.9	NA	20.1	NA	36.5	NA	32.9	NA	24.6	NA	76.8	NA	16.2	16.3	NA	NA	16.3	NA
63630	1	38.8	NA	NA	NA	NA	160.6	NA	15	2	39.6	NA	32	NA	19	NA	61	NA	12.2	12	NA	NA	12.1	NA
63631	1	60	NA	NA	NA	NA	156.5	NA	24.5	NA	34.1	NA	31.7	NA	28.2	NA	83.3	NA	17.8	18.3	NA	NA	18.1	NA
63632	1	58.9	NA	NA	NA	NA	155.8	NA	24.3	NA	38	NA	36.4	NA	22.6	NA	86	NA	17.9	18	NA	NA	18	NA
63633	1	104.6	NA	NA	NA	NA	184.8	NA	30.6	NA	40.4	NA	41.7	NA	34.8	NA	110.2	NA	26	26.4	NA	NA	26.2	NA
63634	1	20	NA	NA	NA	NA	107.9	NA	17.2	3	NA	NA	23.5	NA	18	NA	54.9	NA	NA	NA	NA	NA	NA	NA
63635	4	NA	1	NA	NA	NA	NA	1	NA	NA	NA	1	NA	1	NA	1	NA	1	NA	NA	NA	NA	NA	1
63636	1	61.1	NA	NA	NA	NA	174.8	NA	20	2	41.4	NA	40	NA	27.5	NA	70.5	NA	17.6	17.6	NA	NA	17.6	NA
63637	1	35.1	NA	NA	NA	NA	129.4	NA	21	4	NA	NA	27.1	NA	23.5	NA	72.3	NA	NA	NA	NA	NA	NA	NA
63638	1	110	NA	NA	NA	NA	177.3	NA	35	NA	36.5	NA	40.7	NA	37.2	NA	116	NA	23.5	23.5	NA	NA	23.5	NA
63639	1	90.6	NA	NA	NA	NA	172.2	NA	30.6	NA	41.9	NA	36.3	NA	36.1	NA	106.8	NA	25	25.1	NA	NA	25.1	NA
63640	1	6.4	NA	59.7	NA	40.3	NA	NA	NA	NA	NA	NA	NA	NA	NA	NA	NA	NA	NA	NA	NA	NA	NA	NA
63641	1	81.4	NA	NA	NA	NA	159.4	NA	32	4	38.4	NA	35.7	NA	34.2	NA	109.3	NA	24.5	24.7	NA	NA	24.6	NA
63642	1	81.5	NA	NA	NA	NA	167.9	NA	28.9	NA	40.1	NA	37.2	NA	38.5	NA	96.6	NA	23.6	23.8	NA	NA	23.7	NA
63643	1	100.2	NA	NA	NA	NA	176.9	NA	32	4	45.2	NA	39.1	NA	37	NA	113.4	NA	21	20.9	NA	NA	21	NA
63644	1	13.4	NA	91.4	NA	NA	91.2	NA	16.1	2	NA	NA	18.2	NA	15.3	NA	49.2	NA	NA	NA	NA	NA	NA	NA
63645	1	83.8	NA	NA	NA	NA	186.5	NA	24.1	3	44.5	NA	41	NA	31.9	NA	85.4	NA	19.2	19	NA	NA	19.1	NA
63647	3	12.1	3	90.7	NA	NA	89.7	NA	15	2	NA	NA	NA	1	NA	1	NA	1	NA	NA	NA	NA	NA	NA
63648	1	122.1	NA	NA	NA	NA	164.6	NA	45.1	NA	38.6	NA	36.5	NA	43.8	NA	125.3	NA	29.1	29.2	NA	NA	29.2	NA
63649	1	10.7	NA	80.8	NA	NA	NA	NA	NA	NA	NA	NA	18	NA	14.3	NA	NA	NA	NA	NA	NA	NA	NA	NA
63650	2	73	3	NA	NA	NA	158.1	NA	29.2	NA	NA	1	NA	1	NA	1	NA	1	NA	NA	NA	NA	NA	1
63651	1	69.4	NA	NA	NA	NA	150.5	NA	30.6	NA	33.2	NA	32	NA	31.9	NA	106.6	NA	24.3	24	NA	NA	24.2	NA
63652	1	47.7	NA	NA	NA	NA	161.5	NA	18.3	NA	41.5	NA	33.1	NA	25.3	NA	65.3	NA	15.7	15.5	NA	NA	15.6	NA
63653	1	77	NA	NA	NA	NA	157.8	NA	30.9	3	37.8	NA	35.4	NA	32.6	NA	94.5	NA	21.8	22	NA	NA	21.9	NA
63654	1	41.4	NA	NA	NA	NA	134	NA	23.1	3	33.5	NA	29	NA	25.3	NA	79.9	NA	17.6	17.6	NA	NA	17.6	NA
63655	1	61.5	NA	NA	NA	NA	164.8	NA	22.6	2	37.2	NA	35.5	NA	27.8	NA	77.8	NA	16.8	16.9	NA	NA	16.9	NA
63656	1	92.5	NA	NA	NA	NA	169.7	NA	32.1	4	41.2	NA	39.8	NA	34.6	NA	102.3	NA	21.9	21.9	NA	NA	21.9	NA
63657	1	88.3	NA	NA	NA	NA	176.7	NA	28.3	NA	44.8	NA	43	NA	34.7	NA	103.5	NA	24	24.2	NA	NA	24.1	NA
63658	1	33.1	NA	NA	NA	NA	138	NA	17.4	2	31.2	NA	28.5	NA	20.8	NA	63.7	NA	14.4	14.4	NA	NA	14.4	NA
63659	3	80.8	NA	NA	NA	NA	164.9	NA	29.7	NA	38.2	NA	35	NA	31	NA	111	NA	NA	NA	NA	NA	NA	1
63660	1	66.8	NA	NA	NA	NA	160.4	NA	26	4	40.7	NA	34.6	NA	29.8	NA	86.8	NA	19.3	19	NA	NA	19.2	NA
63661	1	75.9	NA	NA	NA	NA	170.3	NA	26.2	NA	40	NA	37.5	NA	31.5	NA	97.1	NA	21.6	21.5	NA	NA	21.6	NA
63662	1	91.9	NA	NA	NA	NA	177	NA	29.3	NA	37.7	NA	41.2	NA	35.8	NA	109	NA	24.9	25.1	NA	NA	25	2
63663	1	64.3	NA	NA	NA	NA	149.5	NA	28.8	NA	32	NA	32.5	NA	31.6	NA	88.1	NA	19	19.4	NA	NA	19.2	NA
63664	1	84.5	NA	NA	NA	NA	175.9	NA	27.3	NA	40.7	NA	38	NA	35.1	NA	98	NA	22.7	22.6	NA	NA	22.7	NA
63665	1	82.7	NA	NA	NA	NA	167.2	NA	29.6	NA	36.5	NA	34	NA	30	NA	102.4	NA	24	23.9	NA	NA	24	NA
63666	1	76.3	NA	NA	NA	NA	160.1	NA	29.8	NA	38	NA	36.2	NA	31	NA	105.5	NA	24.4	24.8	NA	NA	24.6	NA
63667	1	14	NA	94.7	NA	NA	95.5	NA	15.4	2	NA	NA	19.7	NA	17	NA	45.1	NA	NA	NA	NA	NA	NA	NA
63668	1	29.2	NA	NA	NA	NA	112	NA	23.3	4	NA	NA	23	NA	23.3	NA	70.7	NA	NA	NA	NA	NA	NA	NA
63669	1	95.5	NA	NA	NA	NA	178.2	NA	30.1	NA	44.2	NA	40.5	NA	35	NA	99.8	NA	22.5	22.4	NA	NA	22.5	NA
63670	1	26.2	NA	NA	NA	NA	134.8	NA	14.4	2	31.1	NA	27.8	NA	18.3	NA	54.6	NA	12.8	12	12	11.8	11.9	4
63672	1	50.7	NA	NA	NA	NA	141.1	NA	25.5	4	32.8	NA	30.2	NA	28	NA	86.5	NA	18.6	18.8	NA	NA	18.7	NA
63673	1	113.5	NA	NA	NA	NA	186.3	NA	32.7	NA	40.5	NA	42.9	NA	37	NA	112.6	NA	25.3	25.3	NA	NA	25.3	NA
63674	1	18.3	NA	NA	NA	NA	112.5	NA	14.5	2	NA	NA	23.9	NA	16.9	NA	50.9	NA	NA	NA	NA	NA	NA	NA
63675	1	33.1	NA	NA	NA	NA	147.4	NA	15.2	1	35.1	NA	31.1	NA	20.2	NA	58.3	NA	12.1	12.1	NA	NA	12.1	NA
63676	3	17.2	3	101.8	NA	NA	101.6	NA	16.7	2	NA	NA	NA	1	NA	1	NA	1	NA	NA	NA	NA	NA	NA
63677	1	14.4	NA	88.9	NA	NA	89.3	NA	18.1	3	NA	NA	18.2	NA	17.1	NA	47	NA	NA	NA	NA	NA	NA	NA
63678	1	80.7	NA	NA	NA	NA	163.1	NA	30.3	NA	36.6	NA	38.2	NA	32.6	NA	95.5	NA	21.8	21.8	NA	NA	21.8	NA
63679	1	9.4	NA	75.7	NA	NA	NA	NA	NA	NA	NA	NA	15.2	NA	14.2	NA	NA	NA	NA	NA	NA	NA	NA	NA
63680	1	76.5	NA	NA	NA	NA	165.8	NA	27.8	NA	36.1	NA	33.7	NA	33	NA	97.1	NA	24	24	NA	NA	24	NA
63681	2	18.6	3	NA	NA	NA	111.7	NA	14.9	2	NA	NA	NA	1	NA	1	NA	1	NA	NA	NA	NA	NA	NA
63682	1	65.4	NA	NA	NA	NA	179.6	NA	20.3	2	42.5	NA	36.5	NA	27.7	NA	78	NA	17.2	17.3	NA	NA	17.3	NA
63683	1	101.4	NA	NA	NA	NA	183.8	NA	30	NA	44.3	NA	40.9	NA	34.6	NA	108	NA	23.2	23.2	NA	NA	23.2	NA
63684	1	80.2	NA	NA	NA	NA	166.9	NA	28.8	NA	40.1	NA	36	NA	31.7	NA	99.8	NA	25.4	24.9	NA	NA	25.2	NA
63685	1	60.5	NA	NA	NA	NA	151.7	NA	26.3	NA	32.4	NA	32.4	NA	28.9	NA	87.3	NA	20	19.7	NA	NA	19.9	NA
63686	1	55	NA	NA	NA	NA	146.3	NA	25.7	NA	34.3	NA	31.2	NA	27.3	NA	78.4	NA	17.9	18	NA	NA	18	NA
63687	1	66.2	NA	NA	NA	NA	170.7	NA	22.7	NA	40.8	NA	38.8	NA	31.5	NA	88.8	NA	22.5	22.2	NA	NA	22.4	NA
63688	1	14.2	NA	92.2	NA	NA	90.2	NA	17.5	2	NA	NA	19	NA	16.5	NA	50.2	NA	NA	NA	NA	NA	NA	NA
63689	1	71.3	NA	NA	NA	NA	164.4	NA	26.4	NA	35.4	NA	36	NA	30.1	NA	102.3	NA	24.3	24.2	NA	NA	24.3	NA
63690	1	70.9	NA	NA	NA	NA	178.7	NA	22.2	NA	43.2	NA	38.8	NA	32.9	NA	82.9	NA	19.1	19.1	NA	NA	19.1	NA
63691	1	90.1	NA	NA	NA	NA	168.8	NA	31.6	NA	39	NA	37.7	NA	35.6	NA	107.8	NA	24.4	24.1	NA	NA	24.3	NA
63692	1	63.7	NA	NA	NA	NA	160	NA	24.9	NA	41	NA	35.8	NA	29.8	NA	78.1	NA	18.4	18.5	NA	NA	18.5	NA
63693	1	50.5	NA	NA	NA	NA	151.4	NA	22	3	33.5	NA	34	NA	25.7	NA	78.2	NA	16.7	16.7	NA	NA	16.7	NA
63696	2	51.2	3	NA	NA	NA	169.2	NA	17.9	2	NA	1	NA	1	NA	1	NA	1	NA	NA	NA	NA	NA	1
63697	1	98.1	NA	NA	NA	NA	190.5	NA	27	NA	45.7	NA	42	NA	39.9	NA	92.1	NA	20.7	20.8	NA	NA	20.8	NA
63698	1	105	NA	NA	NA	NA	177.1	NA	33.5	NA	40.7	NA	42	NA	36.8	NA	114	NA	24.9	25	NA	NA	25	NA
63699	1	67.7	NA	NA	NA	NA	164.8	NA	24.9	NA	39	NA	36.1	NA	29.4	NA	82.5	NA	20.3	19.9	NA	NA	20.1	NA
63700	1	103.5	NA	NA	NA	NA	180	NA	31.9	NA	43	NA	42.2	NA	40.3	NA	109	NA	26.3	26.3	NA	NA	26.3	NA
63701	1	74.6	NA	NA	NA	NA	170.3	NA	25.7	NA	38.8	NA	37.6	NA	30.1	NA	89.4	NA	21.6	21.2	NA	NA	21.4	NA
63702	1	49.1	NA	NA	NA	NA	148.1	NA	22.4	3	33.7	NA	33	NA	26.5	NA	80	NA	17.7	17.7	NA	NA	17.7	NA
63703	1	11.3	NA	82.9	NA	NA	82.8	NA	16.5	2	NA	NA	16.2	NA	14.7	NA	48.9	NA	NA	NA	NA	NA	NA	NA
63704	3	57	NA	NA	NA	NA	NA	1	NA	NA	34.5	NA	33.8	NA	28	NA	81.1	NA	NA	NA	NA	NA	NA	1
63705	1	35.1	NA	NA	NA	NA	126.5	NA	21.9	4	28.4	NA	28.2	NA	23.5	NA	70.8	NA	14.9	14.8	NA	NA	14.9	NA
63706	1	35.5	NA	NA	NA	NA	150.5	NA	15.7	2	36	NA	30.1	NA	19.8	NA	62	NA	13.7	13.9	NA	NA	13.8	NA
63707	1	58.3	NA	NA	NA	NA	158.1	NA	23.3	NA	37	NA	35	NA	27	NA	87.9	NA	19.7	19.5	NA	NA	19.6	NA
63708	1	85.9	NA	NA	NA	NA	166.7	NA	30.9	NA	36	NA	36.8	NA	32.3	NA	109.6	NA	26.4	26.6	NA	NA	26.5	NA
63709	1	85.7	NA	NA	NA	NA	154	NA	36.1	4	41.6	NA	34.5	NA	36.5	NA	103.4	NA	25.1	25.2	NA	NA	25.2	NA
63710	2	116.3	3	NA	NA	NA	179.4	NA	36.1	NA	NA	1	NA	1	NA	1	NA	1	NA	NA	NA	NA	NA	1
63712	1	12.7	NA	85.5	NA	NA	83.7	NA	18.1	3	NA	NA	17.5	NA	15.5	NA	47.1	NA	NA	NA	NA	NA	NA	NA
63713	1	83.1	NA	NA	NA	NA	177.6	NA	26.3	NA	41.4	NA	37.1	NA	31.1	NA	100.5	NA	22.1	22.4	NA	NA	22.3	NA
63714	1	107.3	NA	NA	NA	NA	171.1	NA	36.7	NA	38.3	NA	41	NA	36.5	NA	128.2	NA	31.2	31.2	NA	NA	31.2	NA
63715	1	65	NA	NA	NA	NA	139.8	NA	33.3	4	34.7	NA	32.8	NA	34.7	NA	92.7	NA	23.4	23.8	NA	NA	23.6	NA
63716	1	14	NA	94.9	NA	NA	94.1	NA	15.8	2	NA	NA	19.5	NA	15.8	NA	49.2	NA	NA	NA	NA	NA	NA	NA
63717	1	64.6	NA	NA	NA	NA	158.7	NA	25.6	NA	38.5	NA	35.2	NA	30.2	NA	96.2	NA	22	22.2	NA	NA	22.1	NA
63718	1	64.5	NA	NA	NA	NA	153.9	NA	27.2	NA	34.8	NA	33.8	NA	32	NA	79.1	NA	18.9	19.1	NA	NA	19	NA
63719	1	58.4	NA	NA	NA	NA	173.9	NA	19.3	NA	42	NA	36.4	NA	26.8	NA	72.9	NA	16.3	16.3	NA	NA	16.3	NA
63720	1	18.6	NA	NA	NA	NA	107.8	NA	16	2	NA	NA	21.9	NA	16.5	NA	52	NA	NA	NA	NA	NA	NA	NA
63721	1	51.6	NA	NA	NA	NA	168.1	NA	18.3	NA	41.5	NA	36.5	NA	24.8	NA	73	NA	14.4	14.6	NA	NA	14.5	NA
63723	1	76.7	NA	NA	NA	NA	154.6	NA	32.1	NA	31.6	NA	35.7	NA	35.4	NA	101.8	NA	25	24.9	NA	NA	25	NA
63724	1	82	NA	NA	NA	NA	171.5	NA	27.9	NA	41.1	NA	38.6	NA	35.2	NA	100	NA	21.3	21.2	NA	NA	21.3	NA
63725	1	19.4	NA	NA	NA	NA	113.4	NA	15.1	2	NA	NA	23.7	NA	16.2	NA	54.5	NA	NA	NA	NA	NA	NA	NA
63726	1	62.8	NA	NA	NA	NA	154.2	NA	26.4	4	37.7	NA	32.2	NA	29.7	NA	93.3	NA	21.3	21.9	22.2	21.7	21.9	NA
63727	1	16.1	NA	NA	NA	NA	102.9	NA	15.2	2	NA	NA	21.2	NA	16.3	NA	49.7	NA	NA	NA	NA	NA	NA	NA
63728	1	40.6	NA	NA	NA	NA	153.9	NA	17.1	2	38.6	NA	32.9	NA	22.3	NA	66	NA	15.2	14.9	NA	NA	15.1	NA
63729	1	86	NA	NA	NA	NA	167.8	NA	30.5	NA	40.2	NA	37	NA	35.8	NA	108.1	NA	27.1	27.4	NA	NA	27.3	NA
63730	1	62.5	NA	NA	NA	NA	170.2	NA	21.6	2	41.1	NA	36.8	NA	28.3	NA	71	NA	15	15	NA	NA	15	NA
63731	2	78	NA	NA	NA	NA	164.2	NA	28.9	NA	NA	1	NA	1	NA	1	NA	1	NA	NA	NA	NA	NA	1
63732	1	77.8	NA	NA	NA	NA	173.4	NA	25.9	NA	41.5	NA	38.5	NA	31.3	NA	93	NA	22.4	22.6	NA	NA	22.5	NA
63733	1	81.3	NA	NA	NA	NA	154.6	NA	34	NA	32.9	NA	38.7	NA	33.7	NA	107.9	NA	26.8	26.8	NA	NA	26.8	NA
63734	1	102.1	NA	NA	NA	NA	181.1	NA	31.1	NA	41.9	NA	42.6	NA	33.5	NA	114.1	NA	23.8	23.9	NA	NA	23.9	NA
63735	2	74.8	3	NA	NA	NA	176.9	NA	23.9	NA	NA	1	NA	1	NA	1	NA	1	NA	NA	NA	NA	NA	1
63736	1	113.3	NA	NA	NA	NA	175.8	NA	36.7	NA	43	NA	39.8	NA	40.3	NA	116.1	NA	29.3	29.6	NA	NA	29.5	NA
63737	1	32.3	NA	NA	NA	NA	137.4	NA	17.1	2	30.5	NA	29.5	NA	20	NA	59.4	NA	14.5	14.5	NA	NA	14.5	NA
63738	1	76.3	NA	NA	NA	NA	177.4	NA	24.2	NA	42.6	NA	39	NA	32.5	NA	83.5	NA	20.4	20.1	NA	NA	20.3	NA
63739	1	50.2	NA	NA	NA	NA	156.8	NA	20.4	NA	38.3	NA	34.2	NA	26.3	NA	81.5	NA	17	16.9	NA	NA	17	NA
63740	1	27.1	NA	NA	NA	NA	132.8	NA	15.4	2	31.2	NA	27.8	NA	17.7	NA	58.7	NA	13.5	13.2	NA	NA	13.4	NA
63741	1	79.6	NA	NA	NA	NA	176.1	NA	25.7	NA	37.7	NA	38.4	NA	31.7	NA	101	NA	23	23.3	NA	NA	23.2	NA
63742	1	60.5	NA	NA	NA	NA	143.7	NA	29.3	NA	34	NA	29.8	NA	28	NA	90.8	NA	19	19.2	NA	NA	19.1	NA
63743	1	48.7	NA	NA	NA	NA	133.9	NA	27.2	4	31.7	NA	27.8	NA	27.5	NA	77.7	NA	19.3	18.9	NA	NA	19.1	NA
63744	1	57.9	NA	NA	NA	NA	162.2	NA	22	NA	35.5	NA	36.5	NA	29.2	NA	82.4	NA	16.7	16.4	NA	NA	16.6	NA
63745	1	8.8	NA	67	NA	44.3	NA	NA	NA	NA	NA	NA	12.6	NA	16.6	NA	NA	NA	NA	NA	NA	NA	NA	NA
63746	1	72.1	NA	NA	NA	NA	168.9	NA	25.3	NA	43	NA	42.5	NA	34.5	NA	81.2	NA	19.4	19.2	NA	NA	19.3	NA
63747	1	17.9	NA	NA	NA	NA	102.8	NA	16.9	3	NA	NA	20.2	NA	17.2	NA	52	NA	NA	NA	NA	NA	NA	NA
63748	1	48.3	NA	NA	NA	NA	159.6	NA	19	2	38.2	NA	33.2	NA	24	NA	70.6	NA	17.6	17.7	NA	NA	17.7	NA
63749	1	55.5	NA	NA	NA	NA	162.5	NA	21	NA	35.1	NA	34.4	NA	26.7	NA	72.6	NA	15.2	14.5	14.8	15.2	15.1	NA
63750	1	68.6	NA	NA	NA	NA	156.4	NA	28	NA	40.8	NA	33.6	NA	30.6	NA	85.2	NA	20.1	20.2	NA	NA	20.2	NA
63751	1	17.2	NA	NA	NA	NA	109.7	NA	14.3	2	NA	NA	22.2	NA	16.1	NA	49	NA	NA	NA	NA	NA	NA	NA
63752	1	79.6	NA	NA	NA	NA	171.2	NA	27.2	NA	38.1	NA	40.1	NA	32	NA	99.7	NA	24.1	24.4	NA	NA	24.3	NA
63753	1	71	NA	NA	NA	NA	165.4	NA	26	NA	35	NA	35.5	NA	33.9	NA	90	NA	18.5	18.2	NA	NA	18.4	NA
63754	1	74.5	NA	NA	NA	NA	167	NA	26.7	NA	39.7	NA	36.6	NA	33	NA	96	NA	19.5	19.3	NA	NA	19.4	NA
63755	1	13.7	NA	91.2	NA	NA	91.2	NA	16.5	2	NA	NA	17.7	NA	15.9	NA	50	NA	NA	NA	NA	NA	NA	NA
63756	1	14.4	NA	95	NA	NA	94	NA	16.3	2	NA	NA	20	NA	15.7	NA	47	NA	NA	NA	NA	NA	NA	NA
63757	1	30.9	NA	NA	NA	NA	121	NA	21.1	4	NA	NA	26	NA	23	NA	66.6	NA	NA	NA	NA	NA	NA	NA
63758	1	81.6	NA	NA	NA	NA	180.3	NA	25.1	NA	42	NA	41	NA	33.5	NA	95.4	NA	21.4	21.4	NA	NA	21.4	NA
63759	1	79.3	NA	NA	NA	NA	190.9	NA	21.8	NA	43	NA	39.8	NA	27.4	NA	86	NA	18.6	18.8	NA	NA	18.7	NA
63760	1	55.2	NA	NA	NA	NA	179.2	NA	17.2	1	42.4	NA	38.4	NA	24.3	NA	64.8	NA	15	14.9	NA	NA	15	NA
63761	1	62.6	NA	NA	NA	NA	168.8	NA	22	NA	39.2	NA	37	NA	26.4	NA	82.7	NA	17.8	18	NA	NA	17.9	NA
63762	1	92.2	NA	NA	NA	NA	180.4	NA	28.3	NA	41.2	NA	40	NA	34.9	NA	97.2	NA	21.6	21.7	NA	NA	21.7	NA
63763	1	84.2	NA	NA	NA	NA	163.7	NA	31.4	4	39.2	NA	38	NA	36.2	NA	92.6	NA	23.7	23.4	NA	NA	23.6	NA
63764	1	46	NA	NA	NA	NA	165	NA	16.9	2	37.1	NA	34.3	NA	21.2	NA	69.1	NA	15.7	15.3	NA	NA	15.5	NA
63765	1	67.6	NA	NA	NA	NA	168.6	3	23.8	NA	46.4	NA	39.4	NA	23.8	NA	89.4	NA	20.8	20.4	NA	NA	20.6	NA
63766	1	79.8	NA	NA	NA	NA	170.8	NA	27.4	NA	37.4	NA	38.8	NA	31.5	NA	94.1	NA	21.4	21.5	NA	NA	21.5	NA
63767	1	90.2	NA	NA	NA	NA	155.5	NA	37.3	NA	33.7	NA	33.9	NA	35.7	NA	116.8	NA	28	27.6	NA	NA	27.8	NA
63768	1	69.2	NA	NA	NA	NA	166.5	NA	25	NA	37.3	NA	36.6	NA	30.4	NA	96.1	NA	20.6	20.7	NA	NA	20.7	NA
63769	1	81.7	NA	NA	NA	NA	163.7	NA	30.5	NA	37.4	NA	35.3	NA	34.8	NA	97.1	NA	22.3	22.4	NA	NA	22.4	NA
63770	1	46.4	NA	NA	NA	NA	149.1	NA	20.9	2	35.1	NA	33	NA	24.1	NA	69.4	NA	16	16	NA	NA	16	NA
63771	1	119.1	NA	NA	NA	NA	172.7	NA	39.9	NA	39.8	NA	38	NA	41.7	NA	122.7	NA	31.1	30.9	NA	NA	31	NA
63772	1	98.2	NA	NA	NA	NA	183.9	NA	29	NA	46.9	NA	41.5	NA	34.7	NA	109.8	NA	23.3	23.1	NA	NA	23.2	NA
63773	1	100.5	NA	NA	NA	NA	172.9	NA	33.6	NA	37.7	NA	38.7	NA	36.8	NA	114.7	NA	27	27.1	NA	NA	27.1	NA
63774	1	29.3	NA	NA	NA	NA	136.2	NA	15.8	2	31	NA	28	NA	18.5	NA	59	NA	13.4	13	NA	NA	13.2	NA
63775	1	13.7	NA	84	NA	NA	NA	NA	NA	NA	NA	NA	17.5	NA	17.7	NA	NA	NA	NA	NA	NA	NA	NA	NA
63776	1	25	NA	NA	NA	NA	127.1	NA	15.5	2	NA	NA	25.9	NA	19.4	NA	54.5	NA	NA	NA	NA	NA	NA	NA
63777	1	84.9	NA	NA	NA	NA	159.1	NA	33.5	NA	37.2	NA	36.6	NA	33.3	NA	98.7	NA	22.8	22.9	NA	NA	22.9	NA
63778	1	54	NA	NA	NA	NA	168.1	NA	19.1	2	40.9	NA	36.6	NA	25	NA	70	NA	15.7	16	NA	NA	15.9	NA
63779	1	17.9	NA	NA	NA	NA	109.7	NA	14.9	2	NA	NA	21.2	NA	17.4	NA	48.2	NA	NA	NA	NA	NA	NA	NA
63780	1	66.7	NA	NA	NA	NA	156.9	NA	27.1	NA	37	NA	35.7	NA	31.5	NA	88.7	NA	18.9	18.9	NA	NA	18.9	NA
63781	1	72.7	NA	NA	NA	NA	154.6	NA	30.4	NA	32.5	NA	32.8	NA	30	NA	104.2	NA	23.4	23.4	NA	NA	23.4	NA
63782	1	11.2	NA	83.7	NA	NA	NA	NA	NA	NA	NA	NA	16.4	NA	15.3	NA	NA	NA	NA	NA	NA	NA	NA	NA
63783	1	38	NA	NA	NA	NA	144.4	NA	18.2	2	36	NA	31.5	NA	20.5	NA	65.1	NA	15.2	15.3	NA	NA	15.3	NA
63784	1	65	NA	NA	NA	NA	166.9	NA	23.3	NA	37.9	NA	36.4	NA	27.3	NA	91.3	NA	21	20.7	NA	NA	20.9	NA
63786	2	28.6	3	NA	NA	NA	128.8	NA	17.2	2	NA	1	NA	1	NA	1	NA	1	NA	NA	NA	NA	NA	1
63787	1	63.9	NA	NA	NA	NA	178.9	NA	20	NA	40.8	NA	38.7	NA	27.4	NA	80.7	NA	18.6	18.4	NA	NA	18.5	NA
63788	2	49.3	3	NA	NA	NA	164.5	NA	18.2	NA	NA	1	NA	1	NA	1	NA	1	NA	NA	NA	NA	NA	1
63790	1	38.5	NA	NA	NA	NA	141.5	NA	19.2	2	32	NA	30.2	NA	24.6	NA	75.7	NA	15.8	15.8	NA	NA	15.8	NA
63791	1	8.8	NA	73.8	NA	NA	NA	NA	NA	NA	NA	NA	15.5	NA	14.8	NA	NA	NA	NA	NA	NA	NA	NA	NA
63792	3	18	NA	NA	1	NA	102.1	NA	17.3	3	NA	NA	21	NA	18.9	NA	52.1	NA	NA	NA	NA	NA	NA	NA
63793	1	57.9	NA	NA	NA	NA	149.7	NA	25.8	NA	34.7	NA	31.8	NA	30	NA	89	NA	20.5	20.4	NA	NA	20.5	NA
63794	1	15.5	NA	NA	NA	NA	102.4	NA	14.8	2	NA	NA	20.7	NA	15.5	NA	49.3	NA	NA	NA	NA	NA	NA	NA
63795	3	80.9	NA	NA	NA	NA	175.2	NA	26.4	NA	41.5	NA	40.8	NA	33.9	NA	98.5	NA	NA	NA	NA	NA	NA	1
63796	1	51.7	NA	NA	NA	NA	155.4	NA	21.4	NA	34	NA	35.3	NA	27.7	NA	78.5	NA	17.9	17.9	NA	NA	17.9	NA
63797	1	54	NA	NA	NA	NA	152.7	NA	23.2	3	37.2	NA	33.3	NA	28.4	NA	81.3	NA	17.8	17.9	NA	NA	17.9	NA
63798	3	11.4	3	86	NA	NA	86	NA	15.4	2	NA	NA	NA	1	NA	1	NA	1	NA	NA	NA	NA	NA	NA
63799	1	65.6	NA	NA	NA	NA	155.4	NA	27.2	NA	34.2	NA	34	NA	31.7	NA	93.2	NA	21.7	22.4	22.4	22.3	22.4	5
63800	1	14.3	NA	94.4	NA	NA	94.2	NA	16.1	2	NA	NA	19.6	NA	16.8	NA	50.4	NA	NA	NA	NA	NA	NA	NA
63801	1	60.2	NA	NA	NA	NA	162.1	NA	22.9	NA	36.8	NA	37	NA	25.9	NA	84.8	NA	23	23.6	22.9	23.3	23.1	NA
63802	1	109	NA	NA	NA	NA	176.7	NA	34.9	NA	42.5	NA	39.4	NA	38.7	NA	117	NA	26.5	26.8	NA	NA	26.7	NA
63803	1	56.8	NA	NA	NA	NA	155.4	NA	23.5	NA	36	NA	35	NA	27.9	NA	85.7	NA	16.8	17	NA	NA	16.9	NA
63804	1	136.1	NA	NA	NA	NA	182.1	NA	41	NA	44.8	NA	44.1	NA	43.8	NA	125.9	NA	31.3	32.5	32.5	31	32.1	NA
63805	1	107.8	NA	NA	NA	NA	161.8	NA	41.2	NA	35	NA	36.4	NA	44	NA	125	NA	30	30	NA	NA	30	NA
63806	1	85.7	NA	NA	NA	NA	168.5	NA	30.2	NA	34.7	NA	38.6	NA	36.3	NA	108.3	NA	25.4	25.5	NA	NA	25.5	NA
63807	1	82.8	NA	NA	NA	NA	176.9	NA	26.5	NA	41.7	NA	38.6	NA	34.2	NA	90.8	NA	22.8	22.6	NA	NA	22.7	NA
63809	1	26.1	NA	NA	NA	NA	135.8	NA	14.2	1	35.7	NA	29.2	NA	18	NA	55.5	NA	11.4	11.4	NA	NA	11.4	NA
63810	1	56.8	NA	NA	NA	NA	173.1	NA	19	2	41.2	NA	33.4	NA	23	NA	70.5	NA	16.8	16.7	NA	NA	16.8	NA
63812	1	117.3	NA	NA	NA	NA	153.1	NA	50	NA	37.8	NA	37.4	NA	47.6	NA	130.2	NA	31.6	31.4	NA	NA	31.5	NA
63813	1	67.6	NA	NA	NA	NA	166.7	NA	24.3	NA	39.2	NA	37.2	NA	29.8	NA	94.9	NA	21.7	21.9	NA	NA	21.8	NA
63814	1	60.3	NA	NA	NA	NA	176.9	NA	19.3	2	43.3	NA	38.8	NA	24.8	NA	74	NA	15.5	15.1	NA	NA	15.3	NA
63815	1	26	NA	NA	NA	NA	131.1	NA	15.1	2	29.5	NA	26.9	NA	17.6	NA	56.3	NA	13.9	14	NA	NA	14	NA
63816	1	16	NA	NA	NA	NA	111.1	NA	13	1	NA	NA	23.8	NA	15.2	NA	47.7	NA	NA	NA	NA	NA	NA	NA
63817	1	57.3	NA	NA	NA	NA	159.1	NA	22.6	NA	39.5	NA	33.5	NA	25.8	NA	73	NA	16	16	NA	NA	16	NA
63818	1	97.9	NA	NA	NA	NA	167.8	NA	34.8	NA	41.4	NA	39	NA	36.5	NA	114.6	NA	26	26.2	NA	NA	26.1	NA
63819	1	9.8	NA	72.9	NA	NA	NA	NA	NA	NA	NA	NA	15	NA	16.3	NA	NA	NA	NA	NA	NA	NA	NA	NA
63820	1	72	NA	NA	NA	NA	163.2	NA	27	NA	37	NA	37.6	NA	33.5	NA	96.8	NA	23.2	23.3	NA	NA	23.3	NA
63821	1	15.3	NA	NA	NA	NA	105.7	NA	13.7	1	NA	NA	21.4	NA	15.2	NA	49.5	NA	NA	NA	NA	NA	NA	NA
63822	1	48.7	NA	NA	NA	NA	162.8	NA	18.4	2	36.6	NA	33	NA	24.6	NA	65.1	NA	15.1	15	NA	NA	15.1	NA
63823	1	73.5	NA	NA	NA	NA	185.6	NA	21.3	NA	43.8	NA	40	NA	28.9	NA	78.5	NA	18.9	19.5	19.5	19.4	19.5	NA
63825	1	83.4	NA	NA	NA	NA	185	NA	24.4	NA	44	NA	40	NA	34.5	NA	90.4	NA	21	21	NA	NA	21	NA
63827	1	88	NA	NA	NA	NA	148.6	NA	39.9	NA	33.2	NA	37	NA	43.7	NA	118.4	NA	28	28.3	NA	NA	28.2	NA
63828	1	66.5	NA	NA	NA	NA	159.5	NA	26.1	NA	37.4	NA	35.9	NA	35	NA	88.7	NA	19	18.9	NA	NA	19	NA
63829	1	50.1	NA	NA	NA	NA	163.6	NA	18.7	NA	36.7	NA	34	NA	23	NA	72	NA	16.3	16.2	NA	NA	16.3	NA
63830	1	57.8	NA	NA	NA	NA	150.4	NA	25.6	NA	34.2	NA	31.5	NA	27.5	NA	82.8	NA	19.4	19.4	NA	NA	19.4	NA
63831	1	78.2	NA	NA	NA	NA	160.4	NA	30.4	NA	40.5	NA	36	NA	31	NA	100.4	NA	23	23.2	NA	NA	23.1	NA
63832	1	112.2	NA	NA	NA	NA	180.5	NA	34.4	NA	42.8	NA	42	NA	36.8	NA	114.9	NA	28.4	28.8	NA	NA	28.6	NA
63833	1	29.9	NA	NA	NA	NA	135.4	NA	16.3	2	31	NA	28.8	NA	19.2	NA	57.1	NA	13.8	14.2	NA	NA	14	NA
63834	1	127.4	NA	NA	NA	NA	159.5	NA	50.1	NA	35	NA	37.2	NA	46	NA	132	NA	31.8	32	NA	NA	31.9	NA
63835	2	68.8	3	NA	NA	NA	167.4	3	24.6	NA	NA	1	NA	1	NA	1	NA	1	NA	NA	NA	NA	NA	1
63836	1	82.7	NA	NA	NA	NA	169.2	NA	28.9	4	43.5	NA	36.5	NA	33.8	NA	86.9	NA	19	19.2	NA	NA	19.1	NA
63837	1	107.9	NA	NA	NA	NA	164.9	NA	39.7	NA	32.2	NA	39.2	NA	42.8	NA	121.6	NA	30.2	29.9	NA	NA	30.1	NA
63838	1	85.9	NA	NA	NA	NA	167.1	NA	30.8	NA	38.1	NA	36	NA	34.9	NA	109.7	NA	25	24.8	NA	NA	24.9	NA
63839	1	101.7	NA	NA	NA	NA	177.2	NA	32.4	NA	39	NA	39.8	NA	36.5	NA	112.5	NA	27.4	27.2	NA	NA	27.3	NA
63840	1	67.3	NA	NA	NA	NA	152.6	NA	28.9	4	36.5	NA	31.5	NA	31.1	NA	90.8	NA	22	21.9	NA	NA	22	NA
63841	1	103.2	NA	NA	NA	NA	176.6	NA	33.1	NA	43.2	NA	36.8	NA	36.6	NA	109.8	NA	25.9	28.1	27.9	28.4	28.1	2
63842	1	7.5	NA	64.4	NA	NA	NA	NA	NA	NA	NA	NA	14	NA	13.5	NA	NA	NA	NA	NA	NA	NA	NA	NA
63843	1	77.7	NA	NA	NA	NA	157.4	NA	31.4	4	39.5	NA	35.5	NA	32.2	NA	102.2	NA	22.9	22.3	22.4	22.2	22.3	NA
63844	1	81.9	NA	NA	NA	NA	172	NA	27.7	NA	35.4	NA	38.2	NA	32.3	NA	105.8	NA	26	25.6	NA	NA	25.8	NA
63845	1	90.7	NA	NA	NA	NA	168.6	NA	31.9	NA	37	NA	36.5	NA	35.8	NA	107.1	NA	28	27.8	NA	NA	27.9	NA
63846	1	14.8	NA	102	NA	NA	101.1	NA	14.5	2	NA	NA	19.8	NA	15.5	NA	48.6	NA	NA	NA	NA	NA	NA	NA
63847	1	71.6	NA	NA	NA	NA	159.7	NA	28.1	NA	36.5	NA	36.6	NA	32.3	NA	103	NA	23.4	23.5	NA	NA	23.5	NA
63848	1	90.9	NA	NA	NA	NA	180.3	NA	28	NA	45.5	NA	40.6	NA	38.6	NA	92.6	NA	21.2	21.2	NA	NA	21.2	NA
63849	1	93.2	NA	NA	NA	NA	176.1	NA	30.1	NA	41.5	NA	39.7	NA	36.5	NA	96.3	NA	23.2	22.9	NA	NA	23.1	NA
63850	1	78.6	NA	NA	NA	NA	164.8	NA	28.9	NA	37.3	NA	37	NA	35.6	NA	95.7	NA	20.3	20.3	NA	NA	20.3	NA
63851	1	28.7	NA	NA	NA	NA	130.8	NA	16.8	2	30.7	NA	27.4	NA	20.2	NA	58.5	NA	12.4	12	NA	NA	12.2	NA
63852	1	96.7	NA	NA	NA	NA	173.8	NA	32	NA	42	NA	42	NA	37.4	NA	121.2	NA	26	25.8	NA	NA	25.9	NA
63853	1	50.3	NA	NA	NA	NA	164.9	NA	18.5	NA	36.8	NA	35	NA	22.9	NA	74.5	NA	16.7	16.4	NA	NA	16.6	NA
63854	1	27.7	NA	NA	NA	NA	118.2	NA	19.8	4	NA	NA	22.7	NA	21.7	NA	64	NA	NA	NA	NA	NA	NA	NA
63855	1	24.5	NA	NA	NA	NA	122.6	NA	16.3	2	27.5	NA	25.2	NA	19	NA	57.8	NA	12.8	12.8	NA	NA	12.8	NA
63856	1	55.1	NA	NA	NA	NA	171.5	NA	18.7	NA	41	NA	34.8	NA	23.3	NA	68.5	NA	15.5	15.5	NA	NA	15.5	NA
63858	3	93	NA	NA	NA	NA	154.2	NA	39.1	NA	34.3	NA	34.7	NA	40	NA	106.2	NA	NA	NA	NA	NA	NA	NA
63859	1	102.6	NA	NA	NA	NA	174.9	NA	33.5	NA	41.6	NA	41.8	NA	36.8	NA	115	NA	33	33.1	NA	NA	33.1	NA
63860	1	67	NA	NA	NA	NA	156.8	NA	27.3	NA	38.2	NA	34.2	NA	28.7	NA	90.3	NA	21.3	21	NA	NA	21.2	NA
63861	1	62.6	NA	NA	NA	NA	176.9	NA	20	NA	40	NA	37.7	NA	29.8	NA	79	NA	17.2	17.2	NA	NA	17.2	NA
63862	1	86.5	NA	NA	NA	NA	174.6	3	28.4	NA	38.5	NA	40.8	NA	31.2	NA	108.2	NA	27.8	28.4	28.7	28.5	28.5	NA
63863	1	21.5	NA	NA	NA	NA	116.6	NA	15.8	2	NA	NA	24.5	NA	18.1	NA	55	NA	NA	NA	NA	NA	NA	NA
63864	3	18.3	NA	98	NA	NA	98.2	NA	19	4	NA	NA	19	NA	17.9	NA	NA	1	NA	NA	NA	NA	NA	NA
63865	1	14.5	NA	92.9	NA	NA	92.3	NA	17	2	NA	NA	18	NA	16	NA	48.5	NA	NA	NA	NA	NA	NA	NA
63866	1	5.2	NA	58.6	NA	38.4	NA	NA	NA	NA	NA	NA	12	NA	11.5	NA	NA	NA	NA	NA	NA	NA	NA	NA
63867	1	69.4	NA	NA	NA	NA	162.4	NA	26.3	NA	40.2	NA	35.7	NA	31.2	NA	92.5	NA	21.8	22	NA	NA	21.9	NA
63868	1	81.1	NA	NA	NA	NA	177.4	NA	25.8	NA	42.3	NA	39.4	NA	32.3	NA	106.9	NA	23.5	23.6	NA	NA	23.6	NA
63870	1	51.9	NA	NA	NA	NA	161.8	NA	19.8	2	41	NA	35.6	NA	23.9	NA	72.7	NA	17.8	17.7	NA	NA	17.8	NA
63871	1	91.2	NA	NA	NA	NA	164.7	NA	33.6	NA	37.9	NA	36.8	NA	35.8	NA	115.5	NA	25	24.9	NA	NA	25	NA
63872	1	39	NA	NA	NA	NA	156.8	NA	15.9	1	35.4	NA	33.2	NA	20.5	NA	64.4	NA	13.6	13.6	NA	NA	13.6	4
63873	1	48.7	NA	NA	NA	NA	164	NA	18.1	NA	43.2	NA	37	NA	24.4	NA	72.4	NA	17	17.2	NA	NA	17.1	NA
63874	1	17.6	NA	101.3	NA	NA	100.7	NA	17.4	3	NA	NA	21.4	NA	17.5	NA	50.5	NA	NA	NA	NA	NA	NA	NA
63875	1	104.4	NA	NA	NA	NA	158.4	NA	41.6	NA	38.6	NA	40.5	NA	46.8	NA	109.5	NA	26	26.3	NA	NA	26.2	NA
63876	1	37.9	NA	NA	NA	NA	150.6	NA	16.7	2	36	NA	30.4	NA	22.4	NA	68.5	NA	15	15.1	NA	NA	15.1	NA
63877	1	44	NA	NA	NA	NA	157.5	NA	17.7	NA	40.6	NA	33.9	NA	23	NA	64.7	NA	14.5	14.5	NA	NA	14.5	NA
63878	1	37.9	NA	NA	NA	NA	136.1	NA	20.5	3	31.5	NA	29	NA	24.8	NA	67.6	NA	13.8	13.8	NA	NA	13.8	NA
63879	1	67.2	NA	NA	NA	NA	168.8	NA	23.6	NA	35.9	NA	37	NA	30	NA	99.6	NA	22.5	22.2	NA	NA	22.4	NA
63880	1	44.5	NA	NA	NA	NA	153.2	NA	19	NA	33.9	NA	31.8	NA	22.8	NA	76.8	NA	15.9	16	NA	NA	16	NA
63881	1	54.3	NA	NA	NA	NA	159.9	NA	21.2	NA	38	NA	33.8	NA	25.4	NA	71.7	NA	15.4	15.2	NA	NA	15.3	NA
63882	1	68.7	NA	NA	NA	NA	172.6	NA	23.1	NA	38.9	NA	35.7	NA	29.6	NA	86.6	NA	18.9	19	NA	NA	19	NA
63884	2	67.1	3	NA	NA	NA	170.6	NA	23.1	NA	NA	1	NA	1	NA	1	NA	1	NA	NA	NA	NA	NA	1
63885	1	66.5	NA	NA	NA	NA	179.9	NA	20.5	2	46.8	NA	39.7	NA	28.6	NA	69.3	NA	16.7	16.8	NA	NA	16.8	NA
63886	1	21.4	NA	NA	NA	NA	123.2	NA	14.1	2	NA	NA	25.3	NA	17.7	NA	51.5	NA	NA	NA	NA	NA	NA	NA
63887	1	102.9	NA	NA	NA	NA	160.1	NA	40.1	NA	27.4	NA	35	NA	39.7	NA	127.2	NA	29.9	30.3	NA	NA	30.1	NA
63888	1	113.6	NA	NA	NA	NA	174.5	NA	37.3	NA	42.5	NA	38	NA	39.1	NA	114.7	NA	30.2	30.3	NA	NA	30.3	NA
63889	1	95	NA	NA	NA	NA	185.8	NA	27.5	NA	42.3	NA	39.8	NA	33.3	NA	101.9	NA	24.6	24	24.8	25.2	24.9	NA
63890	1	94.3	NA	NA	NA	NA	156.2	NA	38.7	NA	33.2	NA	36.4	NA	38.5	NA	108.3	NA	29.5	30.5	29.8	30.1	29.8	NA
63891	1	67.8	NA	NA	NA	NA	161.3	NA	26.1	NA	39.2	NA	35	NA	29.3	NA	95.5	NA	22.7	23.2	NA	NA	23	NA
63892	1	41	NA	NA	NA	NA	138.4	NA	21.4	3	34.5	NA	31.1	NA	25.1	NA	67.2	NA	15.5	15.4	NA	NA	15.5	NA
63894	1	106.6	NA	NA	NA	NA	166	NA	38.7	4	42.7	NA	38.2	NA	40.1	NA	118.1	NA	27.1	27	NA	NA	27.1	NA
63895	1	75.5	NA	NA	NA	NA	174.2	NA	24.9	NA	41.9	NA	39.8	NA	34.8	NA	85.3	NA	21.6	19.9	20.1	19.8	19.9	NA
63896	3	29.6	NA	NA	NA	NA	134.1	NA	16.5	2	31.8	NA	29	NA	20.8	NA	NA	1	NA	NA	NA	NA	NA	1
63897	1	52.8	NA	NA	NA	NA	136.5	NA	28.3	4	NA	NA	29.9	NA	29.4	NA	81.3	NA	NA	NA	NA	NA	NA	NA
63898	1	90.2	NA	NA	NA	NA	154	NA	38	NA	35.3	NA	33	NA	38.2	NA	116.5	NA	28.2	28.5	NA	NA	28.4	NA
63899	3	80.5	3	NA	NA	NA	159.6	NA	31.6	NA	NA	1	33	NA	32.5	NA	NA	1	NA	NA	NA	NA	NA	1
63900	2	69.5	3	NA	NA	NA	162.4	NA	26.4	NA	NA	NA	NA	1	NA	1	NA	1	NA	NA	NA	NA	NA	NA
63901	1	52.6	NA	NA	NA	NA	169.7	NA	18.3	2	40.1	NA	37	NA	23.1	NA	68.1	NA	15.5	15.4	NA	NA	15.5	NA
63902	1	100.1	NA	NA	NA	NA	184	NA	29.6	NA	47.2	NA	39.6	NA	37.5	NA	113.3	NA	26.8	27.1	NA	NA	27	NA
63903	1	112.3	NA	NA	NA	NA	182.1	NA	33.9	4	46.3	NA	40.7	NA	38.7	NA	97.7	NA	21.7	21.4	NA	NA	21.6	NA
63904	4	NA	NA	NA	NA	NA	NA	NA	NA	NA	NA	NA	NA	NA	NA	NA	NA	NA	NA	NA	NA	NA	NA	NA
63905	3	53.8	NA	NA	NA	NA	169.2	NA	18.8	NA	38.4	NA	35.2	NA	27.4	NA	NA	NA	14.4	14.4	NA	NA	14.4	NA
63906	1	31.6	NA	NA	NA	NA	131.1	NA	18.4	3	31.4	NA	27.2	NA	21.5	NA	65.1	NA	15.8	16.2	NA	NA	16	NA
63907	1	102.2	NA	NA	NA	NA	174.3	NA	33.6	NA	39.5	NA	38.3	NA	39	NA	110.8	NA	29.8	29.5	NA	NA	29.7	NA
63908	1	90.6	NA	NA	NA	NA	168.6	NA	31.9	NA	39	NA	36.7	NA	36.7	NA	109.3	NA	24.8	24.5	NA	NA	24.7	NA
63909	1	78.1	NA	NA	NA	NA	155.7	NA	32.2	NA	33.7	NA	34.7	NA	36	NA	100.8	NA	23.8	24	NA	NA	23.9	NA
63911	1	85.6	NA	NA	NA	NA	162.2	3	32.5	NA	34.7	NA	38	NA	37	NA	104.6	NA	24.6	24.9	NA	NA	24.8	NA
63912	1	78.2	NA	NA	NA	NA	178.5	NA	24.5	NA	47.8	NA	39	NA	29.4	NA	83	NA	17.8	17.5	NA	NA	17.7	NA
63913	1	79	NA	NA	NA	NA	169.7	NA	27.4	3	40	NA	38	NA	34.9	NA	92.2	NA	22.8	22.8	NA	NA	22.8	NA
63914	1	25.7	NA	NA	NA	NA	131.9	NA	14.8	2	NA	NA	26	NA	18.1	NA	57	NA	NA	NA	NA	NA	NA	NA
63915	1	105.3	NA	NA	NA	NA	169.5	NA	36.7	NA	36.3	NA	39.5	NA	39	NA	133.5	NA	27.7	27.6	NA	NA	27.7	NA
63916	1	130	NA	NA	NA	NA	183.9	NA	38.4	NA	43.5	NA	44.1	NA	41.4	NA	129.5	NA	29.9	30.3	NA	NA	30.1	NA
63917	3	96.1	NA	NA	NA	NA	171.4	NA	32.7	NA	37	NA	37.5	NA	31.5	NA	116	NA	NA	NA	NA	NA	NA	1
63918	1	93.3	NA	NA	NA	NA	178	NA	29.4	NA	40.4	NA	41	NA	36.5	NA	101.7	NA	22.5	22	NA	NA	22.3	NA
63919	1	14.5	NA	93.3	NA	NA	92.3	NA	17	2	NA	NA	18.8	NA	16.6	NA	51.3	NA	NA	NA	NA	NA	NA	NA
63920	3	96.9	NA	NA	NA	NA	157.2	NA	39.2	NA	33.5	NA	33.9	NA	35.4	NA	121.6	NA	NA	NA	NA	NA	NA	NA
63921	1	15.7	NA	100.7	NA	NA	99	NA	16	2	NA	NA	20.4	NA	15.9	NA	47.3	NA	NA	NA	NA	NA	NA	NA
63922	1	48.1	NA	NA	NA	NA	155.3	NA	19.9	NA	32.4	NA	32.5	NA	26.2	NA	70	NA	14.5	14.9	NA	NA	14.7	NA
63923	1	80.5	NA	NA	NA	NA	163.8	NA	30	NA	37.1	NA	37.7	NA	34	NA	100.5	NA	21.5	21.5	NA	NA	21.5	NA
63924	1	113.4	NA	NA	NA	NA	164.6	NA	41.9	NA	37.8	NA	36.6	NA	39.1	NA	130	NA	30.2	29	29.2	29.2	29.1	NA
63926	1	96.3	NA	NA	NA	NA	181.4	NA	29.3	NA	45.6	NA	44.7	NA	35.6	NA	102.1	NA	24.7	24.9	NA	NA	24.8	NA
63927	1	87.3	NA	NA	NA	NA	179.8	NA	27	NA	42.9	NA	40	NA	38.1	NA	101.9	NA	23.4	22.8	23.5	23.4	23.4	NA
63928	2	66	NA	NA	NA	NA	163.6	NA	24.7	NA	NA	1	NA	1	NA	1	NA	1	NA	NA	NA	NA	NA	1
63929	3	79.6	NA	NA	NA	NA	154.5	NA	33.3	NA	35.3	NA	34.3	NA	32	NA	109.7	NA	NA	NA	NA	NA	NA	NA
63930	1	21.8	NA	NA	NA	NA	111.9	NA	17.4	3	NA	NA	23.3	NA	19.4	NA	59.3	NA	NA	NA	NA	NA	NA	NA
63932	1	9.9	NA	75.4	NA	NA	NA	NA	NA	NA	NA	NA	15.6	NA	15.2	NA	NA	NA	NA	NA	NA	NA	NA	NA
63933	1	45.1	NA	NA	NA	NA	125.8	NA	28.5	4	NA	NA	28.5	NA	27	NA	91	NA	NA	NA	NA	NA	NA	NA
63934	1	108.5	NA	NA	NA	NA	177.2	NA	34.6	4	40.3	NA	40.8	NA	38.8	NA	114.9	NA	25.3	24.8	NA	NA	25.1	NA
63935	1	55.4	NA	NA	NA	NA	170.7	NA	19	2	42	NA	38.5	NA	27.1	NA	69.5	NA	15.6	15.6	NA	NA	15.6	NA
63936	1	99.2	NA	NA	NA	NA	175.4	NA	32.2	NA	39.5	NA	38.9	NA	37.5	NA	114	NA	27.8	27.7	NA	NA	27.8	NA
63937	1	86.7	NA	NA	NA	NA	171.8	NA	29.4	4	42.8	NA	38	NA	38.3	NA	108.1	NA	24.8	24.5	NA	NA	24.7	NA
63938	1	64.5	NA	NA	NA	NA	167.4	NA	23	3	41.1	NA	35.9	NA	28.5	NA	78.7	NA	19.4	19.3	NA	NA	19.4	NA
63939	1	81	NA	NA	NA	NA	170.6	NA	27.8	NA	38.5	NA	38.3	NA	32.6	NA	97.3	NA	22.2	21.3	21.4	22.1	21.8	NA
63940	1	75.2	NA	NA	NA	NA	182.1	NA	22.7	2	41.6	NA	39.2	NA	29	NA	75.9	NA	15.8	16	NA	NA	15.9	NA
63941	1	43.8	NA	NA	NA	NA	151.8	NA	19	NA	34.5	NA	32.1	NA	25.6	NA	78.9	NA	17	16.8	NA	NA	16.9	NA
63942	1	42.7	NA	NA	NA	NA	153.6	NA	18.1	NA	35	NA	30	NA	22.8	NA	70.5	NA	14.8	15	NA	NA	14.9	NA
63943	1	81.8	NA	NA	NA	NA	166.9	NA	29.4	NA	40.2	NA	36.4	NA	33.1	NA	97.4	NA	21.6	21.8	NA	NA	21.7	NA
63944	1	122.4	NA	NA	NA	NA	168.2	NA	43.3	NA	40.1	NA	37.2	NA	41	NA	127	NA	29.5	29.7	NA	NA	29.6	NA
63945	1	86.6	NA	NA	NA	NA	169.7	NA	30.1	NA	38.6	NA	37	NA	30.9	NA	97.8	NA	21.2	21.3	NA	NA	21.3	NA
63946	1	94.7	NA	NA	NA	NA	178.2	NA	29.8	NA	39.6	NA	36.4	NA	39.3	NA	102.2	NA	22	22.4	NA	NA	22.2	NA
63947	1	9.6	NA	79.3	NA	NA	NA	NA	NA	NA	NA	NA	18	NA	13.5	NA	NA	NA	NA	NA	NA	NA	NA	NA
63948	1	75.8	NA	NA	NA	NA	164.3	NA	28.1	NA	36.5	NA	33.8	NA	28.7	NA	100	NA	25	24.9	NA	NA	25	NA
63949	1	96	NA	NA	NA	NA	154.6	NA	40.2	NA	34	NA	36	NA	36	NA	126	NA	29	29.1	NA	NA	29.1	NA
63950	1	112.3	NA	NA	NA	NA	167.2	NA	40.2	NA	40.5	NA	40.4	NA	39.5	NA	127.6	NA	29.5	29.2	NA	NA	29.4	NA
63951	1	69.5	NA	NA	NA	NA	178	NA	21.9	2	42	NA	40.5	NA	29	NA	76.5	NA	16	15.7	NA	NA	15.9	NA
63952	1	44.8	NA	NA	NA	NA	143.8	NA	21.7	3	35.7	NA	30.7	NA	25	NA	79.4	NA	18.2	18.1	NA	NA	18.2	NA
63953	3	100.7	NA	NA	NA	NA	155.5	NA	41.6	NA	35.5	NA	35.2	NA	37.5	NA	123.8	NA	NA	NA	NA	NA	NA	NA
63954	1	75.6	NA	NA	NA	NA	159.3	3	29.8	NA	38.5	NA	39	NA	41.2	NA	93.5	NA	22	22.3	NA	NA	22.2	NA
63955	1	47.1	NA	NA	NA	NA	160	NA	18.4	NA	34.1	NA	35.6	NA	23	NA	81.2	NA	18.9	19.1	NA	NA	19	NA
63956	1	73.7	NA	NA	NA	NA	169.4	NA	25.7	NA	41.3	NA	37.5	NA	31.9	NA	85.6	NA	19.8	19.5	NA	NA	19.7	NA
63957	1	97.4	NA	NA	NA	NA	165.9	NA	35.4	NA	40	NA	37.8	NA	35.9	NA	112.2	NA	26.3	26.4	NA	NA	26.4	NA
63958	1	69.8	NA	NA	NA	NA	150.2	NA	30.9	NA	34.1	NA	35.5	NA	32	NA	101.4	NA	23.5	23.8	NA	NA	23.7	NA
63959	1	82.2	NA	NA	NA	NA	177.5	NA	26.1	NA	37.6	NA	39.4	NA	32.8	NA	96.7	NA	22.2	22.4	NA	NA	22.3	NA
63960	1	144.9	NA	NA	NA	NA	183.1	NA	43.2	NA	45.8	NA	37.6	NA	38.6	NA	138.1	NA	31.5	31.7	NA	NA	31.6	NA
63961	1	9.7	NA	71.8	NA	NA	NA	NA	NA	NA	NA	NA	16	NA	15.1	NA	NA	NA	NA	NA	NA	NA	NA	NA
63963	1	74.8	NA	NA	NA	NA	174.4	NA	24.6	NA	39	NA	35.1	NA	32	NA	93.3	NA	19.7	19.3	NA	NA	19.5	NA
63964	1	145.1	NA	NA	NA	NA	181.4	3	44.1	NA	41.5	NA	40.8	NA	47.2	NA	144.7	NA	37.6	37.4	NA	NA	37.5	NA
63965	1	109.5	NA	NA	NA	NA	178.5	NA	34.4	NA	35	NA	40.5	NA	38.7	NA	124.6	NA	28.8	29	NA	NA	28.9	NA
63966	1	123.4	NA	NA	NA	NA	171.5	NA	42	NA	40.5	NA	40	NA	43.3	NA	124.6	NA	29.8	29.4	NA	NA	29.6	NA
63967	1	61.6	NA	NA	NA	NA	163.9	NA	22.9	NA	37.5	NA	34.3	NA	28.2	NA	78.5	NA	16.2	16.4	NA	NA	16.3	NA
63968	1	67.4	NA	NA	NA	NA	157.4	NA	27.2	NA	35.6	NA	33.3	NA	32.7	NA	85.1	NA	19.4	19.2	NA	NA	19.3	NA
63969	1	30.7	NA	NA	NA	NA	134.9	NA	16.9	2	30.2	NA	26.8	NA	20.1	NA	56.9	NA	14	13.9	NA	NA	14	NA
63970	1	26.7	NA	NA	NA	NA	137.9	NA	14	1	31.9	NA	28.7	NA	19	NA	56.8	NA	12.6	12.5	NA	NA	12.6	NA
63971	1	62.7	NA	NA	NA	NA	165.1	NA	23	NA	35.3	NA	33.4	NA	28.5	NA	80.4	NA	17.5	17.9	NA	NA	17.7	NA
63972	1	71.6	NA	NA	NA	NA	189.6	NA	19.9	2	45.6	NA	41.4	NA	28.9	NA	77.5	NA	17.5	17.1	NA	NA	17.3	NA
63973	1	52.6	NA	NA	NA	NA	160.7	NA	20.4	2	39.5	NA	32.1	NA	25.2	NA	73.3	NA	15.7	14.9	15.1	15.2	15.1	NA
63974	2	79.9	3	NA	NA	NA	174.4	NA	26.3	NA	NA	1	NA	1	NA	1	NA	1	NA	NA	NA	NA	NA	1
63975	1	18.3	NA	NA	NA	NA	114.5	NA	14	2	NA	NA	23.4	NA	15.5	NA	51.7	NA	NA	NA	NA	NA	NA	NA
63976	1	8.7	NA	72.7	NA	NA	NA	NA	NA	NA	NA	NA	14.7	NA	14.9	NA	NA	NA	NA	NA	NA	NA	NA	NA
63977	1	73.4	NA	NA	NA	NA	170.2	NA	25.3	NA	41.6	NA	38.6	NA	30.5	NA	86.4	NA	19.6	19.8	NA	NA	19.7	NA
63978	1	37.7	NA	NA	NA	NA	144.2	NA	18.1	2	36.5	NA	30.3	NA	21.5	NA	65.2	NA	13.2	13.4	NA	NA	13.3	NA
63979	1	37.6	NA	NA	NA	NA	139.4	NA	19.3	3	30	NA	27.5	NA	23.5	NA	68.7	NA	16.4	16	NA	NA	16.2	NA
63980	1	22	NA	NA	NA	NA	116.5	NA	16.2	2	NA	NA	25	NA	18.4	NA	56.2	NA	NA	NA	NA	NA	NA	NA
63981	1	32.6	NA	NA	NA	NA	127.1	NA	20.2	4	NA	NA	26.6	NA	23.4	NA	70	NA	NA	NA	NA	NA	NA	NA
63982	1	89.3	NA	NA	NA	NA	165.2	NA	32.7	NA	32.6	NA	37.4	NA	36.4	NA	122.1	NA	28.6	28.6	NA	NA	28.6	NA
63983	1	80	NA	NA	NA	NA	172	NA	27	NA	39.5	NA	37.3	NA	31.6	NA	101.5	NA	25.4	25.3	NA	NA	25.4	NA
63984	1	75.9	NA	NA	NA	NA	177.9	NA	24	NA	42.9	NA	40	NA	36.1	NA	81.1	NA	18.8	18.5	NA	NA	18.7	NA
63985	1	19.4	NA	NA	NA	NA	110.7	NA	15.8	2	NA	NA	23	NA	17.5	NA	51.4	NA	NA	NA	NA	NA	NA	NA
63986	2	94.4	NA	NA	NA	NA	175.6	3	30.6	NA	NA	1	NA	1	NA	1	NA	1	NA	NA	NA	NA	NA	1
63987	1	5.4	NA	54.3	NA	38.4	NA	NA	NA	NA	NA	NA	NA	NA	NA	NA	NA	NA	NA	NA	NA	NA	NA	NA
63988	1	15.9	NA	NA	NA	NA	99.8	NA	16	2	NA	NA	19.6	NA	16.1	NA	51.2	NA	NA	NA	NA	NA	NA	NA
63989	3	41.2	NA	NA	NA	NA	173.8	NA	13.6	NA	40.5	NA	36.7	NA	20	NA	NA	1	NA	NA	NA	NA	NA	1
63990	1	55.3	NA	NA	NA	NA	169.4	NA	19.3	2	37.3	NA	35	NA	27.5	NA	74.3	NA	16.4	16.2	NA	NA	16.3	NA
63991	1	74.5	NA	NA	NA	NA	166.5	NA	26.9	NA	37.5	NA	34.4	NA	30.2	NA	97.9	NA	23.1	22.8	NA	NA	23	NA
63992	1	146.1	NA	NA	NA	NA	191	NA	40	NA	36	NA	42.8	NA	44.7	NA	137.5	NA	30.1	30	NA	NA	30.1	NA
63993	1	31.7	NA	NA	NA	NA	126.9	NA	19.7	3	27.5	NA	26.6	NA	22.8	NA	67.8	NA	16	16	NA	NA	16	NA
63994	1	87.4	NA	NA	NA	NA	151.3	NA	38.2	4	39	NA	34.6	NA	35.5	NA	105	NA	25	24.9	NA	NA	25	NA
63995	1	116.6	NA	NA	NA	NA	172.4	NA	39.2	NA	36.8	NA	39.5	NA	41.7	NA	125.5	NA	31.8	32.1	NA	NA	32	NA
63996	1	78.7	NA	NA	NA	NA	177	NA	25.1	NA	42.3	NA	35.8	NA	36.1	NA	82.1	NA	20.1	19.9	NA	NA	20	NA
63997	1	60.2	NA	NA	NA	NA	157.4	NA	24.3	NA	37.6	NA	35.7	NA	26	NA	90.1	NA	18.7	18.6	NA	NA	18.7	NA
63998	1	54.8	NA	NA	NA	NA	166.9	NA	19.7	NA	41.2	NA	35.2	NA	25.2	NA	79.4	NA	16.4	16.4	NA	NA	16.4	NA
63999	1	59.6	NA	NA	NA	NA	166.1	NA	21.6	NA	36	NA	35.2	NA	26.7	NA	74.8	NA	15.4	15.5	NA	NA	15.5	NA
64000	1	99.1	NA	NA	NA	NA	176.5	NA	31.8	NA	43	NA	39	NA	38.7	NA	109.2	NA	22.5	22.7	NA	NA	22.6	NA
64001	1	55.8	NA	NA	NA	NA	140.5	NA	28.3	4	NA	NA	29.2	NA	28.2	NA	93.3	NA	NA	NA	NA	NA	NA	NA
64002	1	75.3	NA	NA	NA	NA	168	3	26.7	NA	39.5	NA	41	NA	26.5	NA	111.5	NA	23.2	23.2	NA	NA	23.2	NA
64003	3	83.6	NA	NA	NA	NA	156.6	NA	34.1	NA	34.7	NA	34.4	NA	35	NA	NA	1	NA	NA	NA	NA	NA	1
64004	1	6.9	NA	71	NA	NA	NA	NA	NA	NA	NA	NA	13.8	NA	12.6	NA	NA	NA	NA	NA	NA	NA	NA	NA
64005	1	67.1	NA	NA	NA	NA	167	NA	24.1	3	35	NA	37.2	NA	28.4	NA	90.8	NA	18.6	18.6	NA	NA	18.6	NA
64006	1	40.8	NA	NA	NA	NA	139.5	NA	21	3	34.2	NA	29	NA	24.5	NA	73.8	NA	16.5	17	NA	NA	16.8	NA
64008	1	24	NA	NA	NA	NA	114.9	NA	18.2	4	NA	NA	23.4	NA	20.3	NA	61.5	NA	NA	NA	NA	NA	NA	NA
64009	3	68.7	NA	NA	NA	NA	167.5	NA	24.5	NA	NA	1	36.7	NA	29.3	NA	88.5	NA	20.4	20.1	NA	NA	20.3	NA
64011	2	46.8	3	NA	NA	NA	144.1	3	22.5	NA	NA	1	NA	1	NA	1	NA	1	NA	NA	NA	NA	NA	1
64012	1	49.1	NA	NA	NA	NA	154.7	NA	20.5	2	36.9	NA	32.5	NA	24.3	NA	72.5	NA	17	16.9	NA	NA	17	NA
64013	1	83.9	NA	NA	NA	NA	175.1	NA	27.4	NA	36.5	NA	38	NA	33.8	NA	105.3	NA	25.8	27.6	27.4	27.6	27.5	NA
64014	1	57.7	NA	NA	NA	NA	173.5	NA	19.2	NA	41.4	NA	38.7	NA	24.6	NA	72.1	NA	18.2	18.2	NA	NA	18.2	NA
64015	1	82.3	NA	NA	NA	NA	168.5	NA	29	NA	38.4	NA	36	NA	35.3	NA	95.5	NA	22.6	22	22	21.8	21.9	NA
64016	1	9.8	NA	72	NA	NA	NA	NA	NA	NA	NA	NA	14.6	NA	16.3	NA	NA	NA	NA	NA	NA	NA	NA	NA
64017	1	78.2	NA	NA	NA	NA	178.7	NA	24.5	NA	43	NA	38.6	NA	30.6	NA	86.7	NA	19.7	19.7	NA	NA	19.7	NA
64018	1	71.8	NA	NA	NA	NA	181.5	NA	21.8	NA	41.4	NA	41.5	NA	30	NA	77.2	NA	17.8	18	NA	NA	17.9	NA
64019	1	47.3	NA	NA	NA	NA	153.8	NA	20	2	35.2	NA	32.2	NA	22.1	NA	69.8	NA	17.8	17.5	NA	NA	17.7	NA
64020	1	52.3	NA	NA	NA	NA	158.1	NA	20.9	2	38.4	NA	34.8	NA	24.9	NA	69.1	NA	14.6	14.7	NA	NA	14.7	NA
64021	1	88	NA	NA	NA	NA	160.3	NA	34.2	NA	37.9	NA	37	NA	36.1	NA	103.2	NA	24.6	24.7	NA	NA	24.7	NA
64022	1	77.9	NA	NA	NA	NA	174.2	NA	25.7	NA	42	NA	37.5	NA	29	NA	90	NA	18.6	18.7	NA	NA	18.7	NA
64023	1	65.1	NA	NA	NA	NA	164.1	3	24.2	NA	39.8	NA	35.6	NA	27.2	NA	86.7	NA	20	20.2	NA	NA	20.1	NA
64024	3	117.6	NA	NA	NA	NA	157.8	NA	47.2	NA	33.9	NA	36.8	NA	37.9	NA	135.8	NA	NA	NA	NA	NA	NA	1
64025	1	87.5	NA	NA	NA	NA	181.7	NA	26.5	NA	41.8	NA	40.1	NA	35.6	NA	93.7	NA	18	17.8	NA	NA	17.9	NA
64026	1	77.3	NA	NA	NA	NA	164.9	NA	28.4	NA	43.2	NA	35.5	NA	29.5	NA	83.5	NA	20.5	20.6	NA	NA	20.6	NA
64027	2	19.5	3	NA	NA	NA	108.6	NA	16.5	2	NA	NA	NA	1	NA	1	NA	1	NA	NA	NA	NA	NA	NA
64028	1	43.6	NA	NA	NA	NA	149.3	NA	19.6	2	35.1	NA	31	NA	24.3	NA	66.4	NA	14.9	14.6	NA	NA	14.8	NA
64029	1	99.9	NA	NA	NA	NA	176.8	NA	32	NA	46.7	NA	36.2	NA	38.8	NA	105.4	NA	26	25.8	NA	NA	25.9	NA
64030	1	22.3	NA	NA	NA	NA	115.9	NA	16.6	2	NA	NA	23.9	NA	18.1	NA	52.9	NA	NA	NA	NA	NA	NA	NA
64031	2	53.4	3	NA	NA	NA	160.8	NA	20.7	2	NA	1	NA	1	NA	1	NA	1	NA	NA	NA	NA	NA	1
64032	1	91.1	NA	NA	NA	NA	184.5	NA	26.8	NA	47.2	NA	40.7	NA	34.9	NA	99	NA	24	24.2	NA	NA	24.1	NA
64033	1	51.2	NA	NA	NA	NA	161.4	NA	19.7	NA	34.9	NA	32.9	NA	26.3	NA	78.5	NA	16.2	15.9	NA	NA	16.1	NA
64034	1	69.3	NA	NA	NA	NA	159.8	NA	27.1	NA	34.7	NA	35.7	NA	31.4	NA	101.3	NA	25.1	24.6	NA	NA	24.9	NA
64035	1	31.6	NA	NA	NA	NA	128.5	NA	19.1	3	27	NA	26.8	NA	22	NA	66.6	NA	15.3	15.3	NA	NA	15.3	NA
64036	1	91	NA	NA	NA	NA	173.4	NA	30.3	NA	40.3	NA	40.6	NA	34.8	NA	120.1	NA	30.1	30	NA	NA	30.1	NA
64037	1	93.6	NA	NA	NA	NA	179.5	NA	29.1	NA	44.2	NA	38	NA	34.6	NA	97.2	NA	22.2	22.1	NA	NA	22.2	NA
64038	1	18.8	NA	NA	NA	NA	110.1	NA	15.5	2	NA	NA	22.4	NA	16.3	NA	51	NA	NA	NA	NA	NA	NA	NA
64039	1	6.9	NA	61.9	NA	40.1	NA	NA	NA	NA	NA	NA	12.7	NA	15.1	NA	NA	NA	NA	NA	NA	NA	NA	NA
64040	1	97.2	NA	NA	NA	NA	171.5	NA	33	NA	44.1	NA	40.3	NA	40.7	NA	108	NA	23.9	23.6	NA	NA	23.8	NA
64041	1	62.9	NA	NA	NA	NA	150.7	NA	27.7	4	33.5	NA	32	NA	31.5	NA	87.9	NA	21.5	21.2	NA	NA	21.4	NA
64042	1	82.6	NA	NA	NA	NA	175.3	NA	26.9	NA	41.4	NA	36.1	NA	35	NA	92.5	NA	20.3	20.1	NA	NA	20.2	NA
64043	1	68.1	NA	NA	NA	NA	183.3	NA	20.3	2	47.3	NA	41.2	NA	28.2	NA	73.8	NA	17.9	17.7	NA	NA	17.8	NA
64044	1	29.9	NA	NA	NA	NA	134.7	NA	16.5	2	33.4	NA	29.8	NA	20.5	NA	58.5	NA	13.9	13.5	NA	NA	13.7	NA
64045	1	23.1	NA	NA	NA	NA	113.9	NA	17.8	3	NA	NA	24.8	NA	19	NA	59.2	NA	NA	NA	NA	NA	NA	NA
64046	1	92.8	NA	NA	NA	NA	170.9	NA	31.8	NA	39.1	NA	38	NA	38	NA	112.1	NA	25.4	25.6	NA	NA	25.5	NA
64047	1	83.1	NA	NA	NA	NA	162.4	NA	31.5	NA	38.6	NA	35.5	NA	37.1	NA	95	NA	20.8	20.8	NA	NA	20.8	NA
64048	1	67.5	NA	NA	NA	NA	160.6	NA	26.2	NA	36.1	NA	34.9	NA	27.5	NA	90	NA	20.9	20.8	NA	NA	20.9	NA
64049	1	74.2	NA	NA	NA	NA	160.9	NA	28.7	3	39.9	NA	34.8	NA	33	NA	89.3	NA	19.4	19.4	NA	NA	19.4	NA
64050	3	139.4	NA	NA	NA	NA	153.7	NA	59	NA	32.8	NA	34.2	NA	48.9	NA	NA	1	NA	NA	NA	NA	NA	1
64051	1	81	NA	NA	NA	NA	165.6	NA	29.5	NA	35	NA	37	NA	32.7	NA	102.3	NA	24.5	24.4	NA	NA	24.5	NA
64052	1	70.7	NA	NA	NA	NA	178.3	NA	22.2	NA	44.7	NA	39.2	NA	28.3	NA	90.2	NA	20.1	19.9	NA	NA	20	NA
64053	1	23.8	NA	NA	NA	NA	125.2	NA	15.2	2	28.6	NA	26	NA	17.2	NA	56.4	NA	12.5	12.9	NA	NA	12.7	NA
64054	1	61.5	NA	NA	NA	NA	164.8	NA	22.6	2	39.1	NA	37.8	NA	27	NA	77.6	NA	18.1	18.4	NA	NA	18.3	NA
64055	1	93.7	NA	NA	NA	NA	154.8	NA	39.1	NA	29.8	NA	35.5	NA	36.2	NA	116.1	NA	31.2	31.3	NA	NA	31.3	NA
64056	1	88.1	NA	NA	NA	NA	188.5	NA	24.8	2	47.7	NA	41.9	NA	32.2	NA	89.7	NA	19.2	19.2	NA	NA	19.2	NA
64057	1	51.2	NA	NA	NA	NA	158.4	NA	20.4	2	37.5	NA	33.1	NA	26.1	NA	77.1	NA	16	16	NA	NA	16	NA
64058	1	53.7	NA	NA	NA	NA	152.3	NA	23.2	NA	38.3	NA	34.2	NA	26.9	NA	78.7	NA	17.7	17.9	NA	NA	17.8	NA
64059	1	65.7	NA	NA	NA	NA	172.3	NA	22.1	NA	39.7	NA	39	NA	30	NA	90.2	NA	20.8	21	NA	NA	20.9	NA
64060	3	12.7	3	90.4	NA	NA	88.9	NA	16.1	2	NA	NA	NA	1	NA	1	NA	1	NA	NA	NA	NA	NA	NA
64061	2	61.8	3	NA	NA	NA	167.9	NA	21.9	NA	NA	1	NA	1	NA	1	NA	1	NA	NA	NA	NA	NA	1
64062	1	84.3	NA	NA	NA	NA	163.1	NA	31.7	4	39.2	NA	36.7	NA	33	NA	98.7	NA	22	21.8	NA	NA	21.9	NA
64063	1	79.6	NA	NA	NA	NA	164.3	NA	29.5	NA	35.2	NA	35.5	NA	35.6	NA	110.1	NA	24.5	24.5	NA	NA	24.5	NA
64064	1	49.7	NA	NA	NA	NA	148.2	NA	22.6	NA	38	NA	33.5	NA	26.2	NA	77.9	NA	16.5	16.5	NA	NA	16.5	NA
64065	1	101	NA	NA	NA	NA	185.6	NA	29.3	NA	45.6	NA	39.7	NA	39.4	NA	105.6	NA	24.3	24	NA	NA	24.2	NA
64066	1	31.9	NA	NA	NA	NA	150.1	NA	14.2	1	36.5	NA	30.4	NA	18.2	NA	58.6	NA	12.9	13	NA	NA	13	4
64067	1	13.8	NA	91	NA	NA	89.7	NA	17.2	2	NA	NA	18.3	NA	16.6	NA	50	NA	NA	NA	NA	NA	NA	NA
64068	1	39.7	NA	NA	NA	NA	142.3	NA	19.6	2	36	NA	32.7	NA	22.2	NA	69.9	NA	14	14.5	NA	NA	14.3	NA
64069	1	81.5	NA	NA	NA	NA	178.4	NA	25.6	NA	44	NA	38.9	NA	33.3	NA	104.3	NA	22	21.8	NA	NA	21.9	NA
64070	1	38.1	NA	NA	NA	NA	132	NA	21.9	4	NA	NA	27.1	NA	25.4	NA	67.1	NA	NA	NA	NA	NA	NA	NA
64071	1	78.5	NA	NA	NA	NA	170.2	NA	27.1	NA	37.9	NA	40.2	NA	33.2	NA	97.6	NA	24	23	23	22.9	23	NA
64072	1	82.7	NA	NA	NA	NA	156.2	NA	33.9	NA	31	NA	37	NA	38.5	NA	110	NA	25.4	25.6	NA	NA	25.5	NA
64073	1	84.5	NA	NA	NA	NA	164.8	NA	31.1	4	40.4	NA	38	NA	33.7	NA	91	NA	22.3	22	NA	NA	22.2	NA
64075	1	69.9	NA	NA	NA	NA	173.7	NA	23.2	NA	42	NA	36.4	NA	29.7	NA	77.5	NA	18	17.9	NA	NA	18	NA
64076	1	12.2	NA	88.4	NA	NA	NA	NA	NA	NA	NA	NA	17	NA	15	NA	NA	NA	NA	NA	NA	NA	NA	NA
64077	1	84.3	NA	NA	NA	NA	177.9	NA	26.6	NA	43	NA	40.4	NA	35.2	NA	93.9	NA	20.9	21.1	NA	NA	21	NA
64078	1	78.9	NA	NA	NA	NA	173.9	NA	26.1	3	43.2	NA	37.7	NA	34.1	NA	83.3	NA	18.8	18.6	NA	NA	18.7	NA
64079	1	86.2	NA	NA	NA	NA	158.7	NA	34.2	NA	34.5	NA	37.5	NA	33.8	NA	112	NA	27.5	27.6	NA	NA	27.6	NA
64080	1	6.3	NA	63	NA	39.7	NA	NA	NA	NA	NA	NA	12	NA	14.5	NA	NA	NA	NA	NA	NA	NA	NA	NA
64081	1	70.9	NA	NA	NA	NA	147.5	NA	32.6	4	38.2	NA	32.4	NA	32.5	NA	104.9	NA	23	22.8	NA	NA	22.9	NA
64082	1	82.6	NA	NA	NA	NA	173.2	NA	27.5	NA	36.5	NA	39.2	NA	30.9	NA	102	NA	23.5	24	NA	NA	23.8	NA
64083	3	90	NA	NA	NA	NA	159.2	NA	35.5	NA	33.7	NA	39.5	NA	36.3	NA	116.5	NA	NA	NA	NA	NA	NA	1
64084	1	86.6	NA	NA	NA	NA	167.8	NA	30.8	NA	39.5	NA	40.2	NA	35.1	NA	112.3	NA	25.2	25.2	NA	NA	25.2	NA
64085	1	45.3	NA	NA	NA	NA	158.3	NA	18.1	2	38	NA	33.4	NA	23	NA	65.8	NA	14.5	14.5	NA	NA	14.5	NA
64086	1	56.5	NA	NA	NA	NA	163.4	NA	21.2	NA	36.3	NA	33	NA	27.1	NA	74.8	NA	15.7	15.7	NA	NA	15.7	NA
64087	1	70.1	NA	NA	NA	NA	168.5	NA	24.7	2	37.7	NA	36.5	NA	30.9	NA	83.4	NA	20.4	19.2	19.3	19.1	19.2	NA
64088	1	31	NA	NA	NA	NA	129.2	NA	18.6	2	32.5	NA	25.7	NA	20.2	NA	66.7	NA	15	14.9	NA	NA	15	NA
64089	1	87.7	NA	NA	NA	NA	163.4	NA	32.8	NA	37	NA	38	NA	36	NA	114.3	NA	26.3	26.4	NA	NA	26.4	NA
64090	1	178.1	NA	NA	NA	NA	179.6	3	55.2	4	48.4	NA	47.5	NA	51.2	NA	129.6	NA	35.7	36.1	NA	NA	35.9	NA
64091	1	67.7	NA	NA	NA	NA	169.1	NA	23.7	NA	38.5	NA	37.4	NA	29.9	NA	90.8	NA	19.4	19.4	NA	NA	19.4	NA
64092	1	86.4	NA	NA	NA	NA	174.8	NA	28.3	3	41.4	NA	36	NA	32.9	NA	95.3	NA	21.4	21	NA	NA	21.2	NA
64093	1	25.2	NA	NA	NA	NA	126	NA	15.9	2	29.4	NA	25.3	NA	19.2	NA	56.6	NA	12	12.2	NA	NA	12.1	NA
64094	1	10.9	NA	75.6	NA	NA	NA	NA	NA	NA	NA	NA	15	NA	16.5	NA	NA	NA	NA	NA	NA	NA	NA	NA
64095	1	107.4	NA	NA	NA	NA	185.7	NA	31.1	NA	43.7	NA	43.6	NA	40.8	NA	106.2	NA	24.2	23.8	NA	NA	24	NA
64096	1	38.3	NA	NA	NA	NA	148.5	NA	17.4	2	36.3	NA	30.5	NA	21.9	NA	59.9	NA	13.8	13.6	NA	NA	13.7	NA
64097	1	21.7	NA	NA	NA	NA	115.3	NA	16.3	2	NA	NA	23	NA	19.3	NA	55.2	NA	NA	NA	NA	NA	NA	NA
64098	1	76.7	NA	NA	NA	NA	171.7	NA	26	NA	45.3	NA	37.5	NA	31.2	NA	95.2	NA	22.5	22	NA	NA	22.3	NA
64099	1	67.3	NA	NA	NA	NA	173	NA	22.5	NA	39.9	NA	36	NA	29	NA	92	NA	19.4	19	NA	NA	19.2	NA
64101	1	7.5	NA	63.6	NA	40.5	NA	NA	NA	NA	NA	NA	12.4	NA	15.3	NA	NA	NA	NA	NA	NA	NA	NA	NA
64102	1	107.7	NA	NA	NA	NA	159.2	3	42.5	NA	32.2	NA	39.5	NA	41.7	NA	119.3	NA	30.6	31	NA	NA	30.8	NA
64103	1	44.5	NA	NA	NA	NA	152.5	NA	19.1	2	36	NA	33.2	NA	21.6	NA	68.5	NA	16	15.7	NA	NA	15.9	NA
64104	1	19.1	NA	NA	NA	NA	109.1	NA	16	2	NA	NA	21.6	NA	18.5	NA	49.4	NA	NA	NA	NA	NA	NA	NA
64105	1	47.3	NA	NA	NA	NA	139.3	NA	24.4	4	36	NA	29.9	NA	26.7	NA	83.5	NA	16.4	16.6	NA	NA	16.5	NA
64106	1	77.4	NA	NA	NA	NA	191.3	NA	21.2	NA	43.6	NA	39	NA	33.1	NA	82.5	NA	16.3	16.4	NA	NA	16.4	NA
64107	3	65.4	NA	NA	NA	NA	148.9	3	29.5	NA	34	NA	35	NA	31	NA	90	NA	NA	NA	NA	NA	NA	1
64108	1	13.1	NA	88.4	NA	NA	88.3	NA	16.8	2	NA	NA	17	NA	16.3	NA	47.1	NA	NA	NA	NA	NA	NA	NA
64110	1	22.1	NA	NA	NA	NA	118.9	NA	15.6	2	NA	NA	24.4	NA	17	NA	50.1	NA	NA	NA	NA	NA	NA	NA
64111	1	95.8	NA	NA	NA	NA	170.2	NA	33.1	NA	45.5	NA	40	NA	35.5	NA	112	NA	24.9	25	NA	NA	25	NA
64112	1	51.7	NA	NA	NA	NA	163	NA	19.5	2	39.1	NA	36.6	NA	23.6	NA	74.2	NA	15.6	15.3	NA	NA	15.5	NA
64113	1	75.2	NA	NA	NA	NA	156.7	NA	30.6	NA	33	NA	36	NA	31.5	NA	117.7	NA	25	25.2	NA	NA	25.1	NA
64114	1	27.7	NA	NA	NA	NA	133.3	NA	15.6	2	30	NA	28	NA	18.2	NA	58.4	NA	13.6	13.2	NA	NA	13.4	NA
64115	1	27.3	NA	NA	NA	NA	131.5	NA	15.8	2	31.5	NA	27.3	NA	18.1	NA	52	NA	11.5	11.5	NA	NA	11.5	NA
64116	1	91.1	NA	NA	NA	NA	177.9	NA	28.8	NA	41.8	NA	39	NA	37.7	NA	97.9	NA	21.9	22.1	NA	NA	22	NA
64117	1	72.3	NA	NA	NA	NA	173.3	NA	24.1	2	40.5	NA	36.2	NA	32.3	NA	84.6	NA	18.3	18.2	NA	NA	18.3	NA
64118	1	5.3	NA	58.4	NA	41.5	NA	NA	NA	NA	NA	NA	11	NA	12.1	NA	NA	NA	NA	NA	NA	NA	NA	NA
64119	1	21.4	NA	NA	NA	NA	113.8	NA	16.5	2	NA	NA	23.3	NA	18.5	NA	54.9	NA	NA	NA	NA	NA	NA	NA
64120	1	90.2	NA	NA	NA	NA	169.6	NA	31.4	NA	36	NA	38.4	NA	33	NA	115.5	NA	27.6	27.5	NA	NA	27.6	NA
64121	1	71	NA	NA	NA	NA	152.4	NA	30.6	NA	34.3	NA	32.5	NA	32	NA	103.8	NA	24.1	23.6	NA	NA	23.9	NA
64122	1	51.9	NA	NA	NA	NA	156.1	NA	21.3	NA	36.2	NA	31.5	NA	25.7	NA	77	NA	16.4	16.5	NA	NA	16.5	NA
64123	1	11.6	NA	82.8	NA	NA	NA	NA	NA	NA	NA	NA	16.2	NA	15.8	NA	NA	NA	NA	NA	NA	NA	NA	NA
64124	1	24	NA	NA	NA	NA	122	NA	16.1	2	NA	NA	26.4	NA	18.8	NA	55.1	NA	NA	NA	NA	NA	NA	NA
64126	1	27.5	NA	NA	NA	NA	123.7	NA	18	2	NA	NA	25.8	NA	21.7	NA	60.2	NA	NA	NA	NA	NA	NA	NA
64127	3	70.9	NA	NA	NA	NA	153.5	NA	30.1	NA	NA	1	34.5	NA	35	NA	103.7	NA	26.2	26.2	NA	NA	26.2	NA
64128	2	129.7	NA	NA	NA	NA	181.9	NA	39.2	NA	NA	1	NA	1	NA	1	NA	1	NA	NA	NA	NA	NA	1
64129	1	24	NA	NA	NA	NA	124.9	NA	15.4	2	NA	NA	26.7	NA	18.7	NA	54.3	NA	NA	NA	NA	NA	NA	NA
64130	1	66.4	NA	NA	NA	NA	166.7	NA	23.9	NA	38.2	NA	35.7	NA	28.3	NA	97	NA	22.4	22.6	NA	NA	22.5	NA
64131	1	113.2	NA	NA	NA	NA	171.5	NA	38.5	NA	37	NA	41.6	NA	39.6	NA	120.8	NA	27.8	28	NA	NA	27.9	NA
64132	1	47.9	NA	NA	NA	NA	149.2	NA	21.5	NA	35.1	NA	33.8	NA	25.2	NA	76.2	NA	16.6	16.3	NA	NA	16.5	NA
64133	1	62.6	NA	NA	NA	NA	168.2	NA	22.1	NA	41.2	NA	35.2	NA	26.7	NA	78.8	NA	17.2	17.2	NA	NA	17.2	NA
64134	1	83.7	NA	NA	NA	NA	171.9	NA	28.3	NA	42	NA	38.2	NA	31.6	NA	103.2	NA	22.8	22.6	NA	NA	22.7	NA
64135	1	57.4	NA	NA	NA	NA	161.8	NA	21.9	NA	36.6	NA	35	NA	29.4	NA	74.9	NA	17.8	18	NA	NA	17.9	NA
64136	1	33.2	NA	NA	NA	NA	134.7	NA	18.3	2	30.8	NA	28.2	NA	21.2	NA	65	NA	14.7	14.8	NA	NA	14.8	NA
64137	1	60.8	NA	NA	NA	NA	150.7	3	26.8	NA	31.5	NA	34.5	NA	29	NA	95.7	NA	20	20.3	NA	NA	20.2	NA
64138	1	75.3	NA	NA	NA	NA	179	NA	23.5	NA	43.4	NA	39.4	NA	27.5	NA	88	NA	18.7	18.8	NA	NA	18.8	NA
64139	1	60.7	NA	NA	NA	NA	153.6	NA	25.7	NA	34.9	NA	34	NA	30.7	NA	80	NA	17.8	17.9	NA	NA	17.9	NA
64140	2	51.4	3	NA	NA	NA	163.3	NA	19.3	2	NA	1	NA	1	NA	1	NA	1	NA	NA	NA	NA	NA	1
64141	3	NA	4	NA	NA	NA	NA	1	NA	NA	NA	1	40	NA	32.9	NA	NA	1	NA	NA	NA	NA	NA	1
64142	1	107.4	NA	NA	NA	NA	176.7	NA	34.4	NA	41.5	NA	43.2	NA	36.5	NA	117.6	NA	30	30.3	NA	NA	30.2	NA
64143	1	75.8	NA	NA	NA	NA	167.8	NA	26.9	NA	37.3	NA	35.8	NA	33.1	NA	97	NA	21.8	21.8	NA	NA	21.8	NA
64144	1	10.5	NA	88.3	NA	NA	88.4	NA	13.4	1	NA	NA	17.7	NA	13.5	NA	43.1	NA	NA	NA	NA	NA	NA	NA
64145	1	14.2	NA	97.1	NA	NA	95.1	NA	15.7	2	NA	NA	19.6	NA	15.2	NA	45.5	NA	NA	NA	NA	NA	NA	NA
64146	1	57.1	NA	NA	NA	NA	150.8	NA	25.1	NA	35.7	NA	33.1	NA	29.7	NA	83.5	NA	18.6	18.5	NA	NA	18.6	NA
64147	1	60.7	NA	NA	NA	NA	154.2	NA	25.5	NA	37	NA	35.6	NA	31.3	NA	86.4	NA	21.4	21	NA	NA	21.2	NA
64148	1	14.9	NA	94.6	NA	NA	93.2	NA	17.2	2	NA	NA	19.5	NA	16.4	NA	51.9	NA	NA	NA	NA	NA	NA	NA
64149	1	122.8	NA	NA	NA	NA	188	NA	34.7	NA	43.3	NA	38.8	NA	38.4	NA	125.9	NA	28.8	29.2	NA	NA	29	NA
64150	3	21.7	3	NA	NA	NA	NA	1	NA	NA	NA	1	NA	1	NA	1	NA	1	NA	NA	NA	NA	NA	1
64151	1	104.9	NA	NA	NA	NA	199.9	NA	26.3	NA	47	NA	44.5	NA	36.5	NA	96.1	NA	21.6	21.8	NA	NA	21.7	NA
64152	1	47.2	NA	NA	NA	NA	162.2	NA	17.9	2	39.8	NA	33	NA	24.2	NA	63.6	NA	16	15.8	NA	NA	15.9	4
64153	1	63.5	NA	NA	NA	NA	150.3	NA	28.1	4	39.8	NA	32.5	NA	32.5	NA	87.4	NA	21.3	20.8	NA	NA	21.1	NA
64154	1	97.2	NA	NA	NA	NA	168.2	NA	34.4	NA	40.2	NA	40	NA	38.8	NA	112.2	NA	27.2	27.4	NA	NA	27.3	NA
64155	1	45.2	NA	NA	NA	NA	154	NA	19.1	2	36.7	NA	32	NA	23.8	NA	66.4	NA	15	14.8	NA	NA	14.9	NA
64156	1	37.6	NA	NA	NA	NA	136.3	NA	20.2	3	30.8	NA	29	NA	24	NA	69	NA	16.4	16.6	NA	NA	16.5	NA
64157	1	45.2	NA	NA	NA	NA	151.6	NA	19.7	NA	33.8	NA	32.9	NA	24.7	NA	70.2	NA	14.7	15	NA	NA	14.9	NA
64158	1	93.3	NA	NA	NA	NA	189.1	NA	26.1	NA	47	NA	42.8	NA	34	NA	92.5	NA	22.8	22.8	NA	NA	22.8	NA
64159	3	62	3	NA	NA	NA	160.9	NA	23.9	NA	NA	1	38.3	NA	28.2	NA	NA	1	NA	NA	NA	NA	NA	1
64160	1	49.7	NA	NA	NA	NA	151.3	NA	21.7	2	34	NA	32.2	NA	27	NA	70.6	NA	17.3	16.5	16.8	17	16.9	NA
64161	3	150.4	NA	NA	NA	NA	159.7	3	59	NA	33.1	NA	35.9	NA	46.3	NA	144.4	NA	NA	NA	NA	NA	NA	1
64162	1	75.2	NA	NA	NA	NA	175	NA	24.6	2	42	NA	39.8	NA	32.9	NA	84.8	NA	17.9	17.8	NA	NA	17.9	NA
64163	1	82.4	NA	NA	NA	NA	164.9	NA	30.3	NA	39.6	NA	35.6	NA	34.4	NA	98.6	NA	22.7	22	21.9	22	22	NA
64164	2	162.2	NA	NA	NA	NA	178.2	NA	51.1	NA	NA	1	NA	1	NA	1	NA	1	NA	NA	NA	NA	NA	1
64165	1	23.1	NA	NA	NA	NA	119.7	NA	16.1	2	NA	NA	25	NA	18.2	NA	58.7	NA	NA	NA	NA	NA	NA	NA
64166	1	40.5	NA	NA	NA	NA	131.2	NA	23.5	4	NA	NA	27.8	NA	26.3	NA	75	NA	NA	NA	NA	NA	NA	NA
64167	1	47.7	NA	NA	NA	NA	167	NA	17.1	NA	42.1	NA	33.6	NA	24	NA	65.6	NA	13.5	13.5	NA	NA	13.5	NA
64168	1	101.1	NA	NA	NA	NA	169.7	NA	35.1	NA	43.3	NA	38	NA	35.7	NA	113.9	NA	28.8	28.7	NA	NA	28.8	NA
64169	1	107.1	NA	NA	NA	NA	172.5	NA	36	4	38.5	NA	39	NA	38.3	NA	121.2	NA	25.5	25.5	NA	NA	25.5	NA
64170	1	90.2	NA	NA	NA	NA	160.2	NA	35.1	NA	43.4	NA	37.6	NA	35.9	NA	104.6	NA	25.9	26.3	NA	NA	26.1	NA
64171	1	36.4	NA	NA	NA	NA	155	NA	15.2	2	35.5	NA	33	NA	20.6	NA	59.6	NA	12.7	13	NA	NA	12.9	NA
64172	1	76.9	NA	NA	NA	NA	170.2	NA	26.5	NA	37.5	NA	38	NA	30.5	NA	102	NA	24.2	24.4	NA	NA	24.3	NA
64173	1	51.5	NA	NA	NA	NA	156	NA	21.2	NA	36	NA	36.3	NA	27.7	NA	80.9	NA	17.3	17	NA	NA	17.2	NA
64174	1	65	NA	NA	NA	NA	157.5	NA	26.2	3	37.1	NA	35.3	NA	30.7	NA	87.8	NA	18.3	18.2	NA	NA	18.3	NA
64175	1	79.1	NA	NA	NA	NA	156.9	3	32.1	NA	36.6	NA	38.8	NA	34.5	NA	111.5	NA	25.6	25.6	NA	NA	25.6	NA
64176	2	76	3	NA	NA	NA	167.7	NA	27	NA	NA	1	NA	1	NA	1	NA	1	NA	NA	NA	NA	NA	1
64177	3	13.4	NA	NA	NA	NA	90.2	NA	16.5	2	NA	NA	17.5	NA	14.9	NA	47	NA	NA	NA	NA	NA	NA	NA
64178	1	21	NA	NA	NA	NA	120.2	NA	14.5	2	NA	NA	25.2	NA	17.8	NA	50.8	NA	NA	NA	NA	NA	NA	NA
64179	1	89.3	NA	NA	NA	NA	167.4	NA	31.9	NA	34.7	NA	39.5	NA	35.6	NA	106.4	NA	25	24.7	NA	NA	24.9	NA
64180	1	60.9	NA	NA	NA	NA	154.9	NA	25.4	NA	38.5	NA	33.7	NA	29.5	NA	78.7	NA	18.9	18.9	NA	NA	18.9	NA
64181	1	98.3	NA	NA	NA	NA	164.5	NA	36.3	NA	39	NA	35.8	NA	37.6	NA	110.4	NA	24.2	24	NA	NA	24.1	NA
64182	1	52.5	NA	NA	NA	NA	154.4	NA	22	NA	34.2	NA	32.5	NA	25.9	NA	79.9	NA	19.2	19.3	NA	NA	19.3	NA
64183	1	71.5	NA	NA	NA	NA	158.4	NA	28.5	3	38.7	NA	35.6	NA	29.2	NA	95.7	NA	22	22.2	NA	NA	22.1	NA
64184	1	86.3	NA	NA	NA	NA	172.9	NA	28.9	NA	39	NA	36	NA	34.7	NA	108.8	NA	25.5	25.2	NA	NA	25.4	NA
64185	2	42.6	NA	NA	NA	NA	153.1	NA	18.2	2	NA	1	NA	1	NA	1	NA	1	NA	NA	NA	NA	NA	1
64186	1	87.2	NA	NA	NA	NA	167.4	NA	31.1	NA	35.4	NA	37.6	NA	33	NA	113.8	NA	28.4	28.5	NA	NA	28.5	NA
64187	1	22.4	NA	NA	NA	NA	120	NA	15.6	2	NA	NA	23.8	NA	18.2	NA	54.3	NA	NA	NA	NA	NA	NA	NA
64189	1	16.9	NA	100.1	NA	NA	99.8	NA	17	2	NA	NA	20.5	NA	17.6	NA	48.8	NA	NA	NA	NA	NA	NA	NA
64190	1	5.1	NA	56.7	NA	39.1	NA	NA	NA	NA	NA	NA	NA	NA	NA	NA	NA	NA	NA	NA	NA	NA	NA	NA
64191	1	76.5	NA	NA	NA	NA	174	NA	25.3	NA	40	NA	41.2	NA	32.3	NA	109	NA	24.2	24.1	NA	NA	24.2	NA
64192	1	107.2	NA	NA	NA	NA	193.3	NA	28.7	NA	44.6	NA	42	NA	35.4	NA	104.6	NA	24	24	NA	NA	24	NA
64193	1	77.8	NA	NA	NA	NA	185.4	NA	22.6	NA	47.2	NA	39.5	NA	32.6	NA	80.9	NA	18	17.8	NA	NA	17.9	NA
64194	1	81.6	NA	NA	NA	NA	164.5	NA	30.2	NA	40.7	NA	35.6	NA	34.6	NA	93.5	NA	22.1	22.4	NA	NA	22.3	NA
64195	1	94.3	NA	NA	NA	NA	165.2	NA	34.6	NA	38.6	NA	36.6	NA	35.3	NA	99.5	NA	24.6	24.3	NA	NA	24.5	NA
64196	1	35.9	NA	NA	NA	NA	134.6	NA	19.8	3	30.4	NA	30.2	NA	22.6	NA	70.6	NA	16.9	16.8	NA	NA	16.9	NA
64197	1	40.2	NA	NA	NA	NA	148.1	NA	18.3	NA	34.2	NA	32	NA	18.5	NA	68.8	NA	16.5	16.3	NA	NA	16.4	NA
64198	1	83.5	NA	NA	NA	NA	163.1	NA	31.4	NA	40.5	NA	39.8	NA	32.8	NA	104.8	NA	24.5	24.5	NA	NA	24.5	NA
64199	1	13	NA	93.1	NA	NA	92.2	NA	15.3	2	NA	NA	19.2	NA	15.2	NA	48.2	NA	NA	NA	NA	NA	NA	NA
64200	1	14.2	NA	97.6	NA	NA	96.1	NA	15.4	2	NA	NA	18.4	NA	14.5	NA	48.3	NA	NA	NA	NA	NA	NA	NA
64201	1	74.5	NA	NA	NA	NA	163	NA	28	NA	36.2	NA	36.8	NA	33.3	NA	91.8	NA	20.4	20	NA	NA	20.2	NA
64202	1	47	NA	NA	NA	NA	145.7	NA	22.1	3	34.7	NA	30.9	NA	26	NA	69.5	NA	16.5	16.4	NA	NA	16.5	NA
64203	1	84.1	NA	NA	NA	NA	172.9	NA	28.1	NA	37.8	NA	36.5	NA	35.3	NA	98.7	NA	22.3	22.4	NA	NA	22.4	NA
64204	1	9.6	NA	71.7	NA	NA	NA	NA	NA	NA	NA	NA	14.6	NA	16.3	NA	NA	NA	NA	NA	NA	NA	NA	NA
64205	1	9.4	NA	74	NA	NA	NA	NA	NA	NA	NA	NA	14.6	NA	14.6	NA	NA	NA	NA	NA	NA	NA	NA	NA
64206	1	72.1	NA	NA	NA	NA	166.4	NA	26	NA	38.3	NA	37.5	NA	27.6	NA	89.8	NA	22.4	22.7	NA	NA	22.6	NA
64207	1	57.7	NA	NA	NA	NA	164.7	NA	21.3	NA	37.3	NA	34	NA	25.5	NA	77	NA	15.7	16	NA	NA	15.9	NA
64208	1	58.6	NA	NA	NA	NA	162	NA	22.3	2	38.1	NA	35.6	NA	28.6	NA	80.8	NA	18.2	18.4	NA	NA	18.3	NA
64209	1	41.4	NA	NA	NA	NA	147.8	NA	19	2	36.5	NA	31.1	NA	23	NA	73.2	NA	15.5	15.6	NA	NA	15.6	NA
64210	3	18.1	NA	NA	1	NA	NA	1	NA	NA	NA	NA	NA	1	NA	1	NA	1	NA	NA	NA	NA	NA	NA
64211	1	14.1	NA	88.1	NA	NA	NA	NA	NA	NA	NA	NA	18.6	NA	17.5	NA	NA	NA	NA	NA	NA	NA	NA	NA
64212	3	25.2	3	NA	NA	NA	131.7	NA	14.5	2	NA	1	26.3	NA	17.3	NA	53.3	NA	11.8	12	NA	NA	11.9	NA
64213	1	129.5	NA	NA	NA	NA	179.6	NA	40.1	NA	42.2	NA	41	NA	43.2	NA	127	NA	29.4	29.4	NA	NA	29.4	NA
64214	1	51.5	NA	NA	NA	NA	166.1	NA	18.7	2	39.4	NA	35.8	NA	26.8	NA	71	NA	17.3	17.2	NA	NA	17.3	NA
64215	3	56.4	NA	NA	NA	NA	154.4	NA	23.7	NA	35.8	NA	35	NA	26	NA	98.4	NA	NA	NA	NA	NA	NA	1
64216	1	12	NA	85.4	NA	NA	83.7	NA	17.1	2	NA	NA	18.8	NA	14.9	NA	44.6	NA	NA	NA	NA	NA	NA	NA
64217	1	68.9	NA	NA	NA	NA	157.8	NA	27.7	NA	38.7	NA	35	NA	31.5	NA	98.2	NA	24.2	23.9	NA	NA	24.1	NA
64218	1	88.8	NA	NA	NA	NA	177.5	NA	28.2	NA	44.6	NA	40.5	NA	36	NA	96.2	NA	22.8	22.8	NA	NA	22.8	NA
64219	1	75.1	NA	NA	NA	NA	156.8	NA	30.5	NA	38.2	NA	37.5	NA	33.7	NA	102	NA	24.7	24.9	NA	NA	24.8	NA
64220	1	58.5	NA	NA	NA	NA	169.4	NA	20.4	NA	37.1	NA	37.6	NA	26	NA	74.8	NA	15.8	15.5	NA	NA	15.7	NA
64221	1	79.8	NA	NA	NA	NA	176	NA	25.8	2	41.5	NA	39.7	NA	31.5	NA	93.5	NA	20.8	21.3	NA	NA	21.1	NA
64222	1	79.4	NA	NA	NA	NA	178.4	NA	24.9	NA	42.4	NA	40	NA	31.9	NA	92.1	NA	20.5	20.7	NA	NA	20.6	NA
64223	1	4.8	NA	56.8	NA	35.8	NA	NA	NA	NA	NA	NA	NA	NA	NA	NA	NA	NA	NA	NA	NA	NA	NA	NA
64224	1	94.4	NA	NA	NA	NA	165.6	NA	34.4	NA	43.8	NA	37.6	NA	35	NA	107.4	NA	26	25.8	NA	NA	25.9	NA
64225	1	30.7	NA	NA	NA	NA	141.3	NA	15.4	2	37.6	NA	28	NA	19.6	NA	60.7	NA	12.4	13	12.5	12.6	12.5	NA
64226	3	NA	1	NA	NA	NA	NA	1	NA	NA	38.3	NA	42	NA	32.1	NA	105.9	NA	NA	NA	NA	NA	NA	1
64227	1	61.3	NA	NA	NA	NA	151.2	NA	26.8	NA	34.8	NA	32.4	NA	29.2	NA	92	NA	19.5	19.8	NA	NA	19.7	NA
64228	3	112.8	NA	NA	NA	NA	174.6	NA	37	NA	NA	1	40.2	NA	37.4	NA	121.7	NA	28.4	28.6	NA	NA	28.5	NA
64229	1	97.6	NA	NA	NA	NA	163.5	NA	36.5	NA	36.1	NA	35.5	NA	34.4	NA	115	NA	27.9	27.9	NA	NA	27.9	NA
64230	1	13.4	NA	94	NA	NA	92.2	NA	15.8	2	NA	NA	18.9	NA	17.3	NA	46.2	NA	NA	NA	NA	NA	NA	NA
64231	1	116.2	NA	NA	NA	NA	180.2	NA	35.8	NA	33.8	NA	39.1	NA	36	NA	122.2	NA	29.9	29.7	NA	NA	29.8	NA
64232	1	9.8	NA	70.7	NA	43.9	NA	NA	NA	NA	NA	NA	13.8	NA	15.4	NA	NA	NA	NA	NA	NA	NA	NA	NA
64233	1	64.1	NA	NA	NA	NA	164.2	NA	23.8	3	40	NA	36.7	NA	30.9	NA	73.3	NA	17.4	17.4	NA	NA	17.4	NA
64234	1	122.8	NA	NA	NA	NA	178.3	NA	38.6	NA	45.2	NA	42	NA	40.2	NA	127.5	NA	30.4	30.2	NA	NA	30.3	NA
64235	1	89.3	NA	NA	NA	NA	153.2	NA	38	NA	35.4	NA	33.6	NA	38.5	NA	99.5	NA	22.2	22	NA	NA	22.1	NA
64236	1	23.2	NA	NA	NA	NA	113.2	NA	18.1	4	NA	NA	23.4	NA	18.4	NA	60.6	NA	NA	NA	NA	NA	NA	NA
64237	1	56.6	NA	NA	NA	NA	163.2	NA	21.3	2	38.9	NA	33.3	NA	23.9	NA	77.9	NA	16.2	16.3	NA	NA	16.3	NA
64238	1	8.1	NA	65.3	NA	41.5	NA	NA	NA	NA	NA	NA	13.5	NA	17	NA	NA	NA	NA	NA	NA	NA	NA	NA
64239	1	13.9	NA	96	NA	NA	94	NA	15.7	2	NA	NA	19	NA	15.9	NA	47	NA	NA	NA	NA	NA	NA	NA
64240	1	75.9	NA	NA	NA	NA	169	NA	26.6	2	40	NA	37.2	NA	32.3	NA	92.9	NA	21.7	21.6	NA	NA	21.7	NA
64241	1	9.3	NA	72.9	NA	NA	NA	NA	NA	NA	NA	NA	14.9	NA	15	NA	NA	NA	NA	NA	NA	NA	NA	NA
64242	1	61.2	NA	NA	NA	NA	164.9	NA	22.5	2	37.1	NA	37	NA	28.2	NA	83.4	NA	18.3	18.2	NA	NA	18.3	NA
64243	1	22.3	NA	NA	NA	NA	122.4	NA	14.9	2	NA	NA	26.2	NA	17.4	NA	53.9	NA	NA	NA	NA	NA	NA	NA
64244	1	69.3	NA	NA	NA	NA	171.6	NA	23.5	NA	41.3	NA	34.9	NA	29.3	NA	80.2	NA	17.7	17.7	NA	NA	17.7	NA
64245	1	60.7	NA	NA	NA	NA	160.2	NA	23.7	NA	35.3	NA	34.7	NA	31.1	NA	83.5	NA	18.6	18.7	NA	NA	18.7	NA
64246	2	49.3	3	NA	NA	NA	171.3	NA	16.8	2	NA	1	NA	1	NA	1	NA	1	NA	NA	NA	NA	NA	1
64247	1	64.4	NA	NA	NA	NA	161.5	NA	24.7	NA	34.7	NA	31.8	NA	29.5	NA	85.4	NA	18.4	18.5	NA	NA	18.5	NA
[truncated: 26,696 more rows]
