# Supplementary material for: Relationship between serum uric acid and estimated glomerular filtration rate in adolescents aged 12-19 years with different body mass indices: a cross-sectional study
Source: Front Endocrinol (Lausanne). 2023 Jul 26;14:1138513. doi: 10.3389/fendo.2023.1138513 (PMC10410468; doi:10.3389/fendo.2023.1138513)
Supplement: Supplementary file 3 [file Table_3.xls]

SEQN	PEASCCT1	BPXCHR	BPAARM	BPACSZ	BPXPLS	BPXPULS	BPXPTY	BPXML1	BPXSY1	BPXDI1	BPAEN1	BPXSY2	BPXDI2	BPAEN2	BPXSY3	BPXDI3	BPAEN3	BPXSY4	BPXDI4	BPAEN4
62161	NA	NA	1	4	82	1	1	130	110	82	2	104	68	2	118	74	2	NA	NA	NA
62162	NA	100	NA	NA	NA	1	NA	NA	NA	NA	NA	NA	NA	NA	NA	NA	NA	NA	NA	NA
62163	NA	NA	1	3	72	1	1	140	112	38	2	108	36	2	106	38	2	NA	NA	NA
62164	NA	NA	1	3	82	1	1	140	116	56	2	118	66	2	120	58	2	NA	NA	NA
62165	NA	NA	1	3	70	1	1	130	110	64	2	104	72	2	106	78	2	NA	NA	NA
62166	NA	NA	1	2	90	1	1	120	96	32	2	94	40	2	94	0	2	NA	NA	NA
62167	NA	100	NA	NA	NA	1	NA	NA	NA	NA	NA	NA	NA	NA	NA	NA	NA	NA	NA	NA
62168	NA	96	NA	NA	NA	1	NA	NA	NA	NA	NA	NA	NA	NA	NA	NA	NA	NA	NA	NA
62169	NA	NA	1	3	72	1	1	140	124	80	2	126	74	2	124	80	2	NA	NA	NA
62170	NA	NA	1	3	62	1	1	140	124	82	2	122	84	2	128	82	2	NA	NA	NA
62171	NA	NA	1	3	56	1	1	140	112	54	2	96	60	2	108	54	2	NA	NA	NA
62172	NA	NA	1	5	80	1	1	120	100	70	2	102	68	2	104	76	2	NA	NA	NA
62173	NA	100	NA	NA	NA	1	NA	NA	NA	NA	NA	NA	NA	NA	NA	NA	NA	NA	NA	NA
62174	NA	NA	1	4	56	1	1	130	NA	NA	2	96	38	1	98	40	2	100	36	2
62175	99	NA	NA	NA	NA	NA	NA	NA	NA	NA	NA	NA	NA	NA	NA	NA	NA	NA	NA	NA
62176	NA	NA	1	4	92	1	1	130	NA	NA	2	114	70	1	100	68	2	104	68	1
62177	NA	NA	1	3	52	1	1	170	152	68	2	144	72	2	144	70	2	NA	NA	NA
62178	NA	NA	1	4	68	1	1	150	124	72	2	124	76	2	118	68	2	NA	NA	NA
62179	NA	NA	1	5	86	1	1	150	126	78	2	124	76	2	124	74	2	NA	NA	NA
62180	NA	NA	1	4	66	1	1	140	108	62	2	108	66	2	106	66	2	NA	NA	NA
62181	NA	NA	1	2	68	1	1	120	102	0	2	98	50	2	106	0	2	NA	NA	NA
62183	NA	72	NA	NA	NA	1	NA	NA	NA	NA	NA	NA	NA	NA	NA	NA	NA	NA	NA	NA
62184	NA	NA	1	3	70	1	1	150	120	70	2	120	68	2	122	68	2	NA	NA	NA
62185	NA	NA	1	3	82	1	1	140	120	68	2	116	68	2	118	68	2	NA	NA	NA
62186	NA	NA	1	3	86	1	1	130	108	62	2	110	64	2	106	64	2	NA	NA	NA
62187	NA	NA	1	2	96	1	1	120	96	56	2	92	52	2	94	56	2	NA	NA	NA
62188	NA	106	NA	NA	NA	1	NA	NA	NA	NA	NA	NA	NA	NA	NA	NA	NA	NA	NA	NA
62189	NA	NA	1	3	84	1	1	130	94	64	2	100	52	2	96	52	2	NA	NA	NA
62190	NA	NA	1	2	76	1	1	130	110	52	2	120	0	2	106	54	2	NA	NA	NA
62191	NA	NA	1	4	56	1	1	180	166	68	2	154	62	2	156	58	2	NA	NA	NA
62192	NA	NA	1	3	100	1	1	140	108	62	2	110	66	2	106	70	2	NA	NA	NA
62193	NA	NA	1	4	62	1	1	150	136	70	2	138	68	2	144	80	2	NA	NA	NA
62194	NA	NA	1	2	88	1	1	120	106	62	2	100	64	2	98	64	2	NA	NA	NA
62195	NA	NA	1	4	56	1	1	130	108	68	2	110	68	2	106	72	2	NA	NA	NA
62196	NA	98	NA	NA	NA	1	NA	NA	NA	NA	NA	NA	NA	NA	NA	NA	NA	NA	NA	NA
62197	NA	NA	1	3	74	1	1	130	98	68	2	106	58	2	106	54	2	NA	NA	NA
62198	NA	76	NA	NA	NA	1	NA	NA	NA	NA	NA	NA	NA	NA	NA	NA	NA	NA	NA	NA
62199	NA	NA	1	5	84	1	1	130	112	70	2	108	64	2	112	66	2	NA	NA	NA
62200	NA	NA	1	4	68	1	1	140	128	88	2	132	90	2	122	86	2	NA	NA	NA
62202	NA	NA	1	4	84	1	1	150	138	74	2	136	48	2	NA	NA	2	NA	NA	2
62203	NA	NA	1	2	70	2	1	120	92	38	2	94	50	2	96	46	2	NA	NA	NA
62205	NA	NA	1	4	70	1	1	140	116	86	2	122	88	2	122	86	2	NA	NA	NA
62206	NA	NA	1	4	58	1	1	130	108	50	2	104	52	2	108	48	2	NA	NA	NA
62207	NA	118	NA	NA	NA	1	NA	NA	NA	NA	NA	NA	NA	NA	NA	NA	NA	NA	NA	NA
62208	NA	NA	1	3	52	1	1	140	106	60	2	108	54	2	102	64	2	NA	NA	NA
62209	NA	NA	1	3	72	1	1	150	116	60	2	110	56	2	106	58	2	NA	NA	NA
62210	NA	NA	1	5	74	1	1	140	114	46	2	106	44	2	116	38	2	NA	NA	NA
62213	NA	104	NA	NA	NA	1	NA	NA	NA	NA	NA	NA	NA	NA	NA	NA	NA	NA	NA	NA
62214	NA	NA	1	4	66	1	1	130	110	56	2	108	54	2	110	56	2	NA	NA	NA
62215	NA	NA	1	4	74	1	1	160	132	72	2	134	72	2	130	70	2	NA	NA	NA
62216	NA	118	NA	NA	NA	1	NA	NA	NA	NA	NA	NA	NA	NA	NA	NA	NA	NA	NA	NA
62217	NA	NA	1	4	50	1	1	150	136	56	2	132	56	2	130	56	2	NA	NA	NA
62218	NA	NA	1	5	94	1	1	150	134	94	2	134	92	2	134	90	2	NA	NA	NA
62219	NA	82	NA	NA	NA	1	NA	NA	NA	NA	NA	NA	NA	NA	NA	NA	NA	NA	NA	NA
62220	NA	NA	1	4	62	1	1	150	118	70	2	122	72	2	118	70	2	NA	NA	NA
62221	NA	NA	1	5	106	1	1	140	128	70	2	134	72	2	130	70	2	NA	NA	NA
62222	NA	NA	1	4	78	1	1	140	106	76	2	108	70	2	100	76	2	NA	NA	NA
62223	NA	NA	1	3	80	1	1	150	108	68	2	102	66	2	108	72	2	NA	NA	NA
62224	NA	NA	1	4	70	1	1	130	102	56	2	98	60	2	100	62	2	NA	NA	NA
62225	NA	NA	1	3	90	1	1	130	104	52	2	96	64	2	NA	NA	2	102	68	2
62226	NA	NA	1	4	74	1	1	170	126	64	2	122	68	2	126	68	2	NA	NA	NA
62227	NA	NA	1	3	76	1	1	140	106	74	2	112	74	2	102	74	2	NA	NA	NA
62228	NA	NA	1	5	88	1	1	140	116	74	2	110	74	2	118	74	2	NA	NA	NA
62229	NA	NA	1	4	78	1	1	150	126	82	2	NA	NA	2	122	84	2	120	84	2
62230	NA	NA	1	4	76	1	1	140	108	80	2	98	76	2	104	82	2	NA	NA	NA
62231	NA	NA	1	4	64	1	1	140	120	70	2	116	70	2	112	68	2	NA	NA	NA
62232	NA	NA	1	4	64	1	1	150	128	88	2	120	88	2	110	88	2	NA	NA	NA
62233	NA	NA	1	5	84	1	1	130	102	52	2	98	58	2	98	60	2	NA	NA	NA
62234	NA	NA	1	4	60	1	1	150	124	68	2	118	72	2	118	70	2	NA	NA	NA
62235	NA	110	NA	NA	NA	1	NA	NA	NA	NA	NA	NA	NA	NA	NA	NA	NA	NA	NA	NA
62236	NA	NA	1	3	50	1	1	170	140	80	2	142	80	2	130	78	2	NA	NA	NA
62237	NA	NA	1	5	72	1	1	140	126	76	2	124	74	2	118	72	2	NA	NA	NA
62238	NA	108	NA	NA	NA	1	NA	NA	NA	NA	NA	NA	NA	NA	NA	NA	NA	NA	NA	NA
62239	NA	NA	1	3	74	1	1	140	118	82	2	114	80	2	124	82	1	NA	NA	NA
62240	NA	NA	1	3	68	1	1	130	118	72	2	122	74	2	122	74	2	NA	NA	NA
62241	NA	98	NA	NA	NA	1	NA	NA	NA	NA	NA	NA	NA	NA	NA	NA	NA	NA	NA	NA
62242	NA	NA	1	4	98	1	1	160	130	64	2	146	66	2	138	70	2	NA	NA	NA
62243	NA	120	NA	NA	NA	1	NA	NA	NA	NA	NA	NA	NA	NA	NA	NA	NA	NA	NA	NA
62244	NA	106	NA	NA	NA	1	NA	NA	NA	NA	NA	NA	NA	NA	NA	NA	NA	NA	NA	NA
62245	NA	NA	1	2	70	1	1	120	88	48	2	86	52	2	86	48	2	NA	NA	NA
62246	NA	162	NA	NA	NA	1	NA	NA	NA	NA	NA	NA	NA	NA	NA	NA	NA	NA	NA	NA
62248	NA	NA	1	3	62	1	1	160	132	70	2	130	72	2	132	66	2	NA	NA	NA
62249	NA	NA	1	3	74	1	1	140	124	82	2	122	74	2	122	82	2	NA	NA	NA
62250	NA	NA	1	4	50	1	1	140	114	68	2	104	60	2	116	56	2	NA	NA	NA
62251	NA	NA	1	4	68	1	1	200	166	92	2	168	94	2	170	96	2	NA	NA	NA
62252	NA	NA	1	2	94	1	1	130	110	56	2	NA	NA	2	106	68	2	104	66	2
62253	NA	NA	1	3	48	1	1	130	90	64	2	98	62	2	94	66	2	NA	NA	NA
62254	NA	NA	1	3	66	1	1	130	114	56	2	108	50	2	112	56	2	NA	NA	NA
62255	NA	NA	1	4	70	1	1	160	112	76	2	114	64	2	110	70	2	NA	NA	NA
62256	NA	NA	1	3	54	1	1	160	126	52	2	124	54	2	118	54	2	NA	NA	NA
62257	NA	108	NA	NA	NA	1	NA	NA	NA	NA	NA	NA	NA	NA	NA	NA	NA	NA	NA	NA
62258	NA	NA	1	4	68	1	1	150	126	80	2	124	84	2	126	84	2	NA	NA	NA
62259	NA	NA	1	5	72	1	1	170	138	60	2	140	66	2	134	66	2	NA	NA	NA
62260	NA	NA	1	2	72	1	1	130	100	52	2	104	50	2	104	46	2	NA	NA	NA
62261	NA	NA	1	4	74	1	1	140	118	76	2	120	78	2	112	74	2	NA	NA	NA
62262	NA	116	NA	NA	NA	1	NA	NA	NA	NA	NA	NA	NA	NA	NA	NA	NA	NA	NA	NA
62263	NA	96	NA	NA	NA	1	NA	NA	NA	NA	NA	NA	NA	NA	NA	NA	NA	NA	NA	NA
62264	NA	NA	1	4	60	1	1	160	134	60	2	134	64	2	134	58	2	NA	NA	NA
62265	NA	NA	1	4	76	1	1	150	124	74	2	126	64	2	136	64	2	NA	NA	NA
62266	NA	NA	1	3	112	1	1	130	96	64	2	98	64	2	96	60	2	NA	NA	NA
62267	NA	NA	1	5	100	1	1	130	118	70	2	114	68	2	114	70	2	NA	NA	NA
62268	NA	NA	1	3	82	1	1	120	92	56	2	96	60	2	96	54	2	NA	NA	NA
62269	NA	NA	1	4	54	1	1	170	132	90	2	136	88	2	136	86	1	NA	NA	NA
62270	NA	NA	1	4	66	1	1	140	NA	NA	2	114	76	2	114	76	2	110	78	2
62271	NA	92	NA	NA	NA	1	NA	NA	NA	NA	NA	NA	NA	NA	NA	NA	NA	NA	NA	NA
62272	NA	NA	1	3	84	1	1	130	108	54	2	106	58	2	106	58	2	NA	NA	NA
62273	NA	NA	1	4	108	1	1	140	114	62	2	118	66	2	124	68	2	NA	NA	NA
62274	NA	112	NA	NA	NA	1	NA	NA	NA	NA	NA	NA	NA	NA	NA	NA	NA	NA	NA	NA
62275	NA	NA	1	3	68	2	1	140	114	70	2	106	70	2	106	72	2	NA	NA	NA
62276	NA	NA	1	2	96	1	1	120	96	74	2	94	68	2	94	72	2	NA	NA	NA
62277	NA	NA	1	4	94	1	1	140	116	66	2	106	64	2	106	62	2	NA	NA	NA
62278	NA	NA	1	4	86	1	1	140	118	58	2	122	42	2	118	50	2	NA	NA	NA
62279	NA	NA	1	3	84	1	1	140	114	58	2	104	54	2	98	52	2	NA	NA	NA
62280	NA	NA	1	3	76	1	1	170	134	90	2	132	90	2	126	88	2	NA	NA	NA
62281	NA	NA	1	3	76	1	1	140	108	68	2	NA	NA	2	106	70	1	102	70	1
62282	NA	NA	1	3	60	1	1	140	108	58	2	110	44	2	108	50	2	NA	NA	NA
62283	NA	102	NA	NA	NA	1	NA	NA	NA	NA	NA	NA	NA	NA	NA	NA	NA	NA	NA	NA
62284	NA	NA	1	4	80	1	1	150	134	76	2	124	72	2	132	72	2	NA	NA	NA
62285	NA	NA	1	4	82	1	1	140	116	76	2	122	72	2	124	72	2	NA	NA	NA
62286	NA	NA	1	5	80	1	1	150	124	78	2	128	78	2	128	78	2	NA	NA	NA
62287	NA	NA	1	4	64	1	1	160	132	48	2	132	42	2	126	0	2	NA	NA	NA
62288	NA	NA	1	3	52	1	1	140	118	64	2	122	74	2	118	76	2	NA	NA	NA
62289	NA	NA	1	4	80	1	1	170	142	72	2	134	84	2	138	80	2	NA	NA	NA
62290	NA	114	NA	NA	NA	1	NA	NA	NA	NA	NA	NA	NA	NA	NA	NA	NA	NA	NA	NA
62291	NA	NA	1	4	60	1	1	150	122	70	2	120	68	2	116	62	2	NA	NA	NA
62292	NA	NA	1	3	54	1	1	140	96	48	2	94	42	2	102	42	2	NA	NA	NA
62293	NA	NA	2	3	72	1	1	150	130	76	2	130	70	2	132	74	2	NA	NA	NA
62294	NA	NA	1	3	82	1	1	120	102	50	2	100	62	2	98	52	2	NA	NA	NA
62295	NA	NA	1	4	58	1	1	170	138	80	2	142	76	2	142	74	2	NA	NA	NA
62296	NA	NA	1	5	68	1	1	140	128	46	2	134	34	2	130	42	2	NA	NA	NA
62297	NA	NA	1	5	60	1	1	140	126	76	2	122	72	2	122	76	2	NA	NA	NA
62298	NA	NA	1	4	70	1	1	140	124	54	2	116	56	2	120	62	2	NA	NA	NA
62299	NA	NA	1	2	80	1	1	120	100	42	2	104	48	2	102	44	2	NA	NA	NA
62300	NA	96	NA	NA	NA	1	NA	NA	NA	NA	NA	NA	NA	NA	NA	NA	NA	NA	NA	NA
62301	NA	NA	1	5	72	1	1	140	112	44	2	118	52	2	118	56	2	NA	NA	NA
62302	NA	NA	1	4	70	1	1	160	136	56	2	138	48	2	134	50	2	NA	NA	NA
62303	NA	NA	1	4	68	1	1	180	150	70	2	146	68	2	140	66	2	NA	NA	NA
62304	NA	82	NA	NA	NA	1	NA	NA	NA	NA	NA	NA	NA	NA	NA	NA	NA	NA	NA	NA
62305	NA	NA	1	3	86	1	1	140	114	74	2	100	60	2	104	68	2	NA	NA	NA
62306	NA	134	NA	NA	NA	1	NA	NA	NA	NA	NA	NA	NA	NA	NA	NA	NA	NA	NA	NA
62307	NA	NA	1	4	88	1	1	140	122	80	2	118	80	2	120	76	2	NA	NA	NA
62308	NA	NA	1	3	70	1	1	140	108	48	2	110	48	2	112	48	2	NA	NA	NA
62309	NA	NA	1	4	82	1	1	140	126	86	2	114	82	2	120	84	2	NA	NA	NA
62310	NA	NA	1	3	78	1	1	130	110	60	2	110	46	2	110	46	2	NA	NA	NA
62311	NA	NA	1	4	66	1	1	140	116	62	2	116	56	2	118	70	2	NA	NA	NA
62312	NA	NA	1	3	80	1	1	150	132	70	2	124	66	2	124	62	2	NA	NA	NA
62313	NA	92	NA	NA	NA	1	NA	NA	NA	NA	NA	NA	NA	NA	NA	NA	NA	NA	NA	NA
62314	NA	NA	1	5	76	1	1	140	94	72	2	126	76	1	110	76	2	NA	NA	NA
62315	NA	NA	1	3	66	1	1	180	150	84	2	148	86	2	140	84	2	NA	NA	NA
62316	56	NA	NA	NA	NA	NA	NA	NA	NA	NA	NA	NA	NA	NA	NA	NA	NA	NA	NA	NA
62317	NA	NA	1	4	66	1	1	140	116	76	2	122	76	2	116	80	2	NA	NA	NA
62318	NA	116	NA	NA	NA	1	NA	NA	NA	NA	NA	NA	NA	NA	NA	NA	NA	NA	NA	NA
62319	NA	92	NA	NA	NA	1	NA	NA	NA	NA	NA	NA	NA	NA	NA	NA	NA	NA	NA	NA
62320	NA	NA	1	4	68	1	1	200	NA	NA	2	150	64	2	154	58	2	152	52	2
62321	NA	NA	1	2	72	1	1	120	88	42	2	88	40	2	90	0	2	NA	NA	NA
62322	NA	96	NA	NA	NA	1	NA	NA	NA	NA	NA	NA	NA	NA	NA	NA	NA	NA	NA	NA
62323	NA	120	NA	NA	NA	1	NA	NA	NA	NA	NA	NA	NA	NA	NA	NA	NA	NA	NA	NA
62324	NA	NA	1	4	66	1	1	130	102	60	2	102	56	2	102	56	2	NA	NA	NA
62325	NA	NA	1	3	80	1	1	160	124	76	2	124	80	1	128	84	2	NA	NA	NA
62326	NA	NA	1	4	82	1	1	130	100	70	2	NA	NA	2	108	68	1	NA	NA	2
62327	NA	NA	1	5	88	1	1	130	102	58	2	106	58	2	108	44	2	NA	NA	NA
62328	NA	NA	1	2	96	1	1	100	84	58	2	86	0	2	82	0	2	NA	NA	NA
62329	NA	144	NA	NA	NA	1	NA	NA	NA	NA	NA	NA	NA	NA	NA	NA	NA	NA	NA	NA
62330	NA	NA	1	2	60	1	1	130	96	64	2	96	64	2	96	62	2	NA	NA	NA
62331	NA	NA	1	2	88	1	1	130	102	50	2	104	60	2	104	58	2	NA	NA	NA
62332	NA	NA	1	4	98	1	1	150	130	82	2	138	58	2	134	62	2	NA	NA	NA
62333	122	NA	NA	NA	NA	NA	NA	NA	NA	NA	NA	NA	NA	NA	NA	NA	NA	NA	NA	NA
62334	NA	NA	1	3	104	1	1	130	106	36	2	110	44	2	108	50	2	NA	NA	NA
62335	NA	NA	1	3	66	1	1	160	124	46	2	124	60	2	126	54	2	NA	NA	NA
62336	NA	NA	1	4	72	1	1	140	NA	NA	2	100	74	1	98	72	2	102	72	2
62337	NA	NA	1	2	92	1	1	130	102	54	2	98	60	2	NA	NA	2	102	54	1
62339	NA	NA	1	5	80	1	1	170	NA	NA	2	126	72	2	132	70	2	138	68	2
62340	NA	NA	1	4	68	1	1	150	106	80	2	106	82	2	106	80	2	NA	NA	NA
62341	NA	NA	1	2	74	1	1	120	94	44	2	NA	NA	2	90	48	1	92	46	1
62342	NA	NA	1	4	78	1	1	150	126	84	2	114	74	2	110	70	2	NA	NA	NA
62343	NA	NA	1	4	58	1	1	150	120	78	2	114	66	2	122	68	2	NA	NA	NA
62345	99	NA	NA	NA	NA	1	1	0	NA	NA	NA	NA	NA	NA	NA	NA	NA	NA	NA	NA
62346	NA	NA	1	4	54	1	1	130	114	68	2	120	66	2	118	70	2	NA	NA	NA
62347	NA	NA	1	4	72	1	1	180	156	64	2	158	66	2	150	62	2	NA	NA	NA
62348	NA	NA	1	3	56	1	1	130	110	64	2	106	64	2	102	68	2	NA	NA	NA
62349	NA	NA	1	5	90	1	1	130	116	68	2	106	70	2	112	70	2	NA	NA	NA
62350	NA	NA	1	3	70	1	1	140	112	66	2	112	64	2	118	70	2	NA	NA	NA
62351	NA	96	NA	NA	NA	1	NA	NA	NA	NA	NA	NA	NA	NA	NA	NA	NA	NA	NA	NA
62352	NA	96	NA	NA	NA	1	NA	NA	NA	NA	NA	NA	NA	NA	NA	NA	NA	NA	NA	NA
62353	NA	NA	1	4	56	1	1	140	110	32	2	116	36	2	122	40	2	NA	NA	NA
62354	NA	NA	1	3	80	1	1	130	108	68	2	110	64	2	110	72	2	NA	NA	NA
62355	NA	NA	1	3	74	1	1	140	106	64	2	106	58	2	110	66	2	NA	NA	NA
62356	NA	NA	1	3	70	1	1	120	92	68	2	96	72	2	94	70	2	NA	NA	NA
62357	NA	NA	1	4	80	1	1	140	104	80	2	110	84	2	110	80	2	NA	NA	NA
62358	NA	140	NA	NA	NA	1	NA	NA	NA	NA	NA	NA	NA	NA	NA	NA	NA	NA	NA	NA
62359	NA	NA	1	3	80	1	1	150	114	74	2	110	70	2	114	70	2	NA	NA	NA
62360	NA	NA	1	3	72	1	1	150	134	64	2	126	66	2	134	70	2	NA	NA	NA
62361	NA	90	NA	NA	NA	1	NA	NA	NA	NA	NA	NA	NA	NA	NA	NA	NA	NA	NA	NA
62362	NA	NA	1	3	82	1	1	130	116	38	2	114	44	2	112	56	2	NA	NA	NA
62363	NA	NA	1	4	66	1	1	130	114	66	2	108	58	2	106	60	2	NA	NA	NA
62364	NA	96	NA	NA	NA	1	NA	NA	NA	NA	NA	NA	NA	NA	NA	NA	NA	NA	NA	NA
62365	56	NA	NA	NA	NA	NA	NA	NA	NA	NA	NA	NA	NA	NA	NA	NA	NA	NA	NA	NA
62366	NA	NA	1	3	62	2	1	200	NA	NA	2	NA	NA	2	180	90	2	182	90	2
62367	NA	NA	1	4	82	1	1	130	116	78	2	118	78	2	NA	NA	2	120	78	2
62368	99	NA	NA	NA	NA	1	1	0	NA	NA	NA	NA	NA	NA	NA	NA	NA	NA	NA	NA
62369	NA	NA	1	2	62	1	1	120	96	0	2	100	0	2	104	0	2	NA	NA	NA
62370	NA	NA	1	3	76	1	1	150	116	64	2	112	74	2	116	72	2	NA	NA	NA
62371	NA	NA	1	3	62	1	1	140	110	72	2	114	78	2	104	74	2	NA	NA	NA
62372	NA	NA	1	5	78	1	1	180	NA	NA	2	152	82	2	154	80	2	146	80	2
62373	NA	NA	1	3	86	1	1	140	122	82	2	120	86	2	122	84	2	NA	NA	NA
62374	NA	NA	1	3	72	1	1	140	122	72	2	116	74	2	120	76	2	NA	NA	NA
62375	NA	NA	1	5	82	1	1	130	118	76	2	118	70	2	114	68	2	NA	NA	NA
62376	NA	78	NA	NA	NA	1	NA	NA	NA	NA	NA	NA	NA	NA	NA	NA	NA	NA	NA	NA
62377	NA	NA	1	4	72	1	1	170	154	70	2	158	64	2	152	66	2	NA	NA	NA
62378	NA	NA	1	4	58	1	1	150	132	60	2	126	60	2	120	62	2	NA	NA	NA
62379	NA	NA	1	3	96	1	1	130	102	70	2	104	76	2	104	78	2	NA	NA	NA
62380	NA	NA	1	4	90	1	1	130	NA	NA	2	126	86	1	124	84	1	112	88	2
62381	NA	NA	1	3	72	1	1	170	NA	NA	2	NA	NA	2	140	110	2	138	110	2
62382	NA	108	NA	NA	NA	1	NA	NA	NA	NA	NA	NA	NA	NA	NA	NA	NA	NA	NA	NA
62383	NA	NA	1	4	68	1	1	160	124	78	2	124	62	2	118	68	2	NA	NA	NA
62384	NA	NA	1	4	80	1	1	150	122	84	2	122	78	2	120	78	2	NA	NA	NA
62385	NA	128	NA	NA	NA	1	NA	NA	NA	NA	NA	NA	NA	NA	NA	NA	NA	NA	NA	NA
62386	NA	NA	1	5	76	1	1	150	112	76	2	116	78	2	112	78	2	NA	NA	NA
62387	NA	NA	1	4	56	1	1	140	110	56	2	110	58	2	108	62	2	NA	NA	NA
62388	NA	NA	1	4	58	1	1	150	128	64	2	124	64	2	120	64	2	NA	NA	NA
62389	NA	NA	1	3	60	1	1	140	110	80	2	NA	NA	2	110	80	2	110	78	2
62390	NA	NA	1	3	98	1	1	130	102	64	2	104	70	1	104	68	1	NA	NA	NA
62391	NA	NA	1	3	94	1	1	140	116	80	2	108	78	2	106	80	2	NA	NA	NA
62392	99	NA	NA	NA	NA	1	NA	NA	NA	NA	NA	NA	NA	NA	NA	NA	NA	NA	NA	NA
62393	NA	NA	1	4	84	1	1	130	108	76	2	110	68	2	114	64	2	NA	NA	NA
62394	NA	110	NA	NA	NA	1	NA	NA	NA	NA	NA	NA	NA	NA	NA	NA	NA	NA	NA	NA
62395	NA	118	NA	NA	NA	1	NA	NA	NA	NA	NA	NA	NA	NA	NA	NA	NA	NA	NA	NA
62396	NA	NA	1	3	68	1	1	130	108	60	2	108	62	2	106	62	2	NA	NA	NA
62397	NA	NA	1	5	66	1	1	150	122	68	2	128	64	2	128	74	2	NA	NA	NA
62398	NA	NA	1	2	68	1	1	110	86	40	2	90	32	2	84	40	2	NA	NA	NA
62399	NA	NA	1	4	72	1	1	130	114	82	2	NA	NA	2	116	80	1	114	78	2
62400	NA	NA	1	4	72	1	1	180	166	112	2	166	108	2	156	114	2	NA	NA	NA
62401	NA	NA	1	3	76	1	1	120	102	46	2	104	52	2	102	48	2	NA	NA	NA
62402	NA	NA	1	4	70	1	1	140	108	70	2	114	64	2	102	60	2	NA	NA	NA
62403	NA	112	NA	NA	NA	1	NA	NA	NA	NA	NA	NA	NA	NA	NA	NA	NA	NA	NA	NA
62404	NA	NA	1	4	72	1	1	150	128	88	2	128	78	2	128	84	2	NA	NA	NA
62405	NA	58	NA	NA	NA	1	NA	NA	NA	NA	NA	NA	NA	NA	NA	NA	NA	NA	NA	NA
62406	NA	NA	1	2	94	1	1	120	NA	NA	2	108	74	2	104	66	2	112	72	2
62407	NA	NA	1	4	86	1	1	160	138	82	2	134	86	2	136	90	2	NA	NA	NA
62409	NA	NA	1	4	62	1	1	200	NA	NA	2	186	54	2	186	56	2	190	50	2
62410	NA	106	NA	NA	NA	1	NA	NA	NA	NA	NA	NA	NA	NA	NA	NA	NA	NA	NA	NA
62411	NA	NA	1	4	52	1	1	170	136	62	2	138	60	2	130	64	2	NA	NA	NA
62412	NA	NA	1	4	78	1	1	140	118	62	2	114	68	2	108	66	2	NA	NA	NA
62413	NA	NA	1	5	100	1	1	150	140	56	2	136	54	2	136	54	2	NA	NA	NA
62414	NA	NA	1	3	66	1	1	160	136	78	2	114	76	2	132	76	2	NA	NA	NA
62415	NA	NA	1	4	74	1	1	130	98	56	2	90	52	2	92	54	2	NA	NA	NA
62416	NA	NA	1	4	86	1	1	120	104	52	2	106	52	2	110	58	2	NA	NA	NA
62417	NA	NA	1	4	72	1	1	130	104	68	2	102	70	2	110	74	2	NA	NA	NA
62418	NA	NA	1	3	62	1	1	190	156	64	2	162	72	2	166	64	2	NA	NA	NA
62419	NA	NA	1	4	62	1	1	170	150	74	2	146	74	2	144	66	2	NA	NA	NA
62421	NA	NA	1	4	62	1	1	140	108	60	2	104	64	2	106	64	2	NA	NA	NA
62422	NA	NA	2	4	66	1	1	140	120	72	2	116	74	2	118	68	2	NA	NA	NA
62424	NA	NA	1	4	76	1	1	150	136	74	2	136	74	2	134	76	2	NA	NA	NA
62425	NA	NA	1	3	64	1	1	140	NA	NA	2	102	64	2	100	64	2	104	64	2
62426	NA	NA	1	3	100	1	1	110	90	58	2	90	62	2	96	62	2	NA	NA	NA
62427	NA	NA	1	3	62	1	1	140	120	70	2	116	64	2	108	66	2	NA	NA	NA
62428	NA	NA	1	2	88	1	1	130	120	40	2	114	36	2	114	0	2	NA	NA	NA
62429	NA	NA	1	5	86	1	1	140	118	86	2	118	76	2	118	80	2	NA	NA	NA
62430	NA	NA	1	5	80	1	1	160	118	74	2	124	78	2	118	80	2	NA	NA	NA
62431	NA	NA	1	3	72	1	1	150	100	68	2	102	68	2	98	68	2	NA	NA	NA
62432	NA	NA	1	3	64	1	1	170	138	88	2	144	82	2	146	84	2	NA	NA	NA
62433	NA	NA	1	3	66	1	1	120	94	56	2	96	58	2	94	58	2	NA	NA	NA
62434	NA	NA	1	4	68	1	1	150	126	80	2	122	78	2	122	78	2	NA	NA	NA
62435	NA	118	NA	NA	NA	1	NA	NA	NA	NA	NA	NA	NA	NA	NA	NA	NA	NA	NA	NA
62436	NA	108	NA	NA	NA	1	NA	NA	NA	NA	NA	NA	NA	NA	NA	NA	NA	NA	NA	NA
62437	NA	NA	1	4	96	1	1	160	132	76	2	130	80	2	130	80	2	NA	NA	NA
62438	NA	150	NA	NA	NA	1	NA	NA	NA	NA	NA	NA	NA	NA	NA	NA	NA	NA	NA	NA
62439	NA	NA	1	5	68	1	1	160	136	56	2	140	60	2	138	56	2	NA	NA	NA
62440	NA	NA	1	4	76	1	1	140	122	80	2	114	78	2	116	70	2	NA	NA	NA
62441	NA	NA	1	4	66	1	1	170	130	88	2	136	84	2	144	90	2	NA	NA	NA
62442	NA	100	NA	NA	NA	1	NA	NA	NA	NA	NA	NA	NA	NA	NA	NA	NA	NA	NA	NA
62443	NA	88	NA	NA	NA	1	NA	NA	NA	NA	NA	NA	NA	NA	NA	NA	NA	NA	NA	NA
62444	NA	NA	1	5	68	1	1	140	112	54	2	116	54	2	112	56	2	NA	NA	NA
62445	NA	NA	1	5	80	1	1	160	142	88	2	140	84	2	142	88	2	NA	NA	NA
62446	NA	88	NA	NA	NA	1	NA	NA	NA	NA	NA	NA	NA	NA	NA	NA	NA	NA	NA	NA
62447	NA	NA	1	4	106	1	1	120	90	62	2	94	60	2	98	62	2	NA	NA	NA
62448	NA	NA	1	4	68	1	1	140	122	40	2	114	26	2	118	34	2	NA	NA	NA
62449	NA	NA	1	4	70	1	1	130	104	40	2	102	46	2	100	50	2	NA	NA	NA
62450	NA	NA	1	4	80	1	1	160	138	80	2	140	86	2	138	92	2	NA	NA	NA
62451	NA	120	NA	NA	NA	1	NA	NA	NA	NA	NA	NA	NA	NA	NA	NA	NA	NA	NA	NA
62452	NA	NA	1	5	86	1	1	140	102	78	2	112	62	1	110	64	1	NA	NA	NA
62453	NA	114	NA	NA	NA	1	NA	NA	NA	NA	NA	NA	NA	NA	NA	NA	NA	NA	NA	NA
62454	NA	NA	1	4	68	1	1	160	134	68	2	130	66	2	124	64	2	NA	NA	NA
62455	NA	NA	1	5	92	1	1	150	114	52	2	122	48	2	112	50	2	NA	NA	NA
62456	NA	NA	1	4	64	1	1	140	126	68	2	126	60	2	130	68	2	NA	NA	NA
62457	NA	NA	1	4	62	2	1	120	100	56	2	100	60	2	104	64	2	NA	NA	NA
62458	NA	NA	1	3	86	1	1	140	106	58	2	104	64	2	106	54	2	NA	NA	NA
62459	NA	74	NA	NA	NA	1	NA	NA	NA	NA	NA	NA	NA	NA	NA	NA	NA	NA	NA	NA
62460	NA	NA	1	4	68	1	1	150	120	90	2	124	88	2	130	90	2	NA	NA	NA
62461	NA	NA	1	4	84	1	1	140	110	76	2	114	76	2	118	76	2	NA	NA	NA
62462	NA	NA	1	3	96	1	1	130	96	52	2	96	0	2	90	56	2	NA	NA	NA
62463	NA	86	NA	NA	NA	1	NA	NA	NA	NA	NA	NA	NA	NA	NA	NA	NA	NA	NA	NA
62464	NA	NA	1	4	66	1	1	140	114	68	2	114	62	2	116	72	2	NA	NA	NA
62465	84	NA	NA	NA	NA	NA	NA	NA	NA	NA	NA	NA	NA	NA	NA	NA	NA	NA	NA	NA
62466	NA	80	NA	NA	NA	1	NA	NA	NA	NA	NA	NA	NA	NA	NA	NA	NA	NA	NA	NA
62467	NA	NA	1	4	68	1	1	140	122	78	2	116	76	2	112	70	2	NA	NA	NA
62468	NA	132	NA	NA	NA	1	NA	NA	NA	NA	NA	NA	NA	NA	NA	NA	NA	NA	NA	NA
62469	NA	NA	1	3	90	1	1	120	108	0	2	108	0	2	106	46	2	NA	NA	NA
62470	NA	88	NA	NA	NA	1	NA	NA	NA	NA	NA	NA	NA	NA	NA	NA	NA	NA	NA	NA
62471	NA	NA	1	3	62	1	1	150	106	44	2	106	46	2	104	42	2	NA	NA	NA
62472	NA	NA	1	4	68	1	1	190	172	108	2	172	108	2	172	108	2	NA	NA	NA
62473	NA	NA	1	4	70	1	1	120	96	50	2	102	44	2	96	42	2	NA	NA	NA
62474	99	NA	NA	NA	NA	2	1	888	NA	NA	NA	NA	NA	NA	NA	NA	NA	NA	NA	NA
62475	NA	NA	1	4	64	1	1	140	104	58	2	112	70	2	106	62	2	NA	NA	NA
62476	NA	NA	1	4	76	1	1	140	114	66	2	114	68	2	116	68	2	NA	NA	NA
62477	NA	NA	1	3	84	1	1	130	100	72	2	100	72	2	100	74	2	NA	NA	NA
62478	NA	68	NA	NA	NA	1	NA	NA	NA	NA	NA	NA	NA	NA	NA	NA	NA	NA	NA	NA
62479	56	NA	NA	NA	NA	NA	NA	NA	NA	NA	NA	NA	NA	NA	NA	NA	NA	NA	NA	NA
62480	NA	NA	1	4	86	1	1	150	134	94	2	134	94	2	130	94	2	NA	NA	NA
62481	NA	NA	1	4	78	1	1	120	98	56	2	96	62	2	94	54	2	NA	NA	NA
62482	NA	NA	1	4	86	1	1	120	94	64	2	96	64	2	92	62	2	NA	NA	NA
62483	NA	NA	1	3	76	1	1	120	94	32	2	98	30	2	94	38	2	NA	NA	NA
62484	NA	NA	1	5	70	1	1	170	144	96	2	144	96	2	144	98	2	NA	NA	NA
62485	NA	NA	1	5	64	1	1	140	112	42	2	118	38	2	118	0	2	NA	NA	NA
62487	NA	NA	1	4	60	1	1	160	126	72	2	128	66	2	134	82	2	NA	NA	NA
62489	NA	112	NA	NA	NA	1	NA	NA	NA	NA	NA	NA	NA	NA	NA	NA	NA	NA	NA	NA
62490	NA	122	NA	NA	NA	1	NA	NA	NA	NA	NA	NA	NA	NA	NA	NA	NA	NA	NA	NA
62491	NA	NA	1	4	76	1	1	150	122	70	2	118	72	2	120	72	2	NA	NA	NA
62492	NA	82	NA	NA	NA	1	NA	NA	NA	NA	NA	NA	NA	NA	NA	NA	NA	NA	NA	NA
62493	NA	126	NA	NA	NA	1	NA	NA	NA	NA	NA	NA	NA	NA	NA	NA	NA	NA	NA	NA
62494	NA	NA	1	4	80	1	1	130	NA	NA	2	96	72	1	96	72	1	96	70	1
62495	NA	NA	1	4	76	1	1	150	102	80	2	106	78	2	106	76	2	NA	NA	NA
62496	NA	114	NA	NA	NA	1	NA	NA	NA	NA	NA	NA	NA	NA	NA	NA	NA	NA	NA	NA
62497	NA	NA	1	2	68	1	1	130	96	58	2	102	64	2	104	60	2	NA	NA	NA
62498	NA	NA	1	3	88	1	1	140	126	60	2	126	54	2	122	58	2	NA	NA	NA
62499	NA	118	NA	NA	NA	1	NA	NA	NA	NA	NA	NA	NA	NA	NA	NA	NA	NA	NA	NA
62500	NA	NA	1	3	92	1	1	140	118	76	2	120	76	2	122	74	2	NA	NA	NA
62501	NA	NA	1	4	76	1	1	150	110	68	2	110	64	2	104	68	2	NA	NA	NA
62502	NA	NA	1	5	62	1	1	150	124	70	2	124	70	2	118	68	2	NA	NA	NA
62503	NA	94	NA	NA	NA	1	NA	NA	NA	NA	NA	NA	NA	NA	NA	NA	NA	NA	NA	NA
62504	NA	NA	1	4	70	1	1	130	118	72	2	110	72	2	112	70	2	NA	NA	NA
62505	NA	104	NA	NA	NA	1	NA	NA	NA	NA	NA	NA	NA	NA	NA	NA	NA	NA	NA	NA
62506	NA	NA	1	4	66	1	1	140	110	62	2	108	64	2	110	70	2	NA	NA	NA
62507	NA	NA	1	4	72	1	1	130	102	50	2	94	46	2	90	48	2	NA	NA	NA
62508	NA	114	NA	NA	NA	1	NA	NA	NA	NA	NA	NA	NA	NA	NA	NA	NA	NA	NA	NA
62509	NA	NA	1	3	80	1	1	130	112	78	2	120	80	2	116	78	2	NA	NA	NA
62510	NA	NA	1	4	74	2	1	190	168	86	2	164	88	2	164	80	2	NA	NA	NA
62511	NA	NA	1	3	70	1	1	130	100	68	2	94	60	2	94	68	2	NA	NA	NA
62512	NA	NA	1	3	68	1	1	140	118	80	2	122	84	2	134	80	2	NA	NA	NA
62513	NA	NA	1	4	70	1	1	140	104	74	2	108	66	2	108	72	2	NA	NA	NA
62514	NA	NA	1	5	72	1	1	150	138	74	2	136	76	2	136	70	2	NA	NA	NA
62515	56	NA	NA	NA	NA	NA	NA	NA	NA	NA	NA	NA	NA	NA	NA	NA	NA	NA	NA	NA
62516	NA	NA	1	3	76	1	1	140	114	68	2	118	66	2	118	68	2	NA	NA	NA
62517	NA	NA	1	4	64	1	1	190	158	66	2	156	64	2	154	62	2	NA	NA	NA
62519	NA	NA	1	4	74	1	1	170	140	58	2	144	52	2	138	58	2	NA	NA	NA
62520	NA	116	NA	NA	NA	1	NA	NA	NA	NA	NA	NA	NA	NA	NA	NA	NA	NA	NA	NA
62521	NA	NA	1	3	68	1	1	150	136	86	2	140	90	2	134	80	2	NA	NA	NA
62522	NA	NA	1	4	104	1	1	160	142	70	2	136	70	2	140	70	2	NA	NA	NA
62523	NA	NA	1	4	76	1	1	140	114	70	2	110	70	2	112	74	2	NA	NA	NA
62524	NA	NA	1	4	54	1	1	140	110	52	2	108	56	2	114	58	2	NA	NA	NA
62525	NA	NA	1	4	70	1	1	140	118	80	2	120	74	2	118	78	2	NA	NA	NA
62526	NA	NA	1	4	66	1	1	150	116	72	2	114	72	2	116	74	2	NA	NA	NA
62527	NA	NA	1	4	52	1	1	160	138	58	2	156	58	2	136	58	2	NA	NA	NA
62528	NA	NA	1	4	66	1	1	140	116	64	2	102	64	2	102	68	2	NA	NA	NA
62529	NA	NA	1	5	66	1	1	150	124	80	2	132	84	2	126	82	2	NA	NA	NA
62530	NA	NA	1	5	84	1	1	140	124	72	2	122	76	2	118	78	2	NA	NA	NA
62531	NA	NA	1	4	68	1	1	130	92	68	2	110	60	2	106	64	2	NA	NA	NA
62532	NA	NA	1	5	80	1	1	140	120	70	2	128	64	2	126	66	2	NA	NA	NA
62533	NA	100	NA	NA	NA	1	NA	NA	NA	NA	NA	NA	NA	NA	NA	NA	NA	NA	NA	NA
62534	NA	NA	1	3	80	1	1	130	106	64	2	102	58	2	108	66	2	NA	NA	NA
62535	NA	98	NA	NA	NA	1	NA	NA	NA	NA	NA	NA	NA	NA	NA	NA	NA	NA	NA	NA
62536	NA	NA	1	4	70	1	1	140	110	72	2	108	72	2	106	68	2	NA	NA	NA
62537	NA	NA	1	3	86	1	1	120	102	66	2	100	64	2	96	64	2	NA	NA	NA
62538	NA	108	NA	NA	NA	1	NA	NA	NA	NA	NA	NA	NA	NA	NA	NA	NA	NA	NA	NA
62539	NA	NA	1	5	60	1	1	170	148	84	2	144	86	2	140	84	2	NA	NA	NA
62540	NA	124	NA	NA	NA	1	NA	NA	NA	NA	NA	NA	NA	NA	NA	NA	NA	NA	NA	NA
62541	NA	NA	1	3	90	1	1	130	114	72	2	118	74	2	112	68	2	NA	NA	NA
62542	NA	NA	1	2	92	1	1	120	96	52	2	86	58	2	86	56	2	NA	NA	NA
62543	NA	126	NA	NA	NA	1	NA	NA	NA	NA	NA	NA	NA	NA	NA	NA	NA	NA	NA	NA
62544	84	NA	NA	NA	NA	NA	NA	NA	NA	NA	NA	NA	NA	NA	NA	NA	NA	NA	NA	NA
62545	NA	NA	1	2	78	1	1	120	96	58	2	96	58	2	98	58	2	NA	NA	NA
62546	NA	NA	1	5	82	1	1	160	138	84	2	150	84	2	NA	NA	2	142	88	2
62547	NA	NA	1	4	70	1	1	130	106	44	2	106	42	2	106	48	2	NA	NA	NA
62548	NA	NA	1	4	86	1	1	150	120	88	2	118	84	2	120	88	2	NA	NA	NA
62549	NA	NA	1	3	78	1	1	150	114	74	2	118	72	2	122	74	2	NA	NA	NA
62550	NA	NA	1	3	94	1	1	120	96	0	2	96	40	2	96	36	2	NA	NA	NA
62551	NA	NA	1	5	84	1	1	150	136	72	2	132	72	2	128	74	2	NA	NA	NA
62552	NA	NA	1	3	84	1	1	130	118	76	2	108	80	2	120	76	2	NA	NA	NA
62553	NA	NA	1	2	84	1	1	120	90	50	2	84	44	2	88	40	2	NA	NA	NA
62554	NA	NA	1	3	80	1	1	140	110	74	2	114	80	2	114	74	2	NA	NA	NA
62555	NA	NA	1	4	60	1	1	140	128	70	2	130	64	2	126	62	2	NA	NA	NA
62556	NA	NA	1	3	66	1	1	140	120	74	2	124	70	2	128	72	2	NA	NA	NA
62557	NA	NA	1	2	66	1	1	130	96	62	2	98	64	2	96	64	2	NA	NA	NA
62558	NA	NA	1	4	72	1	1	130	108	72	2	110	68	2	104	64	2	NA	NA	NA
62559	NA	NA	1	2	88	1	1	140	110	66	2	108	66	2	110	68	2	NA	NA	NA
62560	56	NA	NA	NA	NA	NA	NA	NA	NA	NA	NA	NA	NA	NA	NA	NA	NA	NA	NA	NA
62561	NA	NA	1	3	94	1	1	120	102	48	2	96	48	2	96	44	2	NA	NA	NA
62562	NA	82	NA	NA	NA	1	NA	NA	NA	NA	NA	NA	NA	NA	NA	NA	NA	NA	NA	NA
62563	56	NA	NA	NA	NA	NA	NA	NA	NA	NA	NA	NA	NA	NA	NA	NA	NA	NA	NA	NA
62564	NA	NA	1	5	84	1	1	140	126	60	2	126	64	2	124	64	2	NA	NA	NA
62565	NA	NA	1	4	70	1	1	150	126	80	2	130	82	2	138	78	2	NA	NA	NA
62566	NA	124	NA	NA	NA	1	NA	NA	NA	NA	NA	NA	NA	NA	NA	NA	NA	NA	NA	NA
62567	NA	NA	1	3	70	1	1	220	184	74	2	180	76	2	164	76	2	NA	NA	NA
62568	NA	132	NA	NA	NA	1	NA	NA	NA	NA	NA	NA	NA	NA	NA	NA	NA	NA	NA	NA
62569	56	NA	NA	NA	NA	NA	NA	NA	NA	NA	NA	NA	NA	NA	NA	NA	NA	NA	NA	NA
62570	NA	78	NA	NA	NA	1	NA	NA	NA	NA	NA	NA	NA	NA	NA	NA	NA	NA	NA	NA
62571	NA	NA	1	4	72	1	1	120	102	62	2	100	68	2	102	60	2	NA	NA	NA
62572	56	NA	NA	NA	NA	NA	NA	NA	NA	NA	NA	NA	NA	NA	NA	NA	NA	NA	NA	NA
62573	NA	NA	1	4	70	1	1	130	98	72	2	110	66	1	112	70	2	NA	NA	NA
62574	NA	NA	1	4	80	1	1	140	118	74	2	114	68	2	112	68	2	NA	NA	NA
62575	NA	NA	1	3	86	1	1	140	130	68	2	132	60	2	134	72	2	NA	NA	NA
62576	NA	NA	1	4	78	1	1	160	130	82	2	130	80	2	128	80	2	NA	NA	NA
62577	NA	NA	1	5	74	1	1	150	132	68	2	132	66	2	128	64	2	NA	NA	NA
62578	NA	104	NA	NA	NA	1	NA	NA	NA	NA	NA	NA	NA	NA	NA	NA	NA	NA	NA	NA
62579	NA	NA	1	3	58	1	1	180	142	64	2	136	60	2	134	58	2	NA	NA	NA
62580	NA	NA	1	3	64	1	1	130	106	46	2	108	46	2	104	50	2	NA	NA	NA
62581	NA	NA	1	2	94	1	1	120	100	68	2	100	62	2	100	68	2	NA	NA	NA
62583	NA	NA	1	4	72	1	1	130	104	44	2	100	48	2	108	40	2	NA	NA	NA
62584	NA	NA	1	3	66	1	1	150	126	64	2	124	68	2	122	64	2	NA	NA	NA
62585	NA	NA	1	4	68	1	1	140	120	66	2	116	58	2	100	60	2	NA	NA	NA
62586	NA	NA	1	5	94	1	1	140	116	70	2	112	62	2	116	68	2	NA	NA	NA
62587	NA	NA	1	4	74	1	1	160	124	76	2	136	74	2	134	72	2	NA	NA	NA
62588	NA	NA	1	3	80	1	1	150	132	70	2	124	66	2	126	70	2	NA	NA	NA
62589	NA	NA	1	4	68	1	1	170	144	72	2	146	68	2	132	72	2	NA	NA	NA
62590	NA	NA	1	2	70	1	1	120	92	30	2	94	38	2	92	32	2	NA	NA	NA
62591	NA	NA	1	2	98	1	1	150	124	70	2	118	72	2	116	66	2	NA	NA	NA
62592	NA	154	NA	NA	NA	1	NA	NA	NA	NA	NA	NA	NA	NA	NA	NA	NA	NA	NA	NA
62593	NA	NA	1	5	56	1	1	130	110	72	2	110	64	2	108	60	2	NA	NA	NA
62594	NA	118	NA	NA	NA	1	NA	NA	NA	NA	NA	NA	NA	NA	NA	NA	NA	NA	NA	NA
62595	NA	NA	1	4	62	1	1	130	94	56	2	94	62	2	98	60	2	NA	NA	NA
62596	NA	NA	1	4	80	1	1	140	110	74	2	106	68	2	110	64	2	NA	NA	NA
62597	NA	NA	1	5	82	1	1	140	96	74	2	126	72	1	120	72	2	NA	NA	NA
62598	NA	NA	1	5	76	1	1	130	116	40	2	112	42	2	118	36	2	NA	NA	NA
62599	NA	NA	1	4	70	1	1	180	150	94	2	148	94	2	148	94	2	NA	NA	NA
62600	NA	NA	1	3	92	1	1	120	104	38	2	104	44	2	104	46	2	NA	NA	NA
62601	NA	NA	1	4	52	1	1	160	134	66	2	130	70	2	132	70	2	NA	NA	NA
62602	NA	NA	1	3	72	1	1	160	140	64	2	136	64	2	138	60	2	NA	NA	NA
62603	NA	NA	1	5	92	1	1	130	114	72	2	108	70	2	112	70	2	NA	NA	NA
62604	NA	NA	1	3	54	1	1	170	150	70	2	144	76	2	142	74	2	NA	NA	NA
62606	NA	100	NA	NA	NA	1	NA	NA	NA	NA	NA	NA	NA	NA	NA	NA	NA	NA	NA	NA
62607	NA	100	NA	NA	NA	1	NA	NA	NA	NA	NA	NA	NA	NA	NA	NA	NA	NA	NA	NA
62609	NA	NA	1	3	110	1	1	130	114	0	2	106	0	2	112	0	2	NA	NA	NA
62610	NA	NA	1	4	82	1	1	120	104	50	2	94	52	2	100	50	2	NA	NA	NA
62611	NA	NA	1	4	76	1	1	160	150	82	2	146	88	2	150	78	2	NA	NA	NA
62612	NA	NA	1	4	78	1	1	140	104	74	2	108	74	2	108	74	2	NA	NA	NA
62613	NA	NA	1	4	90	1	1	130	118	60	2	114	68	2	120	64	2	NA	NA	NA
62614	NA	NA	1	3	66	1	1	130	110	56	2	110	50	2	108	54	2	NA	NA	NA
62615	NA	114	NA	NA	NA	1	NA	NA	NA	NA	NA	NA	NA	NA	NA	NA	NA	NA	NA	NA
62616	NA	NA	1	3	82	1	1	130	100	80	2	108	72	2	110	74	2	NA	NA	NA
62617	NA	NA	1	2	70	1	1	120	94	36	2	94	42	2	94	42	2	NA	NA	NA
62618	NA	NA	1	2	86	1	1	120	96	46	2	102	44	2	104	0	2	NA	NA	NA
62619	NA	NA	1	3	84	1	1	190	156	76	2	NA	NA	2	148	64	1	142	70	2
62620	NA	96	NA	NA	NA	1	NA	NA	NA	NA	NA	NA	NA	NA	NA	NA	NA	NA	NA	NA
62621	NA	NA	1	4	44	1	1	140	110	76	2	110	70	2	114	72	2	NA	NA	NA
62622	NA	NA	1	3	62	1	1	120	102	74	2	96	68	2	94	72	2	NA	NA	NA
62623	NA	NA	1	4	86	1	1	170	NA	NA	2	140	76	2	132	78	2	134	76	2
62624	NA	NA	1	3	90	1	1	140	114	82	2	116	82	2	120	78	1	NA	NA	NA
62625	NA	NA	1	3	58	1	1	160	126	76	2	128	78	2	126	78	2	NA	NA	NA
62626	NA	NA	1	3	60	1	1	130	98	64	2	96	68	2	96	62	2	NA	NA	NA
62627	NA	102	NA	NA	NA	1	NA	NA	NA	NA	NA	NA	NA	NA	NA	NA	NA	NA	NA	NA
62628	NA	118	NA	NA	NA	1	NA	NA	NA	NA	NA	NA	NA	NA	NA	NA	NA	NA	NA	NA
62629	NA	NA	1	2	72	1	1	130	94	52	2	92	44	2	94	36	2	NA	NA	NA
62630	NA	NA	1	4	56	1	1	180	154	70	2	160	72	2	154	78	2	NA	NA	NA
62631	NA	NA	1	3	68	1	1	140	114	74	2	114	72	2	114	72	2	NA	NA	NA
62632	NA	NA	1	5	100	1	1	140	110	80	2	108	62	2	112	76	2	NA	NA	NA
62633	NA	NA	1	3	60	1	1	160	NA	NA	2	138	90	1	138	84	1	132	84	2
62634	NA	NA	1	4	70	1	1	160	132	74	2	130	70	2	130	76	2	NA	NA	NA
62635	NA	NA	1	3	84	1	1	120	100	68	2	100	66	2	100	70	2	NA	NA	NA
62636	NA	NA	1	3	60	1	1	150	132	84	2	132	86	2	132	86	2	NA	NA	NA
62637	NA	118	NA	NA	NA	1	NA	NA	NA	NA	NA	NA	NA	NA	NA	NA	NA	NA	NA	NA
62638	NA	NA	1	3	82	1	1	140	114	72	2	114	60	2	108	54	2	NA	NA	NA
62639	NA	NA	1	5	76	1	1	140	112	78	2	NA	NA	1	118	82	2	116	84	2
62640	NA	NA	1	5	58	1	1	130	96	52	2	106	44	2	100	0	2	NA	NA	NA
62641	NA	100	NA	NA	NA	1	NA	NA	NA	NA	NA	NA	NA	NA	NA	NA	NA	NA	NA	NA
62642	NA	NA	1	4	104	1	1	140	126	94	2	118	86	2	126	90	2	NA	NA	NA
62643	NA	104	NA	NA	NA	1	NA	NA	NA	NA	NA	NA	NA	NA	NA	NA	NA	NA	NA	NA
62644	NA	NA	1	5	66	2	1	160	118	82	2	136	84	1	132	76	2	NA	NA	NA
62645	NA	NA	1	3	104	1	1	140	106	62	2	110	58	2	106	56	2	NA	NA	NA
62646	NA	NA	1	4	74	1	1	150	136	78	2	122	74	2	110	74	2	NA	NA	NA
62647	NA	158	NA	NA	NA	1	NA	NA	NA	NA	NA	NA	NA	NA	NA	NA	NA	NA	NA	NA
62648	NA	NA	1	3	76	1	1	160	146	50	2	144	58	2	144	54	2	NA	NA	NA
62649	NA	NA	1	4	52	1	1	170	120	38	2	118	0	2	126	46	2	NA	NA	NA
62650	NA	NA	1	5	64	1	1	150	118	84	2	114	82	2	118	80	2	NA	NA	NA
62651	NA	NA	1	5	84	1	1	160	140	100	2	140	96	2	142	94	2	NA	NA	NA
62652	NA	NA	1	4	74	1	1	140	114	72	2	114	70	2	110	72	2	NA	NA	NA
62655	NA	108	NA	NA	NA	1	NA	NA	NA	NA	NA	NA	NA	NA	NA	NA	NA	NA	NA	NA
62656	NA	122	NA	NA	NA	1	NA	NA	NA	NA	NA	NA	NA	NA	NA	NA	NA	NA	NA	NA
62657	NA	122	NA	NA	NA	1	NA	NA	NA	NA	NA	NA	NA	NA	NA	NA	NA	NA	NA	NA
62658	NA	NA	1	5	76	1	1	140	124	76	2	124	70	2	120	68	2	NA	NA	NA
62659	NA	NA	1	4	58	1	1	140	116	54	2	108	58	2	104	56	2	NA	NA	NA
62660	NA	84	NA	NA	NA	1	NA	NA	NA	NA	NA	NA	NA	NA	NA	NA	NA	NA	NA	NA
62661	NA	NA	1	3	78	1	1	140	114	86	2	110	72	2	104	70	2	NA	NA	NA
62662	NA	NA	1	4	78	1	1	130	100	64	2	108	62	2	102	60	2	NA	NA	NA
62664	NA	NA	1	5	70	1	1	160	138	70	2	140	74	2	140	74	2	NA	NA	NA
62665	NA	NA	1	3	84	1	1	130	100	70	2	108	66	2	106	64	2	NA	NA	NA
62666	NA	100	NA	NA	NA	1	NA	NA	NA	NA	NA	NA	NA	NA	NA	NA	NA	NA	NA	NA
62667	NA	112	NA	NA	NA	1	NA	NA	NA	NA	NA	NA	NA	NA	NA	NA	NA	NA	NA	NA
62668	NA	NA	1	5	74	1	1	170	146	108	2	146	106	2	152	110	2	NA	NA	NA
62669	NA	NA	1	4	84	1	1	150	116	78	2	128	78	2	120	86	2	NA	NA	NA
62670	NA	NA	1	3	102	1	1	130	104	70	2	108	62	2	106	66	2	NA	NA	NA
62671	NA	NA	1	4	64	1	1	150	120	80	2	110	82	2	108	82	2	NA	NA	NA
62672	NA	NA	1	3	76	1	1	140	104	64	2	96	54	2	106	58	2	NA	NA	NA
62673	56	NA	NA	NA	NA	NA	NA	NA	NA	NA	NA	NA	NA	NA	NA	NA	NA	NA	NA	NA
62674	NA	NA	1	3	80	1	1	130	106	70	2	96	68	2	102	66	2	NA	NA	NA
62675	NA	118	NA	NA	NA	1	NA	NA	NA	NA	NA	NA	NA	NA	NA	NA	NA	NA	NA	NA
62676	56	NA	NA	NA	NA	NA	NA	NA	NA	NA	NA	NA	NA	NA	NA	NA	NA	NA	NA	NA
62677	NA	NA	1	4	66	1	1	110	90	56	2	92	56	2	94	52	2	NA	NA	NA
62678	NA	NA	1	3	56	1	1	190	164	104	2	154	100	2	154	104	2	NA	NA	NA
62679	NA	90	NA	NA	NA	1	NA	NA	NA	NA	NA	NA	NA	NA	NA	NA	NA	NA	NA	NA
62680	NA	NA	1	4	50	1	1	170	152	76	2	154	78	2	154	76	2	NA	NA	NA
62681	NA	100	NA	NA	NA	1	NA	NA	NA	NA	NA	NA	NA	NA	NA	NA	NA	NA	NA	NA
62682	NA	NA	1	5	70	1	1	140	122	62	2	128	64	2	130	48	2	NA	NA	NA
62683	NA	NA	1	4	68	1	1	140	NA	NA	2	114	82	1	112	84	1	108	82	1
62684	84	NA	NA	NA	NA	NA	NA	NA	NA	NA	NA	NA	NA	NA	NA	NA	NA	NA	NA	NA
62685	NA	NA	1	3	92	1	1	160	128	70	2	128	74	2	120	82	2	NA	NA	NA
62686	NA	NA	1	5	82	2	1	190	162	76	2	156	74	2	NA	NA	2	NA	NA	2
62687	NA	NA	1	2	78	1	1	130	98	66	2	92	44	2	92	58	2	NA	NA	NA
62688	NA	NA	1	4	68	1	1	150	120	80	2	116	74	2	124	72	2	NA	NA	NA
62689	NA	NA	1	5	74	1	1	140	104	80	2	102	78	2	102	72	2	NA	NA	NA
62690	NA	NA	1	5	78	1	1	130	108	62	2	112	68	2	110	66	2	NA	NA	NA
62691	NA	NA	1	4	64	1	1	140	114	68	2	108	58	2	108	62	2	NA	NA	NA
62693	NA	NA	1	5	86	1	1	170	160	84	2	154	80	2	146	78	2	NA	NA	NA
62694	NA	NA	1	5	74	1	1	150	108	56	2	118	58	2	118	66	2	NA	NA	NA
62695	NA	NA	1	4	70	1	1	160	140	92	2	140	94	2	142	94	2	NA	NA	NA
62696	NA	NA	1	3	86	1	1	130	100	0	2	104	0	2	106	34	2	NA	NA	NA
62697	NA	NA	1	3	78	1	1	140	114	66	2	106	58	2	102	68	2	NA	NA	NA
62699	NA	104	NA	NA	NA	1	NA	NA	NA	NA	NA	NA	NA	NA	NA	NA	NA	NA	NA	NA
62700	NA	NA	1	3	84	1	1	130	112	28	2	110	0	2	112	0	2	NA	NA	NA
62701	NA	NA	1	4	78	1	1	130	92	58	2	92	66	2	88	60	2	NA	NA	NA
62703	NA	110	NA	NA	NA	1	NA	NA	NA	NA	NA	NA	NA	NA	NA	NA	NA	NA	NA	NA
62704	NA	NA	1	3	74	1	1	180	154	60	2	148	60	2	146	52	2	NA	NA	NA
62705	NA	NA	1	4	74	1	1	140	100	62	2	104	64	2	96	64	2	NA	NA	NA
62706	NA	NA	1	4	66	1	1	140	108	72	2	110	74	2	112	78	2	NA	NA	NA
62707	NA	NA	1	4	66	1	1	150	112	68	2	116	70	2	118	74	2	NA	NA	NA
62708	NA	NA	1	4	72	1	1	180	158	82	2	162	82	2	158	82	2	NA	NA	NA
62709	NA	NA	1	3	74	1	1	120	90	54	2	92	60	2	90	56	2	NA	NA	NA
62710	56	NA	NA	NA	NA	NA	NA	NA	NA	NA	NA	NA	NA	NA	NA	NA	NA	NA	NA	NA
62711	NA	116	NA	NA	NA	1	NA	NA	NA	NA	NA	NA	NA	NA	NA	NA	NA	NA	NA	NA
62712	NA	86	NA	NA	NA	1	NA	NA	NA	NA	NA	NA	NA	NA	NA	NA	NA	NA	NA	NA
62713	NA	NA	1	4	64	1	1	130	98	64	2	86	66	2	96	66	2	NA	NA	NA
62714	NA	NA	1	3	66	1	1	170	126	64	2	124	72	2	126	72	2	NA	NA	NA
62715	NA	NA	1	3	82	1	1	120	98	64	2	94	62	2	96	66	2	NA	NA	NA
62716	NA	NA	1	3	66	1	1	140	100	62	2	104	68	2	108	70	2	NA	NA	NA
62717	NA	NA	1	3	56	1	1	190	158	80	2	154	84	2	158	86	2	NA	NA	NA
62718	NA	NA	1	4	60	1	1	170	134	68	2	122	58	2	126	64	2	NA	NA	NA
62719	NA	NA	1	4	70	1	1	150	128	48	2	114	52	2	114	56	2	NA	NA	NA
62720	NA	NA	1	4	84	1	1	150	122	74	2	128	74	2	128	78	2	NA	NA	NA
62721	NA	104	NA	NA	NA	1	NA	NA	NA	NA	NA	NA	NA	NA	NA	NA	NA	NA	NA	NA
62722	NA	132	NA	NA	NA	1	NA	NA	NA	NA	NA	NA	NA	NA	NA	NA	NA	NA	NA	NA
62723	NA	NA	1	3	68	1	1	140	102	64	2	108	64	2	108	62	2	NA	NA	NA
62724	NA	NA	1	3	58	1	1	140	112	76	2	120	74	2	118	76	2	NA	NA	NA
62725	NA	104	NA	NA	NA	1	NA	NA	NA	NA	NA	NA	NA	NA	NA	NA	NA	NA	NA	NA
62727	NA	NA	1	4	58	1	1	250	NA	NA	2	220	64	2	214	64	2	226	68	2
62728	NA	NA	1	4	72	1	1	150	136	78	2	138	82	2	136	78	2	NA	NA	NA
62729	NA	122	NA	NA	NA	1	NA	NA	NA	NA	NA	NA	NA	NA	NA	NA	NA	NA	NA	NA
62730	NA	132	NA	NA	NA	1	NA	NA	NA	NA	NA	NA	NA	NA	NA	NA	NA	NA	NA	NA
62731	NA	NA	1	4	56	1	1	150	NA	NA	2	118	50	2	122	48	2	116	48	2
62732	NA	NA	1	5	60	1	1	160	130	80	2	130	72	2	136	70	2	NA	NA	NA
62734	NA	NA	1	4	60	1	1	150	NA	NA	2	NA	NA	1	NA	NA	2	NA	NA	2
62735	NA	NA	1	4	64	1	1	130	104	74	2	100	74	2	104	74	2	NA	NA	NA
62736	NA	NA	1	3	72	1	1	160	132	70	2	124	74	2	128	72	2	NA	NA	NA
62737	122	NA	NA	NA	NA	NA	NA	NA	NA	NA	NA	NA	NA	NA	NA	NA	NA	NA	NA	NA
62738	NA	82	NA	NA	NA	1	NA	NA	NA	NA	NA	NA	NA	NA	NA	NA	NA	NA	NA	NA
62739	NA	NA	1	4	64	1	1	140	118	72	2	122	66	2	112	74	2	NA	NA	NA
62740	NA	NA	1	4	92	1	1	130	NA	NA	2	102	78	2	96	82	2	106	80	2
62741	NA	130	NA	NA	NA	1	NA	NA	NA	NA	NA	NA	NA	NA	NA	NA	NA	NA	NA	NA
62742	NA	NA	1	4	78	1	1	140	120	54	2	118	54	2	116	50	2	NA	NA	NA
62743	NA	150	NA	NA	NA	1	NA	NA	NA	NA	NA	NA	NA	NA	NA	NA	NA	NA	NA	NA
62744	NA	NA	1	5	64	1	1	150	122	82	2	126	94	2	NA	NA	2	132	92	2
62745	NA	NA	1	4	70	1	1	160	142	56	2	138	66	2	138	58	2	NA	NA	NA
62746	NA	NA	1	4	62	1	1	150	116	76	2	114	76	2	114	70	2	NA	NA	NA
62747	NA	NA	1	4	68	1	1	210	174	88	2	182	86	2	164	82	2	NA	NA	NA
62748	NA	NA	1	2	72	1	1	140	100	76	2	114	72	2	100	68	2	NA	NA	NA
62749	NA	NA	1	4	60	1	1	160	130	74	2	126	72	2	134	66	2	NA	NA	NA
62750	NA	NA	1	3	66	1	1	150	NA	NA	2	122	58	1	124	90	1	128	90	2
62751	NA	NA	1	3	76	1	1	120	110	58	2	112	60	2	108	58	2	NA	NA	NA
62752	56	NA	NA	NA	NA	NA	NA	NA	NA	NA	NA	NA	NA	NA	NA	NA	NA	NA	NA	NA
62753	NA	NA	1	3	86	1	1	140	114	58	2	114	56	2	112	54	2	NA	NA	NA
62754	NA	102	NA	NA	NA	1	NA	NA	NA	NA	NA	NA	NA	NA	NA	NA	NA	NA	NA	NA
62755	NA	NA	1	3	66	1	1	120	94	60	2	100	66	2	96	68	2	NA	NA	NA
62756	NA	82	NA	NA	NA	1	NA	NA	NA	NA	NA	NA	NA	NA	NA	NA	NA	NA	NA	NA
62757	NA	NA	1	5	90	1	1	160	132	76	2	126	76	2	128	78	2	NA	NA	NA
62759	NA	NA	1	4	72	1	1	140	118	80	2	NA	NA	2	118	80	1	120	80	2
62760	NA	NA	1	3	84	1	1	120	84	32	2	86	30	2	84	0	2	NA	NA	NA
62761	NA	NA	1	5	60	1	1	160	122	70	2	116	68	2	116	70	2	NA	NA	NA
62762	NA	122	NA	NA	NA	1	NA	NA	NA	NA	NA	NA	NA	NA	NA	NA	NA	NA	NA	NA
62763	NA	NA	1	4	60	1	1	150	128	58	2	128	62	2	128	60	2	NA	NA	NA
62764	NA	NA	1	4	74	1	1	170	142	78	2	142	80	2	142	78	2	NA	NA	NA
62765	NA	NA	1	3	80	1	1	130	104	60	2	102	56	2	94	58	2	NA	NA	NA
62766	NA	116	NA	NA	NA	1	NA	NA	NA	NA	NA	NA	NA	NA	NA	NA	NA	NA	NA	NA
62768	NA	NA	1	4	96	1	1	150	128	90	2	126	84	2	126	84	2	NA	NA	NA
62769	NA	NA	1	3	78	1	1	130	114	60	2	116	56	2	116	78	2	NA	NA	NA
62770	NA	124	NA	NA	NA	1	NA	NA	NA	NA	NA	NA	NA	NA	NA	NA	NA	NA	NA	NA
62771	NA	NA	1	4	62	1	1	150	124	66	2	126	66	2	126	64	2	NA	NA	NA
62772	NA	NA	1	4	76	1	1	170	148	84	2	150	86	2	142	90	2	NA	NA	NA
62773	56	NA	NA	NA	NA	NA	NA	NA	NA	NA	NA	NA	NA	NA	NA	NA	NA	NA	NA	NA
62776	NA	NA	1	4	92	1	1	140	NA	NA	2	110	66	2	110	68	2	118	76	2
62777	NA	NA	1	4	86	1	1	150	122	74	2	126	76	2	126	72	2	NA	NA	NA
62778	NA	102	NA	NA	NA	1	NA	NA	NA	NA	NA	NA	NA	NA	NA	NA	NA	NA	NA	NA
62779	NA	NA	1	4	90	1	1	140	122	80	2	124	82	2	122	82	2	NA	NA	NA
62780	NA	92	NA	NA	NA	1	NA	NA	NA	NA	NA	NA	NA	NA	NA	NA	NA	NA	NA	NA
62781	NA	92	NA	NA	NA	1	NA	NA	NA	NA	NA	NA	NA	NA	NA	NA	NA	NA	NA	NA
62782	NA	112	NA	NA	NA	1	NA	NA	NA	NA	NA	NA	NA	NA	NA	NA	NA	NA	NA	NA
62783	NA	98	NA	NA	NA	1	NA	NA	NA	NA	NA	NA	NA	NA	NA	NA	NA	NA	NA	NA
62784	NA	NA	1	5	84	1	1	140	120	84	2	128	82	2	124	88	2	NA	NA	NA
62785	NA	96	NA	NA	NA	1	NA	NA	NA	NA	NA	NA	NA	NA	NA	NA	NA	NA	NA	NA
62786	NA	78	NA	NA	NA	1	NA	NA	NA	NA	NA	NA	NA	NA	NA	NA	NA	NA	NA	NA
62787	NA	NA	1	3	84	1	1	130	90	60	2	98	60	2	96	60	2	NA	NA	NA
62788	NA	NA	1	3	86	1	1	140	128	78	2	NA	NA	2	128	80	1	120	82	2
62789	NA	NA	1	4	78	1	1	130	108	78	2	106	78	2	106	78	2	NA	NA	NA
62790	NA	NA	1	3	74	1	1	120	96	42	2	86	54	2	92	60	2	NA	NA	NA
62791	NA	NA	1	4	70	1	1	130	110	54	2	110	54	2	104	50	2	NA	NA	NA
62792	NA	NA	1	5	62	1	1	130	112	72	2	118	68	2	116	68	2	NA	NA	NA
62793	NA	NA	1	4	62	1	1	150	132	80	2	126	70	2	126	72	2	NA	NA	NA
62794	NA	NA	1	4	74	1	1	140	102	56	2	102	56	2	102	56	2	NA	NA	NA
62795	NA	NA	1	4	64	1	1	150	126	40	2	128	40	2	128	46	2	NA	NA	NA
62796	NA	NA	1	3	72	1	1	130	94	68	2	98	62	2	96	64	2	NA	NA	NA
62797	NA	NA	1	3	82	1	1	140	120	58	2	118	60	2	114	60	2	NA	NA	NA
62798	NA	NA	1	4	84	1	1	140	118	76	2	124	86	2	122	88	2	NA	NA	NA
62799	NA	104	NA	NA	NA	1	NA	NA	NA	NA	NA	NA	NA	NA	NA	NA	NA	NA	NA	NA
62800	NA	NA	1	3	72	1	1	130	104	54	2	102	48	2	104	40	2	NA	NA	NA
62801	NA	NA	1	4	74	1	1	130	108	56	2	116	64	2	114	64	2	NA	NA	NA
62802	NA	76	NA	NA	NA	1	NA	NA	NA	NA	NA	NA	NA	NA	NA	NA	NA	NA	NA	NA
62803	NA	NA	1	3	90	1	1	150	118	90	2	110	88	2	130	82	2	NA	NA	NA
62804	NA	NA	1	4	54	1	1	160	128	76	2	118	72	2	126	72	2	NA	NA	NA
62805	NA	NA	1	4	62	1	1	140	100	58	2	100	64	2	98	64	2	NA	NA	NA
62806	NA	NA	1	3	64	1	1	150	108	86	2	116	86	2	110	82	2	NA	NA	NA
62807	NA	NA	1	4	60	1	1	160	132	70	2	132	72	2	126	76	2	NA	NA	NA
62808	NA	NA	1	4	86	1	1	130	100	50	2	94	54	2	94	54	2	NA	NA	NA
62809	NA	NA	1	3	88	1	1	140	106	72	2	108	76	2	108	76	2	NA	NA	NA
62810	NA	NA	1	4	76	1	1	150	108	74	2	112	78	2	106	76	2	NA	NA	NA
62811	NA	NA	1	5	64	1	1	130	98	58	2	98	58	2	102	58	2	NA	NA	NA
62812	NA	NA	1	4	72	1	1	150	118	78	2	122	78	2	118	80	2	NA	NA	NA
62813	NA	NA	1	4	66	1	1	140	116	74	2	106	72	2	108	72	2	NA	NA	NA
62814	NA	NA	1	3	60	1	1	170	128	60	2	134	66	2	130	62	2	NA	NA	NA
62815	NA	96	NA	NA	NA	1	NA	NA	NA	NA	NA	NA	NA	NA	NA	NA	NA	NA	NA	NA
62816	NA	NA	1	3	80	1	1	140	118	76	2	120	78	2	118	76	2	NA	NA	NA
62817	NA	NA	1	4	72	1	1	150	112	80	2	116	80	2	110	80	2	NA	NA	NA
62818	NA	NA	1	4	70	1	1	170	158	80	2	156	82	2	150	80	2	NA	NA	NA
62819	NA	NA	1	3	66	1	1	130	112	74	2	118	66	2	120	66	2	NA	NA	NA
62820	NA	NA	1	3	62	1	1	150	116	74	2	112	76	2	110	72	2	NA	NA	NA
62821	NA	NA	1	5	74	1	1	140	110	74	2	116	74	2	118	64	2	NA	NA	NA
62822	NA	NA	1	4	82	1	1	140	116	66	2	114	74	2	122	54	2	NA	NA	NA
62823	NA	NA	1	4	70	1	1	150	124	78	2	116	84	2	110	76	2	NA	NA	NA
62824	NA	NA	1	5	82	1	1	140	122	62	2	118	56	2	120	58	2	NA	NA	NA
62825	NA	108	NA	NA	NA	1	NA	NA	NA	NA	NA	NA	NA	NA	NA	NA	NA	NA	NA	NA
62827	NA	100	NA	NA	NA	1	NA	NA	NA	NA	NA	NA	NA	NA	NA	NA	NA	NA	NA	NA
62828	56	NA	NA	NA	NA	NA	NA	NA	NA	NA	NA	NA	NA	NA	NA	NA	NA	NA	NA	NA
62829	NA	148	NA	NA	NA	1	NA	NA	NA	NA	NA	NA	NA	NA	NA	NA	NA	NA	NA	NA
62830	NA	NA	1	3	80	1	1	140	102	52	2	108	50	2	90	58	2	NA	NA	NA
62831	NA	92	NA	NA	NA	1	NA	NA	NA	NA	NA	NA	NA	NA	NA	NA	NA	NA	NA	NA
62832	NA	NA	1	4	92	1	1	130	98	56	2	104	72	1	92	64	2	NA	NA	NA
62833	NA	NA	1	5	80	1	1	150	120	68	2	122	66	2	122	72	2	NA	NA	NA
62834	NA	78	NA	NA	NA	1	NA	NA	NA	NA	NA	NA	NA	NA	NA	NA	NA	NA	NA	NA
62835	NA	NA	1	4	68	1	1	150	136	82	2	130	74	2	114	74	2	NA	NA	NA
62836	NA	NA	1	4	74	1	1	140	124	68	2	114	68	2	106	64	2	NA	NA	NA
62837	NA	NA	1	3	78	1	1	130	114	72	2	118	72	2	120	72	2	NA	NA	NA
62838	NA	NA	1	3	76	1	1	140	96	68	2	94	68	2	94	68	2	NA	NA	NA
62839	NA	114	NA	NA	NA	1	NA	NA	NA	NA	NA	NA	NA	NA	NA	NA	NA	NA	NA	NA
62840	NA	NA	1	5	110	1	1	150	120	42	2	124	0	2	130	0	2	NA	NA	NA
62841	NA	NA	1	4	74	1	1	170	150	86	2	142	84	2	136	86	2	NA	NA	NA
62842	NA	64	NA	NA	NA	1	NA	NA	NA	NA	NA	NA	NA	NA	NA	NA	NA	NA	NA	NA
62844	NA	104	NA	NA	NA	1	NA	NA	NA	NA	NA	NA	NA	NA	NA	NA	NA	NA	NA	NA
62845	NA	NA	1	4	92	1	1	160	138	90	2	142	94	2	142	94	2	NA	NA	NA
62847	NA	NA	1	4	72	1	1	170	132	88	2	134	86	2	130	88	2	NA	NA	NA
62848	NA	NA	1	4	64	1	1	140	110	68	2	110	72	2	114	76	2	NA	NA	NA
62849	NA	NA	1	5	86	1	1	140	120	72	2	118	74	2	122	78	2	NA	NA	NA
62850	NA	128	NA	NA	NA	1	NA	NA	NA	NA	NA	NA	NA	NA	NA	NA	NA	NA	NA	NA
62851	NA	NA	1	4	84	1	1	150	NA	NA	2	118	68	2	120	64	2	116	62	2
62852	NA	104	NA	NA	NA	1	NA	NA	NA	NA	NA	NA	NA	NA	NA	NA	NA	NA	NA	NA
62853	NA	NA	1	3	60	1	1	140	112	48	2	110	58	2	110	60	2	NA	NA	NA
62854	NA	NA	1	2	70	1	1	130	108	56	2	104	58	2	NA	NA	2	94	54	2
62855	NA	NA	1	5	86	1	1	130	NA	NA	2	106	78	1	108	72	1	102	74	2
62856	NA	106	NA	NA	NA	1	NA	NA	NA	NA	NA	NA	NA	NA	NA	NA	NA	NA	NA	NA
62857	NA	118	NA	NA	NA	1	NA	NA	NA	NA	NA	NA	NA	NA	NA	NA	NA	NA	NA	NA
62858	NA	NA	1	4	48	1	1	140	126	76	2	124	68	2	116	64	2	NA	NA	NA
62859	NA	NA	1	5	70	1	1	140	120	80	2	122	82	2	124	80	2	NA	NA	NA
62860	NA	NA	1	3	60	1	1	160	142	74	2	130	78	2	136	76	2	NA	NA	NA
62861	NA	NA	1	3	84	2	1	160	140	66	2	136	74	2	142	72	2	NA	NA	NA
62862	NA	188	NA	NA	NA	1	NA	NA	NA	NA	NA	NA	NA	NA	NA	NA	NA	NA	NA	NA
62863	NA	118	NA	NA	NA	1	NA	NA	NA	NA	NA	NA	NA	NA	NA	NA	NA	NA	NA	NA
62864	NA	NA	1	4	80	1	1	150	134	78	2	132	80	2	122	82	2	NA	NA	NA
62866	NA	88	NA	NA	NA	1	NA	NA	NA	NA	NA	NA	NA	NA	NA	NA	NA	NA	NA	NA
62867	NA	NA	1	2	82	1	1	120	106	48	2	104	26	2	106	50	2	NA	NA	NA
62868	NA	NA	1	4	80	1	1	170	144	92	2	NA	NA	2	138	96	1	138	106	2
62869	NA	112	NA	NA	NA	1	NA	NA	NA	NA	NA	NA	NA	NA	NA	NA	NA	NA	NA	NA
62870	NA	NA	1	4	80	1	1	130	NA	NA	2	114	60	2	108	46	2	108	48	2
62871	NA	NA	1	4	92	1	1	160	138	102	2	138	98	2	136	100	2	NA	NA	NA
62872	NA	NA	1	3	86	1	1	130	106	74	2	104	74	2	110	72	2	NA	NA	NA
62874	84	NA	NA	NA	NA	NA	NA	NA	NA	NA	NA	NA	NA	NA	NA	NA	NA	NA	NA	NA
62875	NA	NA	1	4	92	1	1	150	114	70	2	120	76	2	122	78	2	NA	NA	NA
62876	NA	NA	1	5	50	1	1	140	122	64	2	118	68	2	124	70	2	NA	NA	NA
62877	7	NA	NA	NA	NA	NA	NA	NA	NA	NA	NA	NA	NA	NA	NA	NA	NA	NA	NA	NA
62878	NA	NA	1	3	62	1	1	140	104	46	2	100	48	2	108	48	2	NA	NA	NA
62879	NA	NA	1	4	76	1	1	130	102	64	2	106	52	2	104	56	2	NA	NA	NA
62880	NA	NA	1	4	58	1	1	150	128	56	2	116	54	2	122	60	2	NA	NA	NA
62881	NA	NA	1	3	72	1	1	150	130	74	2	124	74	2	138	76	2	NA	NA	NA
62882	NA	NA	1	4	64	1	1	160	128	78	2	126	80	2	128	78	2	NA	NA	NA
62883	NA	NA	1	3	52	1	1	160	138	64	2	134	64	2	142	64	2	NA	NA	NA
62884	NA	NA	1	4	88	1	1	140	104	70	2	108	66	2	104	64	2	NA	NA	NA
62885	56	NA	NA	NA	NA	NA	NA	NA	NA	NA	NA	NA	NA	NA	NA	NA	NA	NA	NA	NA
62886	NA	NA	1	3	70	1	1	140	120	82	2	118	76	2	118	78	2	NA	NA	NA
62887	NA	NA	1	4	76	1	1	230	204	104	2	206	110	2	212	106	2	NA	NA	NA
62888	NA	96	NA	NA	NA	1	NA	NA	NA	NA	NA	NA	NA	NA	NA	NA	NA	NA	NA	NA
62889	NA	92	NA	NA	NA	1	NA	NA	NA	NA	NA	NA	NA	NA	NA	NA	NA	NA	NA	NA
62890	NA	NA	1	3	70	1	1	140	114	66	2	106	66	2	104	64	2	NA	NA	NA
62891	NA	NA	1	4	80	1	1	150	128	72	2	128	70	2	132	72	2	NA	NA	NA
62892	NA	NA	1	4	72	1	1	180	158	82	2	158	84	2	160	82	2	NA	NA	NA
62893	84	NA	NA	NA	NA	NA	NA	NA	NA	NA	NA	NA	NA	NA	NA	NA	NA	NA	NA	NA
62894	NA	NA	1	4	76	1	1	130	102	68	2	98	66	2	98	68	2	NA	NA	NA
62895	NA	NA	1	5	66	1	1	130	102	64	2	104	62	2	104	60	2	NA	NA	NA
62896	NA	90	NA	NA	NA	1	NA	NA	NA	NA	NA	NA	NA	NA	NA	NA	NA	NA	NA	NA
62897	NA	96	NA	NA	NA	1	NA	NA	NA	NA	NA	NA	NA	NA	NA	NA	NA	NA	NA	NA
62898	NA	NA	1	4	68	1	1	140	104	62	2	102	66	2	108	72	2	NA	NA	NA
62899	NA	NA	1	3	70	1	1	150	NA	NA	2	92	60	1	100	60	2	92	64	2
62900	NA	NA	1	4	82	1	1	190	164	84	2	158	86	2	156	82	2	NA	NA	NA
62901	NA	NA	1	3	74	1	1	150	140	90	2	140	92	2	142	88	2	NA	NA	NA
62902	NA	NA	1	4	70	1	1	130	110	60	2	106	58	2	106	60	2	NA	NA	NA
62903	NA	88	NA	NA	NA	1	NA	NA	NA	NA	NA	NA	NA	NA	NA	NA	NA	NA	NA	NA
62904	NA	104	NA	NA	NA	1	NA	NA	NA	NA	NA	NA	NA	NA	NA	NA	NA	NA	NA	NA
62905	NA	114	NA	NA	NA	1	NA	NA	NA	NA	NA	NA	NA	NA	NA	NA	NA	NA	NA	NA
62906	NA	136	NA	NA	NA	1	NA	NA	NA	NA	NA	NA	NA	NA	NA	NA	NA	NA	NA	NA
62907	NA	NA	1	3	70	1	1	130	114	72	2	108	62	2	108	64	2	NA	NA	NA
62908	NA	NA	1	4	62	1	1	140	124	72	2	128	66	2	124	66	2	NA	NA	NA
62909	56	NA	NA	NA	NA	NA	NA	NA	NA	NA	NA	NA	NA	NA	NA	NA	NA	NA	NA	NA
62910	NA	80	NA	NA	NA	1	NA	NA	NA	NA	NA	NA	NA	NA	NA	NA	NA	NA	NA	NA
62911	NA	NA	1	2	90	1	1	140	128	64	2	118	52	2	124	56	2	NA	NA	NA
62912	NA	NA	1	4	68	1	1	160	146	86	2	146	88	2	142	86	2	NA	NA	NA
62913	NA	NA	1	3	68	1	1	140	124	70	2	110	74	2	110	70	2	NA	NA	NA
62914	NA	92	NA	NA	NA	1	NA	NA	NA	NA	NA	NA	NA	NA	NA	NA	NA	NA	NA	NA
62916	NA	NA	1	5	80	1	1	120	NA	NA	2	94	68	1	98	72	1	100	78	1
62917	NA	NA	1	3	72	1	1	120	102	56	2	102	46	2	106	52	2	NA	NA	NA
62918	NA	NA	1	4	70	1	1	140	116	68	2	114	72	2	110	62	2	NA	NA	NA
62919	NA	NA	1	3	82	1	1	120	102	68	2	94	66	2	98	64	2	NA	NA	NA
62920	NA	84	NA	NA	NA	1	NA	NA	NA	NA	NA	NA	NA	NA	NA	NA	NA	NA	NA	NA
62921	NA	NA	1	3	84	1	1	130	112	54	2	106	56	2	104	52	2	NA	NA	NA
62922	NA	NA	1	3	70	1	1	150	132	80	2	130	84	2	126	82	2	NA	NA	NA
62923	NA	NA	1	4	64	1	1	140	108	64	2	108	66	2	106	68	2	NA	NA	NA
62924	NA	NA	1	5	56	1	1	160	148	66	2	132	56	2	138	56	2	NA	NA	NA
62925	NA	NA	1	4	100	1	1	140	124	80	2	128	78	2	132	74	2	NA	NA	NA
62926	NA	126	NA	NA	NA	1	NA	NA	NA	NA	NA	NA	NA	NA	NA	NA	NA	NA	NA	NA
62927	NA	NA	1	4	60	1	1	150	132	74	2	126	78	2	130	76	2	NA	NA	NA
62928	NA	NA	1	5	72	1	1	130	110	62	2	116	62	2	120	64	2	NA	NA	NA
62929	NA	NA	1	4	66	1	1	170	148	76	2	154	70	2	154	78	2	NA	NA	NA
62930	NA	NA	1	4	64	1	1	130	116	54	2	120	66	2	124	70	2	NA	NA	NA
62931	NA	NA	1	4	86	1	1	140	124	64	2	116	68	2	112	68	2	NA	NA	NA
62933	NA	NA	1	3	70	1	1	140	122	64	2	122	64	2	122	68	2	NA	NA	NA
62934	NA	NA	1	5	42	1	1	140	126	76	2	134	76	2	132	76	2	NA	NA	NA
62935	NA	NA	1	4	82	1	1	150	114	82	2	112	80	2	116	86	2	NA	NA	NA
62936	NA	NA	1	3	72	1	1	130	114	42	2	114	60	2	114	0	2	NA	NA	NA
62937	56	NA	NA	NA	NA	NA	NA	NA	NA	NA	NA	NA	NA	NA	NA	NA	NA	NA	NA	NA
62938	NA	NA	1	5	68	1	1	180	164	102	2	170	104	2	166	102	2	NA	NA	NA
62939	NA	NA	1	4	110	1	1	110	90	56	2	86	62	2	84	60	2	NA	NA	NA
62940	NA	NA	1	4	78	1	1	180	148	66	2	148	60	2	144	58	2	NA	NA	NA
62941	NA	NA	1	3	92	1	1	160	144	98	2	148	96	2	154	92	2	NA	NA	NA
62943	NA	NA	1	3	76	1	1	130	108	46	2	116	30	2	102	44	2	NA	NA	NA
62944	NA	NA	1	3	68	2	1	150	128	68	2	122	62	2	124	62	2	NA	NA	NA
62945	NA	NA	1	4	74	1	1	140	116	70	2	114	72	2	112	70	2	NA	NA	NA
62946	NA	NA	1	2	64	1	1	130	104	52	2	120	66	2	98	52	2	NA	NA	NA
62948	NA	NA	1	4	80	1	1	160	124	66	2	126	68	2	126	66	2	NA	NA	NA
62949	NA	NA	1	3	78	1	1	120	102	42	2	96	58	2	100	40	2	NA	NA	NA
62950	NA	NA	1	4	76	1	1	150	112	62	2	118	62	2	114	62	2	NA	NA	NA
62951	NA	NA	1	5	74	1	1	130	112	62	2	116	60	2	120	58	2	NA	NA	NA
62952	NA	NA	1	3	76	1	1	140	110	58	2	118	52	2	116	62	2	NA	NA	NA
62953	NA	NA	1	4	50	1	1	160	126	80	2	124	82	2	128	82	2	NA	NA	NA
62954	NA	NA	1	3	64	1	1	140	112	62	2	110	70	2	112	56	2	NA	NA	NA
62955	NA	NA	1	3	62	1	1	140	98	62	2	98	68	2	94	66	2	NA	NA	NA
62956	NA	136	NA	NA	NA	1	NA	NA	NA	NA	NA	NA	NA	NA	NA	NA	NA	NA	NA	NA
62957	NA	96	NA	NA	NA	1	NA	NA	NA	NA	NA	NA	NA	NA	NA	NA	NA	NA	NA	NA
62958	NA	NA	1	4	86	1	1	170	154	60	2	148	66	2	144	68	2	NA	NA	NA
62959	NA	NA	1	2	88	1	1	140	104	64	2	NA	NA	2	NA	NA	2	NA	NA	2
62960	NA	90	NA	NA	NA	1	NA	NA	NA	NA	NA	NA	NA	NA	NA	NA	NA	NA	NA	NA
62961	NA	130	NA	NA	NA	1	NA	NA	NA	NA	NA	NA	NA	NA	NA	NA	NA	NA	NA	NA
62962	NA	122	NA	NA	NA	1	NA	NA	NA	NA	NA	NA	NA	NA	NA	NA	NA	NA	NA	NA
62963	NA	88	NA	NA	NA	1	NA	NA	NA	NA	NA	NA	NA	NA	NA	NA	NA	NA	NA	NA
62965	NA	102	NA	NA	NA	1	NA	NA	NA	NA	NA	NA	NA	NA	NA	NA	NA	NA	NA	NA
62966	NA	NA	1	3	100	1	1	130	106	52	2	96	60	2	104	62	2	NA	NA	NA
62967	NA	NA	1	3	58	1	1	140	124	68	2	120	66	2	122	64	2	NA	NA	NA
62968	NA	136	NA	NA	NA	1	NA	NA	NA	NA	NA	NA	NA	NA	NA	NA	NA	NA	NA	NA
62969	NA	NA	1	4	60	1	1	130	114	62	2	110	56	2	110	52	2	NA	NA	NA
62971	NA	NA	1	5	78	1	1	140	124	78	2	112	76	2	128	74	2	NA	NA	NA
62972	NA	86	NA	NA	NA	1	NA	NA	NA	NA	NA	NA	NA	NA	NA	NA	NA	NA	NA	NA
62973	NA	NA	1	3	90	1	1	130	104	50	2	106	58	2	108	66	2	NA	NA	NA
62974	NA	NA	1	3	64	1	1	130	102	70	2	96	74	2	100	74	2	NA	NA	NA
62975	NA	NA	1	3	84	1	1	130	106	62	2	106	64	2	106	64	2	NA	NA	NA
62976	NA	NA	1	5	92	1	1	140	124	52	2	124	58	2	126	60	2	NA	NA	NA
62977	NA	NA	1	4	52	1	1	130	106	60	2	102	54	2	96	60	2	NA	NA	NA
62978	NA	NA	1	3	72	1	1	120	96	52	2	96	56	2	94	52	2	NA	NA	NA
62979	NA	NA	1	3	76	1	1	140	130	82	2	130	76	2	132	76	2	NA	NA	NA
62981	NA	NA	1	5	80	1	1	140	110	80	2	110	70	2	112	66	2	NA	NA	NA
62982	NA	NA	1	4	56	1	1	150	122	88	2	124	88	2	122	90	2	NA	NA	NA
62983	NA	92	NA	NA	NA	1	NA	NA	NA	NA	NA	NA	NA	NA	NA	NA	NA	NA	NA	NA
62984	NA	86	NA	NA	NA	1	NA	NA	NA	NA	NA	NA	NA	NA	NA	NA	NA	NA	NA	NA
62985	NA	NA	1	4	80	1	1	150	134	80	2	134	82	2	128	82	2	NA	NA	NA
62986	NA	NA	1	3	60	1	1	150	114	52	2	126	50	2	118	68	2	NA	NA	NA
62987	NA	NA	1	2	70	1	1	120	96	0	2	92	0	2	94	0	2	NA	NA	NA
62988	NA	NA	1	2	86	1	1	130	108	60	2	108	56	2	108	58	2	NA	NA	NA
62989	NA	90	NA	NA	NA	1	NA	NA	NA	NA	NA	NA	NA	NA	NA	NA	NA	NA	NA	NA
62990	NA	NA	1	3	54	1	1	180	144	66	2	146	62	2	140	62	2	NA	NA	NA
62991	NA	NA	1	4	56	1	1	130	108	56	2	114	66	2	114	52	2	NA	NA	NA
62992	NA	NA	1	4	80	1	1	130	NA	NA	2	92	60	2	92	60	2	92	62	2
62993	NA	NA	1	4	76	1	1	130	92	74	2	NA	NA	2	86	68	1	80	66	1
62994	NA	NA	1	3	86	1	1	140	116	74	2	112	74	2	114	78	2	NA	NA	NA
62995	NA	NA	1	5	68	1	1	140	108	68	2	106	70	2	110	68	2	NA	NA	NA
62996	NA	NA	1	2	76	1	1	110	86	0	2	88	0	2	88	0	2	NA	NA	NA
62997	NA	NA	1	4	58	1	1	140	118	70	2	120	66	2	114	72	2	NA	NA	NA
62998	NA	NA	1	4	76	1	1	140	112	62	2	104	58	2	110	62	2	NA	NA	NA
62999	NA	NA	1	2	86	1	1	120	98	48	2	NA	NA	2	NA	NA	2	NA	NA	2
63000	NA	NA	1	4	90	1	1	150	132	66	2	132	66	2	126	72	2	NA	NA	NA
63001	NA	86	NA	NA	NA	1	NA	NA	NA	NA	NA	NA	NA	NA	NA	NA	NA	NA	NA	NA
63002	NA	NA	1	4	88	1	1	150	112	78	2	112	78	2	110	74	2	NA	NA	NA
63003	NA	NA	1	5	72	1	1	160	118	66	2	114	70	2	114	66	2	NA	NA	NA
63004	NA	NA	1	3	82	1	1	140	114	66	2	116	72	2	114	68	2	NA	NA	NA
63005	NA	NA	1	4	54	1	1	150	136	66	2	134	72	2	136	66	2	NA	NA	NA
63006	NA	NA	1	4	76	1	1	150	128	82	2	130	88	2	124	82	2	NA	NA	NA
63007	NA	NA	1	3	62	1	1	190	180	46	2	170	32	2	148	0	2	NA	NA	NA
63008	NA	NA	1	4	68	1	1	150	116	72	2	114	68	2	114	70	2	NA	NA	NA
63009	NA	94	NA	NA	NA	1	NA	NA	NA	NA	NA	NA	NA	NA	NA	NA	NA	NA	NA	NA
63010	NA	NA	1	4	74	1	1	130	110	58	2	114	50	2	112	44	2	NA	NA	NA
63011	NA	NA	1	3	76	1	1	130	114	66	2	112	68	2	110	66	2	NA	NA	NA
63012	NA	NA	1	4	78	1	1	150	132	76	2	132	74	2	128	76	2	NA	NA	NA
63013	NA	NA	1	3	70	1	1	170	152	62	2	154	70	2	152	64	2	NA	NA	NA
63014	NA	NA	1	3	68	1	1	120	98	54	2	96	0	2	94	42	2	NA	NA	NA
63015	NA	NA	1	4	76	1	1	160	136	74	2	128	80	2	118	78	2	NA	NA	NA
63016	NA	NA	1	3	82	1	1	110	90	0	2	90	0	2	90	38	2	NA	NA	NA
63017	NA	NA	1	2	58	1	1	140	NA	NA	2	118	70	2	112	64	2	108	66	2
63018	NA	NA	1	2	88	1	1	130	110	72	2	108	52	2	106	36	2	NA	NA	NA
63019	NA	NA	1	3	84	1	1	180	146	64	2	138	78	2	138	74	2	NA	NA	NA
63020	NA	104	NA	NA	NA	1	NA	NA	NA	NA	NA	NA	NA	NA	NA	NA	NA	NA	NA	NA
63021	NA	NA	1	3	36	1	1	150	138	68	2	138	66	2	128	58	2	NA	NA	NA
63022	NA	NA	1	4	72	1	1	150	120	72	2	124	74	2	126	82	2	NA	NA	NA
63023	NA	NA	1	4	78	1	1	140	114	76	2	116	72	2	124	72	2	NA	NA	NA
63024	NA	NA	1	4	58	1	1	150	134	70	2	134	70	2	124	66	2	NA	NA	NA
63025	NA	NA	1	5	60	1	1	150	112	62	2	106	68	2	112	68	2	NA	NA	NA
63026	NA	NA	1	3	72	1	1	130	106	76	2	108	80	2	100	78	2	NA	NA	NA
63027	NA	NA	1	3	72	1	1	120	110	66	2	112	64	2	112	64	2	NA	NA	NA
63028	NA	86	NA	NA	NA	1	NA	NA	NA	NA	NA	NA	NA	NA	NA	NA	NA	NA	NA	NA
63029	NA	100	NA	NA	NA	1	NA	NA	NA	NA	NA	NA	NA	NA	NA	NA	NA	NA	NA	NA
63030	NA	NA	1	4	56	1	1	130	110	60	2	116	74	2	110	68	2	NA	NA	NA
63031	NA	NA	1	5	68	1	1	150	136	66	2	132	68	2	NA	NA	2	134	64	2
63032	NA	NA	1	3	68	1	1	150	114	48	2	114	42	2	118	52	2	NA	NA	NA
63033	NA	NA	1	5	80	1	1	140	106	70	2	106	68	2	108	70	2	NA	NA	NA
63034	NA	92	NA	NA	NA	1	NA	NA	NA	NA	NA	NA	NA	NA	NA	NA	NA	NA	NA	NA
63035	NA	120	NA	NA	NA	1	NA	NA	NA	NA	NA	NA	NA	NA	NA	NA	NA	NA	NA	NA
63036	NA	NA	1	5	68	1	1	140	120	90	2	NA	NA	2	118	78	1	120	72	2
63037	NA	NA	1	4	66	1	1	120	110	70	2	102	70	2	96	68	2	NA	NA	NA
63038	NA	116	NA	NA	NA	1	NA	NA	NA	NA	NA	NA	NA	NA	NA	NA	NA	NA	NA	NA
63039	NA	94	NA	NA	NA	1	NA	NA	NA	NA	NA	NA	NA	NA	NA	NA	NA	NA	NA	NA
63040	5	NA	NA	NA	NA	NA	NA	NA	NA	NA	NA	NA	NA	NA	NA	NA	NA	NA	NA	NA
63041	NA	NA	1	4	74	1	1	140	118	72	2	118	82	2	118	82	2	NA	NA	NA
63042	NA	NA	1	4	62	1	1	130	102	62	2	106	58	2	106	58	2	NA	NA	NA
63043	NA	NA	1	3	84	1	1	120	104	68	2	98	62	2	100	64	2	NA	NA	NA
63044	NA	NA	1	4	66	1	1	160	120	66	2	128	86	2	124	68	2	NA	NA	NA
63045	NA	NA	1	4	78	1	1	150	110	80	2	116	84	2	124	80	2	NA	NA	NA
63046	NA	100	NA	NA	NA	1	NA	NA	NA	NA	NA	NA	NA	NA	NA	NA	NA	NA	NA	NA
63047	NA	104	NA	NA	NA	1	NA	NA	NA	NA	NA	NA	NA	NA	NA	NA	NA	NA	NA	NA
63048	NA	NA	1	3	66	1	1	140	108	64	2	100	74	2	106	72	2	NA	NA	NA
63049	NA	NA	1	4	90	1	1	140	114	46	2	118	76	2	116	52	2	NA	NA	NA
63050	NA	NA	1	4	74	1	1	150	134	62	2	128	56	2	132	54	2	NA	NA	NA
63051	NA	NA	1	4	72	1	1	130	110	64	2	102	64	2	102	60	2	NA	NA	NA
63052	NA	NA	1	4	68	1	1	140	102	78	2	106	78	2	116	76	2	NA	NA	NA
63053	NA	NA	1	2	104	1	1	110	80	34	2	NA	NA	2	78	48	1	80	48	2
63054	NA	NA	1	3	102	1	1	130	104	68	2	100	62	2	104	70	2	NA	NA	NA
63055	NA	92	NA	NA	NA	1	NA	NA	NA	NA	NA	NA	NA	NA	NA	NA	NA	NA	NA	NA
63056	NA	NA	1	3	54	1	1	130	106	62	2	104	70	2	102	68	2	NA	NA	NA
63057	NA	NA	1	3	80	1	1	140	104	76	2	106	74	2	108	78	2	NA	NA	NA
63058	NA	NA	1	3	96	1	1	140	120	60	2	114	76	2	120	60	2	NA	NA	NA
63059	NA	94	NA	NA	NA	1	NA	NA	NA	NA	NA	NA	NA	NA	NA	NA	NA	NA	NA	NA
63060	NA	76	NA	NA	NA	1	NA	NA	NA	NA	NA	NA	NA	NA	NA	NA	NA	NA	NA	NA
63061	NA	NA	1	4	84	1	1	140	122	66	2	116	58	2	118	56	2	NA	NA	NA
63062	NA	108	NA	NA	NA	1	NA	NA	NA	NA	NA	NA	NA	NA	NA	NA	NA	NA	NA	NA
63063	NA	80	NA	NA	NA	1	NA	NA	NA	NA	NA	NA	NA	NA	NA	NA	NA	NA	NA	NA
63064	NA	NA	1	3	62	1	1	180	162	84	2	156	82	2	156	82	2	NA	NA	NA
63065	NA	NA	1	3	80	1	1	120	96	40	2	96	40	2	98	36	2	NA	NA	NA
63066	NA	106	NA	NA	NA	1	NA	NA	NA	NA	NA	NA	NA	NA	NA	NA	NA	NA	NA	NA
63067	NA	126	NA	NA	NA	1	NA	NA	NA	NA	NA	NA	NA	NA	NA	NA	NA	NA	NA	NA
63068	NA	NA	1	2	72	1	1	120	98	58	2	104	52	2	98	0	2	NA	NA	NA
63069	NA	NA	1	3	90	1	1	140	130	72	2	132	74	2	128	74	2	NA	NA	NA
63070	NA	NA	1	4	62	1	1	180	164	88	2	166	82	2	162	84	2	NA	NA	NA
63071	NA	NA	1	4	46	1	1	180	152	86	2	142	86	2	138	82	2	NA	NA	NA
63072	NA	NA	1	4	96	1	1	150	116	60	2	112	64	2	104	54	2	NA	NA	NA
63073	NA	NA	1	3	104	1	1	150	138	68	2	134	68	2	142	74	2	NA	NA	NA
63074	NA	90	NA	NA	NA	1	NA	NA	NA	NA	NA	NA	NA	NA	NA	NA	NA	NA	NA	NA
63075	NA	NA	1	3	92	1	1	140	112	64	2	114	64	2	112	68	2	NA	NA	NA
63076	NA	NA	1	4	80	1	1	160	122	78	2	126	80	2	134	84	2	NA	NA	NA
63077	NA	NA	1	4	54	1	1	140	120	70	2	118	68	2	124	68	2	NA	NA	NA
63078	NA	82	NA	NA	NA	1	NA	NA	NA	NA	NA	NA	NA	NA	NA	NA	NA	NA	NA	NA
63079	NA	NA	1	3	60	1	1	160	122	76	2	132	86	2	NA	NA	2	126	84	1
63080	NA	NA	1	3	96	1	1	140	106	64	2	96	64	2	106	68	2	NA	NA	NA
63081	NA	NA	1	4	76	1	1	150	106	64	2	110	62	2	104	58	2	NA	NA	NA
63082	NA	NA	1	3	68	1	1	160	122	62	2	114	70	2	114	68	2	NA	NA	NA
63083	NA	NA	1	4	68	1	1	150	130	78	2	130	78	2	132	74	2	NA	NA	NA
63084	NA	86	NA	NA	NA	1	NA	NA	NA	NA	NA	NA	NA	NA	NA	NA	NA	NA	NA	NA
63085	NA	104	NA	NA	NA	1	NA	NA	NA	NA	NA	NA	NA	NA	NA	NA	NA	NA	NA	NA
63086	NA	NA	1	3	90	1	1	200	NA	NA	2	154	48	2	158	56	2	154	60	2
63087	NA	98	NA	NA	NA	1	NA	NA	NA	NA	NA	NA	NA	NA	NA	NA	NA	NA	NA	NA
63088	NA	NA	1	4	62	1	1	150	116	72	2	114	74	2	112	74	2	NA	NA	NA
63089	NA	NA	1	4	90	1	1	160	124	80	2	130	78	2	128	78	2	NA	NA	NA
63090	NA	NA	1	3	82	1	1	130	106	64	2	106	68	2	104	62	2	NA	NA	NA
63091	NA	NA	1	4	64	1	1	150	108	76	2	114	74	2	116	78	2	NA	NA	NA
63092	NA	NA	1	4	82	1	1	130	106	60	2	98	64	2	102	62	2	NA	NA	NA
63093	NA	NA	1	2	90	1	1	120	94	38	2	96	36	2	98	0	2	NA	NA	NA
63094	NA	NA	1	4	68	1	1	160	146	64	2	140	70	2	144	62	2	NA	NA	NA
63095	NA	94	NA	NA	NA	1	NA	NA	NA	NA	NA	NA	NA	NA	NA	NA	NA	NA	NA	NA
63096	NA	NA	1	2	74	1	1	110	90	28	2	90	36	2	84	30	2	NA	NA	NA
63097	NA	NA	1	3	82	1	1	150	128	52	2	122	0	2	130	0	2	NA	NA	NA
63098	NA	NA	1	3	80	1	1	130	102	48	2	108	50	2	106	56	2	NA	NA	NA
63099	NA	112	NA	NA	NA	1	NA	NA	NA	NA	NA	NA	NA	NA	NA	NA	NA	NA	NA	NA
63100	NA	NA	1	3	76	1	1	130	104	68	2	102	62	2	102	58	2	NA	NA	NA
63101	NA	88	NA	NA	NA	1	NA	NA	NA	NA	NA	NA	NA	NA	NA	NA	NA	NA	NA	NA
63102	NA	NA	1	3	92	1	1	120	102	38	2	96	0	2	90	0	2	NA	NA	NA
63103	NA	NA	1	4	64	1	1	150	124	86	2	126	82	2	126	88	2	NA	NA	NA
63104	NA	90	NA	NA	NA	1	NA	NA	NA	NA	NA	NA	NA	NA	NA	NA	NA	NA	NA	NA
63106	NA	NA	1	4	58	1	1	150	122	88	2	124	86	2	126	86	2	NA	NA	NA
63107	NA	NA	1	3	66	1	1	130	110	64	2	112	70	2	116	72	2	NA	NA	NA
63108	56	NA	NA	NA	NA	NA	NA	NA	NA	NA	NA	NA	NA	NA	NA	NA	NA	NA	NA	NA
63109	NA	NA	1	4	70	1	1	140	NA	NA	2	124	80	2	128	84	2	126	80	2
63110	NA	NA	1	4	62	1	1	150	118	66	2	112	70	2	110	66	2	NA	NA	NA
63111	NA	NA	1	3	72	1	1	130	108	34	2	104	42	2	100	38	2	NA	NA	NA
63112	NA	NA	1	4	58	1	1	150	110	68	2	116	64	2	116	64	2	NA	NA	NA
63113	NA	102	NA	NA	NA	1	NA	NA	NA	NA	NA	NA	NA	NA	NA	NA	NA	NA	NA	NA
63114	NA	NA	1	3	72	1	1	140	114	72	2	112	54	2	112	60	2	NA	NA	NA
63115	NA	88	NA	NA	NA	1	NA	NA	NA	NA	NA	NA	NA	NA	NA	NA	NA	NA	NA	NA
63116	NA	NA	1	3	78	1	1	140	118	74	2	112	74	2	114	76	2	NA	NA	NA
63117	NA	NA	1	4	72	1	1	150	136	78	2	122	72	2	126	72	2	NA	NA	NA
63118	NA	NA	1	4	64	1	1	150	120	78	2	126	50	2	122	48	2	NA	NA	NA
63119	NA	NA	1	4	64	1	1	140	110	68	2	100	68	2	100	68	2	NA	NA	NA
63120	NA	112	NA	NA	NA	1	NA	NA	NA	NA	NA	NA	NA	NA	NA	NA	NA	NA	NA	NA
63121	NA	NA	1	2	90	1	1	130	104	52	2	112	34	2	106	32	2	NA	NA	NA
63122	NA	88	NA	NA	NA	1	NA	NA	NA	NA	NA	NA	NA	NA	NA	NA	NA	NA	NA	NA
63123	NA	NA	1	5	68	1	1	150	112	68	2	116	66	2	110	68	2	NA	NA	NA
63124	NA	NA	1	3	84	1	1	150	130	72	2	138	80	2	NA	NA	2	136	74	2
63125	NA	NA	1	4	74	1	1	150	102	60	2	110	66	2	118	66	2	NA	NA	NA
63126	NA	NA	1	4	78	1	1	150	122	86	2	122	82	2	118	84	2	NA	NA	NA
63127	NA	NA	1	4	64	1	1	160	122	66	2	128	74	2	126	64	2	NA	NA	NA
63128	NA	NA	1	3	64	1	1	130	108	66	2	110	70	2	110	76	2	NA	NA	NA
63129	3	NA	NA	NA	NA	NA	NA	NA	NA	NA	NA	NA	NA	NA	NA	NA	NA	NA	NA	NA
63130	NA	NA	1	3	72	1	1	130	106	58	2	106	54	2	106	52	2	NA	NA	NA
63131	NA	120	NA	NA	NA	1	NA	NA	NA	NA	NA	NA	NA	NA	NA	NA	NA	NA	NA	NA
63132	NA	NA	1	4	60	1	1	190	174	70	2	174	68	2	172	68	2	NA	NA	NA
63133	NA	NA	1	4	70	1	1	130	102	58	2	102	56	2	102	56	2	NA	NA	NA
63134	NA	NA	1	4	86	1	1	150	124	84	2	130	80	1	124	80	2	NA	NA	NA
63135	NA	NA	1	5	68	1	1	140	114	56	2	124	54	2	122	54	2	NA	NA	NA
63136	NA	NA	1	4	72	1	1	140	116	42	2	118	44	2	118	46	2	NA	NA	NA
63137	NA	NA	1	4	72	1	1	150	130	92	2	132	90	2	132	92	2	NA	NA	NA
63138	NA	NA	1	4	80	1	1	130	116	42	2	112	36	2	114	52	2	NA	NA	NA
63139	84	NA	NA	NA	NA	NA	NA	NA	NA	NA	NA	NA	NA	NA	NA	NA	NA	NA	NA	NA
63140	NA	NA	1	2	82	1	1	130	94	48	2	90	58	2	94	60	2	NA	NA	NA
63141	NA	NA	1	4	66	1	1	130	114	72	2	108	78	2	118	72	2	NA	NA	NA
63142	NA	NA	1	4	58	1	1	180	NA	NA	2	170	78	2	172	78	2	152	70	2
63143	NA	NA	1	4	58	1	1	190	148	82	2	144	86	2	148	86	2	NA	NA	NA
63144	NA	116	NA	NA	NA	1	NA	NA	NA	NA	NA	NA	NA	NA	NA	NA	NA	NA	NA	NA
63145	NA	NA	1	3	66	1	1	160	132	82	2	138	84	2	134	82	2	NA	NA	NA
63146	NA	90	NA	NA	NA	1	NA	NA	NA	NA	NA	NA	NA	NA	NA	NA	NA	NA	NA	NA
63147	NA	NA	1	4	88	1	1	140	114	78	2	114	76	2	110	76	2	NA	NA	NA
63148	NA	NA	1	5	88	1	1	140	NA	NA	2	124	96	1	130	94	1	126	96	1
63149	NA	NA	1	3	70	1	1	170	148	82	2	146	82	2	144	76	2	NA	NA	NA
63150	NA	NA	1	3	62	1	1	130	106	68	2	104	64	2	104	66	2	NA	NA	NA
63151	NA	NA	1	5	76	1	1	150	112	68	2	110	74	2	110	76	2	NA	NA	NA
63152	NA	NA	1	3	72	1	1	150	136	62	2	128	66	2	128	60	2	NA	NA	NA
63153	NA	114	NA	NA	NA	1	NA	NA	NA	NA	NA	NA	NA	NA	NA	NA	NA	NA	NA	NA
63154	NA	NA	1	4	68	1	1	130	100	62	2	100	60	2	100	66	2	NA	NA	NA
63155	NA	NA	1	3	76	1	1	150	NA	NA	2	136	58	2	134	56	1	124	64	2
63156	NA	NA	1	4	68	1	1	160	134	68	2	134	68	2	124	64	2	NA	NA	NA
63157	NA	NA	1	3	92	1	1	130	104	62	2	106	44	2	100	58	2	NA	NA	NA
63158	NA	142	NA	NA	NA	1	NA	NA	NA	NA	NA	NA	NA	NA	NA	NA	NA	NA	NA	NA
63159	NA	NA	1	5	64	1	1	150	124	76	2	118	78	2	126	74	2	NA	NA	NA
63160	NA	NA	2	5	62	1	1	150	126	68	2	120	70	2	120	64	2	NA	NA	NA
63161	NA	NA	1	3	66	1	1	140	104	72	2	100	68	2	98	68	2	NA	NA	NA
63162	NA	NA	1	5	62	1	1	160	130	70	2	132	68	2	132	70	2	NA	NA	NA
63163	NA	NA	1	4	72	1	1	140	110	74	2	114	76	2	116	72	2	NA	NA	NA
63164	NA	NA	1	4	74	1	1	150	124	86	2	126	88	2	118	82	2	NA	NA	NA
63166	NA	NA	1	3	84	1	1	140	116	42	2	122	26	2	120	24	2	NA	NA	NA
63167	NA	NA	1	4	64	1	1	140	118	78	2	118	80	1	122	80	1	NA	NA	NA
63168	NA	NA	1	3	88	1	1	130	108	52	2	108	58	2	108	42	2	NA	NA	NA
63169	NA	NA	1	4	78	1	1	120	106	60	2	108	64	2	106	64	2	NA	NA	NA
63170	NA	NA	1	5	74	1	1	150	138	82	2	132	82	2	128	80	2	NA	NA	NA
63171	NA	NA	1	3	70	1	1	140	118	66	2	122	74	2	128	80	2	NA	NA	NA
63172	NA	NA	1	4	72	1	1	140	116	64	2	108	66	2	128	68	2	NA	NA	NA
63173	NA	NA	1	3	78	1	1	140	114	78	2	116	78	2	118	78	2	NA	NA	NA
63174	NA	NA	1	4	84	1	1	150	124	62	2	128	64	2	132	60	2	NA	NA	NA
63175	NA	NA	1	3	80	1	1	140	110	78	2	118	74	2	118	62	2	NA	NA	NA
63176	NA	NA	1	4	82	1	1	130	106	64	2	106	62	2	114	54	2	NA	NA	NA
63177	NA	NA	1	4	60	1	1	150	104	68	2	102	68	2	102	66	2	NA	NA	NA
63178	NA	NA	1	5	70	1	1	160	130	82	2	136	86	2	126	82	2	NA	NA	NA
63179	NA	NA	1	3	96	1	1	130	110	0	2	110	0	2	112	0	2	NA	NA	NA
63180	NA	NA	1	4	72	1	1	140	110	74	2	112	76	2	108	76	2	NA	NA	NA
63181	NA	NA	1	4	74	1	1	190	NA	NA	2	140	62	2	156	66	2	148	66	2
63182	NA	NA	1	3	68	1	1	140	104	38	2	104	40	2	108	42	2	NA	NA	NA
63183	NA	NA	1	5	76	1	1	130	114	66	2	108	68	2	112	70	2	NA	NA	NA
63184	NA	96	NA	NA	NA	1	NA	NA	NA	NA	NA	NA	NA	NA	NA	NA	NA	NA	NA	NA
63185	NA	108	NA	NA	NA	1	NA	NA	NA	NA	NA	NA	NA	NA	NA	NA	NA	NA	NA	NA
63186	NA	NA	1	3	84	1	1	130	110	80	1	108	78	2	106	78	2	NA	NA	NA
63187	NA	NA	1	3	74	1	1	170	132	66	2	130	58	2	128	64	2	NA	NA	NA
63188	NA	NA	1	5	66	1	1	140	120	70	2	116	72	2	110	76	2	NA	NA	NA
63189	NA	132	NA	NA	NA	1	NA	NA	NA	NA	NA	NA	NA	NA	NA	NA	NA	NA	NA	NA
63190	NA	NA	1	4	82	1	1	140	116	64	2	124	66	2	116	62	2	NA	NA	NA
63191	NA	NA	1	4	78	1	1	140	110	60	2	NA	NA	2	NA	NA	2	NA	NA	2
63192	NA	NA	1	4	86	1	1	130	114	68	2	NA	NA	2	NA	NA	2	NA	NA	2
63193	NA	NA	1	5	54	1	1	140	112	72	2	118	68	2	108	72	2	NA	NA	NA
63194	NA	NA	1	4	66	1	1	150	124	72	2	128	68	2	122	66	2	NA	NA	NA
63195	NA	NA	1	4	66	1	1	170	134	90	2	134	92	2	144	92	2	NA	NA	NA
63196	NA	NA	1	4	62	1	1	150	122	88	2	122	86	2	116	86	2	NA	NA	NA
63197	NA	NA	1	4	88	1	1	130	112	64	2	108	56	2	106	60	2	NA	NA	NA
63198	NA	NA	1	4	68	1	1	150	124	46	2	120	42	2	132	40	2	NA	NA	NA
63199	56	NA	NA	NA	NA	NA	NA	NA	NA	NA	NA	NA	NA	NA	NA	NA	NA	NA	NA	NA
63200	NA	NA	1	4	70	1	1	160	142	66	2	142	74	2	136	72	2	NA	NA	NA
63201	7	NA	NA	NA	NA	NA	NA	NA	NA	NA	NA	NA	NA	NA	NA	NA	NA	NA	NA	NA
63202	NA	142	NA	NA	NA	1	NA	NA	NA	NA	NA	NA	NA	NA	NA	NA	NA	NA	NA	NA
63203	NA	NA	1	4	56	1	1	190	168	66	2	164	64	2	164	64	2	NA	NA	NA
63204	NA	NA	1	5	76	1	1	140	122	90	2	114	84	2	124	84	2	NA	NA	NA
63205	NA	NA	1	3	68	1	1	190	164	76	2	164	84	2	166	84	2	NA	NA	NA
63206	NA	NA	1	4	92	1	1	140	96	72	2	104	70	2	102	72	2	NA	NA	NA
63207	NA	NA	1	3	98	1	1	130	92	44	2	94	46	2	98	60	2	NA	NA	NA
63208	NA	NA	1	4	74	1	1	150	108	78	2	112	78	2	112	78	2	NA	NA	NA
63209	NA	NA	1	4	80	1	1	140	114	74	2	118	66	2	110	76	2	NA	NA	NA
63210	NA	NA	1	2	66	1	1	120	94	0	2	100	20	2	112	30	2	NA	NA	NA
63211	NA	NA	1	4	72	1	1	150	132	66	2	130	74	2	132	72	2	NA	NA	NA
63212	NA	NA	1	4	70	1	1	140	112	80	2	110	80	2	106	80	2	NA	NA	NA
63213	NA	NA	1	4	96	1	1	140	108	72	2	118	74	2	106	68	2	NA	NA	NA
63214	NA	NA	1	5	70	1	1	140	114	70	2	114	70	2	118	70	2	NA	NA	NA
63215	NA	NA	1	5	78	1	1	140	130	48	2	128	52	2	124	48	2	NA	NA	NA
63216	NA	NA	1	4	60	1	1	150	128	82	2	126	86	2	132	84	2	NA	NA	NA
63218	NA	NA	1	4	82	1	1	150	128	88	2	NA	NA	2	128	96	1	124	92	2
63219	NA	NA	1	4	70	1	1	140	114	70	2	110	70	2	114	72	2	NA	NA	NA
63220	NA	NA	1	4	66	1	1	140	120	70	2	116	76	2	114	80	2	NA	NA	NA
63221	NA	NA	1	5	56	1	1	140	108	54	2	102	56	2	104	58	2	NA	NA	NA
63222	NA	NA	1	4	62	1	1	140	118	76	2	114	74	2	114	74	2	NA	NA	NA
63223	NA	NA	1	4	68	1	1	150	132	90	2	124	84	2	124	90	2	NA	NA	NA
63224	NA	NA	1	4	66	1	1	140	112	60	2	112	62	2	112	62	2	NA	NA	NA
63225	NA	NA	1	4	76	1	1	200	188	90	2	188	88	2	190	84	2	NA	NA	NA
63226	NA	104	NA	NA	NA	1	NA	NA	NA	NA	NA	NA	NA	NA	NA	NA	NA	NA	NA	NA
63227	56	NA	NA	NA	NA	NA	NA	NA	NA	NA	NA	NA	NA	NA	NA	NA	NA	NA	NA	NA
63228	NA	NA	1	4	60	1	1	140	120	68	2	120	68	2	126	70	2	NA	NA	NA
63229	NA	NA	1	4	62	1	1	150	130	82	2	126	78	2	120	80	2	NA	NA	NA
63230	NA	NA	1	4	64	1	1	140	110	72	2	106	76	2	110	74	2	NA	NA	NA
63231	NA	NA	1	4	80	1	1	140	124	68	2	122	70	2	120	66	2	NA	NA	NA
63232	NA	NA	1	4	78	1	1	130	116	38	2	114	36	2	116	36	2	NA	NA	NA
63233	56	NA	NA	NA	NA	NA	NA	NA	NA	NA	NA	NA	NA	NA	NA	NA	NA	NA	NA	NA
63234	NA	NA	1	4	84	1	1	140	122	72	2	116	68	2	118	74	2	NA	NA	NA
63235	NA	NA	1	3	78	1	1	140	92	54	2	94	42	2	96	48	2	NA	NA	NA
63236	NA	NA	1	4	60	1	1	180	144	62	2	132	68	2	134	60	2	NA	NA	NA
63237	NA	112	NA	NA	NA	1	NA	NA	NA	NA	NA	NA	NA	NA	NA	NA	NA	NA	NA	NA
63238	NA	NA	1	3	80	1	1	190	154	82	2	150	80	2	150	82	2	NA	NA	NA
63239	NA	92	NA	NA	NA	1	NA	NA	NA	NA	NA	NA	NA	NA	NA	NA	NA	NA	NA	NA
63240	NA	66	NA	NA	NA	1	NA	NA	NA	NA	NA	NA	NA	NA	NA	NA	NA	NA	NA	NA
63242	NA	NA	1	4	50	1	1	140	112	56	2	108	56	2	110	44	2	NA	NA	NA
63243	NA	98	NA	NA	NA	1	NA	NA	NA	NA	NA	NA	NA	NA	NA	NA	NA	NA	NA	NA
63244	NA	102	NA	NA	NA	1	NA	NA	NA	NA	NA	NA	NA	NA	NA	NA	NA	NA	NA	NA
63245	NA	NA	1	5	74	1	1	140	104	74	2	104	76	2	120	80	2	NA	NA	NA
63246	NA	NA	1	3	62	1	1	130	96	56	2	96	58	2	98	58	2	NA	NA	NA
63247	NA	NA	1	3	66	1	1	140	106	64	2	108	62	2	100	60	2	NA	NA	NA
63248	NA	NA	1	4	72	1	1	160	130	62	2	134	62	2	134	60	2	NA	NA	NA
63249	NA	NA	1	4	62	1	1	150	126	72	2	132	68	2	126	66	2	NA	NA	NA
63250	NA	NA	1	3	88	1	1	150	114	72	2	112	76	2	114	78	2	NA	NA	NA
63251	NA	NA	1	4	82	1	1	130	106	68	2	112	68	2	112	74	2	NA	NA	NA
63252	NA	78	NA	NA	NA	1	NA	NA	NA	NA	NA	NA	NA	NA	NA	NA	NA	NA	NA	NA
63253	NA	NA	1	4	66	1	1	140	114	58	2	110	58	2	108	58	2	NA	NA	NA
63254	NA	NA	1	5	72	1	1	130	116	58	2	116	60	2	112	54	2	NA	NA	NA
63256	NA	NA	1	3	86	1	1	140	110	58	2	104	50	2	112	46	2	NA	NA	NA
63257	NA	96	NA	NA	NA	1	NA	NA	NA	NA	NA	NA	NA	NA	NA	NA	NA	NA	NA	NA
63258	NA	116	NA	NA	NA	1	NA	NA	NA	NA	NA	NA	NA	NA	NA	NA	NA	NA	NA	NA
63259	NA	88	NA	NA	NA	1	NA	NA	NA	NA	NA	NA	NA	NA	NA	NA	NA	NA	NA	NA
63260	NA	NA	1	3	58	1	1	200	168	82	2	166	74	2	168	68	2	NA	NA	NA
63261	NA	NA	1	4	74	1	1	140	126	66	2	114	72	2	120	60	2	NA	NA	NA
63262	56	NA	NA	NA	NA	NA	NA	NA	NA	NA	NA	NA	NA	NA	NA	NA	NA	NA	NA	NA
63263	NA	NA	1	4	60	1	1	190	164	82	2	154	84	2	148	88	2	NA	NA	NA
63264	NA	NA	1	4	72	1	1	140	112	68	2	108	68	2	108	64	2	NA	NA	NA
63265	NA	NA	1	3	72	1	1	130	88	58	2	88	58	1	84	58	2	NA	NA	NA
63266	NA	142	NA	NA	NA	1	NA	NA	NA	NA	NA	NA	NA	NA	NA	NA	NA	NA	NA	NA
63267	NA	NA	1	5	56	1	1	160	124	50	2	132	54	2	132	50	2	NA	NA	NA
63268	NA	NA	1	3	90	1	1	150	124	58	2	122	60	2	124	62	2	NA	NA	NA
63269	NA	NA	1	4	72	1	1	150	102	54	2	106	58	2	96	52	2	NA	NA	NA
63270	NA	100	NA	NA	NA	1	NA	NA	NA	NA	NA	NA	NA	NA	NA	NA	NA	NA	NA	NA
63271	NA	NA	1	5	74	1	1	150	126	58	2	134	66	2	132	56	2	NA	NA	NA
63272	NA	NA	1	3	90	1	1	150	122	80	2	126	88	2	126	88	2	NA	NA	NA
63273	NA	NA	1	4	64	1	1	180	164	96	2	170	92	2	170	94	2	NA	NA	NA
63274	NA	86	NA	NA	NA	1	NA	NA	NA	NA	NA	NA	NA	NA	NA	NA	NA	NA	NA	NA
63275	NA	154	NA	NA	NA	1	NA	NA	NA	NA	NA	NA	NA	NA	NA	NA	NA	NA	NA	NA
63276	NA	NA	1	5	64	1	1	150	132	74	2	124	68	2	126	74	2	NA	NA	NA
63277	NA	NA	1	5	92	1	1	130	108	78	2	104	72	2	106	76	2	NA	NA	NA
63278	NA	108	NA	NA	NA	1	NA	NA	NA	NA	NA	NA	NA	NA	NA	NA	NA	NA	NA	NA
63279	NA	94	NA	NA	NA	1	NA	NA	NA	NA	NA	NA	NA	NA	NA	NA	NA	NA	NA	NA
63280	NA	NA	1	3	82	1	1	120	100	0	2	98	0	2	102	0	2	NA	NA	NA
63281	NA	NA	1	4	66	1	1	160	134	78	2	130	80	2	130	66	2	NA	NA	NA
63282	NA	120	NA	NA	NA	1	NA	NA	NA	NA	NA	NA	NA	NA	NA	NA	NA	NA	NA	NA
63283	NA	NA	1	4	78	1	1	130	112	74	2	112	76	2	114	76	2	NA	NA	NA
63284	NA	NA	1	4	52	1	1	150	120	74	2	112	76	2	114	70	2	NA	NA	NA
63285	NA	NA	1	3	78	1	1	180	158	72	2	148	64	2	148	66	2	NA	NA	NA
63286	NA	112	NA	NA	NA	1	NA	NA	NA	NA	NA	NA	NA	NA	NA	NA	NA	NA	NA	NA
63287	NA	NA	1	4	86	1	1	190	148	56	2	142	52	2	124	40	2	NA	NA	NA
63288	NA	NA	1	4	60	1	1	190	172	80	2	172	74	2	166	68	2	NA	NA	NA
63289	NA	84	NA	NA	NA	1	NA	NA	NA	NA	NA	NA	NA	NA	NA	NA	NA	NA	NA	NA
63290	NA	NA	1	3	72	1	1	150	116	48	2	116	60	2	126	68	2	NA	NA	NA
63291	NA	NA	1	5	54	1	1	140	126	78	2	120	78	2	124	78	2	NA	NA	NA
63292	NA	98	NA	NA	NA	1	NA	NA	NA	NA	NA	NA	NA	NA	NA	NA	NA	NA	NA	NA
63293	NA	NA	1	4	70	1	1	140	116	40	2	120	56	2	120	52	2	NA	NA	NA
63294	NA	NA	1	5	72	1	1	160	134	88	2	140	90	2	138	88	2	NA	NA	NA
63295	NA	NA	1	4	70	1	1	170	134	50	2	132	28	2	134	40	2	NA	NA	NA
63296	NA	NA	1	3	76	1	1	130	106	62	2	108	66	2	104	58	2	NA	NA	NA
63297	NA	NA	1	4	78	1	1	140	112	84	2	108	80	2	112	78	2	NA	NA	NA
63298	NA	NA	1	3	78	1	1	130	104	66	2	108	64	2	106	66	2	NA	NA	NA
63299	NA	NA	1	4	78	1	1	150	132	56	2	136	52	2	138	62	2	NA	NA	NA
63300	NA	90	NA	NA	NA	1	NA	NA	NA	NA	NA	NA	NA	NA	NA	NA	NA	NA	NA	NA
63301	NA	NA	1	5	84	1	1	150	132	78	2	130	78	2	136	78	2	NA	NA	NA
63302	NA	NA	1	4	70	1	1	150	120	68	2	116	66	2	114	66	2	NA	NA	NA
63303	NA	94	NA	NA	NA	1	NA	NA	NA	NA	NA	NA	NA	NA	NA	NA	NA	NA	NA	NA
63304	NA	NA	1	4	64	1	1	140	122	72	2	124	74	2	114	72	2	NA	NA	NA
63305	NA	NA	1	4	66	1	1	140	102	62	2	110	54	2	108	54	2	NA	NA	NA
63306	NA	NA	1	4	74	1	1	160	134	74	2	130	72	2	130	70	2	NA	NA	NA
63307	NA	NA	1	2	68	1	1	130	100	66	2	NA	NA	2	100	64	2	102	64	2
63308	NA	NA	1	4	60	1	1	140	108	64	2	106	64	2	100	64	2	NA	NA	NA
63309	NA	120	NA	NA	NA	1	NA	NA	NA	NA	NA	NA	NA	NA	NA	NA	NA	NA	NA	NA
63310	NA	NA	1	4	70	1	1	170	154	86	2	150	84	2	152	82	2	NA	NA	NA
63311	NA	NA	1	4	68	1	1	170	144	90	2	146	92	2	146	92	2	NA	NA	NA
63312	NA	NA	1	4	96	1	1	140	114	68	2	108	60	2	96	52	2	NA	NA	NA
63313	NA	NA	1	4	76	1	1	170	126	82	2	136	74	2	142	68	2	NA	NA	NA
63314	NA	100	NA	NA	NA	1	NA	NA	NA	NA	NA	NA	NA	NA	NA	NA	NA	NA	NA	NA
63315	NA	NA	1	4	64	1	1	120	104	74	2	104	66	2	98	68	2	NA	NA	NA
63316	NA	NA	1	3	70	1	1	120	96	42	2	96	50	2	94	46	2	NA	NA	NA
63317	NA	NA	1	4	62	1	1	140	110	68	2	118	70	2	118	66	2	NA	NA	NA
63318	NA	NA	1	4	80	1	1	160	136	26	2	138	64	2	142	62	2	NA	NA	NA
63320	NA	NA	1	3	64	1	1	130	96	68	2	98	70	2	106	72	2	NA	NA	NA
63321	NA	78	NA	NA	NA	1	NA	NA	NA	NA	NA	NA	NA	NA	NA	NA	NA	NA	NA	NA
63322	NA	76	NA	NA	NA	1	NA	NA	NA	NA	NA	NA	NA	NA	NA	NA	NA	NA	NA	NA
63323	NA	NA	1	3	68	1	1	150	122	76	2	128	78	2	130	80	2	NA	NA	NA
63324	56	NA	NA	NA	NA	NA	NA	NA	NA	NA	NA	NA	NA	NA	NA	NA	NA	NA	NA	NA
63325	NA	124	NA	NA	NA	1	NA	NA	NA	NA	NA	NA	NA	NA	NA	NA	NA	NA	NA	NA
63326	NA	NA	1	4	64	1	1	180	158	88	2	160	92	2	162	88	2	NA	NA	NA
63327	NA	NA	1	3	80	1	1	130	114	46	2	114	54	2	120	44	2	NA	NA	NA
63328	NA	NA	1	4	78	1	1	150	138	64	2	132	64	2	130	60	2	NA	NA	NA
63329	NA	NA	1	4	82	1	1	140	114	76	2	116	74	2	104	78	2	NA	NA	NA
63330	NA	NA	1	3	60	1	1	150	130	74	2	134	64	2	136	72	2	NA	NA	NA
63331	NA	NA	1	5	104	1	1	150	134	76	2	130	74	2	134	78	2	NA	NA	NA
63332	NA	NA	1	3	74	1	1	120	106	58	2	94	62	2	94	60	2	NA	NA	NA
63333	NA	NA	1	4	86	1	1	160	146	98	2	144	96	2	148	94	2	NA	NA	NA
63334	NA	NA	1	2	62	1	1	110	88	52	2	90	60	2	90	54	2	NA	NA	NA
63335	NA	NA	1	3	82	1	1	140	104	66	2	106	64	2	106	62	2	NA	NA	NA
63336	NA	NA	1	2	84	1	1	120	96	36	2	94	40	2	92	40	2	NA	NA	NA
63337	NA	NA	1	3	60	1	1	150	130	84	2	134	80	2	136	82	2	NA	NA	NA
63338	NA	NA	1	5	54	1	1	130	104	62	2	100	64	2	100	50	2	NA	NA	NA
63339	NA	NA	1	3	64	1	1	140	128	72	2	130	66	2	124	74	2	NA	NA	NA
63340	NA	NA	1	4	70	1	1	140	124	72	2	118	78	2	122	82	2	NA	NA	NA
63341	NA	NA	1	4	62	1	1	140	122	66	2	116	64	2	118	66	2	NA	NA	NA
63342	NA	NA	1	3	76	1	1	130	106	68	2	106	64	2	104	66	2	NA	NA	NA
63343	NA	NA	1	5	70	1	1	160	144	72	2	142	62	2	138	64	2	NA	NA	NA
63344	NA	NA	1	3	66	1	1	120	94	56	2	90	60	2	88	42	2	NA	NA	NA
63345	NA	NA	1	3	80	1	1	160	142	92	2	NA	NA	2	140	94	2	136	92	2
63346	NA	NA	1	4	74	1	1	140	118	72	2	116	70	2	116	70	2	NA	NA	NA
63347	NA	NA	1	4	86	1	1	130	108	64	2	106	56	2	104	62	2	NA	NA	NA
63349	NA	NA	1	4	108	1	1	160	138	94	2	140	88	2	142	94	2	NA	NA	NA
63350	NA	NA	1	4	78	1	1	150	132	62	2	136	60	2	136	52	2	NA	NA	NA
63351	56	NA	NA	NA	NA	NA	NA	NA	NA	NA	NA	NA	NA	NA	NA	NA	NA	NA	NA	NA
63352	NA	NA	1	4	82	1	1	160	136	86	2	138	90	2	138	88	2	NA	NA	NA
63353	NA	NA	1	4	90	1	1	130	104	66	2	100	64	2	100	60	2	NA	NA	NA
63354	NA	116	NA	NA	NA	1	NA	NA	NA	NA	NA	NA	NA	NA	NA	NA	NA	NA	NA	NA
63355	NA	NA	1	3	70	1	1	120	86	44	2	86	44	2	92	38	2	NA	NA	NA
63357	NA	NA	1	4	80	1	1	140	120	78	2	104	68	2	106	76	2	NA	NA	NA
63358	NA	116	NA	NA	NA	1	NA	NA	NA	NA	NA	NA	NA	NA	NA	NA	NA	NA	NA	NA
63360	NA	NA	1	2	60	1	1	160	120	64	2	114	66	2	110	62	2	NA	NA	NA
63361	NA	NA	1	4	88	1	1	170	144	86	2	144	90	2	132	86	2	NA	NA	NA
63363	NA	NA	1	5	58	1	1	190	166	80	2	168	80	2	166	78	2	NA	NA	NA
63364	NA	NA	1	3	60	1	1	200	172	82	2	170	82	2	164	84	2	NA	NA	NA
63365	NA	NA	1	4	88	1	1	160	120	72	2	114	70	2	114	70	2	NA	NA	NA
63366	NA	NA	1	3	66	1	1	130	96	62	2	96	62	2	92	54	2	NA	NA	NA
63367	NA	NA	1	2	102	1	1	120	98	52	2	94	48	2	96	56	2	NA	NA	NA
63368	NA	72	NA	NA	NA	1	NA	NA	NA	NA	NA	NA	NA	NA	NA	NA	NA	NA	NA	NA
63369	NA	NA	1	2	82	1	1	130	92	60	2	96	60	2	90	60	2	NA	NA	NA
63370	NA	74	NA	NA	NA	1	NA	NA	NA	NA	NA	NA	NA	NA	NA	NA	NA	NA	NA	NA
63371	NA	NA	1	3	76	1	1	130	102	58	2	104	58	2	104	58	2	NA	NA	NA
63372	NA	104	NA	NA	NA	1	NA	NA	NA	NA	NA	NA	NA	NA	NA	NA	NA	NA	NA	NA
63373	NA	NA	1	5	88	1	1	130	116	84	2	122	78	2	126	70	2	NA	NA	NA
63374	56	NA	NA	NA	NA	NA	NA	NA	NA	NA	NA	NA	NA	NA	NA	NA	NA	NA	NA	NA
63375	NA	NA	1	3	88	1	1	160	134	82	2	144	68	2	130	84	2	NA	NA	NA
63376	NA	NA	1	3	84	1	1	130	110	52	2	104	58	2	106	60	2	NA	NA	NA
63377	NA	NA	1	4	84	1	1	190	176	84	2	172	90	2	172	82	2	NA	NA	NA
63378	NA	NA	1	3	90	1	1	130	110	52	2	104	52	2	112	56	2	NA	NA	NA
63379	56	NA	NA	NA	NA	NA	NA	NA	NA	NA	NA	NA	NA	NA	NA	NA	NA	NA	NA	NA
63380	NA	NA	1	4	52	1	1	150	114	58	2	98	58	2	114	60	2	NA	NA	NA
63381	NA	98	NA	NA	NA	1	NA	NA	NA	NA	NA	NA	NA	NA	NA	NA	NA	NA	NA	NA
63382	NA	NA	1	5	66	1	1	130	112	64	2	112	56	2	112	52	2	NA	NA	NA
63383	NA	NA	1	5	66	1	1	140	110	56	2	114	54	2	112	54	2	NA	NA	NA
63384	NA	NA	1	3	76	1	1	130	100	58	2	100	54	2	100	60	2	NA	NA	NA
63385	NA	NA	1	4	78	1	1	160	144	84	2	148	76	2	144	78	2	NA	NA	NA
63386	NA	84	NA	NA	NA	1	NA	NA	NA	NA	NA	NA	NA	NA	NA	NA	NA	NA	NA	NA
63387	NA	NA	1	4	60	1	1	150	128	80	2	130	68	2	132	66	2	NA	NA	NA
63388	NA	NA	1	5	66	1	1	140	124	70	2	122	64	2	124	66	2	NA	NA	NA
63389	NA	NA	1	3	64	1	1	180	162	84	2	166	84	2	168	84	2	NA	NA	NA
63390	NA	NA	1	4	64	1	1	140	118	78	2	118	78	2	118	80	2	NA	NA	NA
63391	NA	NA	1	4	58	1	1	170	138	80	2	138	78	2	136	80	2	NA	NA	NA
63392	NA	NA	1	5	104	1	1	130	114	72	2	118	72	2	114	70	2	NA	NA	NA
63393	NA	NA	1	5	76	1	1	130	106	84	2	116	88	2	108	74	1	NA	NA	NA
63394	NA	NA	1	4	94	1	1	150	118	54	2	118	50	2	114	48	2	NA	NA	NA
63395	NA	NA	1	2	70	1	1	180	138	80	2	134	74	2	144	78	2	NA	NA	NA
63396	NA	NA	1	4	136	1	1	150	120	86	2	126	84	2	110	82	2	NA	NA	NA
63397	NA	NA	1	4	80	1	1	150	132	68	2	114	72	2	128	78	2	NA	NA	NA
63398	NA	NA	1	3	98	2	1	180	162	68	2	166	74	2	166	70	2	NA	NA	NA
63399	NA	110	NA	NA	NA	1	NA	NA	NA	NA	NA	NA	NA	NA	NA	NA	NA	NA	NA	NA
63400	NA	NA	1	4	70	1	1	130	120	66	2	114	64	2	124	72	2	NA	NA	NA
63401	NA	NA	1	3	76	1	1	140	112	76	2	102	74	2	112	70	2	NA	NA	NA
63402	NA	NA	1	4	96	1	1	130	114	72	2	108	64	2	110	80	2	NA	NA	NA
63403	NA	NA	1	3	98	1	1	120	106	0	2	104	48	2	100	0	2	NA	NA	NA
63404	NA	NA	1	4	94	1	1	150	128	82	2	126	80	2	124	80	2	NA	NA	NA
63405	NA	NA	1	3	60	1	1	150	122	68	2	122	68	2	112	62	2	NA	NA	NA
63406	NA	NA	1	3	62	1	1	140	110	50	2	104	50	2	108	50	2	NA	NA	NA
63407	NA	NA	1	3	80	1	1	130	100	32	2	104	44	2	100	36	2	NA	NA	NA
63408	NA	NA	1	2	90	1	1	120	106	42	2	102	0	2	104	0	2	NA	NA	NA
63409	NA	NA	1	4	68	1	1	160	130	82	2	134	80	2	134	80	2	NA	NA	NA
63410	NA	NA	1	4	62	1	1	150	134	46	2	132	42	2	128	44	2	NA	NA	NA
63411	NA	NA	1	2	60	1	1	150	122	54	2	124	54	2	126	40	2	NA	NA	NA
63412	NA	NA	1	4	68	1	1	140	118	78	2	110	72	2	112	74	2	NA	NA	NA
63413	NA	NA	1	4	60	1	1	150	124	66	2	124	62	2	116	66	2	NA	NA	NA
63414	NA	NA	1	4	76	1	1	140	120	72	2	120	66	2	118	64	2	NA	NA	NA
63415	NA	NA	1	4	72	1	1	140	126	50	2	128	62	2	122	56	2	NA	NA	NA
63416	NA	72	NA	NA	NA	1	NA	NA	NA	NA	NA	NA	NA	NA	NA	NA	NA	NA	NA	NA
63417	NA	96	NA	NA	NA	1	NA	NA	NA	NA	NA	NA	NA	NA	NA	NA	NA	NA	NA	NA
63418	NA	NA	1	5	122	1	1	140	116	54	2	114	44	2	116	52	2	NA	NA	NA
63419	NA	100	NA	NA	NA	1	NA	NA	NA	NA	NA	NA	NA	NA	NA	NA	NA	NA	NA	NA
63420	NA	NA	1	4	86	1	1	140	110	64	2	104	64	2	106	66	2	NA	NA	NA
63421	NA	NA	1	3	88	1	1	140	102	66	2	108	68	2	106	70	2	NA	NA	NA
63422	NA	NA	1	5	76	1	1	150	126	78	2	114	74	2	114	76	2	NA	NA	NA
63423	NA	96	NA	NA	NA	1	NA	NA	NA	NA	NA	NA	NA	NA	NA	NA	NA	NA	NA	NA
63424	NA	NA	1	4	68	1	1	150	124	46	2	136	46	2	126	54	2	NA	NA	NA
63425	NA	NA	1	3	76	1	1	140	126	82	2	122	78	2	116	80	2	NA	NA	NA
63426	NA	NA	1	4	76	1	1	160	134	78	2	148	84	2	136	80	2	NA	NA	NA
63427	NA	NA	1	2	86	1	1	130	94	46	2	94	0	2	100	36	2	NA	NA	NA
63428	NA	NA	1	2	86	1	1	120	98	56	2	98	54	2	96	56	2	NA	NA	NA
63429	NA	NA	1	4	60	1	1	140	116	64	2	116	58	2	114	58	2	NA	NA	NA
63430	NA	98	NA	NA	NA	1	NA	NA	NA	NA	NA	NA	NA	NA	NA	NA	NA	NA	NA	NA
63431	NA	NA	1	4	78	1	1	140	120	72	2	116	68	2	122	68	2	NA	NA	NA
63432	NA	92	NA	NA	NA	1	NA	NA	NA	NA	NA	NA	NA	NA	NA	NA	NA	NA	NA	NA
63433	56	NA	NA	NA	NA	NA	NA	NA	NA	NA	NA	NA	NA	NA	NA	NA	NA	NA	NA	NA
63434	NA	NA	1	4	74	1	1	140	106	58	2	106	62	2	104	62	2	NA	NA	NA
63435	NA	NA	1	5	94	1	1	150	128	68	2	130	60	2	126	62	2	NA	NA	NA
63436	NA	NA	1	3	66	1	1	190	164	70	2	172	68	2	170	74	2	NA	NA	NA
63437	NA	NA	1	4	76	1	1	130	114	66	2	104	68	2	106	66	2	NA	NA	NA
63438	NA	NA	1	5	60	1	1	180	164	98	2	158	98	2	150	96	2	NA	NA	NA
63439	NA	NA	1	4	60	1	1	150	118	74	2	122	78	2	112	78	2	NA	NA	NA
63440	56	NA	NA	NA	NA	NA	NA	NA	NA	NA	NA	NA	NA	NA	NA	NA	NA	NA	NA	NA
63441	NA	84	NA	NA	NA	1	NA	NA	NA	NA	NA	NA	NA	NA	NA	NA	NA	NA	NA	NA
63442	NA	NA	2	4	66	1	1	150	122	78	2	112	78	2	110	78	2	NA	NA	NA
63443	NA	NA	1	2	76	1	1	100	80	0	2	82	0	2	82	0	2	NA	NA	NA
63444	NA	156	NA	NA	NA	1	NA	NA	NA	NA	NA	NA	NA	NA	NA	NA	NA	NA	NA	NA
63445	NA	NA	1	4	64	1	1	130	104	60	2	108	58	2	96	56	2	NA	NA	NA
63446	NA	NA	1	3	58	1	1	140	112	70	2	110	72	2	108	74	2	NA	NA	NA
63447	NA	NA	1	3	72	1	1	130	104	58	2	104	58	2	106	56	2	NA	NA	NA
63448	NA	NA	1	4	46	1	1	160	130	52	2	138	48	2	134	52	2	NA	NA	NA
63449	NA	NA	1	5	86	1	1	130	106	78	2	104	76	2	106	74	2	NA	NA	NA
63450	NA	88	NA	NA	NA	1	NA	NA	NA	NA	NA	NA	NA	NA	NA	NA	NA	NA	NA	NA
63451	NA	NA	1	4	78	1	1	150	130	56	2	124	46	2	124	44	2	NA	NA	NA
63452	NA	NA	1	4	82	1	1	120	106	52	2	106	0	2	104	0	2	NA	NA	NA
63453	NA	NA	1	4	92	1	1	180	166	110	2	162	108	2	162	104	2	NA	NA	NA
63454	NA	NA	1	3	84	1	1	140	112	66	2	108	64	2	112	66	2	NA	NA	NA
63455	NA	NA	1	5	76	1	1	160	118	64	2	122	68	2	114	70	2	NA	NA	NA
63456	NA	NA	1	3	60	1	1	150	122	72	2	110	66	2	116	66	2	NA	NA	NA
63457	NA	NA	1	4	80	1	1	130	118	82	2	108	78	2	116	76	2	NA	NA	NA
63458	NA	128	NA	NA	NA	1	NA	NA	NA	NA	NA	NA	NA	NA	NA	NA	NA	NA	NA	NA
63459	NA	NA	1	3	68	1	1	150	118	48	2	116	54	2	116	52	2	NA	NA	NA
63460	NA	116	NA	NA	NA	1	NA	NA	NA	NA	NA	NA	NA	NA	NA	NA	NA	NA	NA	NA
63461	NA	NA	1	5	86	1	1	140	106	70	2	106	66	2	116	70	2	NA	NA	NA
63462	NA	NA	1	4	74	1	1	140	116	62	2	110	64	2	110	68	2	NA	NA	NA
63463	NA	NA	1	3	64	1	1	160	138	92	2	136	80	2	132	84	2	NA	NA	NA
63464	NA	72	NA	NA	NA	1	NA	NA	NA	NA	NA	NA	NA	NA	NA	NA	NA	NA	NA	NA
63465	NA	NA	1	4	80	1	1	140	128	62	2	126	64	2	128	62	2	NA	NA	NA
63466	NA	NA	1	4	56	1	1	170	154	76	2	152	76	2	154	76	2	NA	NA	NA
63467	NA	NA	1	3	74	1	1	130	106	54	2	104	42	2	104	40	2	NA	NA	NA
63468	NA	NA	1	4	60	1	1	180	150	78	2	146	74	2	146	78	2	NA	NA	NA
63469	NA	NA	1	3	90	1	1	130	112	56	2	110	56	2	118	58	2	NA	NA	NA
63470	NA	116	NA	NA	NA	1	NA	NA	NA	NA	NA	NA	NA	NA	NA	NA	NA	NA	NA	NA
63471	NA	NA	1	3	74	1	1	150	122	80	2	122	68	2	118	78	2	NA	NA	NA
63472	NA	NA	1	4	74	1	1	120	92	50	2	86	44	2	84	46	2	NA	NA	NA
63473	NA	NA	1	3	58	1	1	180	154	66	2	162	72	2	160	72	2	NA	NA	NA
63474	NA	NA	1	4	96	1	1	160	128	80	2	118	80	2	118	82	2	NA	NA	NA
63475	NA	NA	1	4	84	1	1	160	128	82	2	NA	NA	2	122	88	2	118	86	2
63476	NA	NA	1	3	92	1	1	120	110	62	2	102	46	2	106	0	2	NA	NA	NA
63477	NA	110	NA	NA	NA	1	NA	NA	NA	NA	NA	NA	NA	NA	NA	NA	NA	NA	NA	NA
63478	NA	NA	1	4	84	1	1	140	114	60	2	114	62	2	112	62	2	NA	NA	NA
63479	NA	NA	1	3	88	1	1	140	120	72	2	120	66	2	114	62	2	NA	NA	NA
63480	NA	NA	1	2	72	1	1	130	104	56	2	110	54	2	102	52	2	NA	NA	NA
63481	NA	NA	1	4	68	1	1	140	96	62	2	96	60	2	94	58	2	NA	NA	NA
63482	NA	NA	1	4	60	1	1	140	120	70	2	118	70	2	118	72	2	NA	NA	NA
63483	NA	114	NA	NA	NA	1	NA	NA	NA	NA	NA	NA	NA	NA	NA	NA	NA	NA	NA	NA
63484	NA	NA	1	3	52	1	1	180	164	90	2	168	94	2	170	94	2	NA	NA	NA
63485	NA	NA	1	4	78	1	1	170	140	60	2	148	62	2	142	60	2	NA	NA	NA
63486	NA	NA	1	2	76	1	1	130	102	64	2	108	56	2	104	62	2	NA	NA	NA
63487	NA	NA	1	4	66	1	1	140	122	72	2	126	70	2	120	62	2	NA	NA	NA
63488	NA	68	NA	NA	NA	1	NA	NA	NA	NA	NA	NA	NA	NA	NA	NA	NA	NA	NA	NA
63489	NA	NA	1	5	72	1	1	150	130	72	2	128	76	2	130	74	2	NA	NA	NA
63490	NA	NA	1	3	70	1	1	130	114	0	2	116	0	2	114	0	2	NA	NA	NA
63491	NA	NA	1	4	72	1	1	150	112	74	2	118	78	2	122	78	2	NA	NA	NA
63493	NA	NA	1	4	68	1	1	150	118	76	2	122	74	2	116	64	2	NA	NA	NA
63494	NA	122	NA	NA	NA	1	NA	NA	NA	NA	NA	NA	NA	NA	NA	NA	NA	NA	NA	NA
63495	NA	NA	1	3	84	1	1	120	106	46	2	108	52	2	110	52	2	NA	NA	NA
63496	56	NA	NA	NA	NA	NA	NA	NA	NA	NA	NA	NA	NA	NA	NA	NA	NA	NA	NA	NA
63497	NA	116	NA	NA	NA	1	NA	NA	NA	NA	NA	NA	NA	NA	NA	NA	NA	NA	NA	NA
63498	NA	NA	1	4	64	1	1	160	130	56	2	130	52	2	132	52	2	NA	NA	NA
63499	NA	NA	1	5	74	1	1	130	106	66	2	110	62	2	106	68	2	NA	NA	NA
63500	NA	NA	1	4	60	1	1	190	154	98	2	156	100	2	150	102	2	NA	NA	NA
63502	NA	NA	1	4	74	1	1	160	126	72	2	124	70	2	126	70	2	NA	NA	NA
63503	NA	116	NA	NA	NA	1	NA	NA	NA	NA	NA	NA	NA	NA	NA	NA	NA	NA	NA	NA
63504	NA	NA	1	4	62	1	1	160	146	82	2	144	78	2	138	80	2	NA	NA	NA
63505	NA	166	NA	NA	NA	1	NA	NA	NA	NA	NA	NA	NA	NA	NA	NA	NA	NA	NA	NA
63506	NA	NA	1	4	70	1	1	140	116	68	2	114	62	2	118	62	2	NA	NA	NA
63507	NA	NA	1	4	62	1	1	220	196	94	2	190	92	2	184	92	2	NA	NA	NA
63508	NA	NA	1	4	100	1	1	130	110	78	2	106	80	2	110	76	2	NA	NA	NA
63509	NA	NA	1	3	62	1	1	150	110	72	2	NA	NA	2	112	74	2	110	72	2
63510	NA	NA	1	3	64	1	1	140	112	62	2	112	68	2	110	66	2	NA	NA	NA
63511	NA	108	NA	NA	NA	1	NA	NA	NA	NA	NA	NA	NA	NA	NA	NA	NA	NA	NA	NA
63512	NA	NA	1	4	80	1	1	190	166	82	2	160	82	2	170	88	2	NA	NA	NA
63514	NA	NA	1	4	60	1	1	170	154	64	2	158	64	2	156	52	2	NA	NA	NA
63515	NA	NA	1	4	84	1	1	140	100	70	2	92	72	1	102	72	2	NA	NA	NA
63516	NA	NA	1	4	70	1	1	130	110	74	2	106	66	2	104	72	2	NA	NA	NA
63517	NA	NA	1	2	116	1	1	120	90	34	2	84	38	2	90	34	2	NA	NA	NA
63518	NA	96	NA	NA	NA	1	NA	NA	NA	NA	NA	NA	NA	NA	NA	NA	NA	NA	NA	NA
63519	NA	NA	1	4	60	1	1	150	128	66	2	126	78	2	128	74	2	NA	NA	NA
63520	NA	156	NA	NA	NA	1	NA	NA	NA	NA	NA	NA	NA	NA	NA	NA	NA	NA	NA	NA
63521	NA	NA	1	3	70	1	1	130	100	64	2	98	68	2	98	64	2	NA	NA	NA
63522	NA	78	NA	NA	NA	1	NA	NA	NA	NA	NA	NA	NA	NA	NA	NA	NA	NA	NA	NA
63523	NA	NA	1	3	90	1	1	130	104	68	2	108	72	2	102	72	2	NA	NA	NA
63524	NA	NA	1	5	70	1	1	180	144	76	2	156	78	2	136	82	2	NA	NA	NA
63526	NA	NA	1	3	74	1	1	130	102	50	2	112	50	2	106	34	2	NA	NA	NA
63527	NA	NA	1	2	90	1	1	120	96	52	2	94	56	2	96	58	2	NA	NA	NA
63528	NA	NA	1	5	90	1	1	130	120	90	2	116	86	2	124	88	2	NA	NA	NA
63529	NA	NA	2	3	74	1	1	130	116	0	2	112	64	2	118	0	2	NA	NA	NA
63530	NA	NA	1	4	74	1	1	180	164	66	2	158	72	2	146	64	2	NA	NA	NA
63531	NA	NA	1	4	70	1	1	150	124	76	2	128	72	2	128	64	2	NA	NA	NA
63532	NA	NA	1	4	88	1	1	170	156	94	2	150	92	2	158	96	2	NA	NA	NA
63533	NA	NA	1	4	58	1	1	130	114	44	2	112	40	2	110	32	2	NA	NA	NA
63534	NA	NA	1	4	64	1	1	140	118	72	2	116	80	2	116	78	2	NA	NA	NA
63535	NA	126	NA	NA	NA	1	NA	NA	NA	NA	NA	NA	NA	NA	NA	NA	NA	NA	NA	NA
63536	NA	142	NA	NA	NA	1	NA	NA	NA	NA	NA	NA	NA	NA	NA	NA	NA	NA	NA	NA
63537	NA	108	NA	NA	NA	1	NA	NA	NA	NA	NA	NA	NA	NA	NA	NA	NA	NA	NA	NA
63538	NA	NA	1	4	70	1	1	180	158	88	2	158	88	2	154	76	2	NA	NA	NA
63539	NA	NA	1	4	64	1	1	130	106	54	2	114	52	2	108	52	2	NA	NA	NA
63540	NA	NA	1	4	68	1	1	150	NA	NA	2	134	90	1	132	90	1	130	90	1
63541	NA	NA	1	4	70	1	1	150	126	74	2	122	70	2	126	70	2	NA	NA	NA
63542	NA	120	NA	NA	NA	1	NA	NA	NA	NA	NA	NA	NA	NA	NA	NA	NA	NA	NA	NA
63543	NA	NA	1	4	46	1	1	160	126	74	2	128	68	2	126	70	2	NA	NA	NA
63544	NA	NA	1	4	80	1	1	190	170	84	2	158	84	2	160	82	2	NA	NA	NA
63545	NA	NA	1	4	72	1	1	140	118	76	2	112	78	1	112	72	1	NA	NA	NA
63546	NA	NA	1	4	70	1	1	180	132	62	2	140	62	2	136	66	2	NA	NA	NA
63547	NA	132	NA	NA	NA	1	NA	NA	NA	NA	NA	NA	NA	NA	NA	NA	NA	NA	NA	NA
63548	NA	114	NA	NA	NA	1	NA	NA	NA	NA	NA	NA	NA	NA	NA	NA	NA	NA	NA	NA
63549	NA	94	NA	NA	NA	1	NA	NA	NA	NA	NA	NA	NA	NA	NA	NA	NA	NA	NA	NA
63550	NA	NA	1	5	72	1	1	140	116	82	2	112	88	2	114	84	2	NA	NA	NA
63551	NA	NA	1	4	66	1	1	150	126	76	2	134	74	2	130	68	2	NA	NA	NA
63552	NA	NA	1	4	84	1	1	150	124	82	2	122	84	2	120	78	2	NA	NA	NA
63553	NA	NA	1	4	66	2	1	150	110	76	2	108	72	2	116	68	2	NA	NA	NA
63554	NA	NA	1	5	74	1	1	140	122	80	2	118	80	2	116	80	2	NA	NA	NA
63555	NA	92	NA	NA	NA	1	NA	NA	NA	NA	NA	NA	NA	NA	NA	NA	NA	NA	NA	NA
63556	NA	NA	1	3	74	1	1	140	104	78	2	98	72	2	102	72	2	NA	NA	NA
63557	NA	118	NA	NA	NA	1	NA	NA	NA	NA	NA	NA	NA	NA	NA	NA	NA	NA	NA	NA
63558	NA	NA	1	3	66	1	1	120	88	52	2	86	54	2	88	56	2	NA	NA	NA
63559	NA	NA	1	4	82	1	1	130	116	74	2	112	76	2	108	76	2	NA	NA	NA
63560	84	NA	NA	NA	NA	NA	NA	NA	NA	NA	NA	NA	NA	NA	NA	NA	NA	NA	NA	NA
63562	NA	NA	1	3	74	1	1	150	126	76	2	128	80	2	126	82	2	NA	NA	NA
63563	NA	NA	1	3	60	1	1	140	120	64	2	118	66	2	122	62	2	NA	NA	NA
63565	NA	98	NA	NA	NA	1	NA	NA	NA	NA	NA	NA	NA	NA	NA	NA	NA	NA	NA	NA
63566	NA	NA	1	5	82	1	1	160	134	52	2	132	50	2	136	58	2	NA	NA	NA
63567	NA	NA	1	3	88	1	1	130	114	40	2	114	48	2	114	48	2	NA	NA	NA
63568	NA	NA	1	3	68	1	1	140	112	70	2	116	70	2	118	70	2	NA	NA	NA
63569	NA	NA	1	4	84	1	1	140	118	76	2	124	76	2	128	74	2	NA	NA	NA
63571	NA	NA	1	4	72	1	1	140	112	74	2	NA	NA	2	114	82	2	120	84	2
63572	NA	NA	1	4	60	1	1	130	108	74	2	108	70	2	104	72	2	NA	NA	NA
63573	NA	NA	1	3	82	1	1	140	116	72	2	118	70	2	118	68	2	NA	NA	NA
63574	NA	90	NA	NA	NA	1	NA	NA	NA	NA	NA	NA	NA	NA	NA	NA	NA	NA	NA	NA
63575	NA	NA	1	4	64	1	1	140	104	56	2	102	64	2	98	62	2	NA	NA	NA
63576	NA	NA	1	4	62	1	1	160	138	88	2	142	84	2	140	88	2	NA	NA	NA
63577	NA	82	NA	NA	NA	1	NA	NA	NA	NA	NA	NA	NA	NA	NA	NA	NA	NA	NA	NA
63578	NA	NA	2	5	74	1	1	130	110	84	2	112	82	2	116	84	2	NA	NA	NA
63579	NA	NA	1	4	74	1	1	190	152	84	2	140	74	2	134	62	2	NA	NA	NA
63580	NA	NA	1	2	76	1	1	130	92	42	2	NA	NA	2	102	58	2	NA	NA	2
63581	NA	NA	1	3	82	1	1	120	NA	NA	2	96	56	1	96	52	2	104	62	1
63582	NA	NA	1	3	72	1	1	140	114	76	2	116	70	2	120	72	2	NA	NA	NA
63583	NA	NA	1	4	60	1	1	190	168	52	2	164	54	2	168	62	2	NA	NA	NA
63584	NA	NA	1	4	88	1	1	140	116	58	2	104	66	2	116	58	2	NA	NA	NA
63585	NA	NA	1	3	68	1	1	120	100	60	2	100	58	2	102	58	2	NA	NA	NA
63586	NA	104	NA	NA	NA	1	NA	NA	NA	NA	NA	NA	NA	NA	NA	NA	NA	NA	NA	NA
63587	NA	NA	1	5	48	1	1	150	120	82	2	116	74	2	124	72	2	NA	NA	NA
63588	NA	NA	1	3	84	1	1	160	126	70	2	126	74	2	128	78	2	NA	NA	NA
63589	NA	NA	1	3	42	1	1	190	162	60	2	164	58	2	154	58	2	NA	NA	NA
63590	NA	NA	1	4	58	1	1	140	126	66	2	124	72	2	118	62	2	NA	NA	NA
63591	NA	NA	1	3	78	1	1	130	98	62	2	106	62	2	100	60	2	NA	NA	NA
63592	NA	98	NA	NA	NA	1	NA	NA	NA	NA	NA	NA	NA	NA	NA	NA	NA	NA	NA	NA
63593	NA	NA	1	4	56	1	1	140	112	62	2	110	66	2	116	66	2	NA	NA	NA
63594	NA	132	NA	NA	NA	1	NA	NA	NA	NA	NA	NA	NA	NA	NA	NA	NA	NA	NA	NA
63595	99	NA	NA	NA	NA	NA	NA	NA	NA	NA	NA	NA	NA	NA	NA	NA	NA	NA	NA	NA
63596	NA	NA	1	4	68	1	1	150	126	82	2	118	74	2	130	80	2	NA	NA	NA
63597	NA	NA	1	5	74	1	1	140	124	78	2	124	82	2	118	82	2	NA	NA	NA
63598	NA	NA	1	3	86	1	1	120	106	60	2	108	54	2	100	58	2	NA	NA	NA
63600	NA	NA	1	3	72	1	1	130	106	46	2	112	58	2	106	44	2	NA	NA	NA
63601	NA	74	NA	NA	NA	1	NA	NA	NA	NA	NA	NA	NA	NA	NA	NA	NA	NA	NA	NA
63602	NA	NA	1	3	62	1	1	150	124	76	2	NA	NA	2	130	82	2	134	86	2
63603	NA	NA	1	3	84	1	1	120	102	58	2	102	56	2	102	60	2	NA	NA	NA
63604	NA	98	NA	NA	NA	1	NA	NA	NA	NA	NA	NA	NA	NA	NA	NA	NA	NA	NA	NA
63605	NA	90	NA	NA	NA	1	NA	NA	NA	NA	NA	NA	NA	NA	NA	NA	NA	NA	NA	NA
63606	NA	98	NA	NA	NA	1	NA	NA	NA	NA	NA	NA	NA	NA	NA	NA	NA	NA	NA	NA
63607	NA	NA	1	4	68	1	1	140	118	84	2	118	82	2	120	74	2	NA	NA	NA
63608	NA	NA	1	3	62	1	1	210	162	68	2	154	68	2	160	68	2	NA	NA	NA
63609	NA	NA	1	4	60	1	1	140	118	88	2	118	50	2	114	52	2	NA	NA	NA
63610	NA	NA	1	4	62	1	1	130	104	48	2	108	46	2	106	46	2	NA	NA	NA
63611	NA	NA	1	4	60	1	1	170	140	58	2	144	54	2	138	44	2	NA	NA	NA
63613	NA	NA	1	3	50	1	1	140	106	56	2	104	54	2	104	52	2	NA	NA	NA
63614	NA	NA	1	4	78	1	1	140	104	56	2	98	54	2	94	54	2	NA	NA	NA
63615	NA	NA	1	4	76	1	1	130	96	62	2	100	50	2	100	62	2	NA	NA	NA
63616	NA	NA	1	3	98	1	1	140	120	46	2	118	54	2	116	0	2	NA	NA	NA
63617	NA	NA	1	4	76	1	1	140	120	72	2	102	70	2	108	74	2	NA	NA	NA
63618	NA	106	NA	NA	NA	1	NA	NA	NA	NA	NA	NA	NA	NA	NA	NA	NA	NA	NA	NA
63619	NA	126	NA	NA	NA	1	NA	NA	NA	NA	NA	NA	NA	NA	NA	NA	NA	NA	NA	NA
63620	NA	NA	1	3	66	1	1	180	158	88	2	154	94	2	NA	NA	2	162	88	2
63621	NA	NA	1	3	50	1	1	160	136	76	2	136	80	2	138	78	2	NA	NA	NA
63622	NA	NA	1	4	86	1	1	140	110	72	2	108	62	2	108	70	2	NA	NA	NA
63623	56	NA	NA	NA	NA	NA	NA	NA	NA	NA	NA	NA	NA	NA	NA	NA	NA	NA	NA	NA
63624	NA	94	NA	NA	NA	1	NA	NA	NA	NA	NA	NA	NA	NA	NA	NA	NA	NA	NA	NA
63625	NA	NA	1	3	82	1	1	130	106	78	2	108	68	2	106	74	2	NA	NA	NA
63626	NA	NA	1	3	100	1	1	130	112	68	2	112	64	2	120	64	2	NA	NA	NA
63627	NA	NA	1	4	74	1	1	180	164	68	2	150	68	2	142	68	2	NA	NA	NA
63629	NA	NA	1	3	56	1	1	130	98	52	2	102	50	2	94	52	2	NA	NA	NA
63630	NA	NA	1	2	104	1	1	120	102	56	2	104	64	2	94	52	2	NA	NA	NA
63631	NA	NA	1	4	84	1	1	130	96	64	2	102	66	2	112	58	2	NA	NA	NA
63632	NA	NA	1	3	82	1	1	200	178	96	2	180	88	2	174	86	2	NA	NA	NA
63633	NA	NA	1	4	58	1	1	190	170	94	2	162	90	2	168	92	2	NA	NA	NA
63634	NA	116	NA	NA	NA	1	NA	NA	NA	NA	NA	NA	NA	NA	NA	NA	NA	NA	NA	NA
63635	NA	NA	1	4	72	1	1	160	122	74	2	120	74	2	124	76	2	NA	NA	NA
63636	NA	NA	1	3	60	1	1	140	106	68	2	104	68	2	108	72	2	NA	NA	NA
63637	NA	70	NA	NA	NA	1	NA	NA	NA	NA	NA	NA	NA	NA	NA	NA	NA	NA	NA	NA
63638	NA	NA	1	5	66	1	1	140	118	74	2	118	66	2	116	74	2	NA	NA	NA
63639	NA	NA	1	4	84	1	1	150	116	80	2	114	78	2	110	80	2	NA	NA	NA
63640	NA	132	NA	NA	NA	1	NA	NA	NA	NA	NA	NA	NA	NA	NA	NA	NA	NA	NA	NA
63641	NA	NA	1	4	84	1	1	130	118	62	2	116	48	2	120	52	2	NA	NA	NA
63642	NA	NA	1	5	80	1	1	150	138	78	2	132	82	1	NA	NA	2	126	86	1
63643	NA	NA	1	4	84	1	1	140	118	74	2	116	74	2	118	76	2	NA	NA	NA
63644	NA	96	NA	NA	NA	1	NA	NA	NA	NA	NA	NA	NA	NA	NA	NA	NA	NA	NA	NA
63645	NA	NA	1	4	64	1	1	140	110	62	2	108	60	2	110	70	2	NA	NA	NA
63647	NA	108	NA	NA	NA	1	NA	NA	NA	NA	NA	NA	NA	NA	NA	NA	NA	NA	NA	NA
63648	56	NA	NA	NA	NA	NA	NA	NA	NA	NA	NA	NA	NA	NA	NA	NA	NA	NA	NA	NA
63649	NA	126	NA	NA	NA	1	NA	NA	NA	NA	NA	NA	NA	NA	NA	NA	NA	NA	NA	NA
63650	NA	NA	1	4	74	1	1	150	136	78	2	140	74	2	128	78	2	NA	NA	NA
63651	NA	NA	1	4	58	1	1	150	120	54	2	116	56	2	108	58	2	NA	NA	NA
63652	NA	NA	1	3	106	1	1	140	120	58	2	130	52	2	130	54	2	NA	NA	NA
63653	NA	NA	1	4	82	1	1	150	120	68	2	122	70	2	116	70	2	NA	NA	NA
63654	NA	NA	1	3	82	1	1	130	106	50	2	106	48	2	102	62	2	NA	NA	NA
63655	NA	NA	1	3	76	1	1	140	122	52	2	114	60	2	116	62	2	NA	NA	NA
63656	NA	NA	1	4	58	1	1	130	94	56	2	94	56	2	94	62	2	NA	NA	NA
63657	NA	NA	1	4	72	1	1	140	122	80	2	NA	NA	2	122	80	2	126	82	2
63658	NA	NA	1	2	90	1	1	130	116	50	2	116	0	2	116	0	2	NA	NA	NA
63659	NA	NA	1	4	62	1	1	150	110	52	2	120	60	2	124	58	2	NA	NA	NA
63660	NA	NA	1	3	96	1	1	130	116	66	2	120	40	2	114	44	2	NA	NA	NA
63661	NA	NA	1	4	108	1	1	140	106	84	2	110	84	2	110	86	2	NA	NA	NA
63662	NA	NA	1	4	48	1	1	160	136	66	2	132	68	2	134	68	2	NA	NA	NA
63663	NA	NA	1	4	64	1	1	120	108	68	2	104	68	2	104	58	2	NA	NA	NA
63664	NA	NA	1	4	62	1	1	160	134	72	2	138	76	2	144	80	2	NA	NA	NA
63665	NA	NA	1	4	80	1	1	180	NA	NA	2	140	90	2	136	88	2	134	86	2
63666	NA	NA	1	4	62	1	1	150	134	68	2	130	70	2	130	66	2	NA	NA	NA
63667	NA	102	NA	NA	NA	1	NA	NA	NA	NA	NA	NA	NA	NA	NA	NA	NA	NA	NA	NA
63668	NA	94	NA	NA	NA	1	NA	NA	NA	NA	NA	NA	NA	NA	NA	NA	NA	NA	NA	NA
63669	NA	NA	1	4	64	1	1	130	108	78	2	106	78	2	108	80	2	NA	NA	NA
63670	NA	NA	1	2	86	1	1	120	102	44	2	108	60	2	112	44	2	NA	NA	NA
63672	NA	NA	1	3	84	1	1	120	100	50	2	100	38	2	102	44	2	NA	NA	NA
63673	NA	NA	1	4	80	1	1	190	160	110	2	164	116	2	166	116	2	NA	NA	NA
63674	NA	90	NA	NA	NA	1	NA	NA	NA	NA	NA	NA	NA	NA	NA	NA	NA	NA	NA	NA
63675	NA	NA	1	2	100	1	1	130	104	76	2	96	74	2	96	76	2	NA	NA	NA
63676	NA	114	NA	NA	NA	1	NA	NA	NA	NA	NA	NA	NA	NA	NA	NA	NA	NA	NA	NA
63677	NA	98	NA	NA	NA	1	NA	NA	NA	NA	NA	NA	NA	NA	NA	NA	NA	NA	NA	NA
63678	NA	NA	1	4	70	1	1	130	116	68	2	124	66	1	118	68	1	NA	NA	NA
63679	NA	126	NA	NA	NA	1	NA	NA	NA	NA	NA	NA	NA	NA	NA	NA	NA	NA	NA	NA
63680	NA	NA	1	4	70	1	1	150	NA	NA	2	140	70	1	NA	NA	2	126	68	2
63681	NA	78	NA	NA	NA	1	NA	NA	NA	NA	NA	NA	NA	NA	NA	NA	NA	NA	NA	NA
63682	NA	NA	1	3	74	1	1	150	118	76	2	120	68	2	118	72	2	NA	NA	NA
63683	NA	NA	1	4	68	1	1	150	134	76	2	132	70	2	140	78	2	NA	NA	NA
63684	NA	NA	1	4	68	1	1	180	142	80	2	136	86	2	130	84	2	NA	NA	NA
63685	NA	NA	1	4	68	1	1	130	102	60	2	100	62	2	96	60	2	NA	NA	NA
63686	NA	NA	1	3	70	1	1	150	120	62	2	120	64	2	120	64	2	NA	NA	NA
63687	NA	NA	1	4	72	1	1	170	158	54	2	154	56	2	158	62	2	NA	NA	NA
63688	NA	110	NA	NA	NA	1	NA	NA	NA	NA	NA	NA	NA	NA	NA	NA	NA	NA	NA	NA
63689	NA	NA	1	4	64	1	1	140	106	58	2	108	56	2	106	64	2	NA	NA	NA
63690	NA	NA	1	4	68	1	1	130	104	64	2	104	62	2	108	66	2	NA	NA	NA
63691	NA	NA	1	4	92	1	1	130	114	72	2	118	70	2	120	76	2	NA	NA	NA
63692	NA	NA	1	3	74	1	1	140	116	76	2	116	70	2	112	72	2	NA	NA	NA
63693	NA	NA	1	3	94	1	1	120	88	32	2	86	38	2	80	0	2	NA	NA	NA
63696	56	NA	NA	NA	NA	NA	NA	NA	NA	NA	NA	NA	NA	NA	NA	NA	NA	NA	NA	NA
63697	NA	NA	1	5	56	1	1	150	124	78	2	120	76	2	124	76	2	NA	NA	NA
63698	NA	NA	1	4	88	1	1	160	114	80	2	114	82	2	118	80	2	NA	NA	NA
63699	NA	NA	1	4	80	1	1	120	106	58	2	104	58	2	106	56	2	NA	NA	NA
63700	NA	NA	1	5	82	1	1	170	142	98	2	146	94	2	146	98	2	NA	NA	NA
63701	NA	NA	1	4	52	1	1	140	124	76	2	124	74	2	136	76	2	NA	NA	NA
63702	NA	NA	1	3	84	1	1	120	98	62	2	106	50	2	104	52	2	NA	NA	NA
63703	NA	114	NA	NA	NA	1	NA	NA	NA	NA	NA	NA	NA	NA	NA	NA	NA	NA	NA	NA
63704	NA	NA	1	4	78	1	1	120	96	40	2	84	52	2	80	50	2	NA	NA	NA
63705	NA	NA	1	3	78	1	1	130	98	32	2	100	0	2	94	28	2	NA	NA	NA
63706	NA	NA	1	2	84	1	1	120	102	0	2	88	62	2	98	60	2	NA	NA	NA
63707	NA	NA	1	3	76	1	1	150	134	76	2	132	66	2	124	66	2	NA	NA	NA
63708	NA	NA	1	4	50	1	1	160	144	74	2	140	68	2	134	66	2	NA	NA	NA
63709	NA	NA	1	4	84	1	1	150	124	70	2	124	72	2	122	76	2	NA	NA	NA
63710	NA	NA	1	5	76	1	1	160	136	84	2	134	84	2	134	86	2	NA	NA	NA
63712	NA	66	NA	NA	NA	1	NA	NA	NA	NA	NA	NA	NA	NA	NA	NA	NA	NA	NA	NA
63713	NA	NA	1	4	58	1	1	150	NA	NA	2	102	76	1	108	78	1	106	82	1
63714	NA	NA	1	4	70	1	1	140	116	72	2	116	72	2	114	64	2	NA	NA	NA
63715	NA	NA	1	4	78	1	1	130	116	42	2	114	50	2	116	44	2	NA	NA	NA
63716	NA	110	NA	NA	NA	1	NA	NA	NA	NA	NA	NA	NA	NA	NA	NA	NA	NA	NA	NA
63717	NA	NA	1	3	86	1	1	160	128	78	2	128	82	2	122	78	2	NA	NA	NA
63718	NA	NA	1	4	76	1	1	130	104	64	2	100	62	2	100	64	2	NA	NA	NA
63719	NA	NA	1	4	82	1	1	140	120	64	2	124	52	2	124	58	2	NA	NA	NA
63720	NA	88	NA	NA	NA	1	NA	NA	NA	NA	NA	NA	NA	NA	NA	NA	NA	NA	NA	NA
63721	NA	NA	1	3	62	1	1	140	118	64	2	122	64	2	114	64	2	NA	NA	NA
63723	NA	NA	1	4	80	1	1	120	94	68	2	94	66	2	98	70	2	NA	NA	NA
63724	NA	NA	1	4	92	1	1	140	118	76	2	124	62	2	124	74	2	NA	NA	NA
63725	NA	78	NA	NA	NA	1	NA	NA	NA	NA	NA	NA	NA	NA	NA	NA	NA	NA	NA	NA
63726	NA	NA	1	3	92	1	1	140	98	62	2	NA	NA	2	110	74	2	110	70	2
63727	NA	92	NA	NA	NA	1	NA	NA	NA	NA	NA	NA	NA	NA	NA	NA	NA	NA	NA	NA
63728	NA	NA	1	3	94	1	1	120	110	54	2	98	60	2	100	60	2	NA	NA	NA
63729	NA	NA	1	4	78	1	1	160	128	82	2	130	78	2	126	78	2	NA	NA	NA
63730	NA	NA	1	3	64	1	1	130	108	44	2	108	60	2	110	46	2	NA	NA	NA
63731	56	NA	NA	NA	NA	NA	NA	NA	NA	NA	NA	NA	NA	NA	NA	NA	NA	NA	NA	NA
63732	NA	NA	1	4	62	1	1	180	154	86	2	158	78	2	146	82	2	NA	NA	NA
63733	NA	NA	1	4	80	1	1	160	NA	NA	2	134	64	2	132	70	2	128	68	2
63734	NA	NA	1	4	88	1	1	150	130	66	2	134	70	2	140	72	2	NA	NA	NA
63735	NA	NA	1	4	104	1	1	140	118	46	2	118	0	2	116	0	2	NA	NA	NA
63736	NA	NA	1	5	90	1	1	170	154	104	2	152	108	2	156	106	2	NA	NA	NA
63737	56	NA	NA	NA	NA	NA	NA	NA	NA	NA	NA	NA	NA	NA	NA	NA	NA	NA	NA	NA
63738	NA	NA	1	4	66	1	1	190	150	104	2	160	108	2	146	102	2	NA	NA	NA
63739	NA	NA	1	3	60	1	1	210	196	60	2	188	56	2	190	0	2	NA	NA	NA
63740	NA	NA	1	2	76	1	1	130	102	50	2	102	48	2	114	56	2	NA	NA	NA
63741	NA	NA	1	4	80	1	1	190	166	74	2	162	72	2	150	70	2	NA	NA	NA
63742	56	NA	NA	NA	NA	NA	NA	NA	NA	NA	NA	NA	NA	NA	NA	NA	NA	NA	NA	NA
63743	NA	NA	1	3	86	1	1	120	100	54	2	102	54	2	106	62	2	NA	NA	NA
63744	NA	NA	1	3	58	1	1	130	98	64	2	102	66	2	96	62	2	NA	NA	NA
63745	NA	136	NA	NA	NA	1	NA	NA	NA	NA	NA	NA	NA	NA	NA	NA	NA	NA	NA	NA
63746	NA	NA	1	4	80	1	1	160	134	86	2	130	84	2	126	82	2	NA	NA	NA
63747	NA	96	NA	NA	NA	1	NA	NA	NA	NA	NA	NA	NA	NA	NA	NA	NA	NA	NA	NA
63748	NA	NA	1	3	94	1	1	140	NA	NA	2	116	52	2	104	54	2	104	50	2
63749	NA	NA	1	3	70	1	1	130	120	76	2	108	78	2	106	78	2	NA	NA	NA
63750	NA	NA	1	4	68	1	1	140	118	70	2	114	70	2	114	70	2	NA	NA	NA
63751	NA	86	NA	NA	NA	1	NA	NA	NA	NA	NA	NA	NA	NA	NA	NA	NA	NA	NA	NA
63752	NA	NA	1	4	72	1	1	150	102	72	2	120	74	2	118	64	2	NA	NA	NA
63753	NA	NA	1	4	66	1	1	140	116	62	2	114	76	2	116	74	2	NA	NA	NA
63754	NA	NA	1	4	80	1	1	140	108	78	2	116	70	2	118	68	2	NA	NA	NA
63755	NA	100	NA	NA	NA	1	NA	NA	NA	NA	NA	NA	NA	NA	NA	NA	NA	NA	NA	NA
63756	NA	124	NA	NA	NA	1	NA	NA	NA	NA	NA	NA	NA	NA	NA	NA	NA	NA	NA	NA
63757	NA	72	NA	NA	NA	1	NA	NA	NA	NA	NA	NA	NA	NA	NA	NA	NA	NA	NA	NA
63758	NA	NA	1	4	80	1	1	140	106	70	2	108	72	2	106	74	2	NA	NA	NA
63759	NA	NA	1	3	66	1	1	160	126	84	2	126	82	2	122	82	2	NA	NA	NA
63760	NA	NA	1	3	64	1	1	130	100	52	2	102	58	2	102	56	2	NA	NA	NA
63761	NA	NA	1	3	72	1	1	150	122	78	2	124	76	2	120	64	2	NA	NA	NA
63762	NA	NA	1	4	66	1	1	150	114	58	2	120	50	2	116	56	2	NA	NA	NA
63763	NA	NA	1	4	88	1	1	130	102	60	2	108	60	2	104	48	2	NA	NA	NA
63764	NA	NA	1	3	90	1	1	140	112	62	2	114	56	2	118	58	2	NA	NA	NA
63765	NA	NA	1	3	64	1	1	130	86	38	2	80	36	2	84	38	2	NA	NA	NA
63766	NA	NA	1	4	76	1	1	150	122	82	2	124	82	2	126	86	2	NA	NA	NA
63767	NA	NA	1	4	54	1	1	170	148	56	2	144	64	2	134	64	2	NA	NA	NA
63768	NA	NA	1	4	82	1	1	150	128	76	2	124	78	2	122	70	2	NA	NA	NA
63769	NA	NA	1	4	58	1	1	120	104	56	2	114	54	2	110	58	2	NA	NA	NA
63770	NA	NA	1	3	104	1	1	140	114	78	2	112	76	2	112	72	2	NA	NA	NA
63771	NA	NA	1	5	82	1	1	150	NA	NA	2	132	88	1	136	84	2	134	86	2
63772	NA	NA	1	4	56	1	1	160	126	82	2	128	82	2	128	80	2	NA	NA	NA
63773	NA	NA	1	4	82	1	1	180	156	88	2	148	90	2	164	88	2	NA	NA	NA
63774	NA	NA	1	2	82	1	1	120	100	60	2	102	44	2	102	48	2	NA	NA	NA
63775	NA	86	NA	NA	NA	1	NA	NA	NA	NA	NA	NA	NA	NA	NA	NA	NA	NA	NA	NA
63776	NA	78	NA	NA	NA	1	NA	NA	NA	NA	NA	NA	NA	NA	NA	NA	NA	NA	NA	NA
63777	NA	NA	1	4	76	1	1	140	118	72	2	126	72	2	120	74	2	NA	NA	NA
63778	NA	NA	1	3	62	1	1	140	110	66	2	110	58	2	106	66	2	NA	NA	NA
63779	NA	84	NA	NA	NA	1	NA	NA	NA	NA	NA	NA	NA	NA	NA	NA	NA	NA	NA	NA
63780	NA	NA	1	4	86	1	1	140	114	80	2	108	74	2	114	78	2	NA	NA	NA
63781	NA	NA	1	4	70	1	1	150	130	88	2	130	84	2	122	88	2	NA	NA	NA
63782	NA	116	NA	NA	NA	1	NA	NA	NA	NA	NA	NA	NA	NA	NA	NA	NA	NA	NA	NA
63783	NA	NA	1	2	92	1	1	130	108	30	2	104	72	2	100	74	2	NA	NA	NA
63784	NA	NA	1	3	64	1	1	130	108	74	2	104	78	2	NA	NA	2	98	72	2
63786	56	NA	NA	NA	NA	NA	NA	NA	NA	NA	NA	NA	NA	NA	NA	NA	NA	NA	NA	NA
63787	NA	NA	1	3	70	1	1	140	124	70	2	126	74	2	126	70	2	NA	NA	NA
63788	NA	NA	1	3	102	1	1	140	116	72	2	110	72	2	120	76	2	NA	NA	NA
63790	NA	NA	1	3	84	1	1	120	104	74	2	102	68	1	106	62	1	NA	NA	NA
63791	NA	134	NA	NA	NA	1	NA	NA	NA	NA	NA	NA	NA	NA	NA	NA	NA	NA	NA	NA
63792	NA	98	NA	NA	NA	1	NA	NA	NA	NA	NA	NA	NA	NA	NA	NA	NA	NA	NA	NA
63793	NA	NA	1	4	76	1	1	130	NA	NA	2	116	72	2	108	74	2	106	76	2
63794	NA	98	NA	NA	NA	1	NA	NA	NA	NA	NA	NA	NA	NA	NA	NA	NA	NA	NA	NA
63795	NA	NA	1	4	72	1	1	160	136	70	2	144	82	2	148	72	2	NA	NA	NA
63796	NA	NA	1	3	72	1	1	140	126	80	2	124	78	2	124	78	2	NA	NA	NA
63797	NA	NA	1	3	80	1	1	130	106	58	2	104	58	2	104	60	2	NA	NA	NA
63798	NA	90	NA	NA	NA	1	NA	NA	NA	NA	NA	NA	NA	NA	NA	NA	NA	NA	NA	NA
63799	NA	NA	1	4	60	1	1	220	208	92	2	206	92	2	208	88	2	NA	NA	NA
63800	NA	92	NA	NA	NA	1	NA	NA	NA	NA	NA	NA	NA	NA	NA	NA	NA	NA	NA	NA
63801	NA	NA	1	3	58	1	1	190	160	70	2	164	68	2	148	66	2	NA	NA	NA
63802	NA	NA	1	5	80	1	1	130	102	82	2	102	84	1	110	76	1	NA	NA	NA
63803	NA	NA	1	3	68	1	1	130	108	64	2	106	66	2	100	68	2	NA	NA	NA
63804	NA	NA	1	5	64	1	1	150	134	66	2	134	68	2	138	68	2	NA	NA	NA
63805	NA	NA	1	5	74	1	1	160	148	62	2	144	66	2	134	58	2	NA	NA	NA
63806	NA	NA	1	4	60	1	1	160	126	66	2	124	68	2	118	66	2	NA	NA	NA
63807	NA	NA	1	4	104	1	1	130	120	82	2	120	88	2	118	86	2	NA	NA	NA
63809	NA	NA	1	2	82	1	1	120	94	48	2	98	60	2	92	62	2	NA	NA	NA
63810	NA	NA	1	3	56	1	1	130	92	46	2	92	52	2	90	62	2	NA	NA	NA
63812	NA	NA	1	5	60	1	1	190	NA	NA	2	174	78	2	176	74	2	164	76	2
63813	NA	NA	1	3	66	1	1	190	160	72	2	162	78	2	158	72	2	NA	NA	NA
63814	NA	NA	1	3	76	1	1	140	110	48	2	110	56	2	102	52	2	NA	NA	NA
63815	56	NA	NA	NA	NA	NA	NA	NA	NA	NA	NA	NA	NA	NA	NA	NA	NA	NA	NA	NA
63816	NA	98	NA	NA	NA	1	NA	NA	NA	NA	NA	NA	NA	NA	NA	NA	NA	NA	NA	NA
63817	NA	NA	1	3	60	1	1	120	94	60	2	92	60	2	90	64	2	NA	NA	NA
63818	NA	NA	1	5	92	1	1	140	108	80	2	116	76	2	114	74	2	NA	NA	NA
63819	NA	112	NA	NA	NA	1	NA	NA	NA	NA	NA	NA	NA	NA	NA	NA	NA	NA	NA	NA
63820	NA	NA	1	4	72	1	1	130	110	50	2	110	52	2	112	46	2	NA	NA	NA
63821	NA	110	NA	NA	NA	1	NA	NA	NA	NA	NA	NA	NA	NA	NA	NA	NA	NA	NA	NA
63822	NA	NA	1	3	70	1	1	130	108	66	2	108	68	2	106	64	2	NA	NA	NA
63823	NA	NA	1	3	56	1	1	150	124	74	2	122	70	2	122	68	2	NA	NA	NA
63825	NA	NA	1	4	58	1	1	150	126	82	2	130	84	2	126	84	2	NA	NA	NA
63827	NA	NA	1	5	78	1	1	170	152	80	2	134	72	2	124	74	2	NA	NA	NA
63828	NA	NA	1	4	74	1	1	150	130	70	2	130	64	2	124	66	2	NA	NA	NA
63829	NA	NA	1	3	64	1	1	120	100	68	2	94	60	2	86	54	2	NA	NA	NA
63830	NA	NA	1	3	74	1	1	150	122	78	2	116	78	2	114	76	2	NA	NA	NA
63831	NA	NA	1	4	82	1	1	140	130	52	2	128	38	2	132	48	2	NA	NA	NA
63832	NA	NA	1	4	90	1	1	140	104	64	2	106	64	2	114	62	2	NA	NA	NA
63833	NA	NA	1	2	90	1	1	120	104	48	2	96	46	2	100	54	2	NA	NA	NA
63834	NA	NA	1	5	90	1	1	160	NA	NA	2	142	84	1	140	86	2	152	78	1
63835	NA	NA	1	4	72	1	1	140	122	60	2	102	54	2	108	52	2	NA	NA	NA
63836	NA	NA	1	4	68	1	1	140	114	56	2	110	58	2	110	54	2	NA	NA	NA
63837	NA	NA	1	5	76	1	1	130	118	60	2	116	60	2	118	62	2	NA	NA	NA
63838	NA	NA	1	4	86	1	1	130	112	66	2	106	66	2	104	68	2	NA	NA	NA
63839	NA	NA	1	4	82	1	1	160	146	82	2	144	80	2	152	78	1	NA	NA	NA
63840	NA	NA	1	4	72	1	1	140	116	66	2	118	68	2	108	64	2	NA	NA	NA
63841	NA	NA	1	4	74	1	1	130	110	62	2	110	64	2	100	62	2	NA	NA	NA
63842	NA	126	NA	NA	NA	1	NA	NA	NA	NA	NA	NA	NA	NA	NA	NA	NA	NA	NA	NA
63843	NA	NA	1	4	80	1	1	120	106	62	2	108	80	2	114	74	2	NA	NA	NA
63844	NA	NA	1	4	80	1	1	180	166	62	2	152	64	2	156	64	2	NA	NA	NA
63845	NA	NA	1	4	96	1	1	170	152	82	2	144	88	2	144	86	2	NA	NA	NA
63846	NA	102	NA	NA	NA	1	NA	NA	NA	NA	NA	NA	NA	NA	NA	NA	NA	NA	NA	NA
63847	NA	NA	1	4	64	1	1	150	128	88	2	132	84	2	130	86	2	NA	NA	NA
63848	NA	NA	1	5	66	1	1	150	126	78	2	126	78	2	130	76	2	NA	NA	NA
63849	NA	NA	1	4	68	1	1	150	124	74	2	122	80	2	120	80	2	NA	NA	NA
63850	NA	NA	1	4	64	1	1	130	114	62	2	110	58	2	118	60	2	NA	NA	NA
63851	NA	NA	1	2	98	1	1	130	108	52	2	110	58	2	114	60	2	NA	NA	NA
63852	NA	NA	1	5	50	1	1	130	102	68	2	104	66	2	104	66	2	NA	NA	NA
63853	99	NA	NA	NA	NA	1	1	0	NA	NA	NA	NA	NA	NA	NA	NA	NA	NA	NA	NA
63854	NA	82	NA	NA	NA	1	NA	NA	NA	NA	NA	NA	NA	NA	NA	NA	NA	NA	NA	NA
63855	NA	NA	1	2	72	1	1	120	98	68	2	94	62	2	98	64	2	NA	NA	NA
63856	NA	NA	1	3	86	1	1	140	NA	NA	2	94	78	1	96	76	2	94	78	2
63858	NA	NA	1	5	78	1	1	130	100	54	2	104	62	2	106	52	2	NA	NA	NA
63859	NA	NA	1	4	64	1	1	170	154	102	2	142	88	2	152	96	2	NA	NA	NA
63860	NA	NA	1	3	60	1	1	130	NA	NA	2	116	70	1	112	70	2	118	68	2
63861	NA	NA	1	3	52	1	1	140	114	74	2	112	76	2	114	74	2	NA	NA	NA
63862	NA	NA	1	4	72	1	1	160	132	62	2	132	64	2	132	64	2	NA	NA	NA
63863	NA	76	NA	NA	NA	1	NA	NA	NA	NA	NA	NA	NA	NA	NA	NA	NA	NA	NA	NA
63864	NA	100	NA	NA	NA	1	NA	NA	NA	NA	NA	NA	NA	NA	NA	NA	NA	NA	NA	NA
63865	NA	108	NA	NA	NA	1	NA	NA	NA	NA	NA	NA	NA	NA	NA	NA	NA	NA	NA	NA
63866	NA	140	NA	NA	NA	1	NA	NA	NA	NA	NA	NA	NA	NA	NA	NA	NA	NA	NA	NA
63867	56	NA	NA	NA	NA	NA	NA	NA	NA	NA	NA	NA	NA	NA	NA	NA	NA	NA	NA	NA
63868	NA	NA	1	4	76	1	1	140	124	70	2	112	70	2	102	74	2	NA	NA	NA
63870	NA	NA	1	3	78	1	1	140	124	56	2	118	64	2	122	58	2	NA	NA	NA
63871	NA	NA	1	4	74	1	1	130	114	60	2	106	64	2	104	66	2	NA	NA	NA
63872	NA	NA	1	2	90	1	1	130	92	68	2	100	58	2	104	68	2	NA	NA	NA
63873	NA	NA	1	3	64	1	1	180	154	82	2	156	90	2	148	80	2	NA	NA	NA
63874	NA	96	NA	NA	NA	1	NA	NA	NA	NA	NA	NA	NA	NA	NA	NA	NA	NA	NA	NA
63875	NA	NA	1	5	66	1	1	140	126	64	2	124	68	2	122	64	2	NA	NA	NA
63876	NA	NA	1	3	102	1	1	130	92	58	2	98	54	2	90	60	2	NA	NA	NA
63877	NA	NA	1	3	66	1	1	130	106	48	2	100	42	2	98	36	2	NA	NA	NA
63878	NA	NA	1	3	82	1	1	130	98	40	2	98	50	2	94	44	2	NA	NA	NA
63879	NA	NA	1	4	56	1	1	170	140	48	2	154	52	2	NA	NA	2	150	52	1
63880	NA	NA	1	3	58	1	1	180	156	84	2	160	86	2	154	88	2	NA	NA	NA
63881	NA	NA	1	3	76	1	1	130	104	62	2	106	72	2	106	62	2	NA	NA	NA
63882	NA	NA	1	4	88	1	1	140	120	70	2	118	68	2	120	74	2	NA	NA	NA
63884	56	NA	NA	NA	NA	NA	NA	NA	NA	NA	NA	NA	NA	NA	NA	NA	NA	NA	NA	NA
63885	NA	NA	1	3	46	1	1	150	126	64	2	126	58	2	132	60	2	NA	NA	NA
63886	NA	94	NA	NA	NA	1	NA	NA	NA	NA	NA	NA	NA	NA	NA	NA	NA	NA	NA	NA
63887	NA	NA	1	5	90	1	1	140	124	0	2	124	0	2	126	38	2	NA	NA	NA
63888	NA	NA	1	5	62	1	1	140	NA	NA	2	126	84	1	126	80	2	126	84	1
63889	NA	NA	1	4	82	1	1	140	118	72	2	120	74	2	116	76	2	NA	NA	NA
63890	NA	NA	1	5	68	1	1	170	146	88	2	136	88	2	138	84	2	NA	NA	NA
63891	NA	NA	1	3	56	1	1	150	124	66	2	122	70	2	122	68	2	NA	NA	NA
63892	NA	NA	1	3	78	1	1	120	98	46	2	96	60	2	96	54	2	NA	NA	NA
63894	NA	NA	1	5	102	1	1	160	138	80	2	140	74	2	134	82	2	NA	NA	NA
63895	NA	NA	1	4	78	1	1	140	124	66	2	122	66	2	124	58	2	NA	NA	NA
63896	NA	NA	1	2	78	1	1	130	86	48	2	96	54	2	92	54	2	NA	NA	NA
63897	NA	94	NA	NA	NA	1	NA	NA	NA	NA	NA	NA	NA	NA	NA	NA	NA	NA	NA	NA
63898	NA	NA	1	5	74	1	1	150	NA	NA	2	NA	NA	1	134	102	2	132	100	2
63899	NA	NA	1	4	56	2	1	150	102	72	2	112	74	2	104	68	2	NA	NA	NA
63900	56	NA	NA	NA	NA	NA	NA	NA	NA	NA	NA	NA	NA	NA	NA	NA	NA	NA	NA	NA
63901	NA	NA	1	3	66	1	1	120	90	54	2	84	50	2	90	52	2	NA	NA	NA
63902	NA	NA	1	4	56	1	1	170	126	72	2	120	78	2	122	76	2	NA	NA	NA
63903	NA	NA	1	5	72	1	1	140	126	72	2	128	70	2	126	76	2	NA	NA	NA
63904	56	NA	NA	NA	NA	NA	NA	NA	NA	NA	NA	NA	NA	NA	NA	NA	NA	NA	NA	NA
63905	NA	NA	1	3	68	1	1	130	112	66	2	114	62	2	112	76	2	NA	NA	NA
63906	NA	NA	1	3	84	1	1	120	96	46	2	96	42	2	100	46	2	NA	NA	NA
63907	NA	NA	1	5	82	1	1	150	134	68	2	130	68	2	134	66	2	NA	NA	NA
63908	NA	NA	1	4	62	1	1	130	100	78	2	114	68	2	116	64	2	NA	NA	NA
63909	NA	NA	1	4	68	1	1	160	134	62	2	138	64	2	134	64	2	NA	NA	NA
63911	NA	NA	1	4	70	1	1	180	150	66	2	146	70	2	142	66	2	NA	NA	NA
63912	NA	NA	1	3	66	1	1	150	122	74	2	126	76	2	122	80	2	NA	NA	NA
63913	NA	NA	1	4	72	1	1	130	104	68	2	106	56	2	102	72	2	NA	NA	NA
63914	NA	78	NA	NA	NA	1	NA	NA	NA	NA	NA	NA	NA	NA	NA	NA	NA	NA	NA	NA
63915	NA	NA	1	5	88	1	1	140	108	70	2	108	68	2	108	70	2	NA	NA	NA
63916	NA	NA	1	5	70	1	1	130	114	44	2	116	56	2	116	62	2	NA	NA	NA
63917	NA	NA	1	4	74	1	1	150	114	62	2	110	62	2	100	60	2	NA	NA	NA
63918	NA	NA	1	4	66	1	1	140	120	72	2	118	68	2	118	74	2	NA	NA	NA
63919	NA	92	NA	NA	NA	1	NA	NA	NA	NA	NA	NA	NA	NA	NA	NA	NA	NA	NA	NA
63920	NA	NA	1	4	100	2	1	130	NA	NA	2	124	104	2	128	102	2	128	104	2
63921	NA	80	NA	NA	NA	1	NA	NA	NA	NA	NA	NA	NA	NA	NA	NA	NA	NA	NA	NA
63922	NA	NA	1	3	76	1	1	120	100	78	2	100	80	2	98	76	2	NA	NA	NA
63923	NA	NA	1	4	64	1	1	140	106	76	2	110	78	2	106	76	2	NA	NA	NA
63924	NA	NA	1	5	74	1	1	130	102	56	2	98	54	2	98	58	2	NA	NA	NA
63926	NA	NA	1	4	72	1	1	190	160	94	2	154	90	2	164	92	2	NA	NA	NA
63927	NA	NA	1	5	66	1	1	160	128	70	2	126	70	2	124	64	2	NA	NA	NA
63928	NA	NA	1	4	66	1	1	130	100	54	2	92	58	2	102	58	2	NA	NA	NA
63929	NA	NA	1	4	84	1	1	130	98	64	2	104	66	2	98	66	2	NA	NA	NA
63930	NA	116	NA	NA	NA	1	NA	NA	NA	NA	NA	NA	NA	NA	NA	NA	NA	NA	NA	NA
63932	NA	112	NA	NA	NA	1	NA	NA	NA	NA	NA	NA	NA	NA	NA	NA	NA	NA	NA	NA
63933	NA	92	NA	NA	NA	1	NA	NA	NA	NA	NA	NA	NA	NA	NA	NA	NA	NA	NA	NA
63934	NA	NA	1	5	80	1	1	160	136	78	2	140	84	2	132	74	2	NA	NA	NA
63935	NA	NA	1	3	52	1	1	130	102	58	2	108	64	2	110	66	2	NA	NA	NA
63936	56	NA	NA	NA	NA	NA	NA	NA	NA	NA	NA	NA	NA	NA	NA	NA	NA	NA	NA	NA
63937	NA	NA	1	5	84	1	1	150	120	48	2	124	56	2	126	56	2	NA	NA	NA
63938	NA	NA	1	3	82	1	1	130	116	50	2	116	54	2	118	58	2	NA	NA	NA
63939	NA	NA	1	4	68	2	1	150	114	58	2	102	54	2	110	56	2	NA	NA	NA
63940	NA	NA	1	3	90	1	1	130	106	72	2	104	66	2	110	68	2	NA	NA	NA
63941	NA	NA	1	3	64	1	1	160	140	80	2	134	76	2	132	76	2	NA	NA	NA
63942	NA	NA	1	3	62	1	1	130	108	52	2	114	60	2	108	62	2	NA	NA	NA
63943	NA	NA	1	4	80	1	1	130	120	70	2	116	64	2	106	70	2	NA	NA	NA
63944	NA	NA	1	5	104	1	1	140	122	60	2	128	66	2	122	64	2	NA	NA	NA
63945	NA	NA	1	4	70	1	1	140	98	68	2	104	64	2	106	70	2	NA	NA	NA
63946	NA	NA	1	5	72	1	1	150	128	60	2	126	56	2	118	60	2	NA	NA	NA
63947	NA	144	NA	NA	NA	1	NA	NA	NA	NA	NA	NA	NA	NA	NA	NA	NA	NA	NA	NA
63948	NA	NA	1	3	54	1	1	160	148	64	2	136	72	2	130	70	2	NA	NA	NA
63949	NA	NA	1	4	66	1	1	140	114	74	2	118	72	2	116	76	2	NA	NA	NA
63950	NA	NA	1	5	74	1	1	150	104	72	2	106	72	1	112	70	2	NA	NA	NA
63951	NA	NA	1	3	60	1	1	120	100	52	2	100	50	2	102	68	2	NA	NA	NA
63952	NA	NA	1	3	92	1	1	120	98	42	2	96	36	2	94	40	2	NA	NA	NA
63953	NA	NA	1	5	96	1	1	130	112	62	2	108	58	2	106	60	2	NA	NA	NA
63954	122	NA	NA	NA	NA	NA	NA	NA	NA	NA	NA	NA	NA	NA	NA	NA	NA	NA	NA	NA
63955	NA	NA	1	3	50	1	1	170	142	74	2	144	74	2	158	68	2	NA	NA	NA
63956	NA	NA	1	4	92	1	1	150	124	80	2	122	84	2	126	84	2	NA	NA	NA
63957	NA	NA	1	5	88	1	1	130	100	70	2	96	66	2	104	64	2	NA	NA	NA
63958	NA	NA	1	4	84	1	1	150	124	76	2	118	78	2	120	78	2	NA	NA	NA
63959	NA	NA	1	4	58	1	1	170	142	80	2	148	80	2	148	80	2	NA	NA	NA
63960	NA	NA	1	5	72	1	1	150	124	78	2	126	82	2	126	84	2	NA	NA	NA
63961	NA	90	NA	NA	NA	1	NA	NA	NA	NA	NA	NA	NA	NA	NA	NA	NA	NA	NA	NA
63963	NA	NA	1	4	66	2	1	150	128	82	2	126	78	2	126	70	2	NA	NA	NA
63964	NA	NA	1	5	96	1	1	130	104	64	2	100	64	2	NA	NA	2	96	58	2
63965	NA	NA	1	5	76	1	1	140	106	62	2	102	58	2	104	56	2	NA	NA	NA
63966	NA	NA	1	5	88	1	1	140	130	96	2	NA	NA	2	124	86	1	NA	NA	2
63967	NA	NA	1	3	84	1	1	130	112	70	2	116	74	2	106	78	2	NA	NA	NA
63968	NA	NA	1	4	82	1	1	140	114	74	2	120	78	2	120	72	2	NA	NA	NA
63969	NA	NA	1	2	98	1	1	140	118	58	2	108	60	2	114	62	2	NA	NA	NA
63970	NA	NA	1	2	86	1	1	120	106	0	2	108	0	2	100	0	2	NA	NA	NA
63971	NA	NA	1	3	58	1	1	150	112	76	2	112	82	2	110	76	2	NA	NA	NA
63972	NA	NA	1	3	72	1	1	140	124	56	2	118	62	2	122	72	2	NA	NA	NA
63973	NA	NA	1	3	76	1	1	130	102	66	2	104	66	2	102	64	2	NA	NA	NA
63974	56	NA	NA	NA	NA	NA	NA	NA	NA	NA	NA	NA	NA	NA	NA	NA	NA	NA	NA	NA
63975	NA	82	NA	NA	NA	1	NA	NA	NA	NA	NA	NA	NA	NA	NA	NA	NA	NA	NA	NA
63976	NA	124	NA	NA	NA	1	NA	NA	NA	NA	NA	NA	NA	NA	NA	NA	NA	NA	NA	NA
63977	NA	NA	1	4	72	1	1	130	92	52	2	98	52	2	100	54	2	NA	NA	NA
63978	NA	NA	1	2	68	1	1	120	98	60	2	98	66	2	96	64	2	NA	NA	NA
63979	NA	NA	1	3	86	1	1	130	106	58	2	112	52	2	108	56	2	NA	NA	NA
63980	NA	78	NA	NA	NA	1	NA	NA	NA	NA	NA	NA	NA	NA	NA	NA	NA	NA	NA	NA
63981	NA	106	NA	NA	NA	1	NA	NA	NA	NA	NA	NA	NA	NA	NA	NA	NA	NA	NA	NA
63982	NA	NA	1	4	68	1	1	160	128	58	2	118	58	2	118	58	2	NA	NA	NA
63983	NA	NA	1	4	70	1	1	140	122	68	2	122	72	2	120	72	2	NA	NA	NA
63984	NA	NA	1	4	70	1	1	130	108	70	2	120	68	2	112	70	2	NA	NA	NA
63985	NA	70	NA	NA	NA	1	NA	NA	NA	NA	NA	NA	NA	NA	NA	NA	NA	NA	NA	NA
63986	NA	NA	1	4	64	1	1	160	120	64	2	118	58	2	116	58	2	NA	NA	NA
63987	NA	128	NA	NA	NA	1	NA	NA	NA	NA	NA	NA	NA	NA	NA	NA	NA	NA	NA	NA
63988	NA	98	NA	NA	NA	1	NA	NA	NA	NA	NA	NA	NA	NA	NA	NA	NA	NA	NA	NA
63989	NA	NA	1	2	80	1	1	120	96	68	2	90	68	2	92	66	2	NA	NA	NA
63990	NA	NA	1	3	80	1	1	140	100	60	2	98	60	2	104	54	2	NA	NA	NA
63991	84	NA	NA	NA	NA	NA	NA	NA	NA	NA	NA	NA	NA	NA	NA	NA	NA	NA	NA	NA
63992	NA	NA	1	5	78	1	1	150	134	78	2	130	80	2	126	74	2	NA	NA	NA
63993	NA	NA	1	3	82	1	1	120	NA	NA	2	92	66	1	96	74	2	90	66	2
63994	NA	NA	1	4	78	1	1	130	116	48	2	114	40	2	108	48	2	NA	NA	NA
63995	NA	NA	1	5	82	1	1	200	184	96	2	186	100	2	184	88	2	NA	NA	NA
63996	NA	NA	1	4	56	1	1	140	124	82	2	126	78	2	126	84	2	NA	NA	NA
63997	NA	NA	1	3	64	1	1	150	116	58	2	NA	NA	2	120	52	1	116	54	2
63998	NA	NA	1	3	66	1	1	140	NA	NA	2	112	80	1	112	84	2	114	88	2
63999	NA	NA	1	3	64	1	1	140	110	66	2	110	62	2	112	68	2	NA	NA	NA
64000	NA	NA	1	5	60	1	1	140	114	52	2	110	50	2	110	52	2	NA	NA	NA
64001	NA	78	NA	NA	NA	1	NA	NA	NA	NA	NA	NA	NA	NA	NA	NA	NA	NA	NA	NA
64002	NA	NA	1	3	68	1	1	150	122	60	2	120	60	2	118	58	2	NA	NA	NA
64003	NA	NA	1	4	96	1	1	160	130	72	2	128	66	2	132	68	2	NA	NA	NA
64004	NA	116	NA	NA	NA	1	NA	NA	NA	NA	NA	NA	NA	NA	NA	NA	NA	NA	NA	NA
64005	NA	NA	1	3	104	1	1	140	118	58	2	118	56	2	116	54	2	NA	NA	NA
64006	NA	NA	1	3	86	1	1	140	122	42	2	120	58	2	112	44	2	NA	NA	NA
64008	NA	96	NA	NA	NA	1	NA	NA	NA	NA	NA	NA	NA	NA	NA	NA	NA	NA	NA	NA
64009	56	NA	NA	NA	NA	NA	NA	NA	NA	NA	NA	NA	NA	NA	NA	NA	NA	NA	NA	NA
64011	NA	NA	1	3	98	1	1	150	130	78	2	138	0	2	126	72	2	NA	NA	NA
64012	NA	NA	1	3	92	1	1	120	94	42	2	96	38	2	96	40	2	NA	NA	NA
64013	NA	NA	1	4	60	1	1	180	146	50	2	142	54	2	136	54	2	NA	NA	NA
64014	NA	NA	1	3	82	1	1	140	114	72	2	112	78	2	116	78	2	NA	NA	NA
64015	NA	NA	1	4	70	1	1	140	122	84	2	122	78	2	116	80	2	NA	NA	NA
64016	NA	96	NA	NA	NA	1	NA	NA	NA	NA	NA	NA	NA	NA	NA	NA	NA	NA	NA	NA
64017	NA	NA	1	4	76	1	1	130	102	74	2	102	70	2	110	70	2	NA	NA	NA
64018	NA	NA	1	4	66	1	1	130	104	66	2	106	66	2	108	60	2	NA	NA	NA
64019	NA	NA	1	3	90	1	1	120	98	44	2	102	40	2	94	44	2	NA	NA	NA
64020	NA	NA	1	3	78	1	1	130	94	66	2	96	74	2	92	74	2	NA	NA	NA
64021	NA	NA	1	4	68	1	1	170	NA	NA	2	134	68	2	124	72	2	128	70	2
64022	NA	NA	1	3	70	1	1	170	132	88	2	140	88	2	130	86	2	NA	NA	NA
64023	NA	NA	1	3	52	1	1	170	140	62	2	134	60	2	144	52	2	NA	NA	NA
64024	NA	NA	1	5	72	1	1	140	124	66	2	128	58	2	130	54	2	NA	NA	NA
64025	NA	NA	1	4	86	1	1	140	120	76	2	114	78	2	122	80	2	NA	NA	NA
64026	NA	NA	1	4	70	1	1	140	104	52	2	104	50	2	106	54	2	NA	NA	NA
64027	99	NA	NA	NA	NA	NA	NA	NA	NA	NA	NA	NA	NA	NA	NA	NA	NA	NA	NA	NA
64028	NA	NA	1	3	76	1	1	130	98	58	2	98	54	2	96	52	2	NA	NA	NA
64029	NA	NA	1	4	80	1	1	140	116	70	2	124	80	2	114	72	2	NA	NA	NA
64030	NA	74	NA	NA	NA	1	NA	NA	NA	NA	NA	NA	NA	NA	NA	NA	NA	NA	NA	NA
64031	56	NA	NA	NA	NA	NA	NA	NA	NA	NA	NA	NA	NA	NA	NA	NA	NA	NA	NA	NA
64032	NA	NA	1	4	78	1	1	130	116	78	2	112	80	2	108	76	2	NA	NA	NA
64033	NA	NA	1	3	74	1	1	150	134	0	2	120	0	2	126	0	2	NA	NA	NA
64034	NA	NA	1	4	70	1	1	160	126	64	2	128	64	2	124	62	2	NA	NA	NA
64035	NA	NA	1	2	76	1	1	120	100	52	2	96	38	2	96	0	2	NA	NA	NA
64036	NA	NA	1	4	94	1	1	180	152	70	2	148	64	2	150	68	2	NA	NA	NA
64037	NA	NA	1	4	74	1	1	140	120	80	2	118	84	2	NA	NA	2	120	84	2
64038	NA	92	NA	NA	NA	1	NA	NA	NA	NA	NA	NA	NA	NA	NA	NA	NA	NA	NA	NA
64039	NA	142	NA	NA	NA	1	NA	NA	NA	NA	NA	NA	NA	NA	NA	NA	NA	NA	NA	NA
64040	NA	NA	1	5	82	1	1	130	112	76	2	112	76	2	118	80	2	NA	NA	NA
64041	NA	NA	1	4	82	1	1	130	106	42	2	100	36	2	102	32	2	NA	NA	NA
64042	NA	NA	1	4	66	1	1	150	NA	NA	2	126	84	1	128	82	1	126	84	1
64043	NA	NA	1	3	64	1	1	140	120	62	2	116	56	2	116	56	2	NA	NA	NA
64044	NA	NA	1	2	96	1	1	130	100	54	2	104	56	2	102	56	2	NA	NA	NA
64045	NA	94	NA	NA	NA	1	NA	NA	NA	NA	NA	NA	NA	NA	NA	NA	NA	NA	NA	NA
64046	NA	NA	1	5	90	1	1	140	108	82	2	108	78	2	112	72	2	NA	NA	NA
64047	NA	NA	1	4	82	1	1	140	108	72	2	106	74	2	108	74	2	NA	NA	NA
64048	NA	NA	1	3	72	1	1	160	124	84	2	126	90	2	116	84	2	NA	NA	NA
64049	NA	NA	1	4	82	1	1	130	96	56	2	96	50	2	96	54	2	NA	NA	NA
64050	NA	NA	1	5	64	1	1	140	108	76	2	112	76	2	112	76	2	NA	NA	NA
64051	NA	NA	1	4	80	1	1	140	114	72	2	112	68	2	108	72	2	NA	NA	NA
64052	NA	NA	1	3	58	1	1	170	152	76	2	146	64	2	132	70	2	NA	NA	NA
64053	NA	NA	1	2	76	1	1	120	86	54	2	84	54	2	84	52	2	NA	NA	NA
64054	NA	NA	1	3	70	1	1	140	116	50	2	114	52	2	114	54	2	NA	NA	NA
64055	NA	NA	1	4	72	1	1	150	132	54	2	134	56	2	136	58	2	NA	NA	NA
64056	NA	NA	1	4	70	1	1	140	126	60	2	118	62	2	118	58	2	NA	NA	NA
64057	NA	NA	1	3	88	1	1	140	110	56	2	114	64	2	122	62	2	NA	NA	NA
64058	NA	NA	1	3	70	1	1	140	108	68	2	100	68	2	106	68	2	NA	NA	NA
64059	NA	NA	1	3	90	1	1	170	154	84	2	148	74	2	144	82	2	NA	NA	NA
64060	NA	126	NA	NA	NA	1	NA	NA	NA	NA	NA	NA	NA	NA	NA	NA	NA	NA	NA	NA
64061	NA	NA	1	3	76	1	1	140	126	84	2	130	86	2	126	88	2	NA	NA	NA
64062	NA	NA	1	4	90	1	1	130	120	70	2	122	62	2	120	68	2	NA	NA	NA
64063	NA	NA	1	4	102	1	1	160	NA	NA	2	130	62	1	114	66	2	118	60	2
64064	NA	NA	1	3	60	1	1	140	114	80	2	120	78	2	116	78	2	NA	NA	NA
64065	NA	NA	1	5	58	1	1	160	132	78	2	130	78	2	134	82	2	NA	NA	NA
64066	NA	NA	1	2	88	1	1	120	104	48	2	94	40	2	98	42	2	NA	NA	NA
64067	NA	100	NA	NA	NA	1	NA	NA	NA	NA	NA	NA	NA	NA	NA	NA	NA	NA	NA	NA
64068	NA	NA	1	3	84	1	1	130	110	44	2	108	0	2	110	0	2	NA	NA	NA
64069	NA	NA	1	4	64	1	1	140	122	66	2	124	74	2	124	72	2	NA	NA	NA
64070	NA	102	NA	NA	NA	1	NA	NA	NA	NA	NA	NA	NA	NA	NA	NA	NA	NA	NA	NA
64071	NA	NA	1	4	78	1	1	150	128	86	2	128	74	2	124	76	2	NA	NA	NA
64072	NA	NA	1	5	62	1	1	130	102	46	2	102	50	2	96	48	2	NA	NA	NA
64073	NA	NA	1	4	74	1	1	130	118	64	2	118	60	2	122	64	2	NA	NA	NA
64075	NA	NA	1	4	92	1	1	140	126	64	2	120	66	2	126	66	2	NA	NA	NA
64076	NA	116	NA	NA	NA	1	NA	NA	NA	NA	NA	NA	NA	NA	NA	NA	NA	NA	NA	NA
64077	NA	NA	1	4	64	1	1	140	120	66	2	120	74	2	124	70	2	NA	NA	NA
64078	NA	NA	1	4	70	1	1	140	104	52	2	104	46	2	102	44	2	NA	NA	NA
64079	NA	NA	1	4	84	1	1	140	128	64	2	120	66	2	120	68	2	NA	NA	NA
64080	NA	124	NA	NA	NA	1	NA	NA	NA	NA	NA	NA	NA	NA	NA	NA	NA	NA	NA	NA
64081	56	NA	NA	NA	NA	NA	NA	NA	NA	NA	NA	NA	NA	NA	NA	NA	NA	NA	NA	NA
64082	NA	NA	1	3	64	1	1	150	124	80	2	130	78	2	122	72	2	NA	NA	NA
64083	NA	NA	1	5	68	1	1	150	128	60	2	138	62	2	108	64	2	NA	NA	NA
64084	NA	NA	1	4	68	2	1	170	NA	NA	2	146	0	1	148	0	2	146	0	2
64085	NA	NA	1	3	86	1	1	130	102	74	2	104	74	2	100	76	2	NA	NA	NA
64086	NA	NA	1	3	64	1	1	140	122	82	2	126	78	2	122	82	2	NA	NA	NA
64087	NA	NA	1	4	82	1	1	140	124	56	2	126	66	2	126	64	2	NA	NA	NA
64088	NA	NA	1	2	72	1	1	120	94	0	2	108	0	2	104	0	2	NA	NA	NA
64089	NA	NA	1	4	82	1	1	170	138	84	2	132	78	2	136	82	1	NA	NA	NA
64090	NA	NA	1	5	82	1	1	140	120	86	2	130	82	2	130	72	2	NA	NA	NA
64091	NA	NA	1	4	80	2	1	160	128	76	2	132	80	2	126	74	2	NA	NA	NA
64092	NA	NA	1	4	54	1	1	140	124	56	2	126	58	2	120	64	2	NA	NA	NA
64093	56	NA	NA	NA	NA	NA	NA	NA	NA	NA	NA	NA	NA	NA	NA	NA	NA	NA	NA	NA
64094	NA	136	NA	NA	NA	1	NA	NA	NA	NA	NA	NA	NA	NA	NA	NA	NA	NA	NA	NA
64095	NA	NA	1	5	58	1	1	140	120	76	2	118	70	2	112	68	2	NA	NA	NA
64096	NA	NA	1	2	92	1	1	120	96	68	2	98	66	2	96	68	2	NA	NA	NA
64097	NA	90	NA	NA	NA	1	NA	NA	NA	NA	NA	NA	NA	NA	NA	NA	NA	NA	NA	NA
64098	NA	NA	1	4	48	1	1	170	134	72	2	140	78	2	134	76	2	NA	NA	NA
64099	NA	NA	1	4	58	1	1	160	140	48	2	138	46	2	138	42	2	NA	NA	NA
64101	NA	148	NA	NA	NA	1	NA	NA	NA	NA	NA	NA	NA	NA	NA	NA	NA	NA	NA	NA
64102	56	NA	NA	NA	NA	NA	NA	NA	NA	NA	NA	NA	NA	NA	NA	NA	NA	NA	NA	NA
64103	NA	NA	1	3	74	1	1	120	96	58	2	88	64	2	88	58	2	NA	NA	NA
64104	NA	64	NA	NA	NA	1	NA	NA	NA	NA	NA	NA	NA	NA	NA	NA	NA	NA	NA	NA
64105	NA	NA	1	3	108	1	1	140	116	56	2	116	36	2	114	46	2	NA	NA	NA
64106	NA	NA	1	4	64	1	1	140	110	60	2	108	62	2	104	62	2	NA	NA	NA
64107	NA	NA	1	4	88	1	1	150	126	62	2	126	60	2	130	58	2	NA	NA	NA
64108	NA	100	NA	NA	NA	1	NA	NA	NA	NA	NA	NA	NA	NA	NA	NA	NA	NA	NA	NA
64110	NA	92	NA	NA	NA	1	NA	NA	NA	NA	NA	NA	NA	NA	NA	NA	NA	NA	NA	NA
64111	NA	NA	1	4	68	1	1	140	114	56	2	114	58	2	114	58	2	NA	NA	NA
64112	NA	NA	1	3	70	1	1	140	124	50	2	118	54	2	102	52	2	NA	NA	NA
64113	NA	NA	1	4	76	1	1	160	132	60	2	134	66	2	134	62	2	NA	NA	NA
64114	NA	NA	1	2	86	1	1	120	104	0	2	106	0	2	100	0	2	NA	NA	NA
64115	NA	NA	1	2	66	1	1	120	90	40	2	94	46	2	92	48	2	NA	NA	NA
64116	NA	NA	1	5	78	1	1	140	116	68	2	116	62	2	118	64	2	NA	NA	NA
64117	NA	NA	1	4	76	1	1	130	114	74	2	108	66	2	106	66	2	NA	NA	NA
64118	NA	162	NA	NA	NA	1	NA	NA	NA	NA	NA	NA	NA	NA	NA	NA	NA	NA	NA	NA
64119	NA	92	NA	NA	NA	1	NA	NA	NA	NA	NA	NA	NA	NA	NA	NA	NA	NA	NA	NA
64120	122	NA	NA	NA	NA	NA	NA	NA	NA	NA	NA	NA	NA	NA	NA	NA	NA	NA	NA	NA
64121	NA	NA	1	4	84	1	1	130	90	60	2	94	66	2	88	64	2	NA	NA	NA
64122	NA	NA	1	3	68	1	1	160	126	62	2	124	60	2	128	50	2	NA	NA	NA
64123	NA	122	NA	NA	NA	1	NA	NA	NA	NA	NA	NA	NA	NA	NA	NA	NA	NA	NA	NA
64124	NA	78	NA	NA	NA	1	NA	NA	NA	NA	NA	NA	NA	NA	NA	NA	NA	NA	NA	NA
64126	NA	82	NA	NA	NA	1	NA	NA	NA	NA	NA	NA	NA	NA	NA	NA	NA	NA	NA	NA
64127	NA	NA	1	4	74	1	1	130	116	52	2	110	54	2	104	48	2	NA	NA	NA
64128	NA	NA	1	5	52	1	1	150	118	60	2	120	60	2	118	58	2	NA	NA	NA
64129	NA	112	NA	NA	NA	1	NA	NA	NA	NA	NA	NA	NA	NA	NA	NA	NA	NA	NA	NA
64130	NA	NA	1	3	78	1	1	190	154	80	2	152	78	2	152	74	2	NA	NA	NA
64131	NA	NA	1	5	80	1	1	180	162	56	2	156	50	2	162	58	2	NA	NA	NA
64132	NA	NA	1	3	76	1	1	140	112	74	2	110	74	2	112	74	2	NA	NA	NA
64133	NA	NA	1	3	78	1	1	130	114	66	2	112	54	2	114	64	2	NA	NA	NA
64134	NA	NA	1	4	70	1	1	140	130	88	2	126	86	2	130	84	2	NA	NA	NA
64135	NA	NA	1	3	74	1	1	130	100	68	2	100	74	2	102	76	2	NA	NA	NA
64136	NA	NA	1	2	94	1	1	130	116	74	2	110	66	2	110	60	2	NA	NA	NA
64137	NA	NA	1	4	68	1	1	150	128	52	2	118	50	2	118	46	2	NA	NA	NA
64138	NA	NA	1	3	56	1	1	150	124	76	2	122	80	2	128	80	2	NA	NA	NA
64139	NA	NA	1	4	80	1	1	120	102	72	2	102	70	2	100	70	2	NA	NA	NA
64140	NA	NA	1	3	90	1	1	130	118	22	2	120	0	2	116	38	2	NA	NA	NA
64141	NA	NA	1	4	60	1	1	150	128	50	2	130	50	2	128	54	2	NA	NA	NA
64142	NA	NA	1	4	76	1	1	150	124	78	2	128	78	2	116	72	2	NA	NA	NA
64143	NA	NA	2	4	100	1	1	150	124	86	2	116	86	2	124	86	2	NA	NA	NA
64144	NA	120	NA	NA	NA	1	NA	NA	NA	NA	NA	NA	NA	NA	NA	NA	NA	NA	NA	NA
64145	NA	104	NA	NA	NA	1	NA	NA	NA	NA	NA	NA	NA	NA	NA	NA	NA	NA	NA	NA
64146	NA	NA	1	3	70	1	1	150	134	88	2	124	94	2	124	84	2	NA	NA	NA
64147	NA	NA	1	4	64	1	1	130	106	60	2	104	58	2	100	60	2	NA	NA	NA
64148	NA	96	NA	NA	NA	1	NA	NA	NA	NA	NA	NA	NA	NA	NA	NA	NA	NA	NA	NA
64149	NA	NA	1	5	56	1	1	160	116	74	2	118	72	2	116	76	2	NA	NA	NA
64150	99	NA	NA	NA	NA	1	1	0	NA	NA	NA	NA	NA	NA	NA	NA	NA	NA	NA	NA
64151	NA	NA	1	4	58	1	1	140	116	70	2	116	62	2	116	70	2	NA	NA	NA
64152	NA	NA	1	3	72	1	1	140	120	68	2	122	60	2	122	64	2	NA	NA	NA
64153	NA	NA	1	4	84	1	1	120	100	56	2	98	58	2	98	58	2	NA	NA	NA
64154	NA	NA	1	4	62	1	1	140	122	76	2	124	74	2	120	70	2	NA	NA	NA
64155	NA	NA	1	3	78	1	1	140	120	60	2	120	72	2	122	72	2	NA	NA	NA
64156	NA	NA	1	3	92	1	1	130	114	72	2	104	60	2	112	64	2	NA	NA	NA
64157	NA	NA	1	3	90	1	1	150	132	74	2	136	70	2	126	70	2	NA	NA	NA
64158	NA	NA	1	4	56	1	1	150	120	70	2	120	72	2	124	66	2	NA	NA	NA
64159	NA	NA	1	3	70	1	1	170	NA	NA	2	154	72	2	144	82	1	146	80	2
64160	NA	NA	1	3	56	1	1	140	116	62	2	114	60	2	116	48	2	NA	NA	NA
64161	NA	NA	1	5	94	1	1	150	120	90	2	122	94	2	108	90	2	NA	NA	NA
64162	NA	NA	1	4	60	1	1	160	142	74	2	134	76	2	132	74	2	NA	NA	NA
64163	NA	NA	1	4	74	1	1	170	130	90	2	134	82	2	134	86	2	NA	NA	NA
64164	NA	NA	1	5	74	1	1	160	130	80	2	132	76	2	124	80	2	NA	NA	NA
64165	NA	80	NA	NA	NA	1	NA	NA	NA	NA	NA	NA	NA	NA	NA	NA	NA	NA	NA	NA
64166	NA	78	NA	NA	NA	1	NA	NA	NA	NA	NA	NA	NA	NA	NA	NA	NA	NA	NA	NA
64167	NA	NA	1	3	66	1	1	120	92	66	2	96	68	2	90	64	2	NA	NA	NA
64168	NA	NA	1	4	78	1	1	130	116	82	2	118	86	2	116	78	2	NA	NA	NA
64169	NA	NA	1	5	88	1	1	140	114	68	2	116	66	2	120	66	2	NA	NA	NA
64170	NA	NA	1	4	76	1	1	160	138	90	2	136	94	1	134	90	2	NA	NA	NA
64171	NA	NA	1	2	76	1	1	140	106	54	2	110	52	2	102	40	2	NA	NA	NA
64172	NA	NA	1	4	68	1	1	190	152	80	2	154	80	2	144	78	2	NA	NA	NA
64173	NA	NA	1	3	82	1	1	140	116	86	2	118	86	2	114	80	1	NA	NA	NA
64174	NA	NA	1	4	70	1	1	120	92	42	2	92	46	2	98	50	2	NA	NA	NA
64175	NA	NA	1	4	70	1	1	190	172	86	2	176	84	2	170	82	2	NA	NA	NA
64176	56	NA	NA	NA	NA	NA	NA	NA	NA	NA	NA	NA	NA	NA	NA	NA	NA	NA	NA	NA
64177	NA	108	NA	NA	NA	1	NA	NA	NA	NA	NA	NA	NA	NA	NA	NA	NA	NA	NA	NA
64178	NA	80	NA	NA	NA	1	NA	NA	NA	NA	NA	NA	NA	NA	NA	NA	NA	NA	NA	NA
64179	NA	NA	1	4	68	1	1	130	NA	NA	2	NA	NA	1	96	76	1	96	80	2
64180	NA	NA	1	3	56	1	1	140	114	68	2	118	70	2	116	64	2	NA	NA	NA
64181	NA	NA	1	5	68	1	1	140	106	70	2	106	72	2	102	68	2	NA	NA	NA
64182	NA	NA	1	3	76	1	1	150	122	76	2	118	78	2	120	74	2	NA	NA	NA
64183	NA	NA	1	4	68	1	1	140	120	62	2	122	68	2	120	66	2	NA	NA	NA
64184	NA	NA	1	4	86	1	1	150	132	64	2	138	68	2	130	64	2	NA	NA	NA
64185	NA	NA	1	3	78	1	1	120	98	38	2	98	68	2	98	38	2	NA	NA	NA
64186	NA	NA	1	4	90	1	1	190	166	86	2	162	84	2	166	80	2	NA	NA	NA
64187	NA	106	NA	NA	NA	1	NA	NA	NA	NA	NA	NA	NA	NA	NA	NA	NA	NA	NA	NA
64189	NA	92	NA	NA	NA	1	NA	NA	NA	NA	NA	NA	NA	NA	NA	NA	NA	NA	NA	NA
64190	NA	128	NA	NA	NA	1	NA	NA	NA	NA	NA	NA	NA	NA	NA	NA	NA	NA	NA	NA
64191	NA	NA	1	4	80	1	1	170	138	80	2	134	78	2	134	78	2	NA	NA	NA
64192	NA	NA	1	4	66	1	1	150	124	64	2	122	66	2	120	72	2	NA	NA	NA
64193	NA	NA	1	4	54	1	1	150	114	66	2	112	74	2	122	74	2	NA	NA	NA
64194	NA	NA	1	4	98	1	1	160	NA	NA	2	122	68	2	126	70	2	118	70	2
64195	NA	NA	1	4	68	1	1	140	110	70	2	106	70	2	110	66	2	NA	NA	NA
64196	NA	NA	1	3	92	1	1	130	104	46	2	104	50	2	104	52	2	NA	NA	NA
64197	NA	NA	1	2	52	1	2	190	NA	NA	2	148	64	2	NA	NA	2	NA	NA	2
64198	NA	NA	1	4	78	1	1	130	114	72	2	108	58	2	120	58	2	NA	NA	NA
64199	NA	102	NA	NA	NA	1	NA	NA	NA	NA	NA	NA	NA	NA	NA	NA	NA	NA	NA	NA
64200	NA	106	NA	NA	NA	1	NA	NA	NA	NA	NA	NA	NA	NA	NA	NA	NA	NA	NA	NA
64201	NA	NA	1	4	62	1	1	140	116	76	2	114	84	2	116	76	2	NA	NA	NA
64202	NA	NA	1	3	84	1	1	120	84	70	2	90	70	2	92	64	2	NA	NA	NA
64203	NA	NA	1	4	54	1	1	150	126	72	2	122	66	2	124	72	2	NA	NA	NA
64204	NA	116	NA	NA	NA	1	NA	NA	NA	NA	NA	NA	NA	NA	NA	NA	NA	NA	NA	NA
64205	NA	110	NA	NA	NA	1	NA	NA	NA	NA	NA	NA	NA	NA	NA	NA	NA	NA	NA	NA
64206	NA	NA	1	3	62	1	1	140	114	56	2	118	48	2	122	50	2	NA	NA	NA
64207	NA	NA	1	3	72	1	1	130	106	74	2	108	76	2	106	78	2	NA	NA	NA
64208	NA	NA	1	3	100	1	1	130	118	54	2	114	54	2	112	44	2	NA	NA	NA
64209	NA	NA	1	3	68	1	1	120	104	42	2	104	62	2	106	54	2	NA	NA	NA
64210	NA	110	NA	NA	NA	1	NA	NA	NA	NA	NA	NA	NA	NA	NA	NA	NA	NA	NA	NA
64211	NA	108	NA	NA	NA	1	NA	NA	NA	NA	NA	NA	NA	NA	NA	NA	NA	NA	NA	NA
64212	NA	NA	1	2	80	1	1	130	108	66	2	NA	NA	2	108	62	2	108	64	2
64213	NA	NA	1	5	66	1	1	140	102	54	2	100	58	2	94	62	2	NA	NA	NA
64214	NA	NA	1	3	92	1	1	130	120	66	2	120	64	2	120	70	2	NA	NA	NA
64215	NA	NA	1	3	98	1	1	190	180	74	2	160	62	2	164	60	2	NA	NA	NA
64216	NA	108	NA	NA	NA	1	NA	NA	NA	NA	NA	NA	NA	NA	NA	NA	NA	NA	NA	NA
64217	NA	NA	1	4	70	1	1	160	124	76	2	130	76	2	124	74	2	NA	NA	NA
64218	56	NA	NA	NA	NA	NA	NA	NA	NA	NA	NA	NA	NA	NA	NA	NA	NA	NA	NA	NA
64219	NA	NA	1	4	72	1	1	140	104	0	2	124	46	2	122	0	2	NA	NA	NA
64220	NA	NA	1	3	74	1	1	170	126	88	2	136	90	2	136	94	1	NA	NA	NA
64221	NA	NA	1	4	72	1	1	140	122	48	2	114	54	2	114	58	2	NA	NA	NA
64222	NA	NA	1	4	68	1	1	140	118	78	2	118	78	2	126	74	2	NA	NA	NA
64223	NA	140	NA	NA	NA	1	NA	NA	NA	NA	NA	NA	NA	NA	NA	NA	NA	NA	NA	NA
64224	NA	NA	1	4	90	1	1	150	132	66	2	134	66	2	130	74	2	NA	NA	NA
64225	NA	NA	1	2	78	1	1	130	102	58	2	102	60	2	102	56	2	NA	NA	NA
64226	NA	NA	1	4	60	1	1	150	110	62	2	110	58	2	122	62	2	NA	NA	NA
64227	NA	NA	1	3	58	1	1	140	114	68	2	108	68	2	114	68	2	NA	NA	NA
64228	NA	NA	1	5	66	1	1	170	128	84	2	130	84	2	128	80	2	NA	NA	NA
64229	NA	NA	1	4	84	1	1	160	120	74	2	120	78	2	NA	NA	2	122	78	2
64230	NA	118	NA	NA	NA	1	NA	NA	NA	NA	NA	NA	NA	NA	NA	NA	NA	NA	NA	NA
64231	NA	NA	1	4	70	1	1	130	98	68	2	94	60	2	94	62	2	NA	NA	NA
64232	NA	118	NA	NA	NA	1	NA	NA	NA	NA	NA	NA	NA	NA	NA	NA	NA	NA	NA	NA
64233	NA	NA	1	4	78	1	1	130	118	54	2	114	40	2	116	46	2	NA	NA	NA
64234	NA	NA	1	5	66	1	1	140	110	70	2	118	68	2	112	66	2	NA	NA	NA
64235	NA	NA	1	5	74	1	1	130	NA	NA	2	122	84	1	120	84	2	118	84	2
64236	NA	96	NA	NA	NA	1	NA	NA	NA	NA	NA	NA	NA	NA	NA	NA	NA	NA	NA	NA
64237	NA	NA	1	3	58	1	1	120	106	62	2	100	68	2	98	62	2	NA	NA	NA
64238	NA	110	NA	NA	NA	1	NA	NA	NA	NA	NA	NA	NA	NA	NA	NA	NA	NA	NA	NA
64239	NA	108	NA	NA	NA	1	NA	NA	NA	NA	NA	NA	NA	NA	NA	NA	NA	NA	NA	NA
64240	NA	NA	1	4	68	1	1	130	116	42	2	118	50	2	122	50	2	NA	NA	NA
64241	NA	108	NA	NA	NA	1	NA	NA	NA	NA	NA	NA	NA	NA	NA	NA	NA	NA	NA	NA
64242	NA	NA	1	3	94	1	1	150	NA	NA	2	114	80	2	118	84	2	116	80	2
64243	NA	68	NA	NA	NA	1	NA	NA	NA	NA	NA	NA	NA	NA	NA	NA	NA	NA	NA	NA
64244	NA	NA	1	3	82	1	1	130	102	70	2	102	74	2	100	68	2	NA	NA	NA
64245	NA	NA	1	4	66	1	1	160	130	76	2	136	76	2	130	78	2	NA	NA	NA
64246	2	NA	NA	NA	NA	NA	NA	NA	NA	NA	NA	NA	NA	NA	NA	NA	NA	NA	NA	NA
64247	NA	NA	1	4	52	1	1	140	NA	NA	2	114	68	2	124	74	2	114	74	2
[truncated: 26,696 more rows]
