# Supplementary material for: Relationship between serum uric acid and estimated glomerular filtration rate in adolescents aged 12-19 years with different body mass indices: a cross-sectional study
Source: Front Endocrinol (Lausanne). 2023 Jul 26;14:1138513. doi: 10.3389/fendo.2023.1138513 (PMC10410468; doi:10.3389/fendo.2023.1138513)
Supplement: Supplementary file 4 [file Table_4.xls]

SEQN	LBXSAL	LBDSALSI	LBXSATSI	LBXSASSI	LBXSAPSI	LBXSBU	LBDSBUSI	LBXSCA	LBDSCASI	LBXSCK	LBXSCH	LBDSCHSI	LBXSC3SI	LBXSCR	LBDSCRSI	LBXSGTSI	LBXSGL	LBDSGLSI	LBXSIR	LBDSIRSI	LBXSLDSI	LBXSPH	LBDSPHSI	LBXSTB	LBDSTBSI	LBXSTP	LBDSTPSI	LBXSUA	LBDSUASI	LBXSNASI	LBXSKSI	LBXSCLSI	LBXSOSSI	LBXSGB	LBDSGBSI	LBXSTR	LBDSTRSI
62161	4.8	48	19	25	89	14	5	9.6	2.4	108	168	4.344	26	0.91	80.44	14	87	4.83	50	9	114	3.3	1.066	0.6	10.26	7.6	76	4.9	291.5	137	3.9	100	274	2.8	28	82	0.926
62163	4	40	13	19	167	16	5.71	9.1	2.275	147	158	4.086	26	0.65	57.46	8	64	3.55	104	18.6	137	5	1.615	0.4	6.84	7	70	5.8	345	137	3.8	104	273	3	30	114	1.287
62164	3.7	37	29	37	23	5	1.79	9.2	2.3	494	196	5.069	20	0.89	78.68	18	71	3.94	44	7.9	145	3.2	1.033	0.3	5.13	6	60	4.5	267.7	138	4.3	104	271	2.3	23	53	0.598
62165	4.1	41	13	19	94	12	4.28	9.7	2.425	135	165	4.267	26	0.5	44.2	20	87	4.83	51	9.1	145	4.3	1.388	0.5	8.55	6.9	69	5.8	345	139	4	105	277	2.8	28	68	0.768
62169	4.4	44	19	17	51	16	5.71	9.2	2.3	80	135	3.491	25	0.87	76.91	20	87	4.83	92	16.5	121	3.2	1.033	0.2	3.42	6.5	65	5.4	321.2	139	4.4	103	278	2.1	21	75	0.847
62170	4.5	45	20	28	256	12	4.28	9.7	2.425	890	147	3.801	25	0.78	68.95	13	92	5.11	71	12.7	150	5.6	1.808	0.4	6.84	7.1	71	6.2	368.8	138	4.4	102	275	2.6	26	41	0.463
62171	4.6	46	25	23	263	10	3.57	9.4	2.35	116	121	3.129	27	0.75	66.3	12	83	4.61	110	19.7	131	4.8	1.55	0.6	10.26	7.1	71	5.6	333.1	140	4.3	103	278	2.5	25	39	0.44
62172	4.4	44	17	15	55	8	2.86	9.6	2.4	94	160	4.138	28	0.68	60.11	26	95	5.27	107	19.2	99	3.6	1.162	0.8	13.68	7.6	76	5	297.4	137	3.9	101	272	3.2	32	138	1.558
62174	3.1	31	30	42	120	9	3.21	8.7	2.175	74	205	5.301	22	0.87	76.91	80	132	7.33	106	19	128	3	0.969	1.2	20.52	6.5	65	4.5	267.7	139	3.9	109	278	3.4	34	89	1.005
62176	4.5	45	17	22	52	11	3.93	9.1	2.275	90	173	4.474	28	0.65	57.46	17	88	4.88	64	11.5	123	3.5	1.13	0.8	13.68	7.1	71	3.6	214.1	143	3.6	107	284	2.6	26	70	0.79
62177	4.1	41	24	23	91	16	5.71	9	2.25	84	194	5.017	23	0.99	87.52	15	89	4.94	81	14.5	115	3.6	1.162	0.5	8.55	7	70	5	297.4	140	4	106	280	2.9	29	120	1.355
62178	4.2	42	13	28	35	16	5.71	9	2.25	64	202	5.224	25	1.01	89.28	14	97	5.38	130	23.3	111	3.5	1.13	0.7	11.97	6.7	67	4.8	285.5	142	3.8	107	284	2.5	25	105	1.185
62179	4.7	47	29	26	43	16	5.71	9.6	2.4	170	218	5.637	23	1.19	105.2	16	103	5.72	131	23.5	121	4.1	1.324	0.9	15.39	8	80	7.4	440.2	137	3.8	101	275	3.3	33	142	1.603
62180	4.4	44	15	15	52	10	3.57	9.3	2.325	81	146	3.776	24	0.82	72.49	14	100	5.55	78	14	103	3.3	1.066	0.9	15.39	7.3	73	6	356.9	137	3.8	104	273	2.9	29	113	1.276
62184	5	50	17	24	66	13	4.64	10	2.5	193	187	4.836	27	1.03	91.05	14	79	4.39	167	29.9	107	3	0.969	1.1	18.81	7.7	77	5.4	321.2	141	4.1	102	280	2.7	27	35	0.395
62185	NA	NA	NA	NA	NA	NA	NA	NA	NA	NA	NA	NA	NA	NA	NA	NA	NA	NA	NA	NA	NA	NA	NA	NA	NA	NA	NA	NA	NA	NA	NA	NA	NA	NA	NA	NA	NA
62186	3.9	39	15	20	59	8	2.86	9.1	2.275	155	122	3.155	22	0.75	66.3	15	66	3.66	67	12	123	4.6	1.485	0.5	8.55	7.2	72	2.7	160.6	139	3.8	107	274	3.3	33	31	0.35
62189	4.8	48	10	15	40	12	4.28	9.6	2.4	29	136	3.517	23	0.91	80.44	8	66	3.66	81	14.5	100	3.8	1.227	0.9	15.39	7.9	79	6.7	398.5	139	3.8	103	275	3.1	31	93	1.05
62190	4.5	45	12	16	76	7	2.5	9.4	2.35	76	162	4.189	26	0.46	40.66	5	84	4.66	102	18.3	108	4.4	1.421	0.7	11.97	7.4	74	2.9	172.5	139	3.9	105	275	2.9	29	51	0.576
62191	3.7	37	13	16	105	13	4.64	9.1	2.275	157	110	2.845	25	0.8	70.72	15	88	4.88	88	15.8	131	2.7	0.872	0.9	15.39	7.3	73	5.4	321.2	140	3.8	104	279	3.6	36	67	0.756
62193	4.5	45	30	30	81	8	2.86	9.4	2.35	418	131	3.388	23	0.79	69.84	20	101	5.61	63	11.3	126	3.9	1.259	0.5	8.55	6.8	68	5.5	327.1	140	4	107	278	2.3	23	34	0.384
62195	4	40	34	27	82	10	3.57	9.2	2.3	210	234	6.051	23	1.1	97.24	27	89	4.94	47	8.4	126	2.6	0.84	0.9	15.39	6.5	65	6.7	398.5	142	4	112	282	2.5	25	81	0.914
62197	4.2	42	12	22	70	7	2.5	9.4	2.35	215	188	4.862	24	0.6	53.04	19	79	4.39	128	22.9	164	4.1	1.324	0.6	10.26	6.4	64	3.4	202.2	139	3.8	105	274	2.2	22	41	0.463
62199	4.2	42	148	178	55	15	5.36	8.9	2.225	NA	170	4.396	25	0.96	84.86	4	96	5.33	90	16.1	NA	3.6	1.162	0.7	11.97	8.2	82	6	356.9	141	3.9	105	282	4	40	253	2.856
62200	4	40	22	24	78	11	3.93	8.9	2.225	189	226	5.844	25	1.19	105.2	13	79	4.39	66	11.8	198	3.2	1.033	0.8	13.68	7	70	5.3	315.2	142	4.1	110	281	3	30	242	2.732
62202	4.8	48	38	31	83	10	3.57	9.3	2.325	493	278	7.189	19	0.68	60.11	55	86	4.77	111	19.9	136	2.8	0.904	1.1	18.81	7.8	78	6.7	398.5	142	4.3	108	281	3	30	188	2.123
62205	4.6	46	48	68	47	12	4.28	9.5	2.375	2353	208	5.379	22	1.09	96.36	15	97	5.38	58	10.4	191	5.5	1.776	0.7	11.97	6.9	69	8.8	523.4	138	4	105	275	2.3	23	134	1.513
62206	4.6	46	20	22	31	12	4.28	9.5	2.375	55	188	4.862	23	0.65	57.46	13	108	6	71	12.7	100	4.4	1.421	0.4	6.84	6.9	69	4	237.9	139	3.7	106	278	2.3	23	173	1.953
62208	4.6	46	32	28	59	12	4.28	9.7	2.425	96	201	5.198	29	0.77	68.07	9	86	4.77	117	21	106	3.6	1.162	1	17.1	7.2	72	4.5	267.7	139	4	104	277	2.6	26	51	0.576
62209	4.6	46	19	27	96	11	3.93	9.3	2.325	80	169	4.37	24	0.55	48.62	103	103	5.72	17	3	150	4	1.292	0.5	8.55	7	70	3.6	214.1	139	3.9	106	277	2.4	24	582	6.571
62210	5	50	15	18	106	9	3.21	10	2.5	70	177	4.577	27	0.53	46.85	11	88	4.88	55	9.9	117	2.8	0.904	0.8	13.68	8.2	82	5.7	339	138	3.8	100	274	3.2	32	53	0.598
62214	4.2	42	12	17	58	12	4.28	9.4	2.35	196	156	4.034	25	0.81	71.6	14	85	4.72	38	6.8	165	4.4	1.421	0.9	15.39	7.7	77	4.8	285.5	143	3.8	107	284	3.5	35	39	0.44
62215	3.7	37	22	27	63	23	8.21	9.1	2.275	300	212	5.482	25	0.73	64.53	19	160	8.88	63	11.3	176	4.1	1.324	0.7	11.97	6.8	68	3.9	232	140	4.2	107	287	3.1	31	73	0.824
62217	3.8	38	22	27	84	13	4.64	9.3	2.325	249	176	4.551	28	0.92	81.33	10	175	9.71	61	10.9	155	3.9	1.259	0.5	8.55	6.9	69	4.2	249.8	137	4.7	102	278	3.1	31	104	1.174
62218	4.1	41	22	25	71	8	2.86	9.4	2.35	146	286	7.396	20	0.64	56.58	24	98	5.44	36	6.4	138	3.5	1.13	0.3	5.13	6.7	67	5.6	333.1	137	4	108	272	2.6	26	154	1.739
62220	4.4	44	19	21	90	13	4.64	9.4	2.35	234	194	5.017	26	0.78	68.95	35	96	5.33	78	14	126	4.1	1.324	0.5	8.55	7.3	73	5.4	321.2	137	3.6	104	274	2.9	29	109	1.231
62221	NA	NA	NA	NA	NA	NA	NA	NA	NA	NA	NA	NA	NA	NA	NA	NA	NA	NA	NA	NA	NA	NA	NA	NA	NA	NA	NA	NA	NA	NA	NA	NA	NA	NA	NA	NA	NA
62222	5.2	52	34	26	60	15	5.36	10.3	2.575	53	201	5.198	25	0.97	85.75	24	92	5.11	157	28.1	120	4	1.292	0.9	15.39	7.5	75	5.3	315.2	140	3.7	103	280	2.3	23	121	1.366
62223	4.2	42	13	22	44	14	5	9	2.25	101	230	5.948	25	0.91	80.44	23	121	6.72	122	21.9	117	3.4	1.098	0.9	15.39	6.7	67	5.9	350.9	141	3.8	107	283	2.5	25	123	1.389
62224	4.4	44	22	18	65	9	3.21	9.2	2.3	79	169	4.37	24	0.62	54.81	11	81	4.5	40	7.2	131	4.4	1.421	0.6	10.26	6.8	68	4.5	267.7	141	3.8	108	279	2.4	24	113	1.276
62225	4.5	45	19	22	136	11	3.93	9.8	2.45	60	231	5.974	23	0.5	44.2	7	94	5.22	127	22.7	107	4.8	1.55	0.5	8.55	7.1	71	3.9	232	137	3.8	105	273	2.6	26	68	0.768
62226	4.1	41	18	20	62	16	5.71	8.9	2.225	192	138	3.569	26	1.07	94.59	13	104	5.77	60	10.7	170	3	0.969	0.7	11.97	6.6	66	4.2	249.8	138	3.5	101	277	2.5	25	108	1.219
62227	4.9	49	48	36	106	12	4.28	9.8	2.45	242	200	5.172	26	0.95	83.98	16	86	4.77	143	25.6	131	3.4	1.098	1	17.1	7.7	77	6.1	362.8	139	3.9	104	277	2.8	28	129	1.456
62228	4.2	42	39	24	52	13	4.64	9.5	2.375	195	187	4.836	24	0.94	83.1	24	192	10.66	66	11.8	115	3.6	1.162	0.5	8.55	6.8	68	6.5	386.6	136	4	103	277	2.6	26	198	2.235
62229	4.6	46	16	16	55	8	2.86	9.9	2.475	75	137	3.543	25	0.9	79.56	11	81	4.5	167	29.9	98	2.9	0.936	0.7	11.97	7.7	77	4.7	279.6	141	3.7	106	279	3.1	31	118	1.332
62230	4.4	44	54	63	66	24	8.57	10.3	2.575	71	148	3.827	25	1.89	167.08	67	97	5.38	94	16.8	124	4.3	1.388	0.6	10.26	7.9	79	8	475.8	138	4.5	102	280	3.5	35	288	3.252
62231	4	40	49	35	94	9	3.21	9.3	2.325	79	184	4.758	25	0.53	46.85	22	91	5.05	83	14.9	142	3.9	1.259	0.5	8.55	6.8	68	5.7	339	139	4.3	105	276	2.8	28	117	1.321
62232	4	40	16	16	72	4	1.43	9.4	2.35	52	240	6.206	25	0.61	53.92	26	95	5.27	46	8.2	99	4.2	1.356	0.5	8.55	6.8	68	4.5	267.7	139	4.1	103	274	2.8	28	150	1.694
62233	4	40	16	16	80	21	7.5	9.2	2.3	65	121	3.129	25	0.64	56.58	17	93	5.16	51	9.1	122	4.2	1.356	1.3	22.23	7.1	71	3.3	196.3	141	3.8	104	284	3.1	31	65	0.734
62234	4.1	41	29	45	92	9	3.21	9.4	2.35	869	122	3.155	27	0.99	87.52	19	105	5.83	32	5.7	154	3.3	1.066	0.5	8.55	6.9	69	5.1	303.3	141	3.8	106	280	2.8	28	70	0.79
62236	4	40	25	19	69	13	4.64	9	2.25	128	200	5.172	28	1.08	95.47	27	92	5.11	128	22.9	126	3.4	1.098	0.9	15.39	7.8	78	5.3	315.2	139	4	104	277	3.8	38	129	1.456
62237	4	40	20	19	72	15	5.36	8.8	2.2	98	192	4.965	27	0.69	61	13	113	6.27	67	12	131	3.3	1.066	0.6	10.26	7.1	71	5.8	345	138	4	103	277	3.1	31	131	1.479
62239	4.4	44	14	27	100	14	5	9.1	2.275	97	120	3.103	23	0.64	56.58	12	85	4.72	59	10.6	123	3.4	1.098	0.5	8.55	7.6	76	4.1	243.9	139	3.9	108	277	3.2	32	67	0.756
62240	NA	NA	NA	NA	NA	NA	NA	NA	NA	NA	NA	NA	NA	NA	NA	NA	NA	NA	NA	NA	NA	NA	NA	NA	NA	NA	NA	NA	NA	NA	NA	NA	NA	NA	NA	NA	NA
62242	4.9	49	55	37	59	16	5.71	9.7	2.425	111	156	4.034	27	1.27	112.27	13	83	4.61	86	15.4	122	4.3	1.388	0.7	11.97	6.9	69	5.9	350.9	141	4.2	102	282	2	20	111	1.253
62248	4.7	47	15	25	76	9	3.21	8.8	2.2	276	208	5.379	26	1.09	96.36	17	97	5.38	84	15	158	3.6	1.162	0.9	15.39	8.6	86	6.3	374.7	139	4.2	104	276	3.9	39	331	3.737
62249	4.5	45	47	38	54	14	5	9.2	2.3	89	215	5.56	24	0.81	71.6	14	89	4.94	92	16.5	126	4.6	1.485	0.7	11.97	7.2	72	4.1	243.9	135	3.7	102	270	2.7	27	66	0.745
62250	4.2	42	19	22	52	19	6.78	9.2	2.3	126	178	4.603	27	0.96	84.86	19	94	5.22	98	17.6	115	4.4	1.421	0.6	10.26	7	70	5	297.4	143	3.8	106	287	2.8	28	90	1.016
62251	4.3	43	21	20	49	19	6.78	9.1	2.275	56	236	6.103	27	0.51	45.08	31	81	4.5	71	12.7	120	4.3	1.388	0.6	10.26	6.9	69	4.4	261.7	139	3.8	101	279	2.6	26	278	3.139
62253	NA	NA	NA	NA	NA	NA	NA	NA	NA	NA	NA	NA	NA	NA	NA	NA	NA	NA	NA	NA	NA	NA	NA	NA	NA	NA	NA	NA	NA	NA	NA	NA	NA	NA	NA	NA	NA
62254	NA	NA	NA	NA	NA	NA	NA	NA	NA	NA	NA	NA	NA	NA	NA	NA	NA	NA	NA	NA	NA	NA	NA	NA	NA	NA	NA	NA	NA	NA	NA	NA	NA	NA	NA	NA	NA
62255	4.2	42	17	24	63	11	3.93	9.5	2.375	117	228	5.896	24	1.03	91.05	15	125	6.94	50	9	104	3.8	1.227	0.6	10.26	6.6	66	6.5	386.6	138	3.9	101	277	2.4	24	124	1.4
62256	4.1	41	29	32	76	19	6.78	9	2.25	55	120	3.103	27	1.06	93.7	22	104	5.77	78	14	177	2.8	0.904	1.1	18.81	7.1	71	4	237.9	138	3.8	101	278	3	30	150	1.694
62258	4.8	48	23	23	55	23	8.21	10	2.5	335	264	6.827	27	0.9	79.56	22	87	4.83	68	12.2	193	4	1.292	0.7	11.97	NA	NA	5	297.4	148	3.8	108	297	NA	NA	1095	12.363
62259	4.1	41	21	29	59	11	3.93	9	2.25	184	143	3.698	26	1.01	89.28	46	96	5.33	70	12.5	169	3.4	1.098	0.5	8.55	7.1	71	8.1	481.8	140	3.6	104	279	3	30	110	1.242
62261	NA	NA	NA	NA	NA	NA	NA	NA	NA	NA	NA	NA	NA	NA	NA	NA	NA	NA	NA	NA	NA	NA	NA	NA	NA	NA	NA	NA	NA	NA	NA	NA	NA	NA	NA	NA	NA
62264	4.5	45	21	30	35	12	4.28	9.5	2.375	89	155	4.008	26	0.84	74.26	24	125	6.94	91	16.3	111	2.8	0.904	0.7	11.97	7.3	73	6.4	380.7	140	4.4	104	281	2.8	28	138	1.558
62265	4.2	42	27	17	107	14	5	8	2	305	250	6.465	24	0.9	79.56	39	252	13.99	51	9.1	144	3.8	1.227	0.6	10.26	8	80	4.1	243.9	138	3.9	104	285	3.8	38	224	2.529
62266	3.7	37	17	18	83	65	23.21	9.2	2.3	36	149	3.853	18	6.18	546.31	18	89	4.94	85	15.2	98	6.2	2.002	0.3	5.13	7.1	71	6.7	398.5	142	4.3	109	301	3.4	34	91	1.027
62267	4.1	41	41	33	101	5	1.79	9.4	2.35	65	190	4.913	26	0.74	65.42	26	90	5	18	3.2	133	3.4	1.098	0.4	6.84	7.5	75	4.2	249.8	141	4.3	104	278	3.4	34	88	0.994
62268	4.6	46	12	22	42	12	4.28	9.6	2.4	92	146	3.776	26	0.59	52.16	10	84	4.66	55	9.9	124	4.1	1.324	0.8	13.68	7.7	77	3.9	232	140	4.1	106	278	3.1	31	60	0.677
62269	4.5	45	15	24	68	7	2.5	9.2	2.3	495	133	3.439	29	1.08	95.47	20	80	4.44	116	20.8	109	4.5	1.453	0.6	10.26	7	70	6.9	410.4	142	4	105	280	2.5	25	91	1.027
62270	4	40	20	15	79	10	3.57	9.3	2.325	107	195	5.043	24	0.81	71.6	30	69	3.83	67	12	125	3.7	1.195	0.7	11.97	7.3	73	5.4	321.2	139	3.9	105	275	3.3	33	105	1.185
62273	4.8	48	209	108	87	9	3.21	9.8	2.45	81	214	5.534	26	0.76	67.18	36	151	8.38	78	14	158	3.7	1.195	0.7	11.97	7.9	79	8.1	481.8	139	3.8	102	279	3.1	31	569	6.424
62275	NA	NA	NA	NA	NA	NA	NA	NA	NA	NA	NA	NA	NA	NA	NA	NA	NA	NA	NA	NA	NA	NA	NA	NA	NA	NA	NA	NA	NA	NA	NA	NA	NA	NA	NA	NA	NA
62277	4.1	41	22	24	84	14	5	9.2	2.3	213	276	7.137	26	0.69	61	15	63	3.5	67	12	145	3.9	1.259	0.5	8.55	6.6	66	4.4	261.7	134	3.5	98	267	2.5	25	63	0.711
62278	4.3	43	16	20	88	12	4.28	9.2	2.3	52	134	3.465	20	0.76	67.18	12	91	5.05	77	13.8	101	3.8	1.227	0.6	10.26	7.4	74	4.6	273.6	137	4.1	102	273	3.1	31	118	1.332
62279	4	40	9	20	70	24	8.57	9.4	2.35	80	120	3.103	26	1.54	136.14	14	68	3.77	72	12.9	129	3.4	1.098	0.6	10.26	6.5	65	7.4	440.2	139	3.5	100	280	2.5	25	59	0.666
62280	4	40	21	25	86	11	3.93	9.2	2.3	86	159	4.112	24	0.69	61	64	81	4.5	101	18.1	143	3.2	1.033	0.5	8.55	6.6	66	5.7	339	140	3.9	105	278	2.6	26	187	2.111
62281	NA	NA	NA	NA	NA	NA	NA	NA	NA	NA	NA	NA	NA	NA	NA	NA	NA	NA	NA	NA	NA	NA	NA	NA	NA	NA	NA	NA	NA	NA	NA	NA	NA	NA	NA	NA	NA
62282	4.4	44	12	36	117	18	6.43	9.9	2.475	100	188	4.862	27	1	88.4	14	81	4.5	85	15.2	180	4.4	1.421	0.8	13.68	6.8	68	4.2	249.8	138	4.4	102	277	2.4	24	69	0.779
62284	4.4	44	17	24	65	9	3.21	9.6	2.4	84	254	6.568	26	0.53	46.85	18	76	4.22	129	23.1	149	2.9	0.936	0.7	11.97	6.9	69	3.2	190.3	141	3.9	103	279	2.5	25	87	0.982
62285	4.4	44	13	18	61	8	2.86	9.6	2.4	97	243	6.284	19	0.58	51.27	13	70	3.89	54	9.7	114	4.4	1.421	0.5	8.55	7.5	75	4.1	243.9	135	3.8	105	267	3.1	31	265	2.992
62286	3.8	38	22	22	87	9	3.21	9.3	2.325	149	220	5.689	26	0.94	83.1	17	103	5.72	55	9.9	104	2.5	0.807	0.6	10.26	9.1	91	7.5	446.1	141	3.8	105	280	5.3	53	199	2.247
62287	4.7	47	15	20	50	12	4.28	9.6	2.4	161	163	4.215	29	0.48	42.43	18	89	4.94	68	12.2	163	4	1.292	0.6	10.26	7.3	73	3.7	220.1	139	4	102	277	2.6	26	180	2.032
62288	4.6	46	28	22	39	11	3.93	9.5	2.375	112	195	5.043	28	0.85	75.14	12	88	4.88	86	15.4	90	3.6	1.162	0.7	11.97	6.8	68	4.9	291.5	139	3.7	102	276	2.2	22	55	0.621
62289	4.6	46	19	21	45	9	3.21	9.8	2.45	78	223	5.767	26	1.14	100.78	19	109	6.05	105	18.8	121	2.9	0.936	1	17.1	7	70	7.7	458	138	3.9	102	275	2.4	24	237	2.676
62291	3.6	36	22	25	39	13	4.64	9.1	2.275	143	140	3.62	30	0.69	61	17	87	4.83	136	24.4	136	3.2	1.033	0.9	15.39	6.6	66	4.6	273.6	140	3.8	101	279	3	30	48	0.542
62292	3.4	34	16	27	58	29	10.35	10.1	2.525	47	124	3.207	31	1.9	167.96	11	111	6.16	49	8.8	168	3.4	1.098	0.6	10.26	5.7	57	6.3	374.7	143	4.6	105	292	2.3	23	248	2.8
62293	4.1	41	93	103	93	8	2.86	8.8	2.2	62	158	4.086	22	0.77	68.07	108	99	5.5	249	44.6	118	3.2	1.033	1.1	18.81	7.1	71	5.1	303.3	133	3.9	100	265	3	30	81	0.914
62295	4.6	46	28	37	91	18	6.43	10	2.5	103	232	6	27	0.92	81.33	49	115	6.38	59	10.6	181	3.2	1.033	0.7	11.97	8.3	83	9.3	553.2	139	3.6	99	280	3.7	37	307	3.466
62296	4.3	43	18	27	95	12	4.28	9.3	2.325	529	143	3.698	21	0.82	72.49	18	105	5.83	71	12.7	125	3.6	1.162	0.8	13.68	7.4	74	7.9	469.9	138	3.7	108	276	3.1	31	67	0.756
62297	4.4	44	17	23	71	11	3.93	9.5	2.375	282	214	5.534	29	1.14	100.78	21	93	5.16	81	14.5	111	4.3	1.388	1	17.1	7.2	72	6.6	392.6	143	4.3	105	284	2.8	28	39	0.44
62298	4.7	47	80	187	121	8	2.86	9.8	2.45	NA	146	3.776	26	0.76	67.18	11	89	4.94	59	10.6	363	3.9	1.259	0.6	10.26	7.6	76	7.1	422.3	141	4.1	104	279	2.9	29	222	2.506
62301	4.6	46	31	25	73	9	3.21	9.4	2.35	465	179	4.629	25	0.86	76.02	33	82	4.55	119	21.3	101	3.4	1.098	0.7	11.97	6.8	68	6.3	374.7	141	3.5	106	279	2.2	22	55	0.621
62302	4.8	48	21	29	88	14	5	9.7	2.425	70	227	5.87	25	0.7	61.88	20	106	5.88	45	8.1	145	3.6	1.162	0.5	8.55	7.4	74	3.6	214.1	141	4.1	104	282	2.6	26	126	1.423
62303	3.9	39	22	22	149	8	2.86	9	2.25	61	189	4.888	23	0.75	66.3	52	116	6.44	50	9	160	3.7	1.195	0.5	8.55	6.4	64	4.4	261.7	132	3.9	99	264	2.5	25	363	4.098
62307	3.4	34	73	55	75	13	4.64	8.9	2.225	88	210	5.431	25	0.9	79.56	40	123	6.83	84	15	123	4	1.292	0.8	13.68	7	70	6.1	362.8	137	4.1	104	275	3.6	36	186	2.1
62308	4.4	44	20	24	41	22	7.85	9.7	2.425	88	228	5.896	25	1.14	100.78	31	90	5	104	18.6	147	5.2	1.679	0.9	15.39	7	70	7	416.4	137	4.3	101	277	2.6	26	182	2.055
62309	4.6	46	28	28	99	13	4.64	10.2	2.55	137	208	5.379	24	0.54	47.74	37	225	12.49	129	23.1	129	4.5	1.453	0.8	13.68	8.1	81	5.1	303.3	139	3.9	101	285	3.5	35	93	1.05
62311	5	50	22	25	73	13	4.64	9.7	2.425	161	190	4.913	28	0.81	71.6	14	77	4.27	102	18.3	151	3.9	1.259	0.8	13.68	7.7	77	5.1	303.3	140	3.8	101	278	2.7	27	233	2.631
62312	4.7	47	12	23	56	13	4.64	9.7	2.425	189	169	4.37	26	0.67	59.23	12	133	7.38	34	6.1	158	4.2	1.356	0.3	5.13	8.1	81	4.4	261.7	138	3.7	101	278	3.4	34	118	1.332
62314	4.4	44	38	20	111	18	6.43	9.8	2.45	97	169	4.37	23	1.11	98.12	44	242	13.43	90	16.1	107	3.2	1.033	0.6	10.26	7.3	73	7	416.4	137	4.4	102	284	2.9	29	153	1.727
62315	NA	NA	NA	NA	NA	NA	NA	NA	NA	NA	NA	NA	NA	NA	NA	NA	NA	NA	NA	NA	NA	NA	NA	NA	NA	NA	NA	NA	NA	NA	NA	NA	NA	NA	NA	NA	NA
62316	4.2	42	13	19	102	11	3.93	9.6	2.4	74	163	4.215	26	1.1	97.24	10	81	4.5	129	23.1	119	3.1	1.001	0.9	15.39	7	70	5.3	315.2	137	4.1	102	272	2.8	28	86	0.971
62317	4	40	15	36	46	16	5.71	9.4	2.35	687	218	5.637	24	0.77	68.07	32	93	5.16	66	11.8	148	3.2	1.033	0.6	10.26	7	70	5.6	333.1	136	4.4	103	273	3	30	149	1.682
62320	NA	NA	NA	NA	NA	NA	NA	NA	NA	NA	NA	NA	NA	NA	NA	NA	NA	NA	NA	NA	NA	NA	NA	NA	NA	NA	NA	NA	NA	NA	NA	NA	NA	NA	NA	NA	NA
62324	4.7	47	30	26	73	17	6.07	9.6	2.4	126	261	6.749	26	0.58	51.27	30	91	5.05	98	17.6	123	4.2	1.356	0.6	10.26	7.4	74	5.3	315.2	138	3.7	103	277	2.7	27	301	3.398
62325	4.4	44	10	25	46	6	2.14	9	2.25	117	204	5.275	23	0.62	54.81	50	80	4.44	123	22	136	3.9	1.259	0.6	10.26	8.7	87	6.6	392.6	137	3.6	103	270	4.3	43	163	1.84
62326	4.4	44	26	24	50	24	8.57	9.5	2.375	74	210	5.431	27	1.11	98.12	16	102	5.66	96	17.2	105	3.8	1.227	1	17.1	7.4	74	4.9	291.5	141	3.9	104	285	3	30	123	1.389
62327	4.5	45	13	16	46	9	3.21	9.8	2.45	141	140	3.62	26	0.91	80.44	18	74	4.11	47	8.4	124	4.4	1.421	0.6	10.26	7.6	76	5.9	350.9	140	4.2	105	277	3.1	31	73	0.824
62330	4.7	47	18	19	51	12	4.28	9.4	2.35	74	117	3.026	23	0.77	68.07	12	75	4.16	147	26.3	101	3.9	1.259	0.9	15.39	7.2	72	3.8	226	137	3.6	106	272	2.5	25	62	0.7
62332	4.6	46	37	31	83	21	7.5	10	2.5	123	207	5.353	24	1	88.4	18	107	5.94	127	22.7	134	3	0.969	0.8	13.68	7.4	74	8	475.8	140	4.2	102	283	2.8	28	179	2.021
62333	NA	NA	NA	NA	NA	NA	NA	NA	NA	NA	NA	NA	NA	NA	NA	NA	NA	NA	NA	NA	NA	NA	NA	NA	NA	NA	NA	NA	NA	NA	NA	NA	NA	NA	NA	NA	NA
62335	4.6	46	16	19	276	10	3.57	9.6	2.4	117	159	4.112	26	0.65	57.46	10	90	5	19	3.4	120	5.4	1.744	0.5	8.55	7.4	74	4.4	261.7	138	3.9	104	274	2.8	28	94	1.061
62336	4.3	43	26	21	84	14	5	8.9	2.225	101	189	4.888	26	0.8	70.72	16	90	5	56	10	127	4.8	1.55	0.5	8.55	7	70	4.4	261.7	137	3.7	103	274	2.7	27	91	1.027
62339	4.4	44	57	30	153	13	4.64	9.5	2.375	110	201	5.198	27	0.9	79.56	60	94	5.22	83	14.9	124	3.7	1.195	0.6	10.26	7.2	72	6.6	392.6	138	4.5	104	276	2.8	28	128	1.445
62340	4.5	45	20	22	60	14	5	8.8	2.2	213	162	4.189	24	1.06	93.7	16	85	4.72	102	18.3	117	3.7	1.195	1.4	23.94	7.2	72	6.9	410.4	139	3.3	105	277	2.7	27	127	1.434
62342	3.9	39	24	22	61	11	3.93	8.9	2.225	70	198	5.12	23	0.69	61	16	92	5.11	73	13.1	96	3.8	1.227	0.5	8.55	7.1	71	4.9	291.5	139	4	106	277	3.2	32	84	0.948
62343	4.4	44	27	27	63	8	2.86	9.6	2.4	132	177	4.577	26	1.08	95.47	36	89	4.94	95	17	134	2.5	0.807	1.1	18.81	7	70	6.2	368.8	139	4.9	105	275	2.6	26	183	2.066
62345	4.6	46	29	21	82	13	4.64	9.9	2.475	47	185	4.784	26	0.91	80.44	12	85	4.72	76	13.6	121	3.8	1.227	0.6	10.26	7.7	77	4.2	249.8	141	4.3	105	281	3.1	31	114	1.287
62346	4.5	45	24	22	49	17	6.07	9.3	2.325	159	102	2.638	25	0.93	82.21	16	85	4.72	81	14.5	89	3.3	1.066	0.8	13.68	6.9	69	5.8	345	140	4.5	106	280	2.4	24	35	0.395
62347	3.7	37	18	21	57	12	4.28	9.6	2.4	70	227	5.87	28	0.59	52.16	25	87	4.83	69	12.4	106	3.6	1.162	0.4	6.84	6.7	67	3.5	208.2	140	4.3	105	279	3	30	251	2.834
62348	4.2	42	11	19	67	9	3.21	9	2.25	78	139	3.595	22	0.75	66.3	11	81	4.5	55	9.9	93	4	1.292	0.4	6.84	7.1	71	4.3	255.8	138	3.7	107	273	2.9	29	52	0.587
62349	4.4	44	29	27	61	9	3.21	9.6	2.4	65	130	3.362	25	0.78	68.95	16	119	6.61	93	16.7	136	3.1	1.001	0.5	8.55	7.6	76	5.1	303.3	139	4	106	277	3.2	32	121	1.366
62350	4.5	45	16	19	34	12	4.28	9.5	2.375	73	168	4.344	22	0.83	73.37	12	78	4.33	99	17.7	118	3.9	1.259	0.5	8.55	6.5	65	4.9	291.5	139	3.6	105	276	2	20	46	0.519
62353	3.8	38	21	20	42	18	6.43	9.2	2.3	113	115	2.974	27	0.99	87.52	16	221	12.27	78	14	145	3.6	1.162	0.6	10.26	6.3	63	5.8	345	139	4.4	105	286	2.5	25	61	0.689
62355	4.1	41	15	21	82	8	2.86	9.1	2.275	112	131	3.388	23	0.64	56.58	9	81	4.5	20	3.6	128	4.1	1.324	0.4	6.84	7.7	77	3.8	226	137	4.1	105	271	3.6	36	28	0.316
62356	NA	NA	NA	NA	NA	NA	NA	NA	NA	NA	NA	NA	NA	NA	NA	NA	NA	NA	NA	NA	NA	NA	NA	NA	NA	NA	NA	NA	NA	NA	NA	NA	NA	NA	NA	NA	NA
62357	4.8	48	27	23	54	15	5.36	9.3	2.325	119	205	5.301	26	1.03	91.05	20	75	4.16	49	8.8	125	3.9	1.259	0.8	13.68	7.8	78	4.8	285.5	135	4.1	100	270	3	30	130	1.468
62359	4.3	43	27	24	76	16	5.71	9.3	2.325	712	127	3.284	23	0.82	72.49	30	155	8.6	124	22.2	145	3.6	1.162	0.8	13.68	7.7	77	7.6	452	140	3.8	107	284	3.4	34	246	2.777
62360	NA	NA	NA	NA	NA	NA	NA	NA	NA	NA	NA	NA	NA	NA	NA	NA	NA	NA	NA	NA	NA	NA	NA	NA	NA	NA	NA	NA	NA	NA	NA	NA	NA	NA	NA	NA	NA
62363	4.3	43	26	39	135	4	1.43	9.2	2.3	48	216	5.586	23	0.59	52.16	150	79	4.39	127	22.7	138	3.8	1.227	0.6	10.26	7.6	76	4.8	285.5	133	3.3	101	262	3.3	33	208	2.348
62365	4.3	43	13	18	38	17	6.07	9	2.25	106	176	4.551	23	0.63	55.69	10	92	5.11	47	8.4	106	3.9	1.259	0.5	8.55	6.8	68	3.7	220.1	140	3.5	108	281	2.5	25	83	0.937
62366	4	40	12	18	44	21	7.5	9.3	2.325	41	131	3.388	28	1.29	114.04	22	133	7.38	56	10	136	3.8	1.227	0.7	11.97	7.7	77	4.7	279.6	140	4.5	104	284	3.7	37	80	0.903
62367	4.3	43	30	22	48	13	4.64	9.3	2.325	248	197	5.094	26	0.77	68.07	78	101	5.61	104	18.6	144	3.5	1.13	0.8	13.68	7.7	77	7.9	469.9	140	4.1	104	280	3.4	34	195	2.202
62368	3.9	39	12	16	57	19	6.78	10.2	2.55	52	193	4.991	26	1.17	103.43	17	111	6.16	71	12.7	136	3.6	1.162	0.6	10.26	7.8	78	6.1	362.8	140	5.4	102	282	3.9	39	157	1.773
62370	5.2	52	19	21	115	12	4.28	10	2.5	125	157	4.06	26	0.83	73.37	14	97	5.38	109	19.5	114	3.9	1.259	1.3	22.23	7.5	75	4.1	243.9	140	3.6	104	279	2.3	23	78	0.881
62371	4.8	48	19	22	49	15	5.36	9.6	2.4	76	155	4.008	27	0.62	54.81	11	84	4.66	135	24.2	106	3.3	1.066	0.8	13.68	7.2	72	3.9	232	140	4.2	105	279	2.4	24	135	1.524
62372	4.5	45	21	20	58	12	4.28	9.2	2.3	95	207	5.353	26	0.76	67.18	22	95	5.27	72	12.9	153	3.6	1.162	0.6	10.26	7.4	74	6	356.9	143	3.5	107	285	2.9	29	130	1.468
62373	4.6	46	61	38	60	8	2.86	9.4	2.35	572	239	6.181	25	0.16	14.14	48	98	5.44	73	13.1	113	3.4	1.098	0.4	6.84	7.3	73	5.5	327.1	137	3.9	100	272	2.7	27	490	5.532
62374	4.5	45	11	16	50	9	3.21	9.3	2.325	56	209	5.405	26	0.78	68.95	15	80	4.44	101	18.1	108	4.9	1.582	0.8	13.68	7	70	4.9	291.5	141	3.6	104	279	2.5	25	159	1.795
62375	4.2	42	23	24	78	15	5.36	9.4	2.35	121	135	3.491	25	0.72	63.65	19	77	4.27	76	13.6	129	3	0.969	0.7	11.97	7.5	75	5	297.4	137	3.8	104	273	3.3	33	99	1.118
62377	4.5	45	16	23	93	13	4.64	9.5	2.375	109	198	5.12	20	1.01	89.28	16	118	6.55	28	5	133	4.6	1.485	0.4	6.84	7.3	73	4.7	279.6	137	4	106	275	2.8	28	109	1.231
62378	3.6	36	12	15	102	29	10.35	9.3	2.325	30	117	3.026	20	2.3	203.32	12	86	4.77	56	10	79	4.3	1.388	0.5	8.55	9.5	95	8.6	511.5	136	4	108	277	5.9	59	82	0.926
62379	4.4	44	14	22	68	8	2.86	9.5	2.375	72	164	4.241	27	0.98	86.63	15	72	4	207	37.1	92	3	0.969	0.9	15.39	7.7	77	5.3	315.2	140	3.7	101	276	3.3	33	163	1.84
62380	4.1	41	57	34	73	6	2.14	9.2	2.3	72	159	4.112	23	0.59	52.16	32	95	5.27	68	12.2	151	3.9	1.259	0.3	5.13	6.7	67	6.3	374.7	142	3.9	109	281	2.6	26	120	1.355
62381	NA	NA	NA	NA	NA	NA	NA	NA	NA	NA	NA	NA	NA	NA	NA	NA	NA	NA	NA	NA	NA	NA	NA	NA	NA	NA	NA	NA	NA	NA	NA	NA	NA	NA	NA	NA	NA
62383	4.7	47	31	29	63	9	3.21	9.6	2.4	172	203	5.25	24	0.97	85.75	18	109	6.05	69	12.4	132	4.6	1.485	0.8	13.68	7.1	71	5.4	321.2	140	3.9	106	279	2.4	24	108	1.219
62384	4.1	41	21	31	59	11	3.93	8.8	2.2	68	190	4.913	21	1.1	97.24	146	96	5.33	93	16.7	110	3.3	1.066	0.6	10.26	6.5	65	6.2	368.8	136	3.6	106	271	2.4	24	350	3.952
62386	4.3	43	28	23	104	6	2.14	9.3	2.325	96	321	8.301	25	0.89	78.68	38	105	5.83	67	12	118	4.3	1.388	1.3	22.23	6.7	67	4.8	285.5	140	4	106	277	2.4	24	147	1.66
62387	4.5	45	26	19	48	10	3.57	9.6	2.4	234	166	4.293	23	0.97	85.75	14	83	4.61	175	31.3	111	3.7	1.195	2	34.2	7.4	74	5	297.4	139	3.7	107	276	2.9	29	74	0.835
62388	3.8	38	14	14	78	32	11.42	9.1	2.275	47	86	2.224	26	1.46	129.06	9	210	11.66	43	7.7	135	4.9	1.582	0.7	11.97	7.2	72	7	416.4	138	4.3	104	289	3.4	34	122	1.377
62389	NA	NA	NA	NA	NA	NA	NA	NA	NA	NA	NA	NA	NA	NA	NA	NA	NA	NA	NA	NA	NA	NA	NA	NA	NA	NA	NA	NA	NA	NA	NA	NA	NA	NA	NA	NA	NA
62390	4.8	48	15	20	49	8	2.86	9.2	2.3	38	180	4.655	25	0.56	49.5	11	89	4.94	143	25.6	107	3.9	1.259	1.2	20.52	7.3	73	3.4	202.2	141	3.7	105	279	2.5	25	66	0.745
62391	4.2	42	23	20	60	12	4.28	9.4	2.35	76	214	5.534	22	0.7	61.88	31	76	4.22	99	17.7	139	4.6	1.485	0.6	10.26	7	70	4.4	261.7	138	3.9	103	274	2.8	28	147	1.66
62393	4.5	45	16	20	92	6	2.14	9	2.25	316	152	3.931	27	0.89	78.68	13	81	4.5	77	13.8	107	3.2	1.033	0.6	10.26	6.9	69	6.3	374.7	142	4	104	280	2.4	24	65	0.734
62397	3.4	34	18	25	109	15	5.36	8.7	2.175	76	183	4.732	24	0.63	55.69	26	137	7.6	75	13.4	105	3.2	1.033	0.5	8.55	7.6	76	4.8	285.5	139	3.7	107	281	4.2	42	158	1.784
62399	4.9	49	28	25	72	13	4.64	9.3	2.325	68	272	7.034	27	0.53	46.85	22	134	7.44	123	22	140	4.6	1.485	1.2	20.52	7.8	78	5.1	303.3	137	3.4	97	276	2.9	29	171	1.931
62400	4.3	43	16	18	58	8	2.86	9.5	2.375	170	211	5.456	26	0.77	68.07	10	87	4.83	82	14.7	157	3.5	1.13	0.6	10.26	6.7	67	6.7	398.5	142	3.8	106	281	2.4	24	366	4.132
62401	4.2	42	12	22	53	8	2.86	9.8	2.45	43	147	3.801	27	0.68	60.11	9	88	4.88	108	19.3	87	4.1	1.324	0.6	10.26	6.9	69	3.8	226	141	5.1	106	279	2.7	27	98	1.106
62402	4.3	43	23	20	58	11	3.93	9.3	2.325	146	256	6.62	26	1.16	102.54	19	96	5.33	110	19.7	127	3.7	1.195	0.8	13.68	7.4	74	9.5	565.1	137	4.2	100	273	3.1	31	170	1.919
62404	NA	NA	NA	NA	NA	NA	NA	NA	NA	NA	NA	NA	NA	NA	NA	NA	NA	NA	NA	NA	NA	NA	NA	NA	NA	NA	NA	NA	NA	NA	NA	NA	NA	NA	NA	NA	NA
62407	3.8	38	22	23	65	15	5.36	9	2.25	194	213	5.508	24	0.93	82.21	21	98	5.44	40	7.2	119	4.1	1.324	0.5	8.55	6.2	62	5	297.4	137	3.9	104	275	2.4	24	135	1.524
62409	4	40	14	29	53	10	3.57	9	2.25	87	174	4.5	29	0.89	78.68	18	71	3.94	80	14.3	255	3.6	1.162	1	17.1	6.6	66	5.7	339	135	4	97	268	2.6	26	103	1.163
62411	4.3	43	13	22	81	12	4.28	9.6	2.4	157	178	4.603	24	0.79	69.84	19	90	5	53	9.5	102	3.7	1.195	1.2	20.52	8.3	83	5.3	315.2	137	3.9	104	273	4	40	113	1.276
62412	4.9	49	19	26	79	10	3.57	10.1	2.525	959	158	4.086	26	0.83	73.37	10	69	3.83	133	23.8	122	4.2	1.356	0.9	15.39	7.5	75	6.5	386.6	141	4.1	105	279	2.6	26	118	1.332
62413	4.2	42	18	27	69	20	7.14	9.4	2.35	159	141	3.646	22	1.37	121.11	51	63	3.5	128	22.9	191	3.5	1.13	0.6	10.26	6.8	68	9.3	553.2	139	3.5	103	278	2.6	26	189	2.134
62414	NA	NA	NA	NA	NA	NA	NA	NA	NA	NA	NA	NA	NA	NA	NA	NA	NA	NA	NA	NA	NA	NA	NA	NA	NA	NA	NA	NA	NA	NA	NA	NA	NA	NA	NA	NA	NA
62415	3.6	36	14	22	46	7	2.5	9	2.25	23	228	5.896	23	0.46	40.66	6	73	4.05	82	14.7	147	3.9	1.259	0.6	10.26	7	70	3	178.4	134	3.7	101	265	3.4	34	112	1.264
62416	4.1	41	11	16	72	9	3.21	9.4	2.35	66	138	3.569	27	0.66	58.34	10	86	4.77	48	8.6	137	4	1.292	0.5	8.55	7.1	71	3.6	214.1	141	3.9	106	279	3	30	78	0.881
62417	4.4	44	14	20	49	9	3.21	9.4	2.35	75	162	4.189	25	0.58	51.27	5	90	5	70	12.5	92	4.3	1.388	0.7	11.97	7.6	76	3.9	232	139	4	105	276	3.2	32	195	2.202
62418	4.3	43	9	16	76	27	9.64	9.6	2.4	35	173	4.474	21	2.87	253.71	17	107	5.94	89	15.9	116	3.5	1.13	0.7	11.97	7.2	72	7.6	452	139	4	106	283	2.9	29	220	2.484
62419	4.1	41	23	26	87	15	5.36	9.1	2.275	116	151	3.905	23	0.91	80.44	22	99	5.5	80	14.3	129	3.1	1.001	0.8	13.68	7.6	76	6	356.9	140	4.1	104	280	3.5	35	61	0.689
62421	4.3	43	33	26	47	15	5.36	9.2	2.3	423	171	4.422	23	0.99	87.52	27	86	4.77	77	13.8	119	3.7	1.195	0.7	11.97	7.2	72	7.2	428.3	133	3.9	99	267	2.9	29	89	1.005
62422	3.7	37	18	26	69	13	4.64	8.9	2.225	100	196	5.069	28	0.76	67.18	20	89	4.94	62	11.1	148	4.1	1.324	0.5	8.55	6.9	69	5.2	309.3	138	3.9	102	275	3.2	32	118	1.332
62424	4.5	45	15	21	87	14	5	9.5	2.375	274	212	5.482	24	0.78	68.95	16	90	5	98	17.6	112	4.5	1.453	1.1	18.81	7.1	71	6	356.9	136	3.8	102	272	2.6	26	107	1.208
62425	4.3	43	19	21	37	6	2.14	9	2.25	79	169	4.37	22	0.58	51.27	11	88	4.88	63	11.3	108	3.8	1.227	0.4	6.84	7	70	2.9	172.5	138	3.6	105	273	2.7	27	88	0.994
62427	4.3	43	15	19	95	8	2.86	9.2	2.3	218	108	2.793	28	0.65	57.46	29	92	5.11	69	12.4	154	5.9	1.905	0.6	10.26	7.1	71	3.6	214.1	140	3.6	102	277	2.8	28	119	1.344
62428	4.4	44	15	27	348	7	2.5	9.6	2.4	165	188	4.862	24	0.56	49.5	16	79	4.39	89	15.9	193	5.8	1.873	0.6	10.26	7.5	75	5.3	315.2	138	4.4	104	273	3.1	31	76	0.858
62429	4.3	43	31	36	77	9	3.21	9.7	2.425	591	216	5.586	25	0.92	81.33	30	110	6.11	52	9.3	161	3.9	1.259	0.7	11.97	8.3	83	7	416.4	140	4.5	103	279	4	40	76	0.858
62430	4.6	46	21	23	66	6	2.14	9.8	2.45	216	191	4.939	25	0.89	78.68	32	89	4.94	77	13.8	99	3.2	1.033	0.5	8.55	7.7	77	7.5	446.1	140	3.9	102	276	3.1	31	97	1.095
62431	3.7	37	14	14	57	7	2.5	8.8	2.2	76	142	3.672	26	0.84	74.26	14	72	4	20	3.6	137	4	1.292	0.5	8.55	7	70	4.8	285.5	138	4	104	272	3.3	33	46	0.519
62432	4	40	46	34	66	19	6.78	9.5	2.375	229	189	4.888	27	0.76	67.18	36	80	4.44	65	11.6	139	3.7	1.195	0.5	8.55	7.2	72	3.7	220.1	141	3.7	105	282	3.2	32	136	1.535
62434	3.9	39	18	25	98	8	2.86	9.4	2.35	85	222	5.741	23	0.94	83.1	13	98	5.44	55	9.9	136	3.5	1.13	0.8	13.68	7.1	71	3.9	232	142	4.6	110	281	3.2	32	83	0.937
62437	NA	NA	NA	NA	NA	NA	NA	NA	NA	NA	NA	NA	NA	NA	NA	NA	NA	NA	NA	NA	NA	NA	NA	NA	NA	NA	NA	NA	NA	NA	NA	NA	NA	NA	NA	NA	NA
62439	4.3	43	19	21	63	13	4.64	9.7	2.425	72	118	3.051	26	1.17	103.43	10	178	9.88	108	19.3	112	2.9	0.936	0.7	11.97	7.3	73	6.5	386.6	136	3.6	97	276	3	30	253	2.856
62440	4.9	49	64	38	92	11	3.93	9.6	2.4	196	220	5.689	24	0.9	79.56	30	82	4.55	60	10.7	132	4	1.292	1.5	25.65	7.6	76	7.6	452	138	3.7	104	274	2.7	27	273	3.082
62441	4.7	47	25	23	47	13	4.64	10.1	2.525	220	157	4.06	27	0.8	70.72	20	97	5.38	60	10.7	131	4.6	1.485	0.6	10.26	7.8	78	4.5	267.7	139	3.9	101	278	3.1	31	289	3.263
62444	4.2	42	16	19	41	5	1.79	9.3	2.325	173	162	4.189	25	0.71	62.76	15	88	4.88	81	14.5	180	3.1	1.001	0.5	8.55	7.4	74	5.1	303.3	136	3.7	103	269	3.2	32	122	1.377
62445	3.6	36	16	19	86	11	3.93	8.5	2.125	149	113	2.922	25	1	88.4	9	92	5.11	26	4.7	111	3.8	1.227	0.5	8.55	6.4	64	5.7	339	139	3.8	107	277	2.8	28	176	1.987
62447	4.5	45	11	16	46	10	3.57	9.5	2.375	48	146	3.776	23	0.77	68.07	11	90	5	160	28.7	108	4.3	1.388	1.6	27.36	7.3	73	3.9	232	138	3.8	102	274	2.8	28	79	0.892
62448	4.3	43	18	20	245	12	4.28	9.8	2.45	93	158	4.086	26	0.68	60.11	17	105	5.83	50	9	138	5.5	1.776	0.5	8.55	6.7	67	5.1	303.3	139	4.2	103	278	2.4	24	185	2.089
62449	4.5	45	15	22	54	11	3.93	9.2	2.3	134	167	4.319	25	0.67	59.23	9	95	5.27	84	15	129	4	1.292	0.6	10.26	7.5	75	4.2	249.8	138	3.7	103	275	3	30	60	0.677
62450	4.1	41	38	41	85	4	1.43	8.7	2.175	277	139	3.595	22	0.84	74.26	152	82	4.55	141	25.3	127	4.1	1.324	0.7	11.97	7.2	72	4.5	267.7	123	5.1	91	244	3.1	31	182	2.055
62452	4.2	42	23	20	97	11	3.93	9.4	2.35	117	223	5.767	27	1.05	92.82	49	120	6.66	73	13.1	116	4.2	1.356	0.6	10.26	7.4	74	6.9	410.4	138	4.3	101	276	3.2	32	204	2.303
62454	4.1	41	19	22	116	13	4.64	9.3	2.325	207	204	5.275	27	0.92	81.33	21	133	7.38	75	13.4	130	3.7	1.195	0.5	8.55	6.8	68	6.2	368.8	140	3.8	103	281	2.7	27	136	1.535
62455	3.8	38	24	29	98	10	3.57	9.2	2.3	871	220	5.689	24	0.7	61.88	24	106	5.88	54	9.7	167	4.5	1.453	0.4	6.84	6.8	68	6.7	398.5	139	3.9	106	277	3	30	260	2.935
62456	4.3	43	18	23	80	11	3.93	9.7	2.425	233	190	4.913	30	1.07	94.59	10	90	5	56	10	123	5.4	1.744	0.5	8.55	7.1	71	5.7	339	142	4	103	282	2.8	28	157	1.773
62457	4.6	46	14	24	61	13	4.64	9.5	2.375	244	143	3.698	24	0.93	82.21	28	90	5	109	19.5	124	3.3	1.066	0.6	10.26	7.8	78	3.7	220.1	136	4	102	272	3.2	32	39	0.44
62458	4.3	43	10	18	177	8	2.86	9.4	2.35	119	129	3.336	25	0.6	53.04	13	102	5.66	114	20.4	108	4.9	1.582	0.7	11.97	6.7	67	5	297.4	141	3.7	106	280	2.4	24	79	0.892
62460	4.6	46	15	17	47	16	5.71	9.4	2.35	93	180	4.655	26	0.89	78.68	15	91	5.05	136	24.4	96	3.4	1.098	0.8	13.68	6.7	67	4.6	273.6	137	4.2	101	275	2.1	21	86	0.971
62461	4	40	12	19	50	9	3.21	9.5	2.375	128	176	4.551	24	0.95	83.98	17	78	4.33	94	16.8	115	3.4	1.098	0.9	15.39	7	70	5.3	315.2	137	3.9	105	271	3	30	40	0.452
62464	4.1	41	22	22	40	17	6.07	9.4	2.35	95	198	5.12	29	0.99	87.52	8	85	4.72	160	28.7	126	4	1.292	1.1	18.81	6.6	66	6.8	404.5	140	4.1	101	280	2.5	25	122	1.377
62465	4	40	10	14	44	10	3.57	9.3	2.325	72	182	4.707	25	0.71	62.76	17	93	5.16	65	11.6	93	4.6	1.485	0.9	15.39	7.3	73	4.4	261.7	141	3.7	107	280	3.3	33	137	1.547
62467	4.6	46	16	18	62	21	7.5	9.1	2.275	95	199	5.146	24	1.15	101.66	17	94	5.22	75	13.4	100	2.9	0.936	0.6	10.26	6.6	66	6.3	374.7	139	3.9	104	280	2	20	91	1.027
62471	4.3	43	57	48	87	14	5	9.1	2.275	66	122	3.155	27	0.82	72.49	50	92	5.11	55	9.9	150	3	0.969	0.9	15.39	6.5	65	2.6	154.6	141	4.1	106	281	2.2	22	58	0.655
62472	4.2	42	23	26	70	11	3.93	9.8	2.45	354	211	5.456	25	1.25	110.5	25	96	5.33	72	12.9	140	3.5	1.13	1.4	23.94	7.1	71	7.9	469.9	137	3.7	105	273	2.9	29	339	3.827
62473	NA	NA	NA	NA	NA	NA	NA	NA	NA	NA	NA	NA	NA	NA	NA	NA	NA	NA	NA	NA	NA	NA	NA	NA	NA	NA	NA	NA	NA	NA	NA	NA	NA	NA	NA	NA	NA
62474	3.8	38	22	22	58	30	10.71	9.2	2.3	50	234	6.051	28	1.6	141.44	39	129	7.16	107	19.2	157	3.9	1.259	0.7	11.97	6.6	66	11.2	666.2	137	4	98	282	2.8	28	185	2.089
62475	4.7	47	17	23	52	14	5	10	2.5	357	144	3.724	24	0.96	84.86	11	88	4.88	79	14.1	168	3.5	1.13	1.1	18.81	7.5	75	6	356.9	141	3.6	106	281	2.8	28	60	0.677
62476	4.1	41	16	17	66	10	3.57	9.2	2.3	72	174	4.5	28	0.9	79.56	24	90	5	99	17.7	115	2.4	0.775	0.6	10.26	6.5	65	4.5	267.7	141	4	105	280	2.4	24	85	0.96
62479	4.1	41	22	17	60	10	3.57	9.4	2.35	57	134	3.465	22	0.63	55.69	23	123	6.83	113	20.2	89	2.4	0.775	0.7	11.97	7.6	76	5.7	339	137	4.2	106	274	3.5	35	155	1.75
62480	4.7	47	30	25	34	17	6.07	9.3	2.325	153	207	5.353	23	1.01	89.28	44	99	5.5	112	20.1	89	3.7	1.195	0.6	10.26	7.1	71	6.2	368.8	138	3.8	104	277	2.4	24	171	1.931
62481	3.6	36	34	31	70	7	2.5	8.7	2.175	48	142	3.672	27	0.62	54.81	64	81	4.5	32	5.7	96	3.3	1.066	0.6	10.26	6.7	67	3.5	208.2	140	4.3	108	276	3.1	31	36	0.406
62482	3.9	39	14	23	57	11	3.93	9	2.25	38	135	3.491	26	0.7	61.88	17	81	4.5	110	19.7	90	3.2	1.033	0.7	11.97	7	70	4.5	267.7	139	3.8	104	276	3.1	31	123	1.389
62484	3.7	37	16	19	68	16	5.71	9	2.25	324	172	4.448	25	1.26	111.38	15	87	4.83	41	7.3	135	3.7	1.195	0.5	8.55	6.9	69	6.7	398.5	136	3.9	104	273	3.2	32	78	0.881
62485	4.5	45	21	30	86	11	3.93	10	2.5	746	176	4.551	28	1.21	106.96	17	66	3.66	151	27	132	4.4	1.421	0.8	13.68	7.5	75	6.5	386.6	141	4.9	103	279	3	30	180	2.032
62487	4.3	43	18	23	88	13	4.64	9.4	2.35	99	276	7.137	26	1	88.4	28	87	4.83	107	19.2	155	4.1	1.324	0.6	10.26	7.3	73	4.8	285.5	138	3.9	102	275	3	30	126	1.423
62491	4.6	46	27	21	60	9	3.21	9.2	2.3	107	207	5.353	25	0.62	54.81	60	102	5.66	113	20.2	131	3.8	1.227	1	17.1	7.2	72	5.2	309.3	141	4	106	280	2.6	26	167	1.885
62494	4.8	48	44	26	67	14	5	9.3	2.325	119	222	5.741	27	0.92	81.33	46	95	5.27	142	25.4	126	3.2	1.033	1	17.1	7.2	72	5.3	315.2	138	3.9	103	276	2.4	24	183	2.066
62495	4.3	43	64	41	58	11	3.93	9.4	2.35	122	179	4.629	24	0.79	69.84	40	89	4.94	121	21.7	120	3.7	1.195	1.3	22.23	6.7	67	7.7	458	138	4	104	275	2.4	24	227	2.563
62497	5	50	11	20	174	16	5.71	10	2.5	69	135	3.491	24	0.62	54.81	12	91	5.05	75	13.4	125	5.4	1.744	0.6	10.26	7.9	79	3.7	220.1	141	4.1	106	282	2.9	29	41	0.463
62498	4.9	49	14	16	112	9	3.21	10.1	2.525	63	174	4.5	22	0.51	45.08	14	94	5.22	75	13.4	91	3.7	1.195	0.5	8.55	7.9	79	4	237.9	136	4.4	103	270	3	30	42	0.474
62500	4.3	43	17	18	44	13	4.64	9.5	2.375	102	213	5.508	26	0.68	60.11	7	95	5.27	97	17.4	106	3.2	1.033	0.9	15.39	7.2	72	4.5	267.7	137	3.5	102	274	2.9	29	51	0.576
62501	3.6	36	13	19	66	9	3.21	8.8	2.2	45	143	3.698	24	0.66	58.34	13	99	5.5	56	10	92	3.5	1.13	0.6	10.26	6.3	63	4.5	267.7	141	3.8	107	280	2.7	27	68	0.768
62502	3.9	39	19	17	63	15	5.36	9.2	2.3	188	185	4.784	24	1.12	99.01	32	102	5.66	54	9.7	144	4.1	1.324	0.5	8.55	6.7	67	7.2	428.3	140	3.9	107	280	2.8	28	97	1.095
62504	4.3	43	13	18	48	12	4.28	9.3	2.325	195	203	5.25	25	0.63	55.69	12	87	4.83	92	16.5	127	4.1	1.324	0.6	10.26	7.6	76	5	297.4	138	4.1	104	275	3.3	33	129	1.456
62506	4.3	43	18	19	56	12	4.28	9.5	2.375	335	227	5.87	26	0.84	74.26	15	101	5.61	104	18.6	97	4	1.292	1.8	30.78	6.8	68	4.9	291.5	138	3.8	103	276	2.5	25	199	2.247
62507	4.5	45	16	20	59	13	4.64	9.2	2.3	99	137	3.543	24	0.59	52.16	15	85	4.72	26	4.7	127	4.7	1.518	0.5	8.55	7.8	78	5.1	303.3	142	4.1	110	282	3.3	33	92	1.039
62509	4.6	46	21	18	59	12	4.28	10	2.5	83	233	6.025	27	0.86	76.02	12	88	4.88	78	14	144	4.6	1.485	0.5	8.55	6.9	69	3.4	202.2	139	3.8	101	277	2.3	23	183	2.066
62510	4.2	42	20	22	62	16	5.71	9.7	2.425	94	186	4.81	26	0.87	76.91	20	106	5.88	64	11.5	147	3.4	1.098	0.3	5.13	7.3	73	7.7	458	143	3.9	106	287	3.1	31	164	1.852
62512	4.3	43	22	26	59	10	3.57	9.4	2.35	439	161	4.163	27	0.87	76.91	9	76	4.22	145	26	132	2.9	0.936	0.9	15.39	7	70	5.4	321.2	141	4.2	105	279	2.7	27	54	0.61
62513	4.4	44	24	20	63	10	3.57	9.5	2.375	72	214	5.534	25	0.59	52.16	28	102	5.66	43	7.7	135	3.9	1.259	0.7	11.97	6.8	68	4.9	291.5	140	4.2	104	279	2.4	24	683	7.711
62514	3.9	39	28	23	53	9	3.21	9.3	2.325	157	166	4.293	26	0.97	85.75	52	80	4.44	77	13.8	144	3.9	1.259	0.6	10.26	7.2	72	6.5	386.6	138	4	102	273	3.3	33	171	1.931
62515	3.9	39	36	33	73	7	2.5	9	2.25	105	231	5.974	22	0.71	62.76	55	124	6.88	61	10.9	113	2.9	0.936	0.5	8.55	6.8	68	6.4	380.7	137	4.1	107	273	2.9	29	131	1.479
62517	4.3	43	15	21	59	21	7.5	9.5	2.375	91	164	4.241	24	1.07	94.59	33	94	5.22	103	18.4	121	3.9	1.259	0.6	10.26	7.2	72	8.8	523.4	139	3.6	103	280	2.9	29	335	3.782
62519	3.8	38	11	16	83	20	7.14	9	2.25	71	161	4.163	24	1.82	160.89	52	102	5.66	203	36.4	81	3.8	1.227	0.7	11.97	7.4	74	6.8	404.5	140	4.3	106	282	3.6	36	141	1.592
62521	NA	NA	NA	NA	NA	NA	NA	NA	NA	NA	NA	NA	NA	NA	NA	NA	NA	NA	NA	NA	NA	NA	NA	NA	NA	NA	NA	NA	NA	NA	NA	NA	NA	NA	NA	NA	NA
62522	4.4	44	113	95	74	8	2.86	9.8	2.45	149	269	6.956	22	0.88	77.79	544	118	6.55	198	35.5	187	3.2	1.033	1.2	20.52	7.5	75	6.5	386.6	135	3.6	99	270	3.1	31	102	1.152
62523	NA	NA	NA	NA	NA	NA	NA	NA	NA	NA	NA	NA	NA	NA	NA	NA	NA	NA	NA	NA	NA	NA	NA	NA	NA	NA	NA	NA	NA	NA	NA	NA	NA	NA	NA	NA	NA
62524	5	50	21	19	58	15	5.36	9.7	2.425	87	171	4.422	27	1.05	92.82	23	76	4.22	124	22.2	113	4	1.292	1.2	20.52	7.7	77	6	356.9	140	3.8	102	279	2.7	27	75	0.847
62525	4.5	45	11	24	103	9	3.21	9.1	2.275	185	133	3.439	23	0.74	65.42	28	97	5.38	96	17.2	118	4.5	1.453	0.8	13.68	7.3	73	6.8	404.5	139	3.7	106	276	2.8	28	109	1.231
62526	3.8	38	48	50	83	13	4.64	9	2.25	62	249	6.439	23	0.9	79.56	24	88	4.88	127	22.7	174	4.5	1.453	0.6	10.26	6.5	65	5	297.4	141	3.9	111	281	2.7	27	110	1.242
62527	4.6	46	13	28	47	18	6.43	9.6	2.4	270	160	4.138	26	1.38	121.99	27	126	6.99	118	21.1	144	3.5	1.13	1	17.1	7.8	78	7.4	440.2	138	4.8	99	279	3.2	32	61	0.689
62528	4.4	44	33	28	73	11	3.93	9.8	2.45	101	202	5.224	27	0.89	78.68	53	97	5.38	85	15.2	116	3.5	1.13	0.8	13.68	7.8	78	5.7	339	140	3.8	104	279	3.4	34	208	2.348
62529	3.9	39	23	29	69	12	4.28	8.5	2.125	629	142	3.672	28	0.76	67.18	24	100	5.55	67	12	164	3	0.969	1.1	18.81	6.9	69	5	297.4	141	3.8	107	281	3	30	50	0.565
62530	3.9	39	14	30	49	11	3.93	8.7	2.175	255	185	4.784	20	0.97	85.75	14	240	13.32	110	19.7	113	3.4	1.098	0.7	11.97	6.2	62	6.6	392.6	135	3.4	103	277	2.3	23	206	2.326
62531	NA	NA	NA	NA	NA	NA	NA	NA	NA	NA	NA	NA	NA	NA	NA	NA	NA	NA	NA	NA	NA	NA	NA	NA	NA	NA	NA	NA	NA	NA	NA	NA	NA	NA	NA	NA	NA
62532	NA	NA	NA	NA	NA	NA	NA	NA	NA	NA	NA	NA	NA	NA	NA	NA	NA	NA	NA	NA	NA	NA	NA	NA	NA	NA	NA	NA	NA	NA	NA	NA	NA	NA	NA	NA	NA
62534	4	40	14	14	363	14	5	9.4	2.35	152	133	3.439	24	0.6	53.04	13	105	5.83	42	7.5	153	5	1.615	0.4	6.84	6.4	64	5.9	350.9	143	4	110	286	2.4	24	126	1.423
62536	4.2	42	28	24	53	12	4.28	9.2	2.3	284	160	4.138	25	0.82	72.49	23	140	7.77	131	23.5	126	3.6	1.162	0.8	13.68	7.5	75	7.5	446.1	139	4	105	280	3.3	33	151	1.705
62539	4.1	41	24	29	55	9	3.21	9.4	2.35	400	133	3.439	27	1.26	111.38	39	114	6.33	47	8.4	140	4	1.292	0.5	8.55	7.2	72	5.9	350.9	139	3.2	98	277	3.1	31	56	0.632
62541	4.7	47	16	22	102	11	3.93	9.8	2.45	167	185	4.784	25	0.68	60.11	10	90	5	86	15.4	175	3.8	1.227	0.5	8.55	7.2	72	4.4	261.7	140	4.1	105	278	2.5	25	76	0.858
62544	NA	NA	NA	NA	NA	NA	NA	NA	NA	NA	NA	NA	NA	NA	NA	NA	NA	NA	NA	NA	NA	NA	NA	NA	NA	NA	NA	NA	NA	NA	NA	NA	NA	NA	NA	NA	NA
62546	4.5	45	29	26	71	13	4.64	9.8	2.45	301	253	6.543	25	1.06	93.7	23	79	4.39	106	19	137	3.8	1.227	0.7	11.97	8.1	81	8.4	499.6	145	3.9	106	288	3.6	36	245	2.766
62548	4.8	48	32	26	53	18	6.43	9.9	2.475	400	203	5.25	23	1.22	107.85	45	84	4.66	51	9.1	147	4.4	1.421	0.9	15.39	7.2	72	8	475.8	140	4.1	104	280	2.4	24	101	1.14
62549	4.5	45	16	21	58	18	6.43	9	2.25	114	203	5.25	28	0.73	64.53	10	94	5.22	88	15.8	121	3	0.969	0.8	13.68	7.5	75	4.7	279.6	139	3.6	103	279	3	30	148	1.671
62551	4	40	18	18	72	16	5.71	9.2	2.3	82	163	4.215	23	0.75	66.3	13	97	5.38	64	11.5	141	3.5	1.13	0.7	11.97	7.4	74	6.5	386.6	135	3.9	102	271	3.4	34	60	0.677
62552	4.8	48	15	25	37	12	4.28	9.2	2.3	81	188	4.862	24	0.8	70.72	10	88	4.88	109	19.5	116	3.6	1.162	1	17.1	7.4	74	4.3	255.8	141	4.2	105	280	2.6	26	63	0.711
62554	5	50	17	23	153	7	2.5	9.7	2.425	111	160	4.138	23	0.47	41.55	9	94	5.22	126	22.6	161	4.6	1.485	0.9	15.39	7.8	78	4.1	243.9	139	3.5	105	275	2.8	28	102	1.152
62555	4.4	44	21	26	55	7	2.5	10	2.5	404	166	4.293	30	0.91	80.44	11	83	4.61	150	26.9	122	3.5	1.13	0.6	10.26	7.3	73	4.2	249.8	141	4.3	102	278	2.9	29	106	1.197
62556	4.3	43	13	21	56	10	3.57	9.3	2.325	54	204	5.275	21	0.68	60.11	12	98	5.44	51	9.1	100	4	1.292	0.3	5.13	7.2	72	3.8	226	137	4	108	273	2.9	29	127	1.434
62558	4.2	42	101	58	75	8	2.86	9.5	2.375	64	215	5.56	28	0.61	53.92	106	93	5.16	144	25.8	154	4.6	1.485	0.8	13.68	7.5	75	2.7	160.6	143	3.8	104	283	3.3	33	100	1.129
62560	4.2	42	13	21	72	13	4.64	9.6	2.4	201	240	6.206	26	0.81	71.6	17	94	5.22	70	12.5	145	4.1	1.324	1.1	18.81	7	70	5.4	321.2	140	4.4	103	279	2.8	28	57	0.644
62563	NA	NA	NA	NA	NA	NA	NA	NA	NA	NA	NA	NA	NA	NA	NA	NA	NA	NA	NA	NA	NA	NA	NA	NA	NA	NA	NA	NA	NA	NA	NA	NA	NA	NA	NA	NA	NA
62564	3.8	38	17	16	93	7	2.5	9.5	2.375	187	205	5.301	24	0.49	43.32	15	84	4.66	47	8.4	136	4.4	1.421	0.4	6.84	7.2	72	3.2	190.3	140	4.2	106	277	3.4	34	101	1.14
62565	4.4	44	81	38	32	6	2.14	9.2	2.3	232	185	4.784	23	0.75	66.3	48	87	4.83	81	14.5	142	3.8	1.227	0.6	10.26	6.9	69	5.5	327.1	138	3.6	104	273	2.5	25	106	1.197
62567	4.5	45	14	20	31	17	6.07	8.8	2.2	71	182	4.707	25	0.71	62.76	18	87	4.83	91	16.3	135	3.6	1.162	0.9	15.39	6.9	69	5	297.4	131	3.9	98	264	2.4	24	93	1.05
62569	3.9	39	12	17	58	24	8.57	9	2.25	50	204	5.275	24	1.31	115.8	11	92	5.11	42	7.5	98	3.6	1.162	0.5	8.55	5.6	56	5.9	350.9	138	3.6	103	279	1.7	17	488	5.51
62571	4.3	43	29	26	56	8	2.86	9.5	2.375	35	165	4.267	26	0.68	60.11	11	79	4.39	111	19.9	117	4	1.292	0.8	13.68	6.9	69	4.8	285.5	138	4	103	273	2.6	26	75	0.847
62572	4.6	46	20	24	61	21	7.5	10.7	2.675	58	395	10.215	28	1.11	98.12	27	80	4.44	81	14.5	152	3.5	1.13	0.8	13.68	6.9	69	3.9	232	133	4.2	96	268	2.3	23	141	1.592
62573	4.6	46	30	27	70	17	6.07	10.2	2.55	129	211	5.456	24	1.13	99.89	14	83	4.61	60	10.7	155	3.5	1.13	0.8	13.68	7.1	71	5.4	321.2	139	3.8	106	278	2.5	25	78	0.881
62574	4.3	43	20	21	90	8	2.86	9.2	2.3	69	179	4.629	20	0.7	61.88	16	78	4.33	60	10.7	118	3.9	1.259	0.9	15.39	7.4	74	5.1	303.3	136	3.2	105	269	3.1	31	52	0.587
62575	4.6	46	13	18	110	14	5	9.5	2.375	30	220	5.689	20	0.76	67.18	11	69	3.83	40	7.2	118	4.4	1.421	1	17.1	7.6	76	6.7	398.5	142	3.5	105	282	3	30	132	1.49
62576	3.8	38	25	33	131	10	3.57	8.6	2.15	196	208	5.379	26	0.84	74.26	123	115	6.38	67	12	127	3.7	1.195	0.4	6.84	6.5	65	6.7	398.5	141	4.1	107	281	2.7	27	187	2.111
62577	4.3	43	17	25	60	8	2.86	9.1	2.275	103	189	4.888	26	0.59	52.16	18	97	5.38	75	13.4	161	3.3	1.066	0.7	11.97	7.1	71	5	297.4	140	3.8	105	278	2.8	28	210	2.371
62579	4.3	43	13	23	65	14	5	9.5	2.375	77	221	5.715	26	1.07	94.59	18	89	4.94	68	12.2	114	3.8	1.227	0.6	10.26	7	70	3.1	184.4	140	4.4	105	279	2.7	27	71	0.802
62580	4.6	46	13	19	109	13	4.64	9.6	2.4	73	192	4.965	27	0.71	62.76	8	87	4.83	82	14.7	108	4.3	1.388	1.2	20.52	7.1	71	5.1	303.3	139	4.2	104	277	2.5	25	54	0.61
62583	4.5	45	14	23	49	7	2.5	9.8	2.45	241	173	4.474	26	0.82	72.49	7	97	5.38	69	12.4	123	4.1	1.324	0.6	10.26	7.3	73	3.8	226	140	4.2	107	277	2.8	28	65	0.734
62584	5.3	53	14	17	72	10	3.57	9.9	2.475	116	202	5.224	25	0.83	73.37	10	82	4.55	100	17.9	100	4.9	1.582	0.6	10.26	7.7	77	6.4	380.7	138	4.1	103	274	2.4	24	117	1.321
62585	3.9	39	15	24	86	10	3.57	9.5	2.375	69	298	7.706	27	0.66	58.34	15	81	4.5	94	16.8	178	4.1	1.324	0.8	13.68	7.5	75	4.7	279.6	140	4.1	102	277	3.6	36	137	1.547
62586	3.8	38	21	24	64	17	6.07	9.1	2.275	73	202	5.224	20	1.1	97.24	27	120	6.66	45	8.1	116	3.7	1.195	0.7	11.97	6.4	64	7.8	463.9	142	4	109	286	2.6	26	261	2.947
62587	3.9	39	10	24	56	16	5.71	9.1	2.275	328	174	4.5	25	1.11	98.12	18	119	6.61	89	15.9	120	2.6	0.84	0.8	13.68	7	70	5	297.4	143	3.5	107	287	3.1	31	68	0.768
62588	4.7	47	11	18	85	7	2.5	9.5	2.375	114	135	3.491	25	0.91	80.44	12	81	4.5	267	47.8	107	3.9	1.259	0.8	13.68	7.2	72	5.7	339	139	4	103	275	2.5	25	138	1.558
62589	4.4	44	16	21	79	13	4.64	10.1	2.525	77	255	6.594	26	0.83	73.37	25	99	5.5	97	17.4	157	3.3	1.066	0.7	11.97	7	70	5.6	333.1	141	4.4	105	281	2.6	26	125	1.411
62593	4.4	44	19	20	38	13	4.64	9.8	2.45	35	174	4.5	30	0.86	76.02	11	98	5.44	54	9.7	121	4.4	1.421	0.7	11.97	7.1	71	5.1	303.3	139	4.1	100	278	2.7	27	158	1.784
62595	4.7	47	13	19	52	15	5.36	9.8	2.45	99	208	5.379	27	0.8	70.72	11	75	4.16	92	16.5	107	4.5	1.453	1.1	18.81	7.8	78	5.7	339	139	3.4	101	277	3.1	31	80	0.903
62596	4.2	42	25	22	52	11	3.93	9.3	2.325	165	214	5.534	26	0.65	57.46	35	102	5.66	81	14.5	154	3.3	1.066	0.6	10.26	7.7	77	7.1	422.3	142	3.8	107	283	3.5	35	93	1.05
62597	4.5	45	17	19	112	10	3.57	9.8	2.45	62	238	6.155	26	0.96	84.86	19	119	6.61	46	8.2	186	4.3	1.388	0.7	11.97	8.1	81	10.5	624.5	139	3.4	99	278	3.6	36	73	0.824
62598	4.4	44	20	23	99	9	3.21	9.2	2.3	146	140	3.62	24	1.06	93.7	24	85	4.72	101	18.1	121	4.3	1.388	0.6	10.26	7	70	6.6	392.6	140	3.9	106	277	2.6	26	46	0.519
62599	4.6	46	10	22	48	6	2.14	9.6	2.4	144	198	5.12	22	0.73	64.53	31	87	4.83	14	2.5	133	3.2	1.033	0.5	8.55	7.3	73	2.8	166.5	139	4.2	107	275	2.7	27	271	3.06
62601	4.2	42	10	22	47	18	6.43	9.1	2.275	190	152	3.931	26	1.69	149.4	12	84	4.66	75	13.4	124	3.6	1.162	0.6	10.26	8	80	6.7	398.5	138	4.3	104	277	3.8	38	81	0.914
62602	3.4	34	17	23	45	17	6.07	9.2	2.3	82	256	6.62	21	1.13	99.89	7	87	4.83	68	12.2	164	3.6	1.162	0.6	10.26	7.1	71	6.2	368.8	141	4.4	110	282	3.7	37	117	1.321
62603	3.9	39	21	18	101	17	6.07	9.2	2.3	89	220	5.689	23	0.73	64.53	22	86	4.77	35	6.3	149	3.2	1.033	0.4	6.84	7.1	71	4.4	261.7	137	4.1	103	275	3.2	32	110	1.242
62604	4.1	41	42	42	208	19	6.78	9.8	2.45	112	147	3.801	24	0.94	83.1	22	101	5.61	66	11.8	197	4.7	1.518	0.6	10.26	7.6	76	3.7	220.1	139	4.2	104	280	3.5	35	44	0.497
62610	4.6	46	18	19	229	11	3.93	9.8	2.45	108	177	4.577	24	0.58	51.27	11	109	6.05	33	5.9	167	4.1	1.324	0.3	5.13	7.6	76	4.9	291.5	138	4.9	103	276	3	30	60	0.677
62611	4.4	44	25	17	62	17	6.07	9.6	2.4	88	174	4.5	24	0.83	73.37	34	76	4.22	36	6.4	114	3.8	1.227	0.5	8.55	8.1	81	5.7	339	141	4.2	106	282	3.7	37	127	1.434
62612	4	40	24	20	73	4	1.43	9.2	2.3	78	215	5.56	27	0.64	56.58	17	135	7.49	69	12.4	128	3.5	1.13	0.7	11.97	7.8	78	3.5	208.2	139	3.8	104	276	3.8	38	74	0.835
62613	4.2	42	22	26	57	10	3.57	9.3	2.325	249	152	3.931	26	0.89	78.68	31	83	4.61	47	8.4	161	3	0.969	0.6	10.26	7	70	5.5	327.1	140	3.8	105	278	2.8	28	86	0.971
62614	4.5	45	17	27	397	15	5.36	9.8	2.45	127	140	3.62	26	0.61	53.92	12	101	5.61	59	10.6	162	5.2	1.679	0.3	5.13	7.8	78	2.8	166.5	139	4.1	105	279	3.3	33	190	2.145
62616	4.5	45	15	24	56	13	4.64	9.3	2.325	48	157	4.06	22	0.7	61.88	11	108	6	255	45.7	122	3.7	1.195	1	17.1	8.5	85	4.7	279.6	136	3.6	103	273	4	40	39	0.44
62619	4.2	42	17	22	88	9	3.21	9.1	2.275	84	141	3.646	28	0.85	75.14	18	101	5.61	68	12.2	168	3.9	1.259	0.4	6.84	6.8	68	4.9	291.5	139	4.2	102	276	2.6	26	115	1.298
62621	NA	NA	NA	NA	NA	NA	NA	NA	NA	NA	NA	NA	NA	NA	NA	NA	NA	NA	NA	NA	NA	NA	NA	NA	NA	NA	NA	NA	NA	NA	NA	NA	NA	NA	NA	NA	NA
62622	4.6	46	18	22	79	14	5	9.7	2.425	72	147	3.801	25	0.7	61.88	9	83	4.61	122	21.9	135	3.9	1.259	1.2	20.52	7.5	75	5.4	321.2	138	4.2	104	275	2.9	29	42	0.474
62623	4	40	22	25	103	15	5.36	9.5	2.375	81	193	4.991	27	0.71	62.76	21	89	4.94	53	9.5	140	4.3	1.388	0.6	10.26	7.1	71	4.8	285.5	137	3.7	100	274	3.1	31	118	1.332
62624	NA	NA	NA	NA	NA	NA	NA	NA	NA	NA	NA	NA	NA	NA	NA	NA	NA	NA	NA	NA	NA	NA	NA	NA	NA	NA	NA	NA	NA	NA	NA	NA	NA	NA	NA	NA	NA
62625	4.4	44	21	23	78	11	3.93	9.6	2.4	50	232	6	29	0.63	55.69	54	74	4.11	86	15.4	120	4.8	1.55	0.7	11.97	7	70	4.9	291.5	142	3.5	103	281	2.6	26	333	3.76
62626	NA	NA	NA	NA	NA	NA	NA	NA	NA	NA	NA	NA	NA	NA	NA	NA	NA	NA	NA	NA	NA	NA	NA	NA	NA	NA	NA	NA	NA	NA	NA	NA	NA	NA	NA	NA	NA
62630	4.1	41	16	20	83	10	3.57	8.7	2.175	57	169	4.37	24	0.76	67.18	25	78	4.33	41	7.3	136	3.2	1.033	0.4	6.84	6.6	66	5.6	333.1	129	3.7	96	257	2.5	25	153	1.727
62631	4.6	46	17	16	49	5	1.79	9.3	2.325	43	204	5.275	24	0.65	57.46	18	101	5.61	44	7.9	101	3.4	1.098	0.5	8.55	6.8	68	5.3	315.2	141	3.6	106	279	2.2	22	262	2.958
62632	3.8	38	36	25	137	14	5	8.9	2.225	251	215	5.56	25	1.04	91.94	33	118	6.55	63	11.3	170	3.8	1.227	0.8	13.68	6.8	68	7.2	428.3	137	4.2	105	275	3	30	192	2.168
62633	4.5	45	27	25	57	17	6.07	9.5	2.375	361	253	6.543	27	0.61	53.92	16	96	5.33	118	21.1	236	4.1	1.324	0.8	13.68	7	70	5.1	303.3	141	3.4	102	283	2.5	25	201	2.269
62634	4.3	43	25	28	58	17	6.07	9.7	2.425	124	195	5.043	22	0.95	83.98	25	104	5.77	98	17.6	146	3.4	1.098	1.5	25.65	6.6	66	6.1	362.8	139	4.2	105	279	2.3	23	232	2.619
62635	4.4	44	29	32	58	9	3.21	9.1	2.275	75	235	6.077	25	0.66	58.34	29	106	5.88	72	12.9	111	3.8	1.227	0.5	8.55	7.9	79	6.1	362.8	133	3.7	96	265	3.5	35	286	3.229
62636	4.4	44	16	20	68	8	2.86	9.7	2.425	170	127	3.284	28	0.96	84.86	17	85	4.72	70	12.5	120	3.3	1.066	0.6	10.26	7.2	72	6.6	392.6	141	3.7	106	279	2.8	28	39	0.44
62639	4.5	45	25	22	84	9	3.21	9.8	2.45	82	196	5.069	23	0.52	45.97	21	83	4.61	73	13.1	136	4.1	1.324	0.6	10.26	7.6	76	4.4	261.7	137	4.3	101	272	3.1	31	142	1.603
62640	3.8	38	22	21	52	5	1.79	8.8	2.2	89	185	4.784	24	0.62	54.81	16	95	5.27	91	16.3	101	3.9	1.259	0.4	6.84	7.1	71	5.5	327.1	138	3.6	105	273	3.3	33	151	1.705
62642	4.5	45	25	23	52	12	4.28	9.4	2.35	170	262	6.775	19	1.04	91.94	20	83	4.61	157	28.1	112	3.6	1.162	0.9	15.39	7.2	72	6.4	380.7	138	3.6	103	275	2.7	27	134	1.513
62644	4.3	43	22	26	67	13	4.64	9.9	2.475	150	141	3.646	25	0.98	86.63	21	154	8.55	46	8.2	150	3.1	1.001	0.5	8.55	7	70	5	297.4	140	3.9	105	283	2.7	27	132	1.49
62645	4.4	44	10	22	284	13	4.64	9.8	2.45	70	157	4.06	24	0.54	47.74	8	95	5.27	47	8.4	110	4.5	1.453	0.6	10.26	7.3	73	3.6	214.1	142	5.2	106	283	2.9	29	68	0.768
62646	3.9	39	26	37	90	9	3.21	9.5	2.375	59	211	5.456	24	0.7	61.88	67	88	4.88	79	14.1	144	3.7	1.195	0.6	10.26	7	70	5	297.4	141	3.9	107	279	3.1	31	210	2.371
62648	4	40	18	22	37	20	7.14	9.1	2.275	48	157	4.06	30	0.59	52.16	6	126	6.99	57	10.2	111	4	1.292	0.6	10.26	6.8	68	7.4	440.2	142	3.6	104	287	2.8	28	384	4.335
62649	4.1	41	16	23	98	20	7.14	9.3	2.325	188	184	4.758	25	1.56	137.9	22	102	5.66	73	13.1	129	3.2	1.033	1	17.1	7.1	71	7.4	440.2	143	3.6	109	288	3	30	96	1.084
62650	4.2	42	18	22	65	16	5.71	9.7	2.425	198	211	5.456	25	0.87	76.91	21	159	8.83	48	8.6	154	3.2	1.033	0.5	8.55	6.3	63	7.3	434.2	143	3.5	108	290	2.1	21	214	2.416
62651	3.9	39	24	22	85	12	4.28	9.2	2.3	113	270	6.982	22	0.84	74.26	25	104	5.77	98	17.6	104	3.6	1.162	0.3	5.13	6.6	66	5.5	327.1	139	4.1	100	278	2.7	27	607	6.853
62652	4.4	44	18	21	59	11	3.93	9.4	2.35	264	170	4.396	27	1.06	93.7	18	80	4.44	130	23.3	130	4.2	1.356	0.8	13.68	7.3	73	7.2	428.3	142	3.9	105	281	2.9	29	156	1.761
62658	4.4	44	22	26	65	11	3.93	9.9	2.475	144	299	7.732	26	1.08	95.47	18	96	5.33	74	13.3	133	3.3	1.066	0.6	10.26	7.8	78	5.2	309.3	142	4.5	107	282	3.4	34	405	4.572
62659	4.9	49	16	19	72	13	4.64	9.8	2.45	160	120	3.103	27	0.91	80.44	10	91	5.05	79	14.1	102	4.7	1.518	0.6	10.26	8.2	82	5.9	350.9	141	4	103	281	3.3	33	78	0.881
62661	4.6	46	21	22	59	12	4.28	9.6	2.4	119	270	6.982	26	0.87	76.91	43	85	4.72	63	11.3	124	4	1.292	0.8	13.68	7.9	79	5.5	327.1	140	3.6	101	278	3.3	33	312	3.522
62664	4.1	41	54	79	48	13	4.64	9.2	2.3	149	182	4.707	22	0.82	72.49	59	197	10.94	82	14.7	142	3.6	1.162	0.4	6.84	7.1	71	5	297.4	137	4.2	100	279	3	30	410	4.629
62665	4.3	43	25	29	85	15	5.36	9.9	2.475	185	170	4.396	28	0.89	78.68	25	71	3.94	55	9.9	141	4	1.292	0.5	8.55	6.9	69	3.5	208.2	143	4	104	284	2.6	26	194	2.19
62668	4.1	41	23	23	67	11	3.93	8.9	2.225	562	208	5.379	26	1	88.4	27	77	4.27	103	18.4	208	3.4	1.098	0.6	10.26	7.2	72	5.7	339	142	3.7	105	281	3.1	31	149	1.682
62669	5.2	52	22	20	59	10	3.57	9.7	2.425	94	164	4.241	24	0.98	86.63	12	97	5.38	89	15.9	96	2.8	0.904	0.9	15.39	7.6	76	5.4	321.2	140	4.3	107	278	2.4	24	62	0.7
62670	4.6	46	17	27	296	6	2.14	9.8	2.45	61	139	3.595	25	0.59	52.16	18	89	4.94	210	37.6	141	5.4	1.744	1	17.1	7.2	72	5.4	321.2	140	4.2	105	276	2.6	26	41	0.463
62671	4	40	15	24	40	13	4.64	9.1	2.275	188	164	4.241	30	1.16	102.54	23	98	5.44	85	15.2	116	3	0.969	0.8	13.68	7.8	78	7.3	434.2	138	3.9	98	276	3.8	38	60	0.677
62672	4.4	44	13	20	173	6	2.14	9.6	2.4	91	173	4.474	23	0.43	38.01	10	88	4.88	70	12.5	132	4.9	1.582	0.6	10.26	7.6	76	4	237.9	140	4.1	106	276	3.2	32	54	0.61
62673	4.9	49	191	108	89	10	3.57	9.6	2.4	439	200	5.172	23	0.95	83.98	102	148	8.22	100	17.9	238	3.9	1.259	1.3	22.23	7.8	78	7.3	434.2	136	3.8	101	274	2.9	29	598	6.751
62674	4.7	47	16	21	29	11	3.93	9.5	2.375	73	254	6.568	26	0.81	71.6	5	91	5.05	88	15.8	108	4	1.292	0.9	15.39	7.1	71	3.2	190.3	138	4.1	103	275	2.4	24	66	0.745
62676	4.3	43	17	34	77	11	3.93	9.5	2.375	51	169	4.37	24	0.79	69.84	7	87	4.83	100	17.9	173	4.4	1.421	1.3	22.23	7.2	72	4.6	273.6	139	4.3	105	276	2.9	29	57	0.644
62677	4.3	43	14	16	106	8	2.86	9	2.25	70	149	3.853	23	0.59	52.16	9	87	4.83	37	6.6	97	4	1.292	0.6	10.26	7.1	71	3.2	190.3	139	3.5	108	275	2.8	28	44	0.497
62678	4.4	44	29	33	86	13	4.64	9.4	2.35	336	156	4.034	25	0.81	71.6	18	117	6.49	161	28.8	162	2.8	0.904	1.5	25.65	6.9	69	5.4	321.2	142	4.7	107	284	2.5	25	79	0.892
62680	NA	NA	NA	NA	NA	NA	NA	NA	NA	NA	NA	NA	NA	NA	NA	NA	NA	NA	NA	NA	NA	NA	NA	NA	NA	NA	NA	NA	NA	NA	NA	NA	NA	NA	NA	NA	NA
62682	4.2	42	32	24	57	11	3.93	9.4	2.35	43	173	4.474	27	0.72	63.65	18	100	5.55	63	11.3	112	3.6	1.162	0.5	8.55	7.4	74	4.2	249.8	138	3.8	102	275	3.2	32	282	3.184
62683	4.5	45	16	16	65	13	4.64	10	2.5	77	209	5.405	27	0.69	61	12	85	4.72	104	18.6	132	3.9	1.259	0.7	11.97	7.8	78	4.4	261.7	142	3.9	106	282	3.3	33	78	0.881
62684	4.8	48	16	18	91	11	3.93	9.5	2.375	112	164	4.241	24	0.67	59.23	14	119	6.61	58	10.4	112	3.4	1.098	0.5	8.55	7.9	79	6.1	362.8	140	3.5	106	280	3.1	31	95	1.073
62685	4.8	48	18	23	68	18	6.43	9.1	2.275	103	180	4.655	23	0.76	67.18	20	129	7.16	62	11.1	150	2.7	0.872	0.9	15.39	7.8	78	3.7	220.1	137	3.4	98	277	3	30	134	1.513
62686	4	40	18	21	112	31	11.07	9.2	2.3	62	209	5.405	27	1.13	99.89	18	138	7.66	57	10.2	132	2.9	0.936	0.5	8.55	6.9	69	7.1	422.3	142	4.2	103	292	2.9	29	165	1.863
62688	4.5	45	28	21	119	8	2.86	9.8	2.45	91	220	5.689	22	1	88.4	27	101	5.61	177	31.7	90	3.6	1.162	1	17.1	7.7	77	7	416.4	138	4	104	274	3.2	32	94	1.061
62689	4.4	44	88	48	61	11	3.93	9.6	2.4	244	169	4.37	24	0.84	74.26	55	157	8.72	83	14.9	134	3.8	1.227	0.8	13.68	6.8	68	6.2	368.8	138	3.8	105	278	2.4	24	239	2.698
62690	4	40	21	25	50	10	3.57	9.1	2.275	487	161	4.163	22	0.76	67.18	20	85	4.72	88	15.8	107	3.7	1.195	0.5	8.55	6.7	67	5.1	303.3	135	3.9	107	268	2.7	27	41	0.463
62691	4.5	45	20	19	42	7	2.5	9.5	2.375	86	163	4.215	25	1.16	102.54	21	82	4.55	105	18.8	103	3.8	1.227	1.4	23.94	7.5	75	4.4	261.7	139	3.6	104	275	3	30	69	0.779
62693	3.8	38	51	50	206	15	5.36	9.3	2.325	47	217	5.612	31	0.95	83.98	27	264	14.65	65	11.6	162	4	1.292	0.4	6.84	7	70	6.6	392.6	137	3.3	96	284	3.2	32	292	3.297
62694	4.1	41	22	29	69	17	6.07	8.8	2.2	381	173	4.474	26	1.05	92.82	10	51	2.83	52	9.3	130	3.5	1.13	0.4	6.84	6.7	67	6.7	398.5	140	4.1	106	278	2.6	26	43	0.485
62695	4	40	12	20	52	10	3.57	9.1	2.275	120	149	3.853	23	1	88.4	17	92	5.11	83	14.9	102	2.7	0.872	0.6	10.26	6.7	67	4.9	291.5	138	3.5	107	274	2.7	27	178	2.01
62696	4.5	45	17	28	360	13	4.64	9.6	2.4	200	129	3.336	23	0.71	62.76	14	111	6.16	94	16.8	170	5.9	1.905	1	17.1	7.2	72	5	297.4	142	4.5	105	284	2.7	27	88	0.994
62701	4.3	43	11	16	53	5	1.79	9.1	2.275	67	205	5.301	26	0.62	54.81	7	95	5.27	61	10.9	108	3.3	1.066	1	17.1	7.6	76	3.4	202.2	138	3.7	103	273	3.3	33	117	1.321
62704	4.2	42	19	26	38	17	6.07	9.5	2.375	126	132	3.414	24	0.99	87.52	19	100	5.55	68	12.2	95	3.2	1.033	0.5	8.55	5.8	58	3.9	232	131	4	94	264	1.6	16	53	0.598
62705	4.2	42	17	20	46	19	6.78	9.2	2.3	118	213	5.508	20	0.74	65.42	16	82	4.55	96	17.2	154	5.3	1.711	0.5	8.55	7.1	71	4.6	273.6	136	3.8	106	273	2.9	29	194	2.19
62706	4	40	17	16	47	6	2.14	9.1	2.275	134	179	4.629	22	0.84	74.26	35	110	6.11	88	15.8	115	3.5	1.13	0.7	11.97	6.9	69	5.4	321.2	136	3.8	105	270	2.9	29	72	0.813
62707	4.4	44	46	28	99	10	3.57	9.9	2.475	81	276	7.137	25	0.65	57.46	31	93	5.16	90	16.1	127	4.5	1.453	0.6	10.26	6.6	66	4.9	291.5	141	3.5	106	280	2.2	22	138	1.558
62708	4.4	44	20	18	68	12	4.28	9.6	2.4	143	199	5.146	27	0.65	57.46	34	100	5.55	106	19	95	4.7	1.518	0.7	11.97	7.2	72	5.8	345	139	3.7	101	277	2.8	28	108	1.219
62710	NA	NA	NA	NA	NA	NA	NA	NA	NA	NA	NA	NA	NA	NA	NA	NA	NA	NA	NA	NA	NA	NA	NA	NA	NA	NA	NA	NA	NA	NA	NA	NA	NA	NA	NA	NA	NA
62713	4.3	43	34	34	154	7	2.5	9.7	2.425	71	127	3.284	24	0.61	53.92	12	96	5.33	57	10.2	123	4.2	1.356	0.5	8.55	7.3	73	6.1	362.8	139	4	101	275	3	30	123	1.389
62714	4.4	44	17	17	40	9	3.21	9.2	2.3	73	263	6.801	27	0.89	78.68	29	204	11.32	78	14	110	2.9	0.936	1.9	32.49	6.7	67	4.4	261.7	139	4.1	102	282	2.3	23	186	2.1
62716	4.2	42	23	23	43	13	4.64	9.1	2.275	120	162	4.189	24	0.6	53.04	26	94	5.22	71	12.7	131	4.2	1.356	0.8	13.68	7.3	73	4.3	255.8	138	4.1	104	276	3.1	31	28	0.316
62717	NA	NA	NA	NA	NA	NA	NA	NA	NA	NA	NA	NA	NA	NA	NA	NA	NA	NA	NA	NA	NA	NA	NA	NA	NA	NA	NA	NA	NA	NA	NA	NA	NA	NA	NA	NA	NA
62718	4.4	44	27	25	65	12	4.28	9.2	2.3	154	195	5.043	27	0.98	86.63	34	83	4.61	136	24.4	105	3.7	1.195	0.8	13.68	7.2	72	5.9	350.9	142	4.3	104	282	2.8	28	139	1.569
62719	4.7	47	31	23	69	9	3.21	9.5	2.375	334	147	3.801	25	0.78	68.95	29	110	6.11	129	23.1	119	3.7	1.195	1.2	20.52	7.2	72	5.5	327.1	137	4	104	273	2.5	25	78	0.881
62720	4.1	41	35	33	79	21	7.5	8.8	2.2	342	242	6.258	23	0.98	86.63	42	85	4.72	97	17.4	167	3.2	1.033	1.2	20.52	6.5	65	5.2	309.3	134	4	99	270	2.4	24	76	0.858
62723	3.5	35	11	16	56	14	5	9	2.25	66	189	4.888	26	0.89	78.68	5	93	5.16	88	15.8	101	3.2	1.033	0.5	8.55	6.6	66	4	237.9	138	3.9	105	276	3.1	31	128	1.445
62724	4.2	42	30	29	68	17	6.07	9.4	2.35	58	238	6.155	28	0.81	71.6	47	81	4.5	109	19.5	123	4.3	1.388	1.4	23.94	6	60	3.9	232	143	4	106	286	1.8	18	157	1.773
62727	4	40	17	21	80	22	7.85	9.6	2.4	96	199	5.146	28	1.23	108.73	16	129	7.16	55	9.9	160	3.6	1.162	0.9	15.39	7.1	71	7.8	463.9	144	3.9	104	292	3.1	31	129	1.456
62728	4.6	46	18	26	48	4	1.43	9.6	2.4	242	186	4.81	25	0.75	66.3	17	87	4.83	68	12.2	127	3.7	1.195	0.5	8.55	7.3	73	5.1	303.3	139	3.8	105	274	2.7	27	80	0.903
62731	4.9	49	14	20	100	10	3.57	10.2	2.55	181	147	3.801	23	0.98	86.63	16	90	5	110	19.7	133	4	1.292	0.6	10.26	7.8	78	5.1	303.3	138	3.8	104	274	2.9	29	155	1.75
62732	4.3	43	19	20	70	14	5	9.6	2.4	32	208	5.379	24	0.73	64.53	13	98	5.44	66	11.8	146	3.4	1.098	0.7	11.97	7.1	71	5	297.4	140	4.2	106	280	2.8	28	134	1.513
62734	3.9	39	78	118	105	23	8.21	9.5	2.375	398	222	5.741	21	1.58	139.67	236	77	4.27	133	23.8	123	4.4	1.421	1	17.1	9.2	92	10.9	648.3	137	4.2	104	276	5.3	53	176	1.987
62735	4.6	46	21	20	68	14	5	9.3	2.325	60	178	4.603	27	1.08	95.47	12	78	4.33	50	9	83	3.2	1.033	0.7	11.97	7.1	71	6	356.9	138	3.6	100	275	2.5	25	68	0.768
62736	4	40	17	21	7	9	3.21	8.8	2.2	181	192	4.965	24	0.75	66.3	24	94	5.22	32	5.7	277	3.8	1.227	0.8	13.68	6.9	69	3.9	232	137	3.3	106	272	2.9	29	65	0.734
62737	4.6	46	30	28	59	12	4.28	9.4	2.35	102	210	5.431	29	1.02	90.17	30	88	4.88	120	21.5	121	3.8	1.227	0.9	15.39	7.3	73	6.6	392.6	142	3.9	104	282	2.7	27	283	3.195
62739	NA	NA	NA	NA	NA	NA	NA	NA	NA	NA	NA	NA	NA	NA	NA	NA	NA	NA	NA	NA	NA	NA	NA	NA	NA	NA	NA	NA	NA	NA	NA	NA	NA	NA	NA	NA	NA
62740	3.9	39	12	18	69	7	2.5	9	2.25	57	154	3.982	24	0.69	61	12	72	4	86	15.4	132	3.3	1.066	0.6	10.26	6.6	66	3.6	214.1	139	3.7	107	274	2.7	27	77	0.869
62742	4.3	43	18	18	55	26	9.28	9.4	2.35	163	133	3.439	24	1.19	105.2	12	95	5.27	58	10.4	113	3.6	1.162	0.6	10.26	6.6	66	6.9	410.4	140	3.9	106	284	2.3	23	91	1.027
62744	4.6	46	33	32	64	11	3.93	9.4	2.35	184	167	4.319	25	0.98	86.63	34	92	5.11	104	18.6	119	4.5	1.453	0.7	11.97	7.3	73	5.6	333.1	140	3.9	105	278	2.7	27	75	0.847
62745	4.5	45	17	21	57	13	4.64	9.8	2.45	291	258	6.672	25	0.72	63.65	27	95	5.27	50	9	169	3.8	1.227	0.7	11.97	7.4	74	4.3	255.8	141	3.7	108	281	2.9	29	83	0.937
62746	4	40	14	20	50	10	3.57	8.6	2.15	71	156	4.034	21	0.59	52.16	8	83	4.61	40	7.2	111	3	0.969	0.7	11.97	7.2	72	2.8	166.5	139	3.5	108	276	3.2	32	35	0.395
62747	4.5	45	19	16	72	10	3.57	9.8	2.45	54	212	5.482	26	0.99	87.52	24	220	12.21	101	18.1	99	3	0.969	0.5	8.55	7.3	73	5.1	303.3	141	3.6	103	287	2.8	28	227	2.563
62748	4.2	42	13	24	257	12	4.28	9.4	2.35	223	147	3.801	24	0.61	53.92	14	64	3.55	60	10.7	173	5.6	1.808	0.6	10.26	6.4	64	4.5	267.7	141	4	106	279	2.2	22	59	0.666
62749	4.3	43	17	21	72	7	2.5	9.5	2.375	247	171	4.422	25	0.91	80.44	21	99	5.5	37	6.6	111	3.6	1.162	0.6	10.26	7.4	74	8.4	499.6	141	3.8	107	279	3.1	31	106	1.197
62750	4.8	48	19	25	47	4	1.43	9	2.25	65	213	5.508	23	0.59	52.16	24	89	4.94	102	18.3	119	3.1	1.001	0.8	13.68	8	80	3.9	232	140	4.1	109	276	3.2	32	162	1.829
62752	4.8	48	12	22	52	12	4.28	9.6	2.4	125	173	4.474	26	1.02	90.17	13	83	4.61	61	10.9	106	3.7	1.195	0.8	13.68	7.7	77	4.9	291.5	139	3.4	103	276	2.9	29	44	0.497
62753	4.4	44	10	16	61	7	2.5	9.6	2.4	109	150	3.879	24	0.76	67.18	19	86	4.77	82	14.7	116	3.8	1.227	0.5	8.55	7.2	72	3.4	202.2	138	4.1	104	273	2.8	28	74	0.835
62755	4.7	47	19	20	54	11	3.93	10	2.5	189	175	4.526	22	0.89	78.68	16	77	4.27	139	24.9	152	3.3	1.066	0.9	15.39	8.2	82	5.1	303.3	139	4.1	108	276	3.5	35	64	0.723
62757	4.3	43	69	50	79	13	4.64	9.2	2.3	51	218	5.637	22	0.63	55.69	105	92	5.11	152	27.2	122	3.1	1.001	0.5	8.55	6.3	63	5.1	303.3	136	3.9	102	272	2	20	728	8.219
62759	4.2	42	12	18	46	15	5.36	9.6	2.4	99	188	4.862	24	0.9	79.56	17	92	5.11	60	10.7	106	3.5	1.13	0.5	8.55	7.6	76	4.4	261.7	136	4.1	103	272	3.4	34	90	1.016
62761	4.4	44	26	30	61	18	6.43	9.7	2.425	238	168	4.344	27	0.99	87.52	23	96	5.33	123	22	148	4.3	1.388	0.6	10.26	6.8	68	6.1	362.8	138	4	102	277	2.4	24	165	1.863
62763	4.5	45	36	27	51	13	4.64	9.5	2.375	113	223	5.767	24	0.81	71.6	35	93	5.16	68	12.2	114	3.6	1.162	0.5	8.55	6	60	7.9	469.9	140	4.1	104	279	1.5	15	75	0.847
62764	4	40	18	18	95	8	2.86	9	2.25	56	231	5.974	25	0.75	66.3	21	96	5.33	62	11.1	120	3.5	1.13	0.7	11.97	6.9	69	4.6	273.6	143	3.8	108	283	2.9	29	103	1.163
62765	4.5	45	24	24	52	11	3.93	9.4	2.35	120	221	5.715	27	0.61	53.92	29	87	4.83	80	14.3	129	4	1.292	0.8	13.68	7.9	79	4.2	249.8	137	3.7	102	273	3.4	34	49	0.553
62768	3.7	37	37	30	58	6	2.14	9.2	2.3	136	202	5.224	28	0.49	43.32	13	86	4.77	19	3.4	133	3.6	1.162	0.4	6.84	6.3	63	3.3	196.3	142	3.5	102	280	2.6	26	95	1.073
62769	4.5	45	14	18	127	14	5	9.4	2.35	87	152	3.931	22	0.64	56.58	18	137	7.6	72	12.9	104	4.1	1.324	0.5	8.55	7.3	73	6	356.9	137	3.5	105	276	2.8	28	188	2.123
62771	3.9	39	15	20	61	10	3.57	9.2	2.3	193	107	2.767	26	1.15	101.66	20	84	4.66	64	11.5	98	3.6	1.162	0.5	8.55	6.8	68	5.9	350.9	140	3.7	105	278	2.9	29	65	0.734
62772	4.1	41	18	20	72	12	4.28	9.1	2.275	48	259	6.698	26	0.6	53.04	28	185	10.27	59	10.6	119	3.5	1.13	0.5	8.55	6.7	67	5.6	333.1	139	3.2	101	282	2.6	26	203	2.292
62773	3.9	39	15	21	54	9	3.21	8.8	2.2	65	155	4.008	28	0.87	76.91	10	88	4.88	82	14.7	120	3.9	1.259	0.3	5.13	6.2	62	4.1	243.9	135	3.6	99	268	2.3	23	79	0.892
62777	4.4	44	21	27	45	12	4.28	9.6	2.4	586	204	5.275	25	1.29	114.04	14	91	5.05	120	21.5	141	4.3	1.388	0.7	11.97	7.5	75	8.5	505.6	138	4	102	275	3.1	31	38	0.429
62779	4.3	43	24	29	83	7	2.5	10	2.5	74	131	3.388	26	1	88.4	71	101	5.61	46	8.2	157	4.5	1.453	0.6	10.26	7.1	71	8.7	517.5	140	4.2	103	278	2.8	28	112	1.264
62784	4.2	42	41	28	165	13	4.64	9.3	2.325	104	204	5.275	21	0.84	74.26	50	304	16.88	50	9	112	4.6	1.485	0.6	10.26	7.2	72	5.8	345	133	3.7	97	278	3	30	721	8.14
62787	4.2	42	11	17	53	7	2.5	9.5	2.375	72	141	3.646	26	0.72	63.65	9	89	4.94	33	5.9	104	4.4	1.421	0.6	10.26	7.1	71	3.8	226	138	4.6	105	273	2.9	29	43	0.485
62788	4.7	47	28	29	78	16	5.71	9.7	2.425	113	208	5.379	27	1.39	122.88	54	96	5.33	141	25.3	114	4.5	1.453	0.6	10.26	7.3	73	8.3	493.7	139	4	103	279	2.6	26	213	2.405
62789	4.8	48	21	19	61	9	3.21	9.4	2.35	93	152	3.931	20	0.67	59.23	19	90	5	53	9.5	100	3.9	1.259	0.6	10.26	7.3	73	4.7	279.6	138	3.6	106	274	2.5	25	110	1.242
62791	4.4	44	29	22	160	15	5.36	9.3	2.325	95	132	3.414	26	0.77	68.07	15	77	4.27	86	15.4	154	4.5	1.453	0.5	8.55	7	70	4.9	291.5	139	4.4	103	277	2.6	26	88	0.994
62792	4.1	41	14	18	102	12	4.28	9.4	2.35	44	240	6.206	27	0.92	81.33	20	94	5.22	79	14.1	122	4.2	1.356	0.7	11.97	7.4	74	6.6	392.6	145	3.6	108	288	3.3	33	89	1.005
62793	4.3	43	23	29	71	17	6.07	9.3	2.325	142	174	4.5	23	0.98	86.63	19	91	5.05	73	13.1	140	2.8	0.904	0.6	10.26	6.8	68	6.1	362.8	139	4.3	106	279	2.5	25	434	4.9
62794	4	40	14	17	56	14	5	9.2	2.3	142	192	4.965	26	0.97	85.75	14	90	5	92	16.5	101	4.1	1.324	0.6	10.26	6.9	69	6.2	368.8	139	3.8	106	278	2.9	29	88	0.994
62795	4.5	45	27	24	82	5	1.79	9.7	2.425	97	143	3.698	24	0.67	59.23	27	92	5.11	52	9.3	99	3.5	1.13	0.5	8.55	7.3	73	7.2	428.3	141	4.2	106	278	2.8	28	92	1.039
62796	NA	NA	NA	NA	NA	NA	NA	NA	NA	NA	NA	NA	NA	NA	NA	NA	NA	NA	NA	NA	NA	NA	NA	NA	NA	NA	NA	NA	NA	NA	NA	NA	NA	NA	NA	NA	NA
62797	4.1	41	13	19	30	10	3.57	9.6	2.4	75	180	4.655	23	0.68	60.11	12	102	5.66	85	15.2	98	3.4	1.098	0.4	6.84	7.3	73	2.7	160.6	139	4	106	277	3.2	32	164	1.852
62798	4.3	43	21	23	89	15	5.36	9.3	2.325	128	206	5.327	24	1.07	94.59	17	115	6.38	109	19.5	126	4.3	1.388	0.9	15.39	7	70	5.1	303.3	138	3.9	104	277	2.7	27	320	3.613
62800	4.2	42	18	27	57	9	3.21	9.7	2.425	354	219	5.663	22	0.62	54.81	14	90	5	88	15.8	119	4.3	1.388	0.7	11.97	7	70	4.8	285.5	142	4	107	281	2.8	28	152	1.716
62801	4.2	42	18	20	56	7	2.5	9.6	2.4	92	155	4.008	22	0.59	52.16	12	84	4.66	88	15.8	103	4.3	1.388	0.5	8.55	6.5	65	3.6	214.1	141	3.7	107	278	2.3	23	95	1.073
62803	4.6	46	21	24	44	8	2.86	9.3	2.325	168	176	4.551	24	0.88	77.79	11	99	5.5	25	4.5	121	3.3	1.066	0.5	8.55	6.9	69	3.6	214.1	139	3.6	105	276	2.3	23	58	0.655
62804	4.5	45	28	26	66	24	8.57	9.9	2.475	101	133	3.439	28	1.16	102.54	23	106	5.88	136	24.4	123	3.2	1.033	0.9	15.39	7	70	7.3	434.2	140	5.1	106	284	2.5	25	80	0.903
62805	3.9	39	22	33	73	15	5.36	8.7	2.175	835	161	4.163	25	0.79	69.84	12	82	4.55	26	4.7	162	4	1.292	0.4	6.84	7	70	3.8	226	140	4	107	279	3.1	31	49	0.553
62806	4	40	31	37	90	13	4.64	9.4	2.35	789	139	3.595	25	1.27	112.27	34	90	5	80	14.3	141	3	0.969	0.7	11.97	7.7	77	6.9	410.4	139	4	106	277	3.7	37	148	1.671
62807	4.6	46	29	23	67	7	2.5	9.6	2.4	129	212	5.482	27	0.88	77.79	18	90	5	98	17.6	129	3.3	1.066	1	17.1	7.1	71	6.6	392.6	141	4.4	106	279	2.5	25	161	1.818
62808	4	40	16	20	60	7	2.5	9	2.25	55	197	5.094	25	0.59	52.16	10	112	6.22	64	11.5	114	2.8	0.904	0.7	11.97	7.1	71	4.5	267.7	140	3.9	107	278	3.1	31	102	1.152
62809	4.5	45	103	64	94	10	3.57	9.6	2.4	32	206	5.327	24	0.49	43.32	39	98	5.44	81	14.5	142	4	1.292	0.9	15.39	7	70	5	297.4	139	4.3	102	277	2.5	25	105	1.185
62810	3.8	38	14	16	76	12	4.28	8.9	2.225	28	129	3.336	22	0.74	65.42	12	96	5.33	39	7	101	4.3	1.388	0.5	8.55	7.1	71	5.2	309.3	139	3.8	105	277	3.3	33	57	0.644
62811	3.8	38	14	17	57	11	3.93	9.3	2.325	66	238	6.155	22	1.31	115.8	12	96	5.33	32	5.7	85	3.9	1.259	0.5	8.55	7.2	72	6.9	410.4	138	3.8	104	275	3.4	34	76	0.858
62812	4.3	43	21	22	52	15	5.36	9.4	2.35	88	216	5.586	24	0.93	82.21	35	89	4.94	111	19.9	120	3.4	1.098	0.9	15.39	7.4	74	7	416.4	141	3.6	107	282	3.1	31	175	1.976
62813	4.8	48	16	30	68	16	5.71	9.7	2.425	204	170	4.396	27	1.12	99.01	32	102	5.66	108	19.3	176	3.7	1.195	0.7	11.97	6.9	69	4.1	243.9	140	3.8	102	281	2.1	21	392	4.426
62814	3.9	39	15	17	60	9	3.21	9	2.25	183	223	5.767	27	0.81	71.6	17	99	5.5	93	16.7	129	2.9	0.936	1	17.1	7.5	75	5.8	345	140	4	104	278	3.6	36	86	0.971
62816	4.4	44	13	20	65	9	3.21	9.6	2.4	76	224	5.793	22	0.84	74.26	10	88	4.88	115	20.6	117	4.4	1.421	0.7	11.97	7	70	5.2	309.3	141	4.3	108	279	2.6	26	77	0.869
62817	4.1	41	18	21	80	8	2.86	9.1	2.275	162	119	3.077	29	0.91	80.44	12	220	12.21	61	10.9	119	3.5	1.13	0.5	8.55	7.3	73	5.2	309.3	140	3.7	103	284	3.2	32	41	0.463
62818	4	40	15	17	83	26	9.28	9.3	2.325	99	293	7.577	26	1.32	116.69	17	83	4.61	45	8.1	160	4.6	1.485	0.5	8.55	7.6	76	5.3	315.2	138	3.8	100	280	3.6	36	182	2.055
62819	4.4	44	20	23	43	12	4.28	9.4	2.35	91	262	6.775	25	0.58	51.27	13	89	4.94	66	11.8	99	3.9	1.259	0.3	5.13	7.1	71	3.2	190.3	139	4	103	277	2.7	27	142	1.603
62820	4.5	45	14	18	59	8	2.86	10	2.5	42	205	5.301	27	0.64	56.58	12	102	5.66	74	13.3	125	5	1.615	0.4	6.84	7.2	72	4.7	279.6	142	3.9	103	282	2.7	27	220	2.484
62821	4.4	44	28	30	108	3	1.07	10	2.5	244	151	3.905	28	0.73	64.53	43	118	6.55	86	15.4	179	3.1	1.001	0.5	8.55	7.4	74	6.4	380.7	139	3.2	100	275	3	30	237	2.676
62822	4.9	49	18	19	46	9	3.21	9.4	2.35	101	167	4.319	22	0.92	81.33	29	86	4.77	90	16.1	119	2.9	0.936	1	17.1	7.5	75	5.8	345	139	3.9	105	276	2.6	26	74	0.835
62823	NA	NA	NA	NA	NA	NA	NA	NA	NA	NA	NA	NA	NA	NA	NA	NA	NA	NA	NA	NA	NA	NA	NA	NA	NA	NA	NA	NA	NA	NA	NA	NA	NA	NA	NA	NA	NA
62824	4.3	43	19	21	49	13	4.64	9.2	2.3	255	189	4.888	18	0.87	76.91	18	118	6.55	73	13.1	162	3.6	1.162	0.5	8.55	8	80	5	297.4	134	3.7	108	269	3.7	37	212	2.393
62828	4.3	43	21	17	72	7	2.5	9.8	2.45	50	178	4.603	24	0.69	61	17	148	8.22	58	10.4	105	3.4	1.098	1	17.1	7.2	72	7.2	428.3	139	3.7	106	278	2.9	29	129	1.456
62830	4.7	47	38	52	164	9	3.21	9.8	2.45	486	139	3.595	27	1.08	95.47	6	85	4.72	127	22.7	178	4.3	1.388	0.6	10.26	7.3	73	5.3	315.2	138	3.8	101	274	2.6	26	185	2.089
62832	NA	NA	NA	NA	NA	NA	NA	NA	NA	NA	NA	NA	NA	NA	NA	NA	NA	NA	NA	NA	NA	NA	NA	NA	NA	NA	NA	NA	NA	NA	NA	NA	NA	NA	NA	NA	NA
62833	3.9	39	14	18	74	12	4.28	9.1	2.275	213	213	5.508	21	0.82	72.49	11	72	4	21	3.8	146	3.8	1.227	0.2	3.42	7.5	75	4.4	261.7	137	3.9	106	272	3.6	36	131	1.479
62835	4.2	42	32	31	60	18	6.43	9.7	2.425	94	158	4.086	24	0.96	84.86	44	86	4.77	57	10.2	133	4.6	1.485	0.6	10.26	6.9	69	5.9	350.9	141	4.3	106	282	2.7	27	313	3.534
62836	4.8	48	13	19	75	10	3.57	9.5	2.375	187	165	4.267	27	1.2	106.08	6	73	4.05	106	19	102	3.1	1.001	0.7	11.97	7.3	73	4.1	243.9	143	3.5	106	283	2.5	25	89	1.005
62837	4.2	42	11	16	55	11	3.93	9.1	2.275	55	147	3.801	25	0.53	46.85	12	79	4.39	39	7	98	3.5	1.13	0.7	11.97	6.9	69	4.9	291.5	141	3.7	106	280	2.7	27	65	0.734
62838	4.1	41	48	46	45	7	2.5	9.2	2.3	142	203	5.25	27	0.75	66.3	14	81	4.5	43	7.7	132	4	1.292	0.6	10.26	7.6	76	4.2	249.8	138	3	101	273	3.5	35	53	0.598
62840	3.8	38	11	17	82	5	1.79	9	2.25	72	115	2.974	30	0.76	67.18	16	91	5.05	88	15.8	169	4.8	1.55	0.8	13.68	7	70	5.2	309.3	136	3.9	94	269	3.2	32	77	0.869
62841	NA	NA	NA	NA	NA	NA	NA	NA	NA	NA	NA	NA	NA	NA	NA	NA	NA	NA	NA	NA	NA	NA	NA	NA	NA	NA	NA	NA	NA	NA	NA	NA	NA	NA	NA	NA	NA
62845	4.4	44	111	53	101	9	3.21	9.6	2.4	129	240	6.206	23	0.87	76.91	87	336	18.65	76	13.6	150	4.3	1.388	1.1	18.81	7.9	79	5.2	309.3	137	3.9	100	286	3.5	35	598	6.751
62847	4.6	46	29	24	50	16	5.71	9.6	2.4	107	225	5.819	24	0.89	78.68	29	103	5.72	79	14.1	82	4	1.292	1	17.1	7.6	76	7.1	422.3	139	4.2	106	279	3	30	355	4.008
62848	4.4	44	25	22	51	9	3.21	9.5	2.375	322	201	5.198	27	0.83	73.37	16	75	4.16	106	19	120	3.8	1.227	0.8	13.68	7.5	75	3.9	232	138	3.6	101	273	3.1	31	97	1.095
62849	3.5	35	17	16	93	13	4.64	8.7	2.175	72	170	4.396	25	0.74	65.42	22	113	6.27	50	9	138	4.1	1.324	0.7	11.97	6.2	62	5.6	333.1	137	3.6	104	275	2.7	27	65	0.734
62851	4.9	49	26	30	51	8	2.86	9.6	2.4	238	185	4.784	23	0.84	74.26	19	75	4.16	180	32.2	124	4.9	1.582	1.7	29.07	8.1	81	7.4	440.2	139	3.7	104	275	3.2	32	148	1.671
62853	5.2	52	15	21	105	13	4.64	10.1	2.525	148	143	3.698	28	0.75	66.3	11	95	5.27	87	15.6	89	4.8	1.55	0.6	10.26	8.4	84	5.8	345	138	3.7	99	276	3.2	32	45	0.508
62855	3.8	38	18	17	89	8	2.86	9	2.25	76	135	3.491	28	0.85	75.14	20	91	5.05	94	16.8	153	3.2	1.033	0.4	6.84	6.1	61	6.2	368.8	139	3.9	102	275	2.3	23	84	0.948
62858	4.3	43	13	20	129	16	5.71	9.5	2.375	204	125	3.233	30	0.82	72.49	12	83	4.61	74	13.3	127	5	1.615	0.6	10.26	8.4	84	5.1	303.3	141	4.2	104	282	4.1	41	26	0.294
62859	4.1	41	33	33	78	10	3.57	9.9	2.475	604	184	4.758	31	0.78	68.95	16	96	5.33	75	13.4	179	3.9	1.259	0.9	15.39	7.5	75	6.2	368.8	144	3.5	102	286	3.4	34	59	0.666
62860	4.5	45	14	24	65	15	5.36	9	2.25	212	196	5.069	26	0.78	68.95	8	84	4.66	89	15.9	134	3.5	1.13	0.6	10.26	7.3	73	5.2	309.3	137	3.4	101	274	2.8	28	54	0.61
62861	4.4	44	18	23	32	12	4.28	9.2	2.3	80	208	5.379	29	0.7	61.88	7	147	8.16	80	14.3	156	4	1.292	0.9	15.39	7	70	4.5	267.7	141	3.7	102	284	2.6	26	60	0.677
62864	4.1	41	49	39	115	35	12.5	9.5	2.375	116	246	6.362	19	1.6	141.44	131	96	5.33	84	15	130	4.2	1.356	0.2	3.42	7.5	75	6.7	398.5	137	4.5	102	282	3.4	34	356	4.019
62867	4.5	45	19	27	231	10	3.57	9.7	2.425	140	164	4.241	24	0.58	51.27	15	94	5.22	83	14.9	190	4.8	1.55	0.5	8.55	7.1	71	3.7	220.1	142	3.6	106	282	2.6	26	55	0.621
62868	NA	NA	NA	NA	NA	NA	NA	NA	NA	NA	NA	NA	NA	NA	NA	NA	NA	NA	NA	NA	NA	NA	NA	NA	NA	NA	NA	NA	NA	NA	NA	NA	NA	NA	NA	NA	NA
62870	4.6	46	21	27	262	11	3.93	9.7	2.425	201	227	5.87	25	0.82	72.49	17	95	5.27	125	22.4	166	4.8	1.55	0.7	11.97	7.7	77	8.1	481.8	140	3.7	105	279	3.1	31	228	2.574
62871	4.3	43	38	38	33	11	3.93	9.2	2.3	150	198	5.12	24	0.82	72.49	94	105	5.83	107	19.2	151	3.6	1.162	1	17.1	7	70	7.1	422.3	139	4.1	103	277	2.7	27	391	4.414
62872	4.1	41	15	21	83	9	3.21	9.3	2.325	82	165	4.267	26	0.62	54.81	8	78	4.33	106	19	112	4.5	1.453	0.7	11.97	7.1	71	3.4	202.2	139	3.8	104	275	3	30	68	0.768
62874	3.9	39	15	19	120	12	4.28	8.7	2.175	85	160	4.138	23	0.58	51.27	64	103	5.72	51	9.1	113	2.9	0.936	0.5	8.55	7	70	5.9	350.9	137	3.9	105	274	3.1	31	404	4.561
62875	4.3	43	17	15	91	7	2.5	9.6	2.4	71	232	6	26	0.75	66.3	14	84	4.66	51	9.1	127	3.3	1.066	0.6	10.26	6.8	68	4.6	273.6	138	4	105	273	2.5	25	203	2.292
62876	3.9	39	18	26	43	17	6.07	9.9	2.475	79	227	5.87	26	0.9	79.56	15	116	6.44	124	22.2	152	4.8	1.55	1.1	18.81	7.7	77	9.1	541.3	140	3.6	104	282	3.8	38	226	2.552
62878	4.8	48	30	29	145	13	4.64	9.9	2.475	586	141	3.646	25	0.81	71.6	27	124	6.88	71	12.7	169	4.1	1.324	0.7	11.97	7.9	79	5.2	309.3	137	3.4	99	275	3.1	31	39	0.44
62879	4.1	41	9	18	65	7	2.5	9.7	2.425	126	164	4.241	23	0.81	71.6	15	96	5.33	56	10	112	3.6	1.162	0.5	8.55	6.9	69	5.4	321.2	140	3.8	107	277	2.8	28	65	0.734
62880	4.3	43	18	17	66	13	4.64	9.2	2.3	77	207	5.353	28	1.01	89.28	15	100	5.55	75	13.4	111	4	1.292	0.3	5.13	6.8	68	5.4	321.2	137	3.1	96	274	2.5	25	311	3.511
62881	4.3	43	23	25	60	14	5	9.6	2.4	144	199	5.146	26	0.89	78.68	27	96	5.33	86	15.4	168	4	1.292	1	17.1	7.1	71	5.1	303.3	139	3.8	104	278	2.8	28	92	1.039
62882	4.4	44	23	20	58	12	4.28	9.6	2.4	342	176	4.551	26	1.11	98.12	45	141	7.83	63	11.3	123	3.8	1.227	0.5	8.55	7.6	76	7.5	446.1	140	4	104	282	3.2	32	290	3.274
62883	4	40	28	40	75	17	6.07	8.9	2.225	122	179	4.629	25	0.98	86.63	18	86	4.77	85	15.2	146	4.9	1.582	0.6	10.26	6.9	69	5.7	339	141	4.2	103	282	2.9	29	87	0.982
62884	3.8	38	11	11	59	10	3.57	8.8	2.2	46	286	7.396	22	0.71	62.76	24	79	4.39	83	14.9	101	2.6	0.84	0.3	5.13	6	60	1.9	113	134	4	102	266	2.2	22	105	1.185
62885	4.2	42	15	19	53	17	6.07	9.4	2.35	188	197	5.094	25	1.2	106.08	12	98	5.44	70	12.5	134	3.4	1.098	0.9	15.39	7.1	71	7	416.4	139	4.4	107	279	2.9	29	90	1.016
62886	4.9	49	18	35	60	13	4.64	9.6	2.4	878	118	3.051	25	1.06	93.7	21	77	4.27	96	17.2	143	4.1	1.324	1.3	22.23	7	70	6.4	380.7	141	3.8	106	280	2.1	21	24	0.271
62887	3.7	37	20	30	107	12	4.28	8.6	2.15	202	185	4.784	22	0.77	68.07	103	62	3.44	149	26.7	165	3.6	1.162	0.7	11.97	6.5	65	7.5	446.1	139	4	106	275	2.8	28	222	2.506
62890	4.6	46	13	24	65	5	1.79	9.5	2.375	131	128	3.31	26	0.61	53.92	12	75	4.16	99	17.7	132	4	1.292	1.3	22.23	6.7	67	4.1	243.9	139	3.5	104	273	2.1	21	84	0.948
62891	4.1	41	16	23	67	9	3.21	9.1	2.275	208	237	6.129	26	0.7	61.88	13	87	4.83	73	13.1	144	2.6	0.84	0.7	11.97	7.2	72	3.9	232	140	3.5	103	277	3.1	31	78	0.881
62892	4.3	43	20	22	78	6	2.14	9.3	2.325	143	168	4.344	27	1.34	118.46	27	101	5.61	56	10	106	4.2	1.356	0.6	10.26	7.3	73	4.7	279.6	142	3.9	105	281	3	30	73	0.824
62893	4.5	45	25	19	60	11	3.93	9.7	2.425	62	174	4.5	29	0.71	62.76	21	89	4.94	84	15	124	4.5	1.453	0.7	11.97	7.2	72	4.8	285.5	139	4	99	276	2.7	27	263	2.969
62895	4.3	43	100	44	100	15	5.36	9.5	2.375	150	193	4.991	25	1.02	90.17	22	98	5.44	86	15.4	151	4.4	1.421	0.6	10.26	6.7	67	6.2	368.8	141	3.9	108	282	2.4	24	114	1.287
62898	4.4	44	21	14	99	11	3.93	9.9	2.475	114	171	4.422	24	0.8	70.72	14	86	4.77	74	13.3	111	3.7	1.195	0.5	8.55	7.3	73	5.1	303.3	139	3.8	105	276	2.9	29	75	0.847
62899	4	40	37	28	55	13	4.64	9	2.25	56	191	4.939	26	0.46	40.66	27	83	4.61	84	15	129	3.3	1.066	0.9	15.39	7.2	72	3.1	184.4	139	3.7	105	277	3.2	32	41	0.463
62900	3.9	39	18	24	81	13	4.64	9.7	2.425	133	219	5.663	24	1	88.4	18	109	6.05	73	13.1	121	3.9	1.259	0.8	13.68	7.3	73	5.4	321.2	140	4	106	280	3.4	34	181	2.043
62901	4.5	45	25	29	78	10	3.57	9.9	2.475	65	279	7.215	25	0.74	65.42	73	79	4.39	111	19.9	121	3.9	1.259	0.7	11.97	7.3	73	6.3	374.7	136	4	100	270	2.8	28	256	2.89
62902	4.1	41	13	17	48	9	3.21	9.2	2.3	71	196	5.069	24	0.66	58.34	6	89	4.94	62	11.1	144	3.9	1.259	0.7	11.97	6.7	67	3.8	226	140	3.9	104	278	2.6	26	150	1.694
62907	4.2	42	14	17	51	13	4.64	9.5	2.375	104	175	4.526	25	0.89	78.68	14	93	5.16	33	5.9	133	3.9	1.259	0.7	11.97	7.5	75	5.4	321.2	138	3.5	105	275	3.3	33	36	0.406
62908	4.4	44	33	30	112	11	3.93	9.2	2.3	228	192	4.965	27	0.9	79.56	33	89	4.94	83	14.9	196	4.9	1.582	0.8	13.68	6.8	68	7.2	428.3	141	3.9	105	280	2.4	24	360	4.064
62909	4.2	42	11	19	57	10	3.57	9.2	2.3	114	151	3.905	25	0.99	87.52	10	65	3.61	45	8.1	98	4.2	1.356	0.5	8.55	6.8	68	4.2	249.8	142	3.7	108	280	2.6	26	105	1.185
62911	5	50	15	25	131	9	3.21	10.1	2.525	105	177	4.577	24	0.65	57.46	17	88	4.88	133	23.8	130	4.3	1.388	0.9	15.39	7.5	75	5.2	309.3	140	4	104	278	2.5	25	134	1.513
62912	NA	NA	NA	NA	NA	NA	NA	NA	NA	NA	NA	NA	NA	NA	NA	NA	NA	NA	NA	NA	NA	NA	NA	NA	NA	NA	NA	NA	NA	NA	NA	NA	NA	NA	NA	NA	NA
62913	NA	NA	NA	NA	NA	NA	NA	NA	NA	NA	NA	NA	NA	NA	NA	NA	NA	NA	NA	NA	NA	NA	NA	NA	NA	NA	NA	NA	NA	NA	NA	NA	NA	NA	NA	NA	NA
62916	4.3	43	27	30	65	11	3.93	9.1	2.275	121	174	4.5	21	0.83	73.37	32	81	4.5	73	13.1	109	4.1	1.324	0.4	6.84	7.5	75	4.4	261.7	133	3.3	97	265	3.2	32	208	2.348
62917	4.4	44	20	25	250	9	3.21	9.6	2.4	149	183	4.732	23	0.73	64.53	12	90	5	35	6.3	173	4.3	1.388	0.4	6.84	7	70	4.3	255.8	137	4	105	272	2.6	26	107	1.208
62918	4.4	44	11	16	58	9	3.21	9.5	2.375	146	113	2.922	29	1.31	115.8	7	87	4.83	55	9.9	85	3.9	1.259	2.3	39.33	7	70	4.7	279.6	138	4	100	274	2.6	26	39	0.44
62919	4.4	44	6	19	85	6	2.14	9	2.25	86	144	3.724	26	0.52	45.97	6	82	4.55	54	9.7	114	2.9	0.936	0.6	10.26	7.6	76	5.3	315.2	139	3.8	104	274	3.2	32	128	1.445
62922	4.3	43	18	21	37	15	5.36	9.1	2.275	64	166	4.293	23	0.96	84.86	16	78	4.33	107	19.2	115	4.1	1.324	0.5	8.55	7	70	3.2	190.3	138	4.4	108	275	2.7	27	50	0.565
62923	NA	NA	NA	NA	NA	NA	NA	NA	NA	NA	NA	NA	NA	NA	NA	NA	NA	NA	NA	NA	NA	NA	NA	NA	NA	NA	NA	NA	NA	NA	NA	NA	NA	NA	NA	NA	NA
62924	4	40	15	22	64	10	3.57	9.6	2.4	137	129	3.336	26	1.03	91.05	16	177	9.83	41	7.3	135	3.2	1.033	0.7	11.97	7.4	74	8	475.8	137	4.2	100	277	3.4	34	236	2.664
62925	4.3	43	24	23	103	10	3.57	10.1	2.525	55	162	4.189	27	0.76	67.18	34	93	5.16	41	7.3	117	3.6	1.162	0.4	6.84	8.6	86	5.7	339	139	4.3	102	276	4.3	43	82	0.926
62927	4.3	43	23	20	67	13	4.64	9	2.25	145	154	3.982	25	1.11	98.12	27	84	4.66	72	12.9	142	3.5	1.13	0.7	11.97	6.9	69	7.5	446.1	139	4.7	105	277	2.6	26	119	1.344
62928	3.6	36	14	19	91	11	3.93	9.4	2.35	77	224	5.793	25	0.74	65.42	45	235	13.04	29	5.2	96	3.9	1.259	0.5	8.55	7.2	72	6.9	410.4	138	4.1	105	283	3.6	36	128	1.445
62929	3.9	39	22	26	84	13	4.64	9.1	2.275	182	161	4.163	25	1.12	99.01	25	100	5.55	62	11.1	123	3.5	1.13	0.6	10.26	7.3	73	6.9	410.4	136	4.1	104	272	3.4	34	135	1.524
62930	4.4	44	26	28	93	17	6.07	9.3	2.325	122	210	5.431	23	0.74	65.42	20	94	5.22	89	15.9	171	3.7	1.195	0.5	8.55	7.6	76	5.2	309.3	137	4.3	104	275	3.2	32	66	0.745
62931	4.7	47	20	36	66	17	6.07	9.9	2.475	1460	190	4.913	28	0.98	86.63	17	89	4.94	64	11.5	158	4.3	1.388	0.5	8.55	8.1	81	7.3	434.2	138	4	101	277	3.4	34	205	2.314
62933	4.9	49	13	19	53	9	3.21	10	2.5	46	171	4.422	23	0.47	41.55	11	113	6.27	94	16.8	89	3.3	1.066	1.3	22.23	7.6	76	3.8	226	140	3.3	109	279	2.7	27	47	0.531
62934	NA	NA	NA	NA	NA	NA	NA	NA	NA	NA	NA	NA	NA	NA	NA	NA	NA	NA	NA	NA	NA	NA	NA	NA	NA	NA	NA	NA	NA	NA	NA	NA	NA	NA	NA	NA	NA
62935	4.4	44	69	46	117	11	3.93	9.3	2.325	94	274	7.086	22	0.84	74.26	257	170	9.44	115	20.6	123	3.3	1.066	0.7	11.97	7.5	75	5	297.4	137	4.1	103	277	3.1	31	325	3.669
62936	5.1	51	13	21	63	10	3.57	9.7	2.425	93	217	5.612	25	0.74	65.42	15	74	4.11	140	25.1	128	4.3	1.388	0.9	15.39	7.9	79	3.7	220.1	138	3.8	103	273	2.8	28	46	0.519
62937	4.5	45	23	22	100	12	4.28	9.5	2.375	98	236	6.103	26	0.72	63.65	23	158	8.77	66	11.8	132	4	1.292	0.5	8.55	7.6	76	5.4	321.2	140	4	106	282	3.1	31	143	1.614
62938	3.8	38	29	29	69	9	3.21	8.9	2.225	453	148	3.827	22	0.78	68.95	19	79	4.39	23	4.1	115	2.3	0.743	0.5	8.55	6.4	64	3.8	226	140	3.8	105	277	2.6	26	75	0.847
62939	3.6	36	20	28	41	15	5.36	9.3	2.325	263	201	5.198	27	1.01	89.28	15	98	5.44	113	20.2	135	4.8	1.55	0.9	15.39	5.6	56	5.2	309.3	141	3.9	105	282	2	20	72	0.813
62940	4.6	46	16	21	45	15	5.36	9.5	2.375	85	171	4.422	29	0.67	59.23	15	111	6.16	98	17.6	103	3.4	1.098	0.6	10.26	7.2	72	5.5	327.1	140	4.4	105	281	2.6	26	162	1.829
62941	4.3	43	21	33	69	8	2.86	9.7	2.425	95	220	5.689	24	0.75	66.3	44	78	4.33	155	27.8	145	3.8	1.227	1.6	27.36	8.3	83	5.5	327.1	135	4.5	99	267	4	40	49	0.553
62943	4.4	44	11	21	122	14	5	9.5	2.375	154	102	2.638	24	0.91	80.44	11	87	4.83	37	6.6	114	3.8	1.227	1.1	18.81	7.5	75	4.9	291.5	141	4	105	281	3.1	31	37	0.418
62944	4.8	48	8	19	79	12	4.28	9.9	2.475	117	176	4.551	22	0.79	69.84	7	80	4.44	36	6.4	124	3.9	1.259	0.4	6.84	7.4	74	4.9	291.5	139	4	107	276	2.6	26	49	0.553
62945	3.9	39	13	14	44	10	3.57	8.7	2.175	41	151	3.905	26	0.77	68.07	18	180	9.99	65	11.6	100	3.7	1.195	0.8	13.68	6.4	64	5	297.4	137	4.1	101	277	2.5	25	101	1.14
62948	3.6	36	13	19	729	17	6.07	8.7	2.175	47	133	3.439	24	0.89	78.68	14	80	4.44	145	26	296	1.6	0.517	0.5	8.55	5.6	56	5.4	321.2	137	4.7	105	274	2	20	119	1.344
62950	3.6	36	23	20	110	7	2.5	9	2.25	29	136	3.517	24	0.85	75.14	42	109	6.05	15	2.7	116	2.4	0.775	0.6	10.26	7	70	4.5	267.7	139	3.6	104	276	3.4	34	77	0.869
62951	4	40	15	25	73	7	2.5	8.9	2.225	129	161	4.163	25	0.49	43.32	13	93	5.16	36	6.4	136	4	1.292	0.6	10.26	7.4	74	5.9	350.9	139	3.6	105	275	3.4	34	117	1.321
62952	4.7	47	14	18	43	12	4.28	9.3	2.325	172	153	3.957	26	0.89	78.68	13	72	4	141	25.3	103	4.2	1.356	1.2	20.52	7.7	77	5.6	333.1	139	4.2	104	276	3	30	152	1.716
62953	NA	NA	NA	NA	NA	NA	NA	NA	NA	NA	NA	NA	NA	NA	NA	NA	NA	NA	NA	NA	NA	NA	NA	NA	NA	NA	NA	NA	NA	NA	NA	NA	NA	NA	NA	NA	NA
62954	4.5	45	13	16	60	11	3.93	9.4	2.35	139	166	4.293	24	1.26	111.38	8	81	4.5	84	15	99	3.8	1.227	0.9	15.39	7.1	71	4.2	249.8	140	4	105	278	2.6	26	85	0.96
62955	4.3	43	21	21	47	13	4.64	9.5	2.375	48	194	5.017	22	0.72	63.65	35	86	4.77	113	20.2	72	4.2	1.356	1	17.1	6.9	69	3.4	202.2	139	4.2	106	277	2.6	26	56	0.632
62958	4.5	45	31	21	98	13	4.64	10.2	2.55	57	189	4.888	24	0.72	63.65	29	92	5.11	58	10.4	109	3.3	1.066	0.6	10.26	7.2	72	5.4	321.2	137	4	104	274	2.7	27	126	1.423
62959	4.5	45	15	20	159	17	6.07	9.5	2.375	54	151	3.905	27	0.7	61.88	12	86	4.77	81	14.5	111	5.3	1.711	0.5	8.55	6.5	65	4.8	285.5	139	3.7	99	278	2	20	94	1.061
62966	4.1	41	18	21	104	11	3.93	9.5	2.375	75	120	3.103	28	0.6	53.04	13	120	6.66	34	6.1	121	3.8	1.227	0.6	10.26	7.5	75	5.1	303.3	141	3.8	104	282	3.4	34	78	0.881
62967	4.6	46	20	26	51	9	3.21	9.7	2.425	303	150	3.879	28	1.18	104.31	23	118	6.55	87	15.6	106	3.4	1.098	1	17.1	7.5	75	6.6	392.6	141	4.2	104	281	2.9	29	60	0.677
62969	4.3	43	11	18	146	12	4.28	9.4	2.35	110	84	2.172	22	0.8	70.72	16	81	4.5	31	5.6	137	5.4	1.744	0.5	8.55	6.5	65	4.7	279.6	137	4.1	106	273	2.2	22	50	0.565
62971	4.5	45	43	20	52	17	6.07	9.2	2.3	131	171	4.422	26	0.9	79.56	47	100	5.55	91	16.3	139	3.1	1.001	0.9	15.39	7.3	73	5.8	345	138	3.5	101	277	2.8	28	142	1.603
62974	5.1	51	29	25	39	11	3.93	9.6	2.4	148	182	4.707	26	0.89	78.68	23	80	4.44	174	31.2	120	3.5	1.13	1.4	23.94	7.9	79	6.1	362.8	141	3.8	105	280	2.8	28	52	0.587
62976	3.8	38	22	25	73	16	5.71	9.2	2.3	86	276	7.137	22	0.61	53.92	12	89	4.94	34	6.1	140	4.1	1.324	0.4	6.84	6.7	67	3.7	220.1	139	4.1	108	278	2.9	29	137	1.547
62977	4.9	49	25	26	75	22	7.85	10.2	2.55	217	155	4.008	30	0.85	75.14	14	94	5.22	68	12.2	151	4.5	1.453	0.8	13.68	7.7	77	3.9	232	138	4	99	279	2.8	28	53	0.598
62978	5	50	17	22	96	16	5.71	9.9	2.475	73	129	3.336	23	0.69	61	9	77	4.27	50	9	96	3.8	1.227	0.5	8.55	7.4	74	4.1	243.9	137	4.3	104	274	2.4	24	64	0.723
62979	4.1	41	32	35	57	11	3.93	9.5	2.375	72	214	5.534	27	0.77	68.07	64	103	5.72	99	17.7	162	4.6	1.485	0.5	8.55	6.7	67	5.8	345	141	3.8	104	281	2.6	26	584	6.593
62981	4.6	46	28	24	76	17	6.07	9.4	2.35	244	181	4.681	26	1.18	104.31	23	108	6	35	6.3	134	3.7	1.195	0.5	8.55	7.5	75	4.3	255.8	137	3.8	102	276	2.9	29	138	1.558
62982	4.3	43	33	33	113	25	8.93	10.1	2.525	62	156	4.034	18	1.05	92.82	12	101	5.61	117	21	119	4.9	1.582	0.7	11.97	7	70	5.3	315.2	135	5.5	106	275	2.7	27	161	1.818
62985	4.4	44	36	26	54	12	4.28	9	2.25	129	131	3.388	27	0.87	76.91	38	116	6.44	163	29.2	130	3.5	1.13	0.9	15.39	7.2	72	6.8	404.5	140	3.8	102	280	2.8	28	85	0.96
62986	4.4	44	16	17	340	9	3.21	9.6	2.4	95	96	2.483	27	0.65	57.46	9	99	5.5	87	15.6	122	5	1.615	0.6	10.26	6.8	68	4.5	267.7	141	3.9	103	280	2.4	24	95	1.073
62990	4.3	43	24	24	82	10	3.57	9.5	2.375	56	134	3.465	25	0.88	77.79	14	70	3.89	89	15.9	112	3.1	1.001	0.8	13.68	7.1	71	5	297.4	137	4.1	103	271	2.8	28	55	0.621
62991	4.5	45	29	26	58	11	3.93	9.4	2.35	102	152	3.931	28	1.09	96.36	10	87	4.83	72	12.9	105	4.1	1.324	0.5	8.55	7.1	71	4.8	285.5	142	4.2	104	282	2.6	26	104	1.174
62993	4.8	48	16	17	67	13	4.64	9.7	2.425	101	213	5.508	28	0.76	67.18	12	85	4.72	64	11.5	118	4.4	1.421	1	17.1	7.5	75	5.3	315.2	140	3.6	100	279	2.7	27	119	1.344
62994	4.4	44	26	26	55	8	2.86	9.3	2.325	460	180	4.655	26	0.58	51.27	26	135	7.49	114	20.4	126	3.9	1.259	0.6	10.26	7.2	72	3.8	226	138	3.5	102	276	2.8	28	52	0.587
62995	4.2	42	19	19	111	13	4.64	9.4	2.35	195	148	3.827	21	0.92	81.33	16	92	5.11	72	12.9	125	4.4	1.421	0.3	5.13	7.1	71	5.9	350.9	136	3.6	104	272	2.9	29	80	0.903
62997	4.1	41	29	25	85	26	9.28	8.8	2.2	156	159	4.112	24	0.93	82.21	14	101	5.61	29	5.2	124	2.5	0.807	0.6	10.26	6.6	66	6	356.9	140	4.3	109	284	2.5	25	78	0.881
62998	4.6	46	30	30	58	11	3.93	9.6	2.4	328	150	3.879	26	0.86	76.02	26	89	4.94	111	19.9	117	3.7	1.195	1	17.1	7.9	79	7.3	434.2	140	4	101	278	3.3	33	32	0.361
63000	NA	NA	NA	NA	NA	NA	NA	NA	NA	NA	NA	NA	NA	NA	NA	NA	NA	NA	NA	NA	NA	NA	NA	NA	NA	NA	NA	NA	NA	NA	NA	NA	NA	NA	NA	NA	NA
63002	4.8	48	26	18	54	24	8.57	10	2.5	199	260	6.724	24	1.02	90.17	50	228	12.66	75	13.4	118	3.1	1.001	0.4	6.84	7.4	74	4.8	285.5	137	3.7	100	285	2.6	26	271	3.06
63003	4.3	43	30	23	82	11	3.93	9.7	2.425	131	183	4.732	25	1.08	95.47	29	83	4.61	123	22	135	4.6	1.485	1	17.1	6.6	66	6.2	368.8	140	4.2	105	278	2.3	23	203	2.292
63004	4.5	45	28	27	58	12	4.28	9.4	2.35	84	233	6.025	25	0.62	54.81	23	96	5.33	167	29.9	92	4.1	1.324	1.1	18.81	7.6	76	4.3	255.8	137	3.9	104	273	3.1	31	101	1.14
63005	4.4	44	20	18	53	12	4.28	9.9	2.475	145	142	3.672	26	0.72	63.65	11	88	4.88	78	14	126	3.6	1.162	0.4	6.84	7.6	76	3.7	220.1	140	3.7	105	279	3.2	32	51	0.576
63006	NA	NA	NA	NA	NA	NA	NA	NA	NA	NA	NA	NA	NA	NA	NA	NA	NA	NA	NA	NA	NA	NA	NA	NA	NA	NA	NA	NA	NA	NA	NA	NA	NA	NA	NA	NA	NA
63007	4.4	44	5	20	45	19	6.78	9	2.25	32	117	3.026	21	1.25	110.5	21	115	6.38	82	14.7	121	5	1.615	1.2	20.52	6.3	63	3.7	220.1	131	4.7	98	266	1.9	19	65	0.734
63008	4	40	20	17	54	10	3.57	8.9	2.225	152	172	4.448	26	1.16	102.54	19	95	5.27	102	18.3	98	3.7	1.195	0.8	13.68	7.1	71	5.7	339	138	3.9	105	275	3.1	31	57	0.644
63010	3.9	39	11	16	103	14	5	9.1	2.275	90	197	5.094	22	0.86	76.02	13	170	9.44	79	14.1	146	4	1.292	0.5	8.55	7.3	73	3.8	226	139	4.1	104	282	3.4	34	106	1.197
63011	4.9	49	14	19	51	9	3.21	9.5	2.375	94	159	4.112	24	0.9	79.56	9	85	4.72	89	15.9	128	4.4	1.421	1.2	20.52	7.1	71	4.6	273.6	139	3.9	104	275	2.2	22	32	0.361
63012	3.9	39	17	34	64	16	5.71	9	2.25	386	199	5.146	25	0.93	82.21	14	108	6	119	21.3	172	2.8	0.904	1	17.1	6.8	68	6.9	410.4	139	4.1	106	279	2.9	29	97	1.095
63013	4	40	13	15	96	34	12.14	8.7	2.175	66	139	3.595	29	6.18	546.31	49	178	9.88	120	21.5	132	6.1	1.97	0.8	13.68	8.2	82	4.8	285.5	136	5	92	284	4.2	42	152	1.716
63015	4.6	46	20	30	67	7	2.5	9.3	2.325	401	184	4.758	25	0.93	82.21	16	81	4.5	62	11.1	179	3.4	1.098	0.8	13.68	6.7	67	4.3	255.8	139	3.7	103	275	2.1	21	92	1.039
63016	3.7	37	12	19	80	8	2.86	8.9	2.225	100	157	4.06	27	0.68	60.11	7	76	4.22	52	9.3	96	3.6	1.162	0.8	13.68	5.9	59	4.3	255.8	139	3.7	105	275	2.2	22	128	1.445
63017	NA	NA	NA	NA	NA	NA	NA	NA	NA	NA	NA	NA	NA	NA	NA	NA	NA	NA	NA	NA	NA	NA	NA	NA	NA	NA	NA	NA	NA	NA	NA	NA	NA	NA	NA	NA	NA
63019	4.2	42	21	24	71	22	7.85	9.4	2.35	45	194	5.017	26	0.9	79.56	14	101	5.61	92	16.5	137	3.1	1.001	0.6	10.26	7.2	72	3.5	208.2	143	3.5	105	288	3	30	60	0.677
63021	4.8	48	16	19	41	8	2.86	9.4	2.35	94	211	5.456	27	0.6	53.04	22	89	4.94	161	28.8	136	3.7	1.195	1	17.1	8.3	83	5.3	315.2	140	4	104	277	3.5	35	91	1.027
63022	5.1	51	67	37	63	8	2.86	9.6	2.4	224	222	5.741	26	1.06	93.7	48	107	5.94	133	23.8	152	2.8	0.904	0.9	15.39	7.3	73	5.5	327.1	137	3.6	100	273	2.2	22	89	1.005
63023	4.9	49	19	20	47	9	3.21	9.6	2.4	125	114	2.948	24	0.74	65.42	14	75	4.16	90	16.1	134	4.8	1.55	0.8	13.68	6.9	69	5.2	309.3	142	3.5	107	281	2	20	36	0.406
63024	3.6	36	14	18	91	23	8.21	9.4	2.35	200	215	5.56	28	1.35	119.34	21	94	5.22	63	11.3	190	3.5	1.13	0.5	8.55	7.3	73	7.6	452	142	4	105	287	3.7	37	103	1.163
63025	NA	NA	NA	NA	NA	NA	NA	NA	NA	NA	NA	NA	NA	NA	NA	NA	NA	NA	NA	NA	NA	NA	NA	NA	NA	NA	NA	NA	NA	NA	NA	NA	NA	NA	NA	NA	NA
63026	4.9	49	25	22	71	14	5	9.5	2.375	114	192	4.965	24	0.66	58.34	14	75	4.16	57	10.2	138	4.1	1.324	0.6	10.26	7.7	77	4	237.9	138	3.6	103	275	2.8	28	134	1.513
63027	4.4	44	23	40	124	10	3.57	9.5	2.375	1100	109	2.819	25	0.81	71.6	12	87	4.83	50	9	168	3.5	1.13	0.6	10.26	7.4	74	5.5	327.1	140	3.8	105	278	3	30	65	0.734
63030	4.5	45	25	24	112	13	4.64	9.6	2.4	214	172	4.448	27	0.81	71.6	23	81	4.5	119	21.3	137	3.8	1.227	1.2	20.52	7.3	73	7.8	463.9	137	3.5	102	273	2.8	28	83	0.937
63031	NA	NA	NA	NA	NA	NA	NA	NA	NA	NA	NA	NA	NA	NA	NA	NA	NA	NA	NA	NA	NA	NA	NA	NA	NA	NA	NA	NA	NA	NA	NA	NA	NA	NA	NA	NA	NA
63032	4.2	42	23	32	208	8	2.86	9.1	2.275	596	140	3.62	24	0.74	65.42	10	89	4.94	219	39.2	162	4.6	1.485	1.2	20.52	7	70	4.5	267.7	138	3.8	105	273	2.8	28	34	0.384
63033	4.3	43	34	28	64	12	4.28	9.7	2.425	85	220	5.689	26	1.04	91.94	20	93	5.16	60	10.7	114	4.5	1.453	0.6	10.26	7.3	73	7.4	440.2	139	4	105	277	3	30	395	4.46
63036	4	40	19	38	76	27	9.64	9.7	2.425	465	144	3.724	24	1.3	114.92	43	95	5.27	53	9.5	220	4.4	1.421	1	17.1	8.2	82	7.2	428.3	140	4.3	104	284	4.2	42	113	1.276
63037	NA	NA	NA	NA	NA	NA	NA	NA	NA	NA	NA	NA	NA	NA	NA	NA	NA	NA	NA	NA	NA	NA	NA	NA	NA	NA	NA	NA	NA	NA	NA	NA	NA	NA	NA	NA	NA
63040	4.8	48	32	34	94	7	2.5	9.6	2.4	84	200	5.172	25	0.68	60.11	10	103	5.72	89	15.9	156	4.7	1.518	0.9	15.39	7.6	76	3.2	190.3	139	4.3	102	276	2.8	28	83	0.937
63041	4.6	46	41	34	43	13	4.64	9.4	2.35	355	206	5.327	26	0.88	77.79	22	85	4.72	88	15.8	94	3.2	1.033	0.8	13.68	7.1	71	5.2	309.3	139	3.9	104	277	2.5	25	89	1.005
63042	4.4	44	11	21	146	15	5.36	9.3	2.325	269	133	3.439	24	0.85	75.14	13	74	4.11	91	16.3	105	3.7	1.195	0.4	6.84	7.1	71	5	297.4	141	3.8	106	281	2.7	27	56	0.632
63043	4.4	44	18	25	65	8	2.86	9.5	2.375	91	143	3.698	24	0.68	60.11	16	90	5	47	8.4	82	4.7	1.518	0.3	5.13	7.3	73	4.2	249.8	139	3.5	104	275	2.9	29	91	1.027
63044	4.8	48	29	21	36	15	5.36	9.4	2.35	114	229	5.922	28	0.99	87.52	20	88	4.88	101	18.1	127	3.5	1.13	0.8	13.68	7.2	72	6.3	374.7	138	4.3	99	276	2.4	24	413	4.663
63045	4.3	43	26	27	70	16	5.71	9.5	2.375	121	212	5.482	25	0.79	69.84	24	105	5.83	89	15.9	167	2.7	0.872	0.6	10.26	7.4	74	5.6	333.1	141	4.1	107	283	3.1	31	104	1.174
63048	5.2	52	24	21	49	14	5	9.9	2.475	72	169	4.37	26	1.22	107.85	14	81	4.5	139	24.9	136	3.4	1.098	1.1	18.81	8	80	8.1	481.8	140	4.3	104	279	2.8	28	94	1.061
63049	4.6	46	9	16	81	13	4.64	9.5	2.375	96	176	4.551	24	0.76	67.18	10	78	4.33	40	7.2	86	3.7	1.195	0.5	8.55	6.9	69	5.6	333.1	139	3.9	101	277	2.3	23	203	2.292
63050	4.6	46	42	23	73	11	3.93	9.5	2.375	297	146	3.776	29	0.95	83.98	31	83	4.61	100	17.9	98	2.9	0.936	1.4	23.94	7.2	72	5.7	339	141	3.9	105	280	2.6	26	69	0.779
63051	4.7	47	21	20	61	15	5.36	9.6	2.4	196	139	3.595	26	1.06	93.7	14	90	5	96	17.2	116	3.8	1.227	1.3	22.23	7.5	75	5.7	339	138	3.9	102	276	2.8	28	112	1.264
63052	4.1	41	14	19	92	10	3.57	9	2.25	114	180	4.655	20	0.82	72.49	15	86	4.77	19	3.4	124	2.7	0.872	0.7	11.97	6.9	69	5.5	327.1	141	4.2	113	280	2.8	28	139	1.569
63056	4.7	47	14	19	51	12	4.28	9.7	2.425	95	148	3.827	27	0.83	73.37	15	86	4.77	65	11.6	111	4.5	1.453	0.7	11.97	7.7	77	4	237.9	140	4	102	278	3	30	55	0.621
63057	4.1	41	17	22	71	11	3.93	9.3	2.325	98	111	2.87	27	0.96	84.86	8	79	4.39	124	22.2	119	3	0.969	0.9	15.39	8.1	81	6	356.9	138	3.9	104	274	4	40	54	0.61
63058	3.8	38	11	20	147	7	2.5	9.2	2.3	68	145	3.75	17	0.47	41.55	15	84	4.66	26	4.7	117	4.3	1.388	0.4	6.84	6.8	68	3.1	184.4	135	4	108	267	3	30	75	0.847
63061	3.4	34	6	14	43	6	2.14	9.1	2.275	78	203	5.25	24	0.59	52.16	10	76	4.22	55	9.9	134	4.1	1.324	0.6	10.26	6.5	65	3.5	208.2	136	3.9	105	268	3.1	31	138	1.558
63064	4.5	45	23	30	100	7	2.5	9.8	2.45	227	217	5.612	28	0.77	68.07	34	99	5.5	180	32.2	117	2.9	0.936	0.8	13.68	7.7	77	7.1	422.3	141	3.1	102	279	3.2	32	68	0.768
63069	NA	NA	NA	NA	NA	NA	NA	NA	NA	NA	NA	NA	NA	NA	NA	NA	NA	NA	NA	NA	NA	NA	NA	NA	NA	NA	NA	NA	NA	NA	NA	NA	NA	NA	NA	NA	NA
63070	4.5	45	22	23	78	17	6.07	10	2.5	165	240	6.206	24	0.68	60.11	19	126	6.99	45	8.1	158	3.2	1.033	0.6	10.26	6.8	68	6.1	362.8	139	3.2	101	281	2.3	23	283	3.195
63071	4.1	41	15	22	55	12	4.28	9.4	2.35	116	175	4.526	24	0.9	79.56	15	107	5.94	80	14.3	123	3.9	1.259	0.4	6.84	7.2	72	4.9	291.5	141	4.1	106	281	3.1	31	159	1.795
63072	4.1	41	19	21	159	8	2.86	9.6	2.4	109	187	4.836	25	0.56	49.5	13	93	5.16	59	10.6	129	5.3	1.711	0.6	10.26	6.8	68	5.4	321.2	139	4.1	103	276	2.7	27	274	3.093
63073	5	50	16	27	150	7	2.5	9.7	2.425	512	175	4.526	25	0.74	65.42	16	97	5.38	120	21.5	120	4.6	1.485	1.1	18.81	7	70	4.5	267.7	140	4.2	103	277	2	20	103	1.163
63075	4.3	43	18	19	265	6	2.14	9.7	2.425	75	197	5.094	24	0.49	43.32	9	86	4.77	35	6.3	134	4.9	1.582	0.5	8.55	7	70	5.2	309.3	137	4.2	102	271	2.7	27	205	2.314
63076	4.1	41	29	31	63	14	5	9.2	2.3	184	154	3.982	26	0.94	83.1	40	93	5.16	99	17.7	155	3.2	1.033	1	17.1	7.6	76	5.8	345	140	3.9	106	280	3.5	35	144	1.626
63077	4.9	49	16	21	39	17	6.07	9.6	2.4	276	150	3.879	26	0.93	82.21	16	100	5.55	85	15.2	96	3	0.969	0.8	13.68	7.6	76	5.5	327.1	138	4.1	103	277	2.7	27	58	0.655
63079	4.9	49	34	28	45	15	5.36	9.8	2.45	169	145	3.75	25	1.06	93.7	16	84	4.66	66	11.8	117	4.2	1.356	0.7	11.97	8.1	81	6.9	410.4	138	3.6	101	276	3.2	32	69	0.779
63080	NA	NA	NA	NA	NA	NA	NA	NA	NA	NA	NA	NA	NA	NA	NA	NA	NA	NA	NA	NA	NA	NA	NA	NA	NA	NA	NA	NA	NA	NA	NA	NA	NA	NA	NA	NA	NA
63081	4.1	41	15	16	52	12	4.28	9.1	2.275	49	172	4.448	24	0.92	81.33	19	102	5.66	141	25.3	81	3.6	1.162	0.8	13.68	6.4	64	4.5	267.7	140	3.7	106	279	2.3	23	76	0.858
63082	4	40	20	24	82	15	5.36	9.4	2.35	351	160	4.138	25	1.18	104.31	21	82	4.55	51	9.1	187	3.8	1.227	0.5	8.55	6.2	62	5.8	345	135	4	100	270	2.2	22	81	0.914
63083	4.3	43	59	48	148	26	9.28	9.5	2.375	54	250	6.465	26	0.67	59.23	105	99	5.5	52	9.3	128	3.6	1.162	0.5	8.55	7.4	74	6.8	404.5	141	3.7	106	286	3.1	31	202	2.281
63086	4.6	46	18	23	62	17	6.07	9.6	2.4	79	209	5.405	23	0.72	63.65	21	107	5.94	86	15.4	127	3.5	1.13	1	17.1	7	70	5.4	321.2	138	3.4	102	278	2.4	24	172	1.942
63088	4	40	46	29	58	14	5	9.2	2.3	156	216	5.586	25	0.99	87.52	28	105	5.83	63	11.3	83	3.3	1.066	0.8	13.68	7.5	75	8.4	499.6	139	4	105	278	3.5	35	113	1.276
63089	4.1	41	19	27	69	12	4.28	9.3	2.325	89	134	3.465	25	0.65	57.46	21	120	6.66	28	5	113	3.6	1.162	0.4	6.84	7.1	71	3.7	220.1	137	4.2	104	275	3	30	142	1.603
63090	4.3	43	13	24	64	11	3.93	9.4	2.35	207	153	3.957	26	0.71	62.76	6	94	5.22	103	18.4	109	5	1.615	0.4	6.84	6.6	66	4.6	273.6	139	4	105	277	2.3	23	58	0.655
63091	4.2	42	25	19	64	14	5	9.2	2.3	75	211	5.456	25	0.79	69.84	28	89	4.94	118	21.1	107	3.5	1.13	0.6	10.26	7	70	6.1	362.8	140	3.9	104	279	2.8	28	148	1.671
63092	4.2	42	22	23	70	9	3.21	8.9	2.225	245	126	3.258	25	0.72	63.65	16	82	4.55	93	16.7	152	3.9	1.259	0.5	8.55	7.2	72	3.3	196.3	140	3.9	107	277	3	30	39	0.44
63094	4.7	47	19	19	75	14	5	9.6	2.4	95	163	4.215	27	0.99	87.52	15	147	8.16	118	21.1	95	3.5	1.13	0.9	15.39	7	70	5.4	321.2	142	4.6	103	286	2.3	23	98	1.106
63097	4.1	41	11	20	68	16	5.71	9.6	2.4	67	289	7.474	27	1.12	99.01	12	99	5.5	73	13.1	101	3.3	1.066	0.6	10.26	7.4	74	5.6	333.1	139	4.4	101	279	3.3	33	211	2.382
63100	NA	NA	NA	NA	NA	NA	NA	NA	NA	NA	NA	NA	NA	NA	NA	NA	NA	NA	NA	NA	NA	NA	NA	NA	NA	NA	NA	NA	NA	NA	NA	NA	NA	NA	NA	NA	NA
63102	3.3	33	13	19	120	7	2.5	9	2.25	34	284	7.344	22	0.57	50.39	11	70	3.89	81	14.5	106	3.9	1.259	0.5	8.55	6.2	62	4.3	255.8	137	3.9	104	270	2.9	29	274	3.093
63103	4.2	42	35	29	42	12	4.28	9.6	2.4	265	179	4.629	23	1.01	89.28	22	93	5.16	97	17.4	134	4.4	1.421	0.7	11.97	7.3	73	7.4	440.2	138	4.3	104	275	3.1	31	177	1.998
63106	4.5	45	20	19	36	11	3.93	9.3	2.325	127	198	5.12	30	1.12	99.01	18	89	4.94	132	23.6	109	3.4	1.098	1	17.1	6.7	67	6.5	386.6	141	3.9	102	280	2.2	22	90	1.016
63107	4.3	43	16	21	71	15	5.36	9	2.25	131	219	5.663	27	0.71	62.76	12	92	5.11	82	14.7	153	3.3	1.066	1	17.1	7.1	71	3.5	208.2	140	3.9	106	280	2.8	28	79	0.892
63108	NA	NA	NA	NA	NA	NA	NA	NA	NA	NA	NA	NA	NA	NA	NA	NA	NA	NA	NA	NA	NA	NA	NA	NA	NA	NA	NA	NA	NA	NA	NA	NA	NA	NA	NA	NA	NA
63109	3.9	39	13	14	83	17	6.07	9.7	2.425	77	226	5.844	25	0.83	73.37	13	89	4.94	75	13.4	123	3.9	1.259	0.6	10.26	6.8	68	5.6	333.1	138	3.9	103	277	2.9	29	352	3.974
63110	4.6	46	22	30	44	14	5	9.8	2.45	370	190	4.913	30	1.14	100.78	17	102	5.66	57	10.2	155	4	1.292	0.7	11.97	7.8	78	5.6	333.1	141	3.8	103	282	3.2	32	405	4.572
63112	4.3	43	24	38	69	19	6.78	9.2	2.3	71	162	4.189	27	0.9	79.56	30	99	5.5	94	16.8	153	3.9	1.259	0.8	13.68	8.8	88	7.2	428.3	140	3.9	106	282	4.5	45	80	0.903
63114	4.7	47	22	24	92	10	3.57	9.8	2.45	180	151	3.905	26	0.65	57.46	29	90	5	99	17.7	141	4.3	1.388	0.7	11.97	7.6	76	5.1	303.3	140	4	103	278	2.9	29	78	0.881
63116	4.7	47	11	15	67	7	2.5	9.3	2.325	56	257	6.646	24	0.55	48.62	13	63	3.5	130	23.3	93	3.7	1.195	0.9	15.39	7	70	4.6	273.6	136	4	100	268	2.3	23	76	0.858
63117	4.6	46	70	38	72	10	3.57	9.5	2.375	63	181	4.681	25	0.79	69.84	62	92	5.11	55	9.9	137	3.8	1.227	0.6	10.26	7.7	77	8	475.8	139	3.8	102	276	3.1	31	330	3.726
63118	4.3	43	15	24	82	14	5	9.9	2.475	361	146	3.776	25	0.98	86.63	8	84	4.66	52	9.3	173	3.6	1.162	0.6	10.26	7.4	74	6	356.9	138	4.5	102	275	3.1	31	44	0.497
63119	4.6	46	20	20	37	15	5.36	9.7	2.425	149	205	5.301	27	1.04	91.94	15	100	5.55	85	15.2	120	3.4	1.098	0.7	11.97	7.2	72	6.1	362.8	141	4.1	103	282	2.6	26	152	1.716
63123	3.8	38	16	21	55	10	3.57	9.2	2.3	292	145	3.75	27	1.15	101.66	17	83	4.61	46	8.2	122	3.4	1.098	0.5	8.55	6.8	68	4.9	291.5	136	4.3	102	270	3	30	130	1.468
63124	5	50	44	34	55	14	5	10	2.5	63	215	5.56	27	0.82	72.49	106	139	7.72	121	21.7	121	3.8	1.227	0.5	8.55	8.2	82	5.2	309.3	141	4.1	104	284	3.2	32	278	3.139
63125	4.4	44	18	17	56	11	3.93	10.2	2.55	87	208	5.379	26	0.78	68.95	7	93	5.16	51	9.1	163	3.6	1.162	0.6	10.26	7.2	72	4.7	279.6	140	3.8	104	278	2.8	28	166	1.874
63126	4.8	48	24	22	63	15	5.36	9.3	2.325	105	183	4.732	27	0.98	86.63	19	85	4.72	139	24.9	105	3.2	1.033	1	17.1	7	70	5.7	339	140	3.9	103	279	2.2	22	198	2.235
63127	4.2	42	75	42	62	10	3.57	9	2.25	228	184	4.758	25	0.91	80.44	76	86	4.77	132	23.6	146	3.6	1.162	0.6	10.26	6.8	68	7.4	440.2	143	3.7	108	283	2.6	26	302	3.41
63128	4.2	42	17	19	43	7	2.5	9.3	2.325	93	131	3.388	25	0.77	68.07	17	84	4.66	87	15.6	121	3.5	1.13	0.8	13.68	7.6	76	3.5	208.2	140	3.5	107	277	3.4	34	53	0.598
63129	4.1	41	16	23	346	5	1.79	9.2	2.3	132	130	3.362	24	0.43	38.01	15	92	5.11	40	7.2	129	5	1.615	0.6	10.26	7.1	71	6	356.9	137	4	101	271	3	30	60	0.677
63130	4.6	46	13	20	76	4	1.43	9.4	2.35	77	95	2.457	25	0.51	45.08	10	89	4.94	11	2	87	3.2	1.033	0.4	6.84	7.6	76	3.3	196.3	140	3.6	107	276	3	30	47	0.531
63132	4.1	41	16	20	69	23	8.21	9.5	2.375	110	177	4.577	26	0.89	78.68	15	107	5.94	59	10.6	116	4.2	1.356	0.5	8.55	7.2	72	5.9	350.9	141	3.6	104	285	3.1	31	148	1.671
63133	4.6	46	24	21	61	11	3.93	9.3	2.325	302	172	4.448	25	0.95	83.98	23	95	5.27	124	22.2	132	3.9	1.259	0.8	13.68	7.1	71	5.8	345	140	3.9	107	279	2.5	25	83	0.937
63134	3.8	38	16	15	100	26	9.28	9.7	2.425	69	267	6.905	26	0.71	62.76	46	104	5.77	57	10.2	132	3.8	1.227	0.4	6.84	7.2	72	3.3	196.3	142	4.5	107	288	3.4	34	224	2.529
63135	4.3	43	25	21	159	7	2.5	9.4	2.35	165	145	3.75	27	0.8	70.72	19	89	4.94	108	19.3	145	4.9	1.582	0.7	11.97	7.1	71	7	416.4	144	3.8	107	284	2.8	28	52	0.587
63136	4.6	46	19	18	58	11	3.93	9.7	2.425	101	135	3.491	27	1	88.4	14	97	5.38	105	18.8	103	4.5	1.453	0.5	8.55	6.7	67	5.2	309.3	141	4.2	105	281	2.1	21	78	0.881
63137	4.8	48	23	22	78	15	5.36	9.8	2.45	46	223	5.767	24	1.03	91.05	28	183	10.16	65	11.6	99	3.3	1.066	1.5	25.65	8.1	81	5.2	309.3	139	3.9	102	283	3.3	33	97	1.095
63138	4.4	44	33	33	156	10	3.57	9.2	2.3	253	155	4.008	24	0.83	73.37	16	98	5.44	88	15.8	162	4.1	1.324	0.5	8.55	6.9	69	5.8	345	135	4.1	99	269	2.5	25	67	0.756
63139	4.6	46	40	28	121	8	2.86	10	2.5	386	211	5.456	23	0.91	80.44	62	77	4.27	97	17.4	141	3.4	1.098	0.7	11.97	7.8	78	7.1	422.3	139	3.8	108	275	3.2	32	87	0.982
63141	4.2	42	26	19	43	9	3.21	9.1	2.275	88	204	5.275	26	0.6	53.04	18	92	5.11	137	24.5	115	3.6	1.162	0.8	13.68	7.5	75	4	237.9	139	4.3	106	276	3.3	33	68	0.768
63142	3.9	39	27	24	104	9	3.21	8.8	2.2	241	199	5.146	25	0.86	76.02	17	86	4.77	78	14	156	3.5	1.13	0.7	11.97	7	70	4.9	291.5	138	3.8	104	274	3.1	31	83	0.937
63143	3.9	39	26	29	65	14	5	9	2.25	289	149	3.853	25	0.92	81.33	32	107	5.94	69	12.4	156	3.5	1.13	0.8	13.68	7.6	76	6.5	386.6	141	3.8	107	282	3.7	37	269	3.037
63145	4	40	16	25	68	17	6.07	9.3	2.325	318	213	5.508	26	1.4	123.76	19	125	6.94	53	9.5	206	3.5	1.13	1.3	22.23	6.5	65	5.7	339	141	3.8	104	284	2.5	25	90	1.016
63147	4.6	46	19	21	55	13	4.64	9.8	2.45	147	181	4.681	30	0.89	78.68	10	78	4.33	69	12.4	126	4.2	1.356	0.8	13.68	7.3	73	5.6	333.1	140	4.1	101	278	2.7	27	91	1.027
63148	4.5	45	40	41	68	13	4.64	9.4	2.35	945	241	6.232	26	1.03	91.05	25	91	5.05	85	15.2	170	4.5	1.453	0.6	10.26	7.9	79	8.5	505.6	142	4.2	106	283	3.4	34	348	3.929
63149	3.6	36	13	23	66	12	4.28	9.3	2.325	77	189	4.888	21	0.76	67.18	11	114	6.33	110	19.7	150	3	0.969	0.4	6.84	6.6	66	3.7	220.1	139	4.1	106	278	3	30	214	2.416
63150	4.7	47	21	22	67	19	6.78	9.5	2.375	99	180	4.655	25	0.99	87.52	14	93	5.16	83	14.9	102	4	1.292	0.8	13.68	7.4	74	7.3	434.2	140	3.5	105	281	2.7	27	119	1.344
63151	4.3	43	30	34	47	20	7.14	9.2	2.3	759	222	5.741	24	1.02	90.17	33	97	5.38	71	12.7	132	4.3	1.388	0.9	15.39	6.7	67	7.7	458	138	3.4	104	278	2.4	24	304	3.432
63152	4.5	45	16	21	58	11	3.93	9.4	2.35	52	225	5.819	26	0.66	58.34	13	96	5.33	69	12.4	136	4.4	1.421	0.8	13.68	7.6	76	4.2	249.8	140	3.6	104	279	3.1	31	84	0.948
63154	4.2	42	36	18	60	13	4.64	8.9	2.225	181	181	4.681	24	0.77	68.07	27	98	5.44	89	15.9	115	3.1	1.001	0.5	8.55	6.9	69	6	356.9	141	3.7	110	281	2.7	27	195	2.202
63155	NA	NA	NA	NA	NA	NA	NA	NA	NA	NA	NA	NA	NA	NA	NA	NA	NA	NA	NA	NA	NA	NA	NA	NA	NA	NA	NA	NA	NA	NA	NA	NA	NA	NA	NA	NA	NA
63156	4	40	20	25	88	12	4.28	9.6	2.4	122	185	4.784	25	0.76	67.18	26	98	5.44	103	18.4	157	4.4	1.421	0.4	6.84	7.1	71	4.4	261.7	131	4.3	94	262	3.1	31	144	1.626
63157	4.8	48	20	26	261	9	3.21	10	2.5	113	223	5.767	24	0.52	45.97	14	96	5.33	43	7.7	185	4.8	1.55	0.8	13.68	7.5	75	3.9	232	141	3.9	104	280	2.7	27	72	0.813
63159	4	40	30	26	60	14	5	9.2	2.3	105	172	4.448	28	0.88	77.79	30	95	5.27	148	26.5	130	3.6	1.162	1	17.1	6.8	68	11.3	672.1	135	3.2	97	270	2.8	28	163	1.84
63160	4.4	44	19	30	38	9	3.21	9.9	2.475	361	115	2.974	28	0.67	59.23	12	110	6.11	39	7	122	3.1	1.001	0.5	8.55	7.2	72	5.5	327.1	132	3	92	264	2.8	28	64	0.723
63161	4.1	41	14	18	48	10	3.57	9.6	2.4	102	135	3.491	24	0.52	45.97	17	110	6.11	42	7.5	95	3.7	1.195	0.3	5.13	7.3	73	3.3	196.3	142	3.9	105	283	3.2	32	69	0.779
63162	4.5	45	18	24	56	9	3.21	9.6	2.4	208	170	4.396	27	0.8	70.72	33	103	5.72	46	8.2	144	2.3	0.743	0.7	11.97	7.6	76	8.2	487.7	138	3.5	103	275	3.1	31	60	0.677
63163	NA	NA	NA	NA	NA	NA	NA	NA	NA	NA	NA	NA	NA	NA	NA	NA	NA	NA	NA	NA	NA	NA	NA	NA	NA	NA	NA	NA	NA	NA	NA	NA	NA	NA	NA	NA	NA
63164	4.2	42	27	26	87	17	6.07	9.2	2.3	136	224	5.793	23	1.04	91.94	13	73	4.05	127	22.7	121	4.2	1.356	0.8	13.68	7.4	74	6.4	380.7	138	4	105	276	3.2	32	188	2.123
63166	4.5	45	16	19	68	9	3.21	9.9	2.475	121	143	3.698	26	0.57	50.39	15	93	5.16	72	12.9	137	3.2	1.033	0.7	11.97	7.3	73	3.2	190.3	140	4.1	106	278	2.8	28	56	0.632
63167	4.2	42	80	51	75	12	4.28	9.2	2.3	1097	163	4.215	27	0.84	74.26	40	93	5.16	67	12	149	4.6	1.485	0.6	10.26	7.4	74	7.2	428.3	141	4.2	105	281	3.2	32	122	1.377
63169	NA	NA	NA	NA	NA	NA	NA	NA	NA	NA	NA	NA	NA	NA	NA	NA	NA	NA	NA	NA	NA	NA	NA	NA	NA	NA	NA	NA	NA	NA	NA	NA	NA	NA	NA	NA	NA
63170	4.3	43	22	25	67	22	7.85	9.3	2.325	100	263	6.801	29	0.58	51.27	25	113	6.27	35	6.3	128	3.8	1.227	0.9	15.39	7.7	77	6	356.9	139	3.6	100	282	3.4	34	250	2.823
63171	NA	NA	NA	NA	NA	NA	NA	NA	NA	NA	NA	NA	NA	NA	NA	NA	NA	NA	NA	NA	NA	NA	NA	NA	NA	NA	NA	NA	NA	NA	NA	NA	NA	NA	NA	NA	NA
63172	4.6	46	16	19	27	11	3.93	9.5	2.375	42	190	4.913	26	0.57	50.39	11	94	5.22	79	14.1	88	4	1.292	0.4	6.84	7.7	77	3.8	226	141	4	103	280	3.1	31	105	1.185
63173	4.5	45	16	18	81	12	4.28	9.4	2.35	101	153	3.957	25	0.91	80.44	17	79	4.39	61	10.9	117	4.3	1.388	0.6	10.26	7.3	73	6.3	374.7	135	3.6	98	269	2.8	28	46	0.519
63174	NA	NA	NA	NA	NA	NA	NA	NA	NA	NA	NA	NA	NA	NA	NA	NA	NA	NA	NA	NA	NA	NA	NA	NA	NA	NA	NA	NA	NA	NA	NA	NA	NA	NA	NA	NA	NA
63175	5	50	17	19	134	16	5.71	9.8	2.45	144	163	4.215	24	0.81	71.6	15	85	4.72	108	19.3	111	4.2	1.356	0.6	10.26	7.5	75	4.1	243.9	139	3.9	103	278	2.5	25	73	0.824
63176	4.3	43	54	59	80	12	4.28	9.5	2.375	3892	176	4.551	26	0.99	87.52	28	75	4.16	76	13.6	217	3.8	1.227	0.7	11.97	7.1	71	7.6	452	140	4.2	104	278	2.8	28	104	1.174
63177	3.8	38	16	16	76	10	3.57	9.6	2.4	99	166	4.293	28	0.96	84.86	18	91	5.05	61	10.9	100	3.2	1.033	0.9	15.39	7.1	71	4.7	279.6	141	4.1	105	280	3.3	33	154	1.739
63178	4.1	41	13	17	40	6	2.14	9.6	2.4	152	186	4.81	27	0.88	77.79	10	67	3.72	60	10.7	165	3.5	1.13	0.6	10.26	7.2	72	4.1	243.9	139	3.7	102	273	3.1	31	62	0.7
63180	4.3	43	21	25	41	11	3.93	9.3	2.325	121	224	5.793	25	1.02	90.17	23	93	5.16	136	24.4	125	3.1	1.001	0.8	13.68	7.1	71	5.8	345	137	4	104	273	2.8	28	130	1.468
63181	3.7	37	61	47	73	5	1.79	9.1	2.275	234	178	4.603	26	0.7	61.88	37	93	5.16	147	26.3	148	3.8	1.227	0.8	13.68	7.6	76	4.4	261.7	136	4	101	269	3.9	39	115	1.298
63182	NA	NA	NA	NA	NA	NA	NA	NA	NA	NA	NA	NA	NA	NA	NA	NA	NA	NA	NA	NA	NA	NA	NA	NA	NA	NA	NA	NA	NA	NA	NA	NA	NA	NA	NA	NA	NA
63183	4.2	42	21	16	105	11	3.93	9.4	2.35	74	196	5.069	27	0.54	47.74	41	110	6.11	46	8.2	88	4.1	1.324	0.4	6.84	7.2	72	3.4	202.2	139	4.5	103	278	3	30	93	1.05
63187	4.2	42	18	27	67	21	7.5	9	2.25	59	140	3.62	28	1.32	116.69	11	168	9.33	80	14.3	138	4.1	1.324	0.8	13.68	6.8	68	4.7	279.6	138	4.4	101	283	2.6	26	149	1.682
63188	4.2	42	32	26	92	24	8.57	9.5	2.375	452	178	4.603	23	0.97	85.75	62	129	7.16	46	8.2	120	4	1.292	0.6	10.26	7.2	72	8	475.8	142	5.2	108	289	3	30	107	1.208
63190	4.2	42	31	35	52	13	4.64	9.4	2.35	566	150	3.879	30	0.94	83.1	13	78	4.33	122	21.9	128	3.8	1.227	0.9	15.39	6.7	67	4.7	279.6	137	3.2	95	273	2.5	25	93	1.05
63191	4.1	41	17	18	31	8	2.86	9	2.25	45	183	4.732	24	0.68	60.11	14	90	5	133	23.8	82	4.1	1.324	0.8	13.68	6.6	66	3.1	184.4	136	3.8	103	270	2.5	25	51	0.576
63192	NA	NA	NA	NA	NA	NA	NA	NA	NA	NA	NA	NA	NA	NA	NA	NA	NA	NA	NA	NA	NA	NA	NA	NA	NA	NA	NA	NA	NA	NA	NA	NA	NA	NA	NA	NA	NA
63193	4.2	42	15	16	62	10	3.57	9.1	2.275	65	262	6.775	26	0.76	67.18	18	79	4.39	36	6.4	120	3.7	1.195	0.5	8.55	7.5	75	3.6	214.1	138	4.1	102	274	3.3	33	159	1.795
63194	4.1	41	15	23	58	14	5	9.3	2.325	154	173	4.474	23	0.58	51.27	15	99	5.5	107	19.2	147	3.8	1.227	0.7	11.97	6.9	69	5.8	345	140	4	109	280	2.8	28	85	0.96
63195	4.4	44	23	16	86	10	3.57	9.5	2.375	84	216	5.586	27	1.03	91.05	29	91	5.05	80	14.3	117	3.4	1.098	0.9	15.39	6.9	69	5.1	303.3	142	3.9	105	282	2.5	25	191	2.156
63196	4.8	48	18	22	54	5	1.79	9.9	2.475	371	246	6.362	24	0.94	83.1	20	100	5.55	69	12.4	132	3.6	1.162	0.7	11.97	7.7	77	5.4	321.2	140	4.4	106	277	2.9	29	136	1.535
63197	3.2	32	23	29	129	10	3.57	8.9	2.225	192	207	5.353	19	0.55	48.62	19	107	5.94	123	22	166	3.9	1.259	0.8	13.68	5.9	59	4.6	273.6	135	3.7	106	270	2.7	27	193	2.179
63198	3.8	38	12	16	60	11	3.93	8.7	2.175	53	118	3.051	25	0.99	87.52	12	244	13.54	18	3.2	88	3.4	1.098	0.5	8.55	6.6	66	4.8	285.5	140	4.3	106	287	2.8	28	107	1.208
63199	4.5	45	16	28	259	16	5.71	9.4	2.35	184	131	3.388	26	0.61	53.92	14	48	2.66	122	21.9	157	5.2	1.679	0.6	10.26	5.8	58	4.2	249.8	139	3.8	103	276	1.3	13	162	1.829
63200	4.4	44	16	25	85	27	9.64	9.5	2.375	340	218	5.637	24	1	88.4	17	91	5.05	39	7	147	3.9	1.259	0.3	5.13	6.9	69	6.6	392.6	140	4.7	106	284	2.5	25	305	3.443
63203	4	40	15	19	55	22	7.85	9.4	2.35	45	234	6.051	23	1.75	154.7	12	204	11.32	87	15.6	120	4.9	1.582	0.7	11.97	7.2	72	6.7	398.5	135	4.8	100	279	3.2	32	442	4.99
63204	4.3	43	18	17	86	10	3.57	9.3	2.325	100	179	4.629	25	0.85	75.14	15	130	7.22	72	12.9	119	3.2	1.033	0.6	10.26	6.9	69	5.4	321.2	141	3.7	108	282	2.6	26	155	1.75
63205	4.2	42	15	16	61	15	5.36	9.7	2.425	22	223	5.767	29	0.72	63.65	15	79	4.39	89	15.9	58	2.5	0.807	0.5	8.55	7.5	75	4.8	285.5	138	3.8	99	275	3.3	33	91	1.027
63206	4.1	41	12	23	53	8	2.86	9.3	2.325	182	132	3.414	27	0.97	85.75	25	103	5.72	86	15.4	128	3.4	1.098	0.7	11.97	7	70	6.8	404.5	143	3.6	107	284	2.9	29	136	1.535
63208	4.4	44	26	25	65	13	4.64	9.1	2.275	318	195	5.043	27	0.96	84.86	23	89	4.94	77	13.8	137	4.2	1.356	1	17.1	6.8	68	4.9	291.5	140	3.9	105	279	2.4	24	307	3.466
63209	4.8	48	22	23	83	18	6.43	9.7	2.425	254	234	6.051	27	1.21	106.96	60	95	5.27	52	9.3	130	3	0.969	0.7	11.97	7	70	7.6	452	142	4.4	104	285	2.2	22	93	1.05
63211	4.4	44	28	22	40	10	3.57	9.3	2.325	50	183	4.732	23	0.56	49.5	15	135	7.49	63	11.3	104	2.7	0.872	0.7	11.97	6.6	66	3.3	196.3	136	4.1	103	273	2.2	22	208	2.348
63212	4.4	44	34	31	216	20	7.14	9.8	2.45	140	147	3.801	21	1.24	109.62	94	128	7.11	54	9.7	142	4.1	1.324	0.5	8.55	7.5	75	9	535.3	139	4.1	107	282	3.1	31	265	2.992
63213	4.6	46	18	24	64	15	5.36	9.4	2.35	102	221	5.715	25	1.15	101.66	35	124	6.88	52	9.3	119	1.8	0.581	0.4	6.84	7.5	75	6.8	404.5	139	3.8	102	280	2.9	29	260	2.935
63214	4.5	45	34	22	78	14	5	9.4	2.35	146	177	4.577	24	0.83	73.37	21	97	5.38	124	22.2	127	3.6	1.162	0.7	11.97	7.2	72	5.3	315.2	137	3.7	104	274	2.7	27	99	1.118
63215	3.8	38	18	22	84	23	8.21	9.2	2.3	70	135	3.491	20	1.29	114.04	21	149	8.27	71	12.7	83	3.2	1.033	0.5	8.55	7.1	71	9.9	588.9	133	4	102	273	3.3	33	107	1.208
63216	4.3	43	16	18	58	11	3.93	9.1	2.275	78	241	6.232	27	0.49	43.32	13	150	8.33	9	1.6	124	3.5	1.13	0.4	6.84	7.3	73	4.3	255.8	141	3.8	106	284	3	30	121	1.366
63218	4.4	44	40	29	52	13	4.64	9.3	2.325	141	250	6.465	19	0.77	68.07	60	100	5.55	106	19	120	3.7	1.195	0.6	10.26	7.4	74	6.4	380.7	138	3.7	107	276	3	30	125	1.411
63219	4.5	45	25	29	67	9	3.21	9.5	2.375	112	226	5.844	25	0.97	85.75	13	92	5.11	156	27.9	111	3.5	1.13	0.9	15.39	7.3	73	5.1	303.3	140	4.2	104	278	2.8	28	85	0.96
63220	4.7	47	24	19	55	10	3.57	9.7	2.425	87	124	3.207	28	0.94	83.1	33	85	4.72	147	26.3	104	2.6	0.84	1.3	22.23	7.1	71	5.9	350.9	139	4.2	101	276	2.4	24	63	0.711
63221	2.6	26	22	57	110	10	3.57	8.8	2.2	56	142	3.672	22	0.75	66.3	28	79	4.39	164	29.4	237	3.6	1.162	4.1	70.11	7.5	75	6.3	374.7	137	3.7	106	272	4.9	49	73	0.824
63222	4.1	41	35	48	60	12	4.28	9.4	2.35	693	168	4.344	24	0.83	73.37	28	111	6.16	80	14.3	131	2.8	0.904	0.4	6.84	7.5	75	5.6	333.1	138	3.6	103	276	3.4	34	112	1.264
63223	4.6	46	30	35	107	14	5	10.2	2.55	156	272	7.034	27	1.11	98.12	21	88	4.88	161	28.8	129	3.4	1.098	1	17.1	7.3	73	6.6	392.6	140	4.5	103	279	2.7	27	285	3.218
63224	4.1	41	29	22	64	8	2.86	9.3	2.325	69	170	4.396	23	0.7	61.88	31	89	4.94	76	13.6	116	3.7	1.195	0.4	6.84	7.2	72	4.4	261.7	138	4	104	273	3.1	31	116	1.31
63225	4.1	41	11	14	77	13	4.64	9.4	2.35	103	233	6.025	25	0.98	86.63	26	178	9.88	59	10.6	154	3.6	1.162	0.7	11.97	7.5	75	6	356.9	142	3.8	109	288	3.4	34	71	0.802
63227	4.3	43	11	16	60	14	5	9.1	2.275	76	173	4.474	24	0.61	53.92	7	95	5.27	102	18.3	116	3.2	1.033	0.4	6.84	6.6	66	2.8	166.5	140	4	108	280	2.3	23	118	1.332
63228	4.4	44	21	23	70	9	3.21	9.4	2.35	125	127	3.284	24	0.96	84.86	39	124	6.88	143	25.6	126	2.9	0.936	0.8	13.68	6.5	65	3.6	214.1	139	3.8	107	278	2.1	21	55	0.621
63229	NA	NA	NA	NA	NA	NA	NA	NA	NA	NA	NA	NA	NA	NA	NA	NA	NA	NA	NA	NA	NA	NA	NA	NA	NA	NA	NA	NA	NA	NA	NA	NA	NA	NA	NA	NA	NA
63230	4.6	46	44	37	52	16	5.71	9.4	2.35	520	193	4.991	26	1.02	90.17	74	109	6.05	86	15.4	126	3.1	1.001	0.6	10.26	7.1	71	6.9	410.4	139	4	104	279	2.5	25	153	1.727
63231	3.9	39	22	17	87	8	2.86	9.3	2.325	34	216	5.586	24	0.45	39.78	22	263	14.6	24	4.3	85	4	1.292	0.5	8.55	7.1	71	2.8	166.5	135	3.7	102	278	3.2	32	173	1.953
63232	4.3	43	10	15	81	6	2.14	10	2.5	119	146	3.776	25	0.61	53.92	12	91	5.05	97	17.4	97	4.3	1.388	0.4	6.84	7.5	75	3.5	208.2	140	4.1	107	277	3.2	32	53	0.598
63233	4.8	48	17	29	60	9	3.21	9.8	2.45	1001	169	4.37	31	1.19	105.2	18	95	5.27	79	14.1	135	3.5	1.13	0.8	13.68	7.7	77	6.3	374.7	139	4.2	101	276	2.9	29	52	0.587
63234	3.9	39	18	19	53	17	6.07	8.9	2.225	40	171	4.422	24	0.58	51.27	19	86	4.77	60	10.7	102	3.4	1.098	0.4	6.84	6.9	69	3.8	226	139	4.2	105	278	3	30	99	1.118
63235	NA	NA	NA	NA	NA	NA	NA	NA	NA	NA	NA	NA	NA	NA	NA	NA	NA	NA	NA	NA	NA	NA	NA	NA	NA	NA	NA	NA	NA	NA	NA	NA	NA	NA	NA	NA	NA
63236	4.1	41	25	21	61	20	7.14	9.3	2.325	69	207	5.353	25	1.13	99.89	14	113	6.27	137	24.5	105	2.9	0.936	0.8	13.68	7.1	71	6	356.9	136	4.2	102	275	3	30	116	1.31
63238	3.9	39	13	14	91	13	4.64	9.5	2.375	59	174	4.5	26	1.14	100.78	10	121	6.72	38	6.8	90	3.1	1.001	0.5	8.55	6.7	67	4.4	261.7	143	4.4	104	286	2.8	28	125	1.411
63242	4.2	42	34	33	71	16	5.71	9.2	2.3	383	208	5.379	25	0.72	63.65	40	106	5.88	74	13.3	185	3.3	1.066	0.6	10.26	7.4	74	3.5	208.2	138	4.1	103	277	3.2	32	82	0.926
63245	4.2	42	17	17	61	9	3.21	9.6	2.4	61	210	5.431	23	0.55	48.62	17	84	4.66	41	7.3	115	4.2	1.356	0.4	6.84	6.7	67	5	297.4	138	3.9	104	274	2.5	25	244	2.755
63246	5	50	22	31	192	16	5.71	9.5	2.375	262	134	3.465	24	0.92	81.33	15	94	5.22	45	8.1	163	4.6	1.485	0.8	13.68	7.5	75	5.6	333.1	139	3.5	104	278	2.5	25	23	0.26
63247	5	50	12	21	64	8	2.86	9.5	2.375	199	141	3.646	26	0.97	85.75	21	82	4.55	91	16.3	127	3.8	1.227	1	17.1	7.5	75	5.1	303.3	141	3.5	104	279	2.5	25	48	0.542
63248	4.2	42	32	40	79	9	3.21	9.6	2.4	66	178	4.603	20	0.6	53.04	46	151	8.38	113	20.2	118	3.4	1.098	1.4	23.94	7.4	74	5.8	345	139	4	104	279	3.2	32	148	1.671
63249	4.1	41	37	35	105	13	4.64	8.8	2.2	115	158	4.086	26	0.94	83.1	141	100	5.55	108	19.3	124	3.8	1.227	0.4	6.84	5.9	59	5.1	303.3	140	4.5	107	280	1.8	18	166	1.874
63250	4.9	49	17	21	95	13	4.64	9.7	2.425	130	166	4.293	27	1.07	94.59	16	73	4.05	111	19.9	91	4.1	1.324	0.9	15.39	7.3	73	5.1	303.3	135	3.7	97	269	2.4	24	58	0.655
63251	4	40	16	28	89	16	5.71	9	2.25	81	176	4.551	29	0.91	80.44	15	102	5.66	79	14.1	154	4.1	1.324	0.4	6.84	8.2	82	6.6	392.6	140	3.9	102	281	4.2	42	263	2.969
63253	3.9	39	12	17	90	10	3.57	9.3	2.325	129	113	2.922	20	0.67	59.23	8	79	4.39	114	20.4	125	3.8	1.227	0.8	13.68	6.5	65	5.2	309.3	141	4	111	279	2.6	26	41	0.463
63254	3.9	39	10	22	90	10	3.57	9.1	2.275	125	265	6.853	26	0.62	54.81	33	119	6.61	58	10.4	138	3.4	1.098	0.5	8.55	7.3	73	5.9	350.9	142	4.2	105	283	3.4	34	131	1.479
63260	4.7	47	20	21	53	6	2.14	9.1	2.275	77	245	6.336	25	0.62	54.81	27	77	4.27	73	13.1	137	3.3	1.066	1.1	18.81	7.5	75	3.6	214.1	135	3.5	99	267	2.8	28	93	1.05
63261	4	40	18	24	50	11	3.93	9.3	2.325	107	231	5.974	23	0.84	74.26	13	86	4.77	78	14	125	3.5	1.13	0.5	8.55	7.5	75	3.9	232	138	3.8	103	274	3.5	35	56	0.632
63262	4.5	45	18	22	81	16	5.71	9.4	2.35	74	192	4.965	26	0.69	61	24	99	5.5	85	15.2	115	3.4	1.098	0.6	10.26	7.4	74	4.3	255.8	139	3.7	103	279	2.9	29	119	1.344
63263	4.1	41	23	28	78	16	5.71	9.2	2.3	309	256	6.62	22	1.21	106.96	20	121	6.72	108	19.3	154	3.4	1.098	0.8	13.68	7.2	72	7.3	434.2	140	3.9	108	282	3.1	31	147	1.66
63264	4.5	45	21	28	55	15	5.36	9.4	2.35	166	277	7.163	29	1.36	120.22	14	88	4.88	119	21.3	123	3.2	1.033	0.6	10.26	7.6	76	6.9	410.4	142	5	101	283	3.1	31	134	1.513
63265	4.5	45	17	15	60	14	5	9.5	2.375	78	160	4.138	25	0.54	47.74	18	70	3.89	113	20.2	85	3.6	1.162	0.7	11.97	7.8	78	4.7	279.6	135	3.7	102	269	3.3	33	43	0.485
63267	3.3	33	13	20	71	22	7.85	9	2.25	35	89	2.302	25	0.97	85.75	7	89	4.94	59	10.6	147	3.3	1.066	0.5	8.55	6.4	64	4.9	291.5	142	4.2	108	286	3.1	31	87	0.982
63268	4.6	46	16	22	286	9	3.21	9.6	2.4	127	131	3.388	23	0.56	49.5	6	79	4.39	85	15.2	143	4.6	1.485	0.7	11.97	7.7	77	6.2	368.8	139	3.7	105	275	3.1	31	47	0.531
63269	4.4	44	14	20	50	17	6.07	9.4	2.35	99	238	6.155	26	1.05	92.82	13	74	4.11	99	17.7	128	3.4	1.098	0.7	11.97	7.1	71	4.2	249.8	138	4	102	276	2.7	27	62	0.7
63271	4.5	45	47	31	75	14	5	9.5	2.375	204	170	4.396	27	0.87	76.91	18	99	5.5	29	5.2	126	3.4	1.098	0.5	8.55	8	80	5.7	339	140	3.5	103	280	3.5	35	89	1.005
63272	5.2	52	13	20	57	6	2.14	10.2	2.55	238	237	6.129	24	0.76	67.18	33	86	4.77	61	10.9	135	3.7	1.195	0.6	10.26	8.1	81	4.2	249.8	138	3.7	101	273	2.9	29	72	0.813
63273	4.6	46	33	37	69	17	6.07	9.4	2.35	674	215	5.56	30	1.65	145.86	29	94	5.22	71	12.7	212	3	0.969	0.6	10.26	7.2	72	5.8	345	141	3	101	283	2.6	26	467	5.272
63276	4.2	42	13	16	65	13	4.64	9.4	2.35	103	228	5.896	26	0.97	85.75	16	105	5.83	91	16.3	118	3.7	1.195	0.7	11.97	6.7	67	8.1	481.8	139	4.4	104	278	2.5	25	192	2.168
63277	4.5	45	33	26	102	9	3.21	9.6	2.4	83	213	5.508	25	0.96	84.86	20	85	4.72	119	21.3	109	3.4	1.098	0.6	10.26	7.3	73	6.5	386.6	136	4	100	270	2.8	28	158	1.784
63280	4.3	43	19	24	243	20	7.14	9.5	2.375	101	171	4.422	22	0.64	56.58	10	93	5.16	54	9.7	151	4.8	1.55	0.7	11.97	6.3	63	3	178.4	139	4	107	280	2	20	60	0.677
63281	4.8	48	35	29	71	17	6.07	9.4	2.35	81	241	6.232	26	0.75	66.3	47	107	5.94	123	22	156	3.5	1.13	0.9	15.39	8	80	6.3	374.7	140	3.9	103	281	3.2	32	166	1.874
63283	4.5	45	53	32	68	9	3.21	9.5	2.375	248	251	6.491	25	0.78	68.95	38	97	5.38	59	10.6	109	3.3	1.066	0.5	8.55	7.2	72	5.5	327.1	140	4.4	105	278	2.7	27	235	2.653
63284	4.3	43	24	26	66	14	5	9.3	2.325	42	133	3.439	23	1.1	97.24	20	98	5.44	89	15.9	104	3.7	1.195	2.2	37.62	7	70	5.5	327.1	136	4.3	101	272	2.7	27	100	1.129
63285	4.5	45	13	20	65	17	6.07	9.6	2.4	136	200	5.172	25	0.91	80.44	10	96	5.33	37	6.6	137	4.7	1.518	0.6	10.26	6.9	69	6.7	398.5	140	4.4	106	281	2.4	24	94	1.061
63287	3.5	35	16	19	95	33	11.78	8.9	2.225	115	209	5.405	22	1.75	154.7	15	228	12.66	55	9.9	184	4.4	1.421	0.5	8.55	6.8	68	7.8	463.9	138	4.4	108	290	3.3	33	117	1.321
63288	4.2	42	24	21	54	17	6.07	9.9	2.475	148	167	4.319	28	0.65	57.46	13	81	4.5	78	14	146	4	1.292	0.5	8.55	7.3	73	4	237.9	141	4.2	105	282	3.1	31	92	1.039
63290	NA	NA	NA	NA	NA	NA	NA	NA	NA	NA	NA	NA	NA	NA	NA	NA	NA	NA	NA	NA	NA	NA	NA	NA	NA	NA	NA	NA	NA	NA	NA	NA	NA	NA	NA	NA	NA
63291	4	40	23	18	50	11	3.93	9.1	2.275	174	189	4.888	24	1.05	92.82	24	95	5.27	77	13.8	118	3.8	1.227	0.7	11.97	7.4	74	7.9	469.9	139	3.7	105	277	3.4	34	72	0.813
63293	4.6	46	21	25	78	6	2.14	9.5	2.375	57	198	5.12	27	0.58	51.27	17	83	4.61	110	19.7	161	4.1	1.324	0.5	8.55	7.7	77	2.7	160.6	137	3.9	101	271	3.1	31	70	0.79
63294	4.1	41	18	24	60	8	2.86	9.3	2.325	384	172	4.448	25	0.56	49.5	17	95	5.27	67	12	156	3.8	1.227	0.3	5.13	7.3	73	4.8	285.5	143	4.2	106	283	3.2	32	77	0.869
63295	4.4	44	14	18	63	12	4.28	9	2.25	41	148	3.827	28	0.71	62.76	10	115	6.38	112	20.1	101	2.9	0.936	0.9	15.39	7.4	74	3.8	226	142	3.8	106	284	3	30	59	0.666
63296	4.4	44	23	21	61	15	5.36	9.3	2.325	72	222	5.741	27	0.67	59.23	13	87	4.83	99	17.7	124	4.1	1.324	0.8	13.68	6.9	69	6	356.9	141	3.7	105	281	2.5	25	68	0.768
63297	4.3	43	25	27	69	20	7.14	8.9	2.225	151	116	3	24	1.16	102.54	34	99	5.5	32	5.7	139	3.4	1.098	1	17.1	7.1	71	5.4	321.2	138	3.8	104	278	2.8	28	204	2.303
63298	4.8	48	10	15	59	9	3.21	9.4	2.35	104	166	4.293	25	0.82	72.49	10	91	5.05	130	23.3	109	4.3	1.388	1.2	20.52	7.3	73	4.6	273.6	137	3.7	103	272	2.5	25	65	0.734
63299	4.9	49	17	22	71	9	3.21	9.3	2.325	470	160	4.138	26	0.89	78.68	10	77	4.27	111	19.9	135	3.7	1.195	0.6	10.26	7.3	73	4.6	273.6	138	3.7	102	273	2.4	24	77	0.869
63301	4.4	44	23	21	82	13	4.64	9.5	2.375	132	139	3.595	21	0.95	83.98	49	158	8.77	62	11.1	184	3.7	1.195	0.6	10.26	8.1	81	6.7	398.5	138	3.5	104	279	3.7	37	83	0.937
63302	4.5	45	29	30	51	14	5	9.4	2.35	405	242	6.258	27	0.89	78.68	15	85	4.72	64	11.5	104	4.4	1.421	0.7	11.97	6.8	68	7.1	422.3	142	4.2	104	283	2.3	23	151	1.705
63304	NA	NA	NA	NA	NA	NA	NA	NA	NA	NA	NA	NA	NA	NA	NA	NA	NA	NA	NA	NA	NA	NA	NA	NA	NA	NA	NA	NA	NA	NA	NA	NA	NA	NA	NA	NA	NA
63305	4.4	44	31	30	86	12	4.28	9.3	2.325	148	161	4.163	24	0.9	79.56	70	98	5.44	148	26.5	136	3	0.969	0.6	10.26	6.7	67	6.3	374.7	137	4.1	105	274	2.3	23	76	0.858
63306	4.4	44	34	33	72	20	7.14	9.6	2.4	115	278	7.189	27	0.99	87.52	19	83	4.61	36	6.4	82	4.9	1.582	0.5	8.55	7.5	75	7	416.4	141	3.7	100	283	3.1	31	334	3.771
63308	4.2	42	29	29	37	12	4.28	9.3	2.325	189	142	3.672	28	1.04	91.94	14	83	4.61	49	8.8	106	4.1	1.324	0.6	10.26	7.4	74	4.7	279.6	139	3.9	100	276	3.2	32	68	0.768
63310	4.2	42	14	16	79	11	3.93	9.8	2.45	114	222	5.741	21	1.07	94.59	55	94	5.22	44	7.9	85	3.9	1.259	0.4	6.84	7.6	76	6.1	362.8	139	3.5	106	277	3.4	34	233	2.631
63311	4.9	49	24	26	55	16	5.71	10	2.5	347	203	5.25	24	0.86	76.02	54	99	5.5	60	10.7	120	4.7	1.518	0.5	8.55	7.6	76	5.5	327.1	140	4.1	106	281	2.7	27	94	1.061
63312	4.3	43	15	26	90	11	3.93	9	2.25	118	158	4.086	24	0.92	81.33	14	104	5.77	48	8.6	142	3.6	1.162	0.5	8.55	7.2	72	4.5	267.7	134	3.9	99	268	2.9	29	121	1.366
63313	3.3	33	17	21	79	13	4.64	8.9	2.225	241	159	4.112	29	1.12	99.01	39	50	2.78	87	15.6	113	3.2	1.033	1	17.1	7	70	5.4	321.2	142	3.8	105	281	3.7	37	119	1.344
63315	4	40	39	36	86	14	5	9.5	2.375	278	197	5.094	26	0.79	69.84	21	99	5.5	85	15.2	162	4.1	1.324	0.5	8.55	8.1	81	4.2	249.8	141	3.6	107	282	4.1	41	109	1.231
63317	4.7	47	20	26	42	9	3.21	9.5	2.375	203	167	4.319	26	0.98	86.63	22	91	5.05	83	14.9	109	3.6	1.162	1	17.1	7.6	76	6.6	392.6	136	4	102	270	2.9	29	63	0.711
63318	3.9	39	15	23	72	11	3.93	9	2.25	206	132	3.414	24	0.83	73.37	15	130	7.22	34	6.1	122	3.1	1.001	0.6	10.26	7.2	72	6.6	392.6	137	3.7	105	275	3.3	33	178	2.01
63320	4.4	44	15	22	58	10	3.57	9.2	2.3	131	136	3.517	25	0.63	55.69	11	78	4.33	69	12.4	133	3.2	1.033	0.5	8.55	7.6	76	4	237.9	138	3.5	104	274	3.2	32	27	0.305
63323	4.2	42	13	17	27	12	4.28	9.1	2.275	125	191	4.939	24	0.82	72.49	16	85	4.72	209	37.4	107	4	1.292	0.6	10.26	7.1	71	6	356.9	136	3.7	104	271	2.9	29	162	1.829
63324	4.7	47	54	33	59	15	5.36	9.6	2.4	118	220	5.689	28	0.92	81.33	57	85	4.72	59	10.6	138	3.8	1.227	0.7	11.97	7.6	76	6.8	404.5	142	4.1	104	283	2.9	29	507	5.724
63326	3.8	38	13	16	79	10	3.57	9.4	2.35	114	219	5.663	25	0.84	74.26	17	105	5.83	50	9	153	3.4	1.098	0.5	8.55	8.8	88	6.2	368.8	139	3.3	104	277	5	50	167	1.885
63327	4.7	47	20	24	287	10	3.57	9.7	2.425	193	156	4.034	25	0.65	57.46	15	85	4.72	43	7.7	157	4.6	1.485	0.7	11.97	6.9	69	6	356.9	137	5	102	272	2.2	22	50	0.565
63328	4.1	41	14	19	79	10	3.57	9.7	2.425	84	241	6.232	26	0.94	83.1	25	84	4.66	53	9.5	122	3.7	1.195	0.3	5.13	7.2	72	4.6	273.6	140	4	105	278	3.1	31	124	1.4
63329	4.3	43	21	29	59	13	4.64	9.5	2.375	145	184	4.758	30	0.91	80.44	6	86	4.77	128	22.9	151	4.1	1.324	0.9	15.39	7.8	78	5.1	303.3	142	3.7	104	283	3.5	35	95	1.073
63330	4.3	43	17	32	85	11	3.93	9.2	2.3	284	163	4.215	26	0.89	78.68	33	83	4.61	51	9.1	164	4.2	1.356	0.7	11.97	6.6	66	6.2	368.8	140	4.4	105	278	2.3	23	40	0.452
63331	3.9	39	35	73	55	10	3.57	9	2.25	64	162	4.189	25	0.7	61.88	41	190	10.55	58	10.4	110	3.1	1.001	0.5	8.55	7.6	76	5.1	303.3	135	3.8	99	274	3.7	37	283	3.195
63332	4.4	44	12	20	95	8	2.86	9.2	2.3	75	164	4.241	24	0.65	57.46	10	85	4.72	62	11.1	106	4	1.292	0.6	10.26	7.3	73	3.8	226	140	3.9	108	277	2.9	29	69	0.779
63333	4.1	41	21	26	70	14	5	9.5	2.375	123	169	4.37	27	1.03	91.05	51	89	4.94	58	10.4	129	3.5	1.13	0.4	6.84	7.3	73	7.1	422.3	141	3.9	105	281	3.2	32	189	2.134
63337	NA	NA	NA	NA	NA	NA	NA	NA	NA	NA	NA	NA	NA	NA	NA	NA	NA	NA	NA	NA	NA	NA	NA	NA	NA	NA	NA	NA	NA	NA	NA	NA	NA	NA	NA	NA	NA
63338	4.2	42	36	27	49	24	8.57	9	2.25	304	136	3.517	25	1.15	101.66	14	85	4.72	86	15.4	137	3.7	1.195	0.5	8.55	6.8	68	4.4	261.7	139	4.2	105	281	2.6	26	33	0.373
63339	4.3	43	20	20	22	8	2.86	8.8	2.2	95	155	4.008	26	0.85	75.14	6	94	5.22	106	19	107	4	1.292	0.7	11.97	6.5	65	4.8	285.5	139	3.7	105	276	2.2	22	207	2.337
63340	4.7	47	23	18	63	11	3.93	9.5	2.375	107	196	5.069	25	0.79	69.84	26	95	5.27	69	12.4	86	3.8	1.227	0.6	10.26	7	70	5.4	321.2	142	3.6	106	282	2.3	23	113	1.276
63341	4.2	42	36	27	97	7	2.5	8.9	2.225	157	260	6.724	25	0.72	63.65	26	101	5.61	85	15.2	151	3.5	1.13	0.7	11.97	7.2	72	6	356.9	138	4.6	105	274	3	30	175	1.976
63343	3.6	36	16	18	67	7	2.5	8.8	2.2	48	148	3.827	22	0.61	53.92	12	93	5.16	60	10.7	123	2.5	0.807	0.4	6.84	6.8	68	4.3	255.8	139	3.8	108	275	3.2	32	138	1.558
63344	4.2	42	20	20	73	7	2.5	9.3	2.325	115	130	3.362	26	0.49	43.32	10	89	4.94	125	22.4	107	4.1	1.324	0.6	10.26	6.7	67	4	237.9	139	3.7	104	275	2.5	25	123	1.389
63345	3.9	39	20	22	80	18	6.43	9.5	2.375	65	205	5.301	27	1.16	102.54	25	87	4.83	80	14.3	121	5.3	1.711	0.6	10.26	6.6	66	5.1	303.3	142	4.6	108	284	2.7	27	56	0.632
63346	4.3	43	25	25	95	13	4.64	9.8	2.45	229	196	5.069	27	0.85	75.14	26	86	4.77	71	12.7	126	3.7	1.195	0.8	13.68	7.4	74	3.9	232	141	3.6	103	281	3.1	31	285	3.218
63347	4.4	44	60	43	78	9	3.21	9.7	2.425	82	164	4.241	23	0.64	56.58	52	82	4.55	70	12.5	149	3.6	1.162	0.4	6.84	7.6	76	6.3	374.7	141	4.2	106	279	3.2	32	325	3.669
63349	4	40	22	19	68	13	4.64	9.5	2.375	45	188	4.862	23	0.84	74.26	16	331	18.37	26	4.7	137	3.3	1.066	0.4	6.84	6.9	69	2.8	166.5	135	4	100	283	2.9	29	150	1.694
63350	4.7	47	22	18	48	11	3.93	9.3	2.325	115	175	4.526	23	0.91	80.44	42	82	4.55	161	28.8	100	3	0.969	1	17.1	6.5	65	6.7	398.5	139	3.8	105	276	1.8	18	99	1.118
63351	4.4	44	14	22	76	6	2.14	9.4	2.35	138	157	4.06	25	0.62	54.81	10	130	7.22	34	6.1	145	3.7	1.195	0.3	5.13	7.9	79	7.2	428.3	139	3.7	104	277	3.5	35	59	0.666
63352	4	40	136	125	107	10	3.57	9.6	2.4	125	206	5.327	27	0.86	76.02	35	201	11.16	137	24.5	154	3.8	1.227	0.8	13.68	8.3	83	5	297.4	135	4.1	100	275	4.3	43	91	1.027
63353	4.3	43	23	19	68	8	2.86	9.8	2.45	91	199	5.146	24	0.62	54.81	21	91	5.05	213	38.1	95	3.7	1.195	0.9	15.39	7.2	72	5.4	321.2	141	3.8	106	279	2.9	29	239	2.698
63357	4.3	43	22	22	66	9	3.21	9.4	2.35	99	212	5.482	23	0.49	43.32	15	93	5.16	91	16.3	120	3.7	1.195	0.7	11.97	7.1	71	5.8	345	139	4.1	106	276	2.8	28	189	2.134
63360	3.2	32	9	20	82	23	8.21	9.4	2.35	15	175	4.526	24	1.26	111.38	16	94	5.22	26	4.7	204	3.4	1.098	0.4	6.84	6.2	62	6.9	410.4	141	4	105	285	3	30	104	1.174
63361	4.5	45	21	29	60	10	3.57	10	2.5	251	223	5.767	27	1.17	103.43	39	91	5.05	51	9.1	158	3.8	1.227	0.4	6.84	7.6	76	7.4	440.2	141	4.3	104	280	3.1	31	229	2.585
63363	3.6	36	10	13	49	10	3.57	9.1	2.275	47	192	4.965	27	0.64	56.58	15	90	5	128	22.9	106	3.8	1.227	0.7	11.97	6.5	65	4.8	285.5	140	4.2	104	278	2.9	29	82	0.926
63364	NA	NA	NA	NA	NA	NA	NA	NA	NA	NA	NA	NA	NA	NA	NA	NA	NA	NA	NA	NA	NA	NA	NA	NA	NA	NA	NA	NA	NA	NA	NA	NA	NA	NA	NA	NA	NA
63365	4.3	43	13	15	40	18	6.43	9.4	2.35	59	184	4.758	24	0.72	63.65	23	99	5.5	126	22.6	103	4	1.292	0.6	10.26	7.3	73	3.9	232	139	4.4	107	279	3	30	98	1.106
63371	4.1	41	14	31	316	11	3.93	9.2	2.3	492	134	3.465	24	0.63	55.69	14	103	5.72	76	13.6	213	6.3	2.034	0.5	8.55	6.8	68	3.7	220.1	142	4	108	283	2.7	27	58	0.655
63373	4	40	41	37	57	10	3.57	8.7	2.175	146	167	4.319	23	0.86	76.02	11	87	4.83	49	8.8	140	3.4	1.098	0.5	8.55	6.9	69	4.8	285.5	137	3.6	103	272	2.9	29	140	1.581
63374	4.1	41	27	31	84	11	3.93	9.1	2.275	736	164	4.241	23	0.83	73.37	26	109	6.05	95	17	167	3.6	1.162	0.6	10.26	6.8	68	5.8	345	139	3.8	107	278	2.7	27	110	1.242
63375	4.2	42	12	21	58	10	3.57	8.9	2.225	68	252	6.517	24	0.65	57.46	11	78	4.33	57	10.2	150	4.1	1.324	0.5	8.55	7.1	71	4.5	267.7	139	3.5	101	275	2.9	29	211	2.382
63377	3.5	35	33	29	107	61	21.78	8.5	2.125	543	173	4.474	21	3.46	305.86	83	284	15.76	39	7	148	4.1	1.324	0.5	8.55	7.2	72	7.1	422.3	136	5.6	109	300	3.7	37	251	2.834
63378	4.6	46	20	24	58	11	3.93	9.4	2.35	47	159	4.112	22	0.72	63.65	18	65	3.61	65	11.6	121	4.4	1.421	0.6	10.26	7.3	73	3.4	202.2	138	3.5	105	273	2.7	27	32	0.361
63380	4.2	42	34	34	69	7	2.5	9.1	2.275	105	207	5.353	26	0.83	73.37	53	91	5.05	167	29.9	128	5.1	1.647	0.6	10.26	6.5	65	3.7	220.1	136	3.6	100	270	2.3	23	164	1.852
63382	4.5	45	105	64	124	8	2.86	9	2.25	447	210	5.431	23	0.56	49.5	64	96	5.33	84	15	164	3.5	1.13	0.6	10.26	7.4	74	6.3	374.7	139	3.9	105	276	2.9	29	807	9.111
63383	4.6	46	26	27	48	11	3.93	9.6	2.4	862	189	4.888	28	0.89	78.68	31	88	4.88	80	14.3	154	3.5	1.13	0.5	8.55	7.5	75	6.7	398.5	139	3.7	103	276	2.9	29	74	0.835
63384	NA	NA	NA	NA	NA	NA	NA	NA	NA	NA	NA	NA	NA	NA	NA	NA	NA	NA	NA	NA	NA	NA	NA	NA	NA	NA	NA	NA	NA	NA	NA	NA	NA	NA	NA	NA	NA
63385	3.9	39	18	24	82	10	3.57	9.2	2.3	38	265	6.853	24	0.67	59.23	60	93	5.16	103	18.4	110	3.9	1.259	0.9	15.39	6.8	68	3.4	202.2	140	4	104	278	2.9	29	67	0.756
63387	4.4	44	22	27	101	16	5.71	9.6	2.4	259	147	3.801	26	1.32	116.69	16	81	4.5	74	13.3	106	4.7	1.518	0.6	10.26	7.4	74	6.1	362.8	141	4.2	104	281	3	30	42	0.474
63388	4.1	41	17	21	54	15	5.36	9	2.25	146	180	4.655	25	0.87	76.91	19	82	4.55	67	12	108	3.9	1.259	0.4	6.84	7.2	72	5.6	333.1	144	3.9	107	287	3.1	31	149	1.682
63389	4.2	42	21	26	57	12	4.28	9.3	2.325	312	214	5.534	25	0.75	66.3	11	99	5.5	127	22.7	149	3.6	1.162	1.1	18.81	6.8	68	4.3	255.8	139	4.2	102	277	2.6	26	68	0.768
63390	4.6	46	22	21	80	10	3.57	9	2.25	109	252	6.517	24	0.92	81.33	31	73	4.05	132	23.6	103	4.5	1.453	0.7	11.97	6.9	69	3	178.4	135	3.9	100	268	2.3	23	125	1.411
63391	4.5	45	23	28	70	12	4.28	9.2	2.3	160	163	4.215	26	0.91	80.44	18	100	5.55	111	19.9	124	2.9	0.936	1	17.1	7.5	75	5.4	321.2	138	4	104	276	3	30	103	1.163
63392	4.4	44	17	16	47	8	2.86	9.9	2.475	40	173	4.474	23	0.84	74.26	8	84	4.66	47	8.4	133	4.3	1.388	0.4	6.84	7.4	74	6.3	374.7	141	4	105	279	3	30	119	1.344
63393	4.5	45	39	20	102	6	2.14	9.5	2.375	75	212	5.482	28	0.59	52.16	28	89	4.94	163	29.2	137	4	1.292	0.9	15.39	7.3	73	5.8	345	136	4.3	98	269	2.8	28	106	1.197
63394	4.8	48	22	25	106	21	7.5	9.5	2.375	266	149	3.853	25	0.89	78.68	13	96	5.33	70	12.5	142	4.6	1.485	1.1	18.81	6.7	67	6.1	362.8	141	3.8	103	284	1.9	19	190	2.145
63395	NA	NA	NA	NA	NA	NA	NA	NA	NA	NA	NA	NA	NA	NA	NA	NA	NA	NA	NA	NA	NA	NA	NA	NA	NA	NA	NA	NA	NA	NA	NA	NA	NA	NA	NA	NA	NA
63396	4.2	42	23	26	53	19	6.78	9.7	2.425	77	200	5.172	29	1.13	99.89	13	94	5.22	74	13.3	157	3.6	1.162	0.5	8.55	6.6	66	4.3	255.8	143	4.6	106	287	2.4	24	80	0.903
63397	4.1	41	14	17	93	10	3.57	9.1	2.275	62	169	4.37	27	0.63	55.69	14	109	6.05	31	5.6	115	3.6	1.162	0.3	5.13	7.6	76	3.8	226	139	4.5	104	277	3.5	35	150	1.694
63398	3.9	39	16	21	96	12	4.28	9.1	2.275	40	193	4.991	22	0.53	46.85	22	126	6.99	71	12.7	120	3.8	1.227	0.3	5.13	7.4	74	4.7	279.6	139	3.6	102	279	3.5	35	131	1.479
63400	4.2	42	19	26	94	11	3.93	9	2.25	271	177	4.577	23	0.9	79.56	27	86	4.77	95	17	154	3.9	1.259	0.8	13.68	6.8	68	6.4	380.7	141	3.9	109	280	2.6	26	57	0.644
63401	4.4	44	11	17	33	7	2.5	9.1	2.275	54	222	5.741	27	0.72	63.65	9	79	4.39	97	17.4	107	4	1.292	0.9	15.39	6.9	69	4.2	249.8	138	3.5	100	273	2.5	25	67	0.756
63402	4.1	41	29	30	53	11	3.93	9.7	2.425	103	245	6.336	27	0.64	56.58	22	97	5.38	109	19.5	126	3.3	1.066	0.5	8.55	7.6	76	6.9	410.4	138	4.1	102	275	3.5	35	600	6.774
63404	3.9	39	72	39	107	8	2.86	9.4	2.35	65	253	6.543	25	0.85	75.14	116	103	5.72	126	22.6	136	3	0.969	0.7	11.97	7.4	74	5.9	350.9	140	4	105	278	3.5	35	163	1.84
63405	4.7	47	16	21	65	12	4.28	9.7	2.425	66	205	5.301	25	0.77	68.07	12	82	4.55	122	21.9	113	4.7	1.518	0.7	11.97	7.2	72	5.9	350.9	139	4.2	102	276	2.5	25	44	0.497
63406	4.1	41	20	30	318	13	4.64	9.6	2.4	125	139	3.595	25	0.57	50.39	19	97	5.38	95	17	165	5.5	1.776	0.7	11.97	7.5	75	4.7	279.6	139	4	106	278	3.4	34	54	0.61
63407	NA	NA	NA	NA	NA	NA	NA	NA	NA	NA	NA	NA	NA	NA	NA	NA	NA	NA	NA	NA	NA	NA	NA	NA	NA	NA	NA	NA	NA	NA	NA	NA	NA	NA	NA	NA	NA
63409	4.6	46	13	17	88	13	4.64	9.7	2.425	135	235	6.077	25	1.2	106.08	20	95	5.27	80	14.3	124	4.9	1.582	0.7	11.97	7.9	79	6	356.9	139	4.8	102	277	3.3	33	123	1.389
63410	4.8	48	25	24	76	6	2.14	9.8	2.45	184	143	3.698	26	0.97	85.75	32	71	3.94	177	31.7	118	2.9	0.936	0.8	13.68	7.1	71	4.4	261.7	139	3.5	104	274	2.3	23	56	0.632
63411	4.5	45	19	17	54	11	3.93	9.2	2.3	244	167	4.319	25	0.83	73.37	22	86	4.77	79	14.1	83	4	1.292	1.5	25.65	7.5	75	4.5	267.7	138	4.2	103	274	3	30	32	0.361
63412	4.2	42	23	21	84	9	3.21	9	2.25	305	155	4.008	25	0.57	50.39	7	88	4.88	29	5.2	129	4	1.292	0.3	5.13	7	70	2.1	124.9	136	3.8	105	270	2.8	28	398	4.493
63413	3.9	39	20	25	54	18	6.43	9	2.25	95	185	4.784	25	0.73	64.53	26	86	4.77	63	11.3	141	3.7	1.195	0.7	11.97	6.8	68	5.9	350.9	137	4	104	275	2.9	29	112	1.264
63414	4.9	49	10	15	28	17	6.07	9.9	2.475	45	188	4.862	24	0.79	69.84	15	75	4.16	101	18.1	96	3.9	1.259	0.6	10.26	7.4	74	5.7	339	137	4.1	102	274	2.5	25	68	0.768
63415	4.9	49	21	22	59	12	4.28	10.2	2.55	467	167	4.319	25	0.92	81.33	22	90	5	86	15.4	108	3.4	1.098	0.9	15.39	7.8	78	7.8	463.9	140	3.9	104	279	2.9	29	47	0.531
63418	4	40	57	64	93	13	4.64	10.8	2.7	22	129	3.336	20	0.57	50.39	65	211	11.71	85	15.2	121	6.7	2.163	0.7	11.97	6.8	68	5.3	315.2	138	4.2	102	282	2.8	28	579	6.537
63420	4.3	43	24	26	73	8	2.86	9.6	2.4	60	185	4.784	27	0.72	63.65	57	98	5.44	112	20.1	143	3.4	1.098	0.7	11.97	6.9	69	5.9	350.9	141	4.2	103	280	2.6	26	158	1.784
63421	5.2	52	14	22	216	18	6.43	10	2.5	205	167	4.319	23	0.6	53.04	15	83	4.61	79	14.1	148	3.9	1.259	0.4	6.84	7.6	76	4.8	285.5	139	4.1	104	279	2.4	24	45	0.508
63422	4.3	43	9	21	78	23	8.21	9.8	2.45	140	197	5.094	25	0.88	77.79	14	89	4.94	43	7.7	122	3.2	1.033	0.5	8.55	7.3	73	5.8	345	139	4.2	105	281	3	30	101	1.14
63424	4.9	49	16	18	75	6	2.14	9.7	2.425	120	215	5.56	24	0.64	56.58	19	80	4.44	88	15.8	128	5.3	1.711	0.3	5.13	7.9	79	4.9	291.5	141	3.8	100	278	3	30	263	2.969
63425	4.4	44	28	31	42	14	5	9.6	2.4	184	167	4.319	30	0.86	76.02	28	102	5.66	67	12	135	3.5	1.13	0.6	10.26	8.8	88	6.8	404.5	140	3.5	100	280	4.4	44	430	4.855
63426	3.9	39	17	21	49	10	3.57	9	2.25	150	159	4.112	23	0.98	86.63	41	107	5.94	102	18.3	112	3.2	1.033	1	17.1	7.1	71	3.7	220.1	141	4.7	105	281	3.2	32	75	0.847
63428	4.5	45	12	23	149	9	3.21	9.8	2.45	74	161	4.163	25	0.53	46.85	8	88	4.88	82	14.7	150	4.3	1.388	0.6	10.26	7.9	79	4.2	249.8	140	3.8	103	278	3.4	34	46	0.519
63429	4.7	47	7	19	39	9	3.21	9.6	2.4	83	144	3.724	28	0.78	68.95	10	82	4.55	76	13.6	103	3.2	1.033	0.5	8.55	6.9	69	4.2	249.8	141	3.9	104	279	2.2	22	65	0.734
63431	NA	NA	NA	NA	NA	NA	NA	NA	NA	NA	NA	NA	NA	NA	NA	NA	NA	NA	NA	NA	NA	NA	NA	NA	NA	NA	NA	NA	NA	NA	NA	NA	NA	NA	NA	NA	NA
63434	4.7	47	16	12	45	14	5	9.5	2.375	137	200	5.172	24	0.5	44.2	8	79	4.39	100	17.9	99	3.7	1.195	0.4	6.84	7.3	73	2.7	160.6	139	3.7	105	277	2.6	26	234	2.642
63435	4.1	41	59	43	179	6	2.14	9.6	2.4	163	162	4.189	23	0.51	45.08	29	130	7.22	54	9.7	150	4.6	1.485	0.9	15.39	6.5	65	5.9	350.9	138	4	104	275	2.4	24	150	1.694
63436	4.4	44	17	36	66	20	7.14	9.8	2.45	210	214	5.534	29	0.71	62.76	14	87	4.83	118	21.1	217	4.5	1.453	1.8	30.78	8	80	5.9	350.9	139	4	99	280	3.6	36	56	0.632
63437	NA	NA	NA	NA	NA	NA	NA	NA	NA	NA	NA	NA	NA	NA	NA	NA	NA	NA	NA	NA	NA	NA	NA	NA	NA	NA	NA	NA	NA	NA	NA	NA	NA	NA	NA	NA	NA
63438	3.8	38	31	23	54	13	4.64	9.4	2.35	351	211	5.456	25	1.26	111.38	15	115	6.38	79	14.1	129	3.2	1.033	0.5	8.55	6.8	68	6.4	380.7	140	3.4	105	280	3	30	207	2.337
63439	4.7	47	29	29	77	17	6.07	9.6	2.4	138	205	5.301	23	1.12	99.01	24	76	4.22	83	14.9	153	3.4	1.098	0.7	11.97	7	70	6.5	386.6	140	4.1	104	280	2.3	23	149	1.682
63440	4.1	41	16	27	64	18	6.43	9.4	2.35	165	194	5.017	25	0.91	80.44	11	113	6.27	56	10	143	4.7	1.518	0.5	8.55	6.4	64	5.2	309.3	140	4.3	104	282	2.3	23	191	2.156
63442	3.9	39	21	29	92	8	2.86	8.9	2.225	177	150	3.879	25	1.05	92.82	48	94	5.22	61	10.9	125	3.7	1.195	0.7	11.97	6.8	68	5.4	321.2	140	3.6	106	277	2.9	29	129	1.456
63445	4.3	43	15	22	60	9	3.21	9.8	2.45	99	195	5.043	24	0.65	57.46	19	83	4.61	81	14.5	144	2.6	0.84	0.6	10.26	7.2	72	5.1	303.3	139	3.8	104	275	2.9	29	73	0.824
63446	NA	NA	NA	NA	NA	NA	NA	NA	NA	NA	NA	NA	NA	NA	NA	NA	NA	NA	NA	NA	NA	NA	NA	NA	NA	NA	NA	NA	NA	NA	NA	NA	NA	NA	NA	NA	NA
63448	4.2	42	19	23	59	17	6.07	8.9	2.225	63	115	2.974	24	0.9	79.56	64	88	4.88	62	11.1	148	3.6	1.162	0.7	11.97	6.5	65	7.7	458	141	4	108	282	2.3	23	61	0.689
63449	4.7	47	56	40	72	11	3.93	9.8	2.45	111	218	5.637	27	0.86	76.02	46	268	14.88	81	14.5	180	3.9	1.259	1.7	29.07	7.2	72	6.4	380.7	136	3.5	99	281	2.5	25	427	4.821
63451	4.7	47	60	63	54	10	3.57	9.4	2.35	578	178	4.603	24	1.17	103.43	391	87	4.83	108	19.3	141	4.1	1.324	0.7	11.97	7.5	75	7.4	440.2	141	4.1	107	280	2.8	28	59	0.666
63453	3.5	35	17	23	46	10	3.57	9.5	2.375	63	201	5.198	26	0.71	62.76	18	93	5.16	53	9.5	188	3.4	1.098	0.7	11.97	6.6	66	6.6	392.6	140	4.5	106	278	3.1	31	159	1.795
63454	NA	NA	NA	NA	NA	NA	NA	NA	NA	NA	NA	NA	NA	NA	NA	NA	NA	NA	NA	NA	NA	NA	NA	NA	NA	NA	NA	NA	NA	NA	NA	NA	NA	NA	NA	NA	NA
63455	4.4	44	28	47	61	10	3.57	9.3	2.325	220	170	4.396	24	0.89	78.68	35	77	4.27	65	11.6	139	3.8	1.227	0.6	10.26	7.1	71	4.8	285.5	139	4	106	275	2.7	27	61	0.689
63456	3.8	38	12	22	88	21	7.5	9.3	2.325	65	188	4.862	26	1.47	129.95	12	82	4.55	40	7.2	124	4.3	1.388	0.5	8.55	7.7	77	5.5	327.1	137	4.4	103	276	3.9	39	104	1.174
63457	NA	NA	NA	NA	NA	NA	NA	NA	NA	NA	NA	NA	NA	NA	NA	NA	NA	NA	NA	NA	NA	NA	NA	NA	NA	NA	NA	NA	NA	NA	NA	NA	NA	NA	NA	NA	NA
63459	3.7	37	13	26	53	26	9.28	8.9	2.225	101	117	3.026	25	1.02	90.17	14	90	5	152	27.2	120	4.2	1.356	0.7	11.97	6.5	65	2.8	166.5	138	4.2	104	280	2.8	28	149	1.682
63461	4.2	42	90	50	60	14	5	9.4	2.35	279	160	4.138	25	0.73	64.53	46	84	4.66	60	10.7	165	4.2	1.356	0.3	5.13	7.3	73	4.8	285.5	139	4	105	277	3.1	31	102	1.152
63462	3.6	36	15	19	68	12	4.28	9.3	2.325	122	151	3.905	22	0.74	65.42	24	89	4.94	38	6.8	119	4.7	1.518	0.6	10.26	6.6	66	4.5	267.7	138	3.6	105	275	3	30	106	1.197
63463	4.4	44	12	22	57	13	4.64	9.1	2.275	79	183	4.732	27	0.71	62.76	13	100	5.55	165	29.6	133	4	1.292	0.9	15.39	7	70	4.3	255.8	137	4.4	103	274	2.6	26	61	0.689
63465	4.1	41	20	25	63	14	5	9.5	2.375	398	197	5.094	23	1	88.4	14	85	4.72	61	10.9	150	4.6	1.485	0.5	8.55	6.8	68	6.3	374.7	138	4.4	108	275	2.7	27	103	1.163
63466	4.3	43	15	16	93	8	2.86	9.7	2.425	91	236	6.103	26	0.94	83.1	29	105	5.83	100	17.9	117	3.7	1.195	1.3	22.23	7.3	73	6.2	368.8	139	4.1	103	276	3	30	77	0.869
63468	4.6	46	30	38	76	13	4.64	10	2.5	151	252	6.517	26	1.21	106.96	23	84	4.66	80	14.3	149	3.6	1.162	0.7	11.97	7.8	78	4.2	249.8	140	4.1	105	279	3.2	32	60	0.677
63469	4.3	43	13	18	92	13	4.64	9.4	2.35	100	167	4.319	26	0.72	63.65	10	102	5.66	48	8.6	144	4.6	1.485	0.5	8.55	7.1	71	4.5	267.7	139	3.7	103	278	2.8	28	208	2.348
63471	4	40	11	16	130	13	4.64	9.8	2.45	34	201	5.198	25	0.72	63.65	9	89	4.94	57	10.2	113	4.2	1.356	0.7	11.97	6.8	68	4.5	267.7	139	4	105	277	2.8	28	169	1.908
63472	4.2	42	14	15	56	12	4.28	9.1	2.275	82	139	3.595	26	0.74	65.42	12	85	4.72	31	5.6	103	4.4	1.421	0.4	6.84	6.6	66	3.9	232	141	3.5	107	280	2.4	24	86	0.971
63473	4	40	23	31	69	22	7.85	9.3	2.325	166	135	3.491	24	1.34	118.46	22	152	8.44	92	16.5	100	4.2	1.356	1.1	18.81	6.7	67	6.8	404.5	144	4.2	107	293	2.7	27	88	0.994
63474	4	40	12	16	80	17	6.07	9	2.25	46	161	4.163	25	1.26	111.38	11	266	14.77	90	16.1	111	2.4	0.775	0.5	8.55	6.9	69	4.5	267.7	138	3.9	103	287	2.9	29	201	2.269
63475	4.7	47	44	48	93	7	2.5	9.8	2.45	142	224	5.793	23	0.86	76.02	96	117	6.49	168	30.1	151	3.5	1.13	0.9	15.39	8.2	82	6.9	410.4	142	3.9	101	282	3.5	35	172	1.942
63476	4.1	41	23	21	45	9	3.21	9.6	2.4	80	152	3.931	27	0.56	49.5	13	74	4.11	89	15.9	103	4.5	1.453	0.4	6.84	7	70	3.9	232	142	4.2	106	280	2.9	29	91	1.027
63478	NA	NA	NA	NA	NA	NA	NA	NA	NA	NA	NA	NA	NA	NA	NA	NA	NA	NA	NA	NA	NA	NA	NA	NA	NA	NA	NA	NA	NA	NA	NA	NA	NA	NA	NA	NA	NA
63479	4.1	41	21	25	56	10	3.57	9.5	2.375	334	141	3.646	24	0.83	73.37	16	61	3.39	51	9.1	143	4.4	1.421	0.5	8.55	7.4	74	3.9	232	139	3.4	103	275	3.3	33	65	0.734
63481	3.7	37	13	19	69	13	4.64	8.5	2.125	86	225	5.819	23	0.66	58.34	12	80	4.44	15	2.7	126	3.4	1.098	0.4	6.84	7.3	73	3.4	202.2	136	3.9	105	271	3.6	36	63	0.711
63482	3.9	39	22	22	59	7	2.5	9	2.25	86	168	4.344	24	0.6	53.04	32	89	4.94	99	17.7	162	2.9	0.936	0.7	11.97	7.1	71	4.2	249.8	138	3.7	107	273	3.2	32	126	1.423
63484	4.4	44	21	31	58	10	3.57	9.3	2.325	214	136	3.517	28	0.84	74.26	18	80	4.44	88	15.8	133	3.4	1.098	0.8	13.68	7	70	3.8	226	140	4.2	103	277	2.6	26	73	0.824
63485	4.5	45	15	22	51	13	4.64	9.8	2.45	131	161	4.163	26	0.83	73.37	28	83	4.61	104	18.6	112	3.6	1.162	0.8	13.68	8	80	7	416.4	139	4.3	102	277	3.5	35	135	1.524
63487	5	50	19	24	91	13	4.64	9.9	2.475	498	207	5.353	28	1.34	118.46	21	79	4.39	87	15.6	101	3.8	1.227	0.9	15.39	7.4	74	6.6	392.6	145	4	107	288	2.4	24	70	0.79
63489	4.4	44	68	42	78	14	5	9.1	2.275	236	166	4.293	26	0.88	77.79	26	98	5.44	101	18.1	126	3.1	1.001	0.9	15.39	7.4	74	7.1	422.3	141	3.7	103	282	3	30	153	1.727
63491	5	50	31	24	50	20	7.14	10	2.5	156	156	4.034	24	1.04	91.94	23	91	5.05	109	19.5	124	4.7	1.518	0.8	13.68	7.3	73	6.1	362.8	139	4	105	280	2.3	23	150	1.694
63493	4.3	43	20	20	63	18	6.43	10	2.5	112	254	6.568	27	0.68	60.11	17	116	6.44	57	10.2	152	3.6	1.162	0.5	8.55	6.9	69	4.5	267.7	141	3.8	106	284	2.6	26	497	5.611
63495	4.3	43	10	21	108	10	3.57	9.8	2.45	110	150	3.879	24	0.56	49.5	8	61	3.39	139	24.9	112	4.1	1.324	0.6	10.26	7.4	74	4.8	285.5	140	3.7	106	276	3.1	31	21	0.237
63496	4.7	47	28	28	72	17	6.07	9.3	2.325	283	186	4.81	27	1.05	92.82	39	88	4.88	116	20.8	127	3.8	1.227	0.9	15.39	7.1	71	6.8	404.5	139	3.7	102	279	2.4	24	169	1.908
63498	4.4	44	27	32	88	13	4.64	10.1	2.525	54	195	5.043	25	1.13	99.89	30	201	11.16	59	10.6	123	3.9	1.259	0.5	8.55	7.1	71	7	416.4	140	3.5	101	285	2.7	27	436	4.922
63499	3.8	38	27	24	73	9	3.21	9	2.25	30	180	4.655	23	0.48	42.43	22	267	14.82	77	13.8	101	3.4	1.098	0.3	5.13	6.5	65	2.8	166.5	138	4.2	107	284	2.7	27	173	1.953
63500	NA	NA	NA	NA	NA	NA	NA	NA	NA	NA	NA	NA	NA	NA	NA	NA	NA	NA	NA	NA	NA	NA	NA	NA	NA	NA	NA	NA	NA	NA	NA	NA	NA	NA	NA	NA	NA
63502	4	40	17	21	33	19	6.78	9.3	2.325	83	218	5.637	25	1.2	106.08	21	109	6.05	53	9.5	106	3.3	1.066	0.5	8.55	6.7	67	4.3	255.8	140	4.4	105	282	2.7	27	103	1.163
63504	4.6	46	42	27	67	11	3.93	9.5	2.375	96	148	3.827	27	0.83	73.37	33	113	6.27	102	18.3	113	4	1.292	1	17.1	7.7	77	5.8	345	140	4.1	102	280	3.1	31	147	1.66
63506	NA	NA	NA	NA	NA	NA	NA	NA	NA	NA	NA	NA	NA	NA	NA	NA	NA	NA	NA	NA	NA	NA	NA	NA	NA	NA	NA	NA	NA	NA	NA	NA	NA	NA	NA	NA	NA
63507	3.4	34	14	19	80	19	6.78	9	2.25	111	381	9.853	26	1.13	99.89	14	108	6	78	14	197	3.8	1.227	0.5	8.55	6.8	68	5.8	345	138	3.5	101	278	3.4	34	335	3.782
63508	4.7	47	25	26	71	7	2.5	9.7	2.425	54	187	4.836	24	0.73	64.53	11	92	5.11	63	11.3	137	3.2	1.033	0.9	15.39	8	80	4.1	243.9	136	4.2	103	270	3.3	33	107	1.208
63509	NA	NA	NA	NA	NA	NA	NA	NA	NA	NA	NA	NA	NA	NA	NA	NA	NA	NA	NA	NA	NA	NA	NA	NA	NA	NA	NA	NA	NA	NA	NA	NA	NA	NA	NA	NA	NA
63510	4.9	49	28	28	88	13	4.64	9.8	2.45	89	242	6.258	27	0.62	54.81	33	101	5.61	92	16.5	123	3.7	1.195	0.9	15.39	7.8	78	5.8	345	135	3.7	97	270	2.9	29	123	1.389
63512	4.8	48	24	24	95	10	3.57	10	2.5	168	289	7.474	24	0.77	68.07	35	92	5.11	121	21.7	122	3.5	1.13	0.6	10.26	8	80	4.5	267.7	137	4.2	103	273	3.2	32	260	2.935
63514	3.9	39	12	16	56	14	5	9	2.25	65	177	4.577	27	0.89	78.68	9	88	4.88	65	11.6	139	3.9	1.259	0.6	10.26	6.9	69	5.5	327.1	140	3.8	104	279	3	30	95	1.073
63515	4.3	43	21	36	72	10	3.57	9.4	2.35	63	244	6.31	27	0.67	59.23	76	85	4.72	125	22.4	123	3.4	1.098	0.7	11.97	7.2	72	3.1	184.4	142	4.2	107	281	2.9	29	174	1.964
63516	4.6	46	17	18	63	16	5.71	9.7	2.425	91	173	4.474	28	0.7	61.88	15	95	5.27	90	16.1	130	4.5	1.453	0.5	8.55	7.4	74	5.9	350.9	139	3.9	100	279	2.8	28	242	2.732
63519	4.5	45	24	20	58	13	4.64	9.1	2.275	145	100	2.586	26	1.03	91.05	17	95	5.27	134	24	121	3.1	1.001	0.9	15.39	7.2	72	5.7	339	144	3.7	108	287	2.7	27	37	0.418
63521	4.6	46	15	19	73	8	2.86	9.7	2.425	55	169	4.37	26	0.93	82.21	11	60	3.33	76	13.6	101	3.9	1.259	0.7	11.97	7.4	74	5.3	315.2	139	4	103	274	2.8	28	314	3.545
63523	4.4	44	17	25	70	13	4.64	9.8	2.45	153	260	6.724	27	0.74	65.42	20	89	4.94	91	16.3	122	4.8	1.55	1.2	20.52	7.6	76	5.2	309.3	137	4.1	99	273	3.2	32	55	0.621
63524	4.1	41	33	29	74	12	4.28	9.8	2.45	136	142	3.672	23	0.86	76.02	24	127	7.05	124	22.2	164	3.3	1.066	0.5	8.55	6.8	68	5	297.4	135	4	104	271	2.7	27	95	1.073
63528	3.7	37	17	18	60	9	3.21	9.1	2.275	113	189	4.888	25	0.75	66.3	78	92	5.11	95	17	125	4	1.292	0.7	11.97	7.1	71	7.5	446.1	137	4	105	272	3.4	34	88	0.994
63529	4.9	49	28	25	75	12	4.28	9.8	2.45	215	138	3.569	25	0.91	80.44	19	298	16.54	156	27.9	106	3.7	1.195	0.8	13.68	7.2	72	4	237.9	139	4.2	103	288	2.3	23	49	0.553
63530	4	40	11	18	54	23	8.21	9.3	2.325	49	256	6.62	24	1.19	105.2	12	104	5.77	72	12.9	144	3.5	1.13	0.7	11.97	6.9	69	6.8	404.5	139	3.9	106	282	2.9	29	136	1.535
63531	4.2	42	24	20	50	19	6.78	9.3	2.325	134	152	3.931	25	0.83	73.37	19	88	4.88	113	20.2	130	3.8	1.227	1	17.1	6.9	69	8.7	517.5	141	4.2	106	283	2.7	27	48	0.542
63532	4.1	41	24	18	90	12	4.28	9.3	2.325	169	119	3.077	22	0.84	74.26	22	246	13.66	43	7.7	109	4	1.292	0.3	5.13	7.1	71	3.9	232	140	4.1	106	287	3	30	86	0.971
63533	4.1	41	13	19	64	11	3.93	9.1	2.275	88	168	4.344	27	0.65	57.46	9	77	4.27	73	13.1	112	4	1.292	0.5	8.55	6.5	65	3.8	226	140	4.1	107	278	2.4	24	172	1.942
63534	4.1	41	26	36	97	13	4.64	9.6	2.4	218	153	3.957	28	1.06	93.7	12	93	5.16	143	25.6	124	3.2	1.033	0.9	15.39	6.9	69	4.2	249.8	140	4	101	279	2.8	28	115	1.298
63538	4.1	41	23	20	74	11	3.93	9.5	2.375	128	255	6.594	28	0.93	82.21	24	92	5.11	68	12.2	123	3.8	1.227	0.8	13.68	7.2	72	4.2	249.8	140	3.4	104	278	3.1	31	212	2.393
63539	4.5	45	19	18	167	11	3.93	9.5	2.375	159	150	3.879	24	0.72	63.65	10	84	4.66	128	22.9	121	4.6	1.485	1.2	20.52	7.2	72	4.6	273.6	137	4	103	272	2.7	27	91	1.027
63540	4.1	41	25	23	69	16	5.71	9.1	2.275	77	208	5.379	26	0.69	61	13	85	4.72	78	14	127	3.4	1.098	0.5	8.55	7.1	71	4.5	267.7	135	4.5	101	271	3	30	207	2.337
63541	4.5	45	15	33	88	13	4.64	9.5	2.375	312	188	4.862	25	0.93	82.21	35	82	4.55	88	15.8	149	4.1	1.324	0.8	13.68	7.5	75	5.1	303.3	141	3.9	105	280	3	30	89	1.005
63543	4.5	45	10	19	53	9	3.21	9.2	2.3	95	160	4.138	24	0.84	74.26	14	90	5	64	11.5	106	4.4	1.421	0.8	13.68	7.6	76	5.5	327.1	131	4.2	97	261	3.1	31	78	0.881
63544	4	40	228	203	92	19	6.78	9	2.25	125	143	3.698	26	0.86	76.02	185	112	6.22	168	30.1	155	3.3	1.066	0.7	11.97	7.5	75	5.2	309.3	142	3.8	108	286	3.5	35	148	1.671
63545	4.4	44	13	21	67	10	3.57	9.6	2.4	140	196	5.069	27	0.72	63.65	13	75	4.16	46	8.2	150	3.9	1.259	0.5	8.55	7.2	72	3.2	190.3	140	3.9	103	277	2.8	28	35	0.395
63546	3.9	39	12	18	57	45	16.07	8.8	2.2	47	201	5.198	22	2.76	243.98	27	157	8.72	25	4.5	147	4.4	1.421	0.4	6.84	6.5	65	7.7	458	140	5.1	106	294	2.6	26	93	1.05
63550	3.9	39	42	35	84	13	4.64	9.6	2.4	115	192	4.965	25	0.88	77.79	23	112	6.22	74	13.3	99	2.9	0.936	0.5	8.55	7	70	5.4	321.2	138	3.7	103	277	3.1	31	88	0.994
63551	3.9	39	19	20	67	9	3.21	9.2	2.3	103	137	3.543	23	0.8	70.72	13	88	4.88	83	14.9	108	3	0.969	0.6	10.26	6.3	63	5.8	345	140	3.7	107	278	2.4	24	114	1.287
63552	4	40	22	16	53	12	4.28	9.4	2.35	112	227	5.87	25	0.95	83.98	34	97	5.38	70	12.5	94	4.4	1.421	0.4	6.84	6.7	67	5.7	339	140	4	106	279	2.7	27	320	3.613
63553	4.2	42	12	18	60	21	7.5	10.1	2.525	144	158	4.086	26	1.5	132.6	17	91	5.05	26	4.7	108	3.1	1.001	0.7	11.97	7.7	77	10.3	612.6	140	3.6	101	282	3.5	35	88	0.994
63554	4.2	42	20	20	112	9	3.21	9.3	2.325	326	157	4.06	24	1.17	103.43	15	95	5.27	83	14.9	118	4.2	1.356	0.5	8.55	7.2	72	5	297.4	143	4	111	283	3	30	175	1.976
63556	4.2	42	21	22	52	11	3.93	9	2.25	130	191	4.939	27	1.01	89.28	26	127	7.05	88	15.8	125	3	0.969	1.6	27.36	6.4	64	6.4	380.7	142	3.7	107	284	2.2	22	130	1.468
63558	4.9	49	13	25	38	11	3.93	10	2.5	70	177	4.577	24	0.67	59.23	15	86	4.77	105	18.8	123	4	1.292	0.7	11.97	7.8	78	3.8	226	138	4.2	103	274	2.9	29	72	0.813
63559	4.6	46	28	25	69	13	4.64	9.5	2.375	85	180	4.655	24	1.14	100.78	24	96	5.33	94	16.8	119	3	0.969	1	17.1	7	70	5.3	315.2	139	4	105	278	2.4	24	366	4.132
63560	4.6	46	25	23	54	12	4.28	9.7	2.425	215	174	4.5	27	1.22	107.85	15	96	5.33	111	19.9	107	3.4	1.098	0.7	11.97	7.6	76	8.8	523.4	140	4.8	104	279	3	30	179	2.021
63562	4.7	47	19	19	42	10	3.57	9.5	2.375	71	168	4.344	28	0.87	76.91	17	79	4.39	62	11.1	104	3.4	1.098	1.6	27.36	6.9	69	4.9	291.5	140	3.5	103	277	2.2	22	71	0.802
63563	4.5	45	11	17	59	12	4.28	9.7	2.425	202	144	3.724	23	0.92	81.33	7	62	3.44	56	10	84	3.2	1.033	0.7	11.97	7.2	72	6.1	362.8	141	3.9	107	279	2.7	27	53	0.598
63566	3.6	36	11	13	87	14	5	9.7	2.425	115	192	4.965	23	0.94	83.1	22	167	9.27	59	10.6	110	3	0.969	0.6	10.26	7.6	76	5.5	327.1	138	3.3	105	280	4	40	106	1.197
63568	4.7	47	13	16	62	14	5	9.6	2.4	203	157	4.06	25	1.17	103.43	14	81	4.5	78	14	118	3.5	1.13	1.9	32.49	7	70	5.3	315.2	137	3.7	102	273	2.3	23	42	0.474
63569	3.8	38	15	21	64	20	7.14	9.2	2.3	88	207	5.353	21	0.62	54.81	19	112	6.22	75	13.4	135	2.9	0.936	0.5	8.55	6.6	66	5.8	345	138	4.2	108	279	2.8	28	189	2.134
63571	4.6	46	28	30	51	11	3.93	9.2	2.3	249	160	4.138	27	1.02	90.17	20	96	5.33	119	21.3	118	4.1	1.324	1.2	20.52	7.3	73	4.4	261.7	143	3.4	106	284	2.7	27	59	0.666
63572	4	40	19	20	63	8	2.86	9.2	2.3	74	183	4.732	24	0.69	61	18	81	4.5	53	9.5	129	3.5	1.13	0.6	10.26	6.7	67	4.5	267.7	138	4.1	106	273	2.7	27	94	1.061
63573	4.2	42	9	15	66	6	2.14	9.6	2.4	68	133	3.439	25	0.83	73.37	16	81	4.5	90	16.1	82	4.5	1.453	0.7	11.97	7.6	76	3.6	214.1	138	4	106	272	3.4	34	48	0.542
63575	4.4	44	20	36	55	16	5.71	9.1	2.275	1185	113	2.922	26	0.88	77.79	11	91	5.05	95	17	167	2.5	0.807	0.9	15.39	6.8	68	6.2	368.8	139	3.7	107	278	2.4	24	59	0.666
63576	4.3	43	30	34	62	10	3.57	8.9	2.225	455	233	6.025	24	0.98	86.63	26	101	5.61	105	18.8	128	3	0.969	0.8	13.68	6.6	66	5.2	309.3	138	3.9	104	275	2.3	23	358	4.042
63578	3.6	36	8	10	181	19	6.78	9	2.25	109	141	3.646	26	7.33	647.97	13	73	4.05	61	10.9	134	4	1.292	0.7	11.97	7.3	73	5	297.4	137	4.1	98	275	3.7	37	57	0.644
63579	4	40	13	18	134	45	16.07	9.5	2.375	62	145	3.75	25	7.46	659.46	14	152	8.44	85	15.2	138	3.8	1.227	0.6	10.26	6.1	61	4.7	279.6	137	5.4	95	288	2.1	21	73	0.824
63581	4.3	43	12	21	68	7	2.5	9.1	2.275	114	150	3.879	25	0.59	52.16	12	86	4.77	108	19.3	153	4.3	1.388	0.6	10.26	7.1	71	4.9	291.5	138	3.8	102	273	2.8	28	78	0.881
63582	4.3	43	20	30	85	10	3.57	9.6	2.4	215	217	5.612	27	0.53	46.85	11	84	4.66	56	10	159	3.3	1.066	0.4	6.84	7.1	71	5.5	327.1	140	3.6	102	278	2.8	28	136	1.535
63583	4.5	45	20	24	46	17	6.07	9.5	2.375	72	196	5.069	29	0.77	68.07	17	97	5.38	105	18.8	115	4	1.292	0.7	11.97	7.1	71	4.2	249.8	136	4	97	273	2.6	26	129	1.456
63584	4.1	41	18	17	88	8	2.86	9.7	2.425	101	155	4.008	24	0.75	66.3	15	81	4.5	103	18.4	163	3.4	1.098	0.7	11.97	7.5	75	4.1	243.9	139	3.8	105	275	3.4	34	53	0.598
63587	4.1	41	23	23	69	10	3.57	9.2	2.3	234	175	4.526	24	0.9	79.56	17	101	5.61	97	17.4	115	4.3	1.388	1.4	23.94	6.6	66	6.6	392.6	138	4.1	103	275	2.5	25	387	4.369
63588	3.8	38	15	21	87	14	5	9.7	2.425	112	186	4.81	25	0.99	87.52	45	137	7.6	66	11.8	151	4.4	1.421	0.8	13.68	6.7	67	3.6	214.1	128	4.5	90	260	2.9	29	80	0.903
63589	4.1	41	15	26	63	35	12.5	9.9	2.475	112	166	4.293	26	1.41	124.64	18	176	9.77	72	12.9	154	3.4	1.098	0.6	10.26	7.4	74	7.5	446.1	138	5	100	288	3.3	33	119	1.344
63590	4.6	46	30	23	69	12	4.28	9.6	2.4	104	177	4.577	27	0.9	79.56	18	100	5.55	102	18.3	125	4.5	1.453	1	17.1	7.7	77	4.5	267.7	140	3.9	103	279	3.1	31	336	3.793
63591	5.1	51	12	20	65	15	5.36	9.6	2.4	60	216	5.586	25	0.59	52.16	13	80	4.44	128	22.9	98	4.7	1.518	0.8	13.68	7.7	77	4.9	291.5	138	3.8	103	275	2.6	26	103	1.163
63593	4.4	44	19	21	52	17	6.07	9.6	2.4	92	193	4.991	26	0.74	65.42	16	88	4.88	98	17.6	71	3.5	1.13	0.7	11.97	6.9	69	6	356.9	141	4.2	105	282	2.5	25	96	1.084
63595	4.8	48	13	23	79	15	5.36	9.8	2.45	46	103	2.664	22	0.82	72.49	9	97	5.38	55	9.9	105	3.5	1.13	0.5	8.55	8.4	84	4.2	249.8	140	3.6	104	280	3.6	36	102	1.152
63596	4.1	41	46	34	131	13	4.64	9.1	2.275	123	200	5.172	23	0.66	58.34	41	82	4.55	91	16.3	107	3	0.969	0.6	10.26	6.8	68	3.3	196.3	137	3.8	104	273	2.7	27	404	4.561
63597	4.8	48	52	28	55	11	3.93	9.9	2.475	57	171	4.422	26	0.98	86.63	40	105	5.83	89	15.9	110	4.6	1.485	0.7	11.97	7.6	76	7.7	458	139	3.8	99	277	2.8	28	165	1.863
63598	4.4	44	13	21	88	9	3.21	9.3	2.325	97	183	4.732	25	0.62	54.81	11	71	3.94	28	5	129	4	1.292	0.5	8.55	7.1	71	3.7	220.1	137	3.9	102	271	2.7	27	145	1.637
63602	4.5	45	51	46	75	14	5	10.2	2.55	148	240	6.206	22	0.91	80.44	63	260	14.43	69	12.4	122	3.9	1.259	0.5	8.55	7.6	76	4.6	273.6	140	4.2	104	289	3.1	31	226	2.552
63607	4.5	45	18	17	60	10	3.57	9.2	2.3	187	213	5.508	25	1.07	94.59	24	87	4.83	88	15.8	148	3.6	1.162	0.9	15.39	7.3	73	7	416.4	137	4.3	104	272	2.8	28	99	1.118
63608	4.3	43	15	20	58	13	4.64	9.5	2.375	114	207	5.353	23	0.76	67.18	18	112	6.22	94	16.8	101	4.4	1.421	1	17.1	7.9	79	4.8	285.5	140	3.7	105	280	3.6	36	216	2.439
63609	4.2	42	16	21	76	27	9.64	9.1	2.275	50	175	4.526	25	1.32	116.69	51	104	5.77	45	8.1	102	4.5	1.453	0.6	10.26	7	70	6.4	380.7	145	4.7	110	294	2.8	28	98	1.106
63610	4.9	49	17	26	67	12	4.28	9.9	2.475	289	144	3.724	30	1.28	113.15	12	85	4.72	84	15	111	4.5	1.453	0.8	13.68	7.4	74	5.9	350.9	139	4	100	277	2.5	25	42	0.474
63611	4.4	44	9	17	79	52	18.56	8.9	2.225	52	125	3.233	21	1.96	173.26	21	91	5.05	62	11.1	102	3.5	1.13	0.7	11.97	8	80	6.7	398.5	138	4.3	108	289	3.6	36	100	1.129
63613	4.7	47	17	20	57	9	3.21	9.3	2.325	99	149	3.853	26	0.94	83.1	13	88	4.88	74	13.3	90	3.4	1.098	0.7	11.97	7.6	76	5.2	309.3	139	3.4	105	276	2.9	29	65	0.734
63614	4.4	44	13	17	47	26	9.28	9.3	2.325	115	222	5.741	23	0.76	67.18	6	111	6.16	55	9.9	147	4.4	1.421	0.5	8.55	7	70	7.2	428.3	144	3.7	112	292	2.6	26	113	1.276
63615	4.1	41	21	29	48	10	3.57	9.3	2.325	126	149	3.853	25	0.69	61	11	88	4.88	76	13.6	132	4.1	1.324	0.6	10.26	7.1	71	4.7	279.6	138	4.2	104	274	3	30	86	0.971
63617	4.5	45	17	16	52	12	4.28	9.4	2.35	52	151	3.905	30	1.05	92.82	10	88	4.88	175	31.3	111	3.7	1.195	1.2	20.52	6.9	69	4.9	291.5	140	3.9	103	279	2.4	24	78	0.881
63620	4.5	45	24	22	82	15	5.36	10.2	2.55	347	181	4.681	27	0.91	80.44	58	78	4.33	65	11.6	146	3.6	1.162	0.6	10.26	8.1	81	7.8	463.9	141	4.1	104	281	3.6	36	74	0.835
63621	4.6	46	42	43	95	13	4.64	9.9	2.475	108	216	5.586	27	0.73	64.53	59	78	4.33	104	18.6	153	3.5	1.13	0.4	6.84	7.1	71	4.2	249.8	142	3.9	105	282	2.5	25	316	3.568
63622	4.6	46	26	20	53	14	5	9.8	2.45	95	188	4.862	26	0.79	69.84	27	85	4.72	160	28.7	101	4.1	1.324	1.4	23.94	7.5	75	5.9	350.9	141	3.7	106	281	2.9	29	79	0.892
63623	2.6	26	12	18	76	15	5.36	8.3	2.075	101	93	2.405	30	1.25	110.5	10	87	4.83	17	3	117	3	0.969	0.5	8.55	5.5	55	5.1	303.3	137	4	101	274	2.9	29	110	1.242
63625	4.3	43	12	22	88	13	4.64	9.7	2.425	97	156	4.034	24	0.56	49.5	12	90	5	91	16.3	98	4.1	1.324	0.5	8.55	7.7	77	3.9	232	140	3.9	106	279	3.4	34	46	0.519
63626	4.4	44	13	20	45	8	2.86	9.5	2.375	68	181	4.681	25	0.74	65.42	11	110	6.11	47	8.4	110	3.4	1.098	0.5	8.55	7.3	73	3.3	196.3	138	3.8	106	275	2.9	29	63	0.711
63627	4.2	42	20	20	53	21	7.5	10.9	2.725	51	270	6.982	26	1.17	103.43	32	124	6.88	32	5.7	106	3.8	1.227	0.4	6.84	6.5	65	7.7	458	133	3.5	96	271	2.3	23	481	5.43
63629	4.3	43	39	34	51	10	3.57	9.1	2.275	96	179	4.629	27	0.66	58.34	31	82	4.55	73	13.1	169	4.2	1.356	0.8	13.68	8.3	83	4.7	279.6	134	3.6	96	266	4	40	34	0.384
63631	4.5	45	18	15	47	13	4.64	9.4	2.35	49	200	5.172	26	0.72	63.65	12	77	4.27	117	21	88	4.3	1.388	1.9	32.49	7.2	72	3.9	232	140	4.1	106	278	2.7	27	64	0.723
63632	4.4	44	25	42	77	19	6.78	9.8	2.45	93	151	3.905	29	0.93	82.21	61	111	6.16	141	25.3	206	3.7	1.195	1.3	22.23	6.4	64	6.5	386.6	140	3.8	99	282	2	20	86	0.971
63633	4.1	41	31	25	67	18	6.43	9.3	2.325	228	111	2.87	22	1.22	107.85	33	318	17.65	69	12.4	143	3.5	1.13	0.6	10.26	7.4	74	4.8	285.5	135	4.3	102	284	3.3	33	64	0.723
63635	4.3	43	19	23	101	15	5.36	9.8	2.45	44	124	3.207	23	1.32	116.69	16	217	12.05	65	11.6	78	3.2	1.033	0.7	11.97	6.9	69	7.4	440.2	141	3.7	103	289	2.6	26	142	1.603
63636	4.4	44	19	20	65	12	4.28	9.4	2.35	317	190	4.913	26	0.93	82.21	8	85	4.72	80	14.3	133	3.9	1.259	0.8	13.68	6.8	68	4.7	279.6	139	4.3	103	277	2.4	24	27	0.305
63638	4.1	41	18	19	53	12	4.28	9.7	2.425	37	130	3.362	27	0.65	57.46	10	77	4.27	68	12.2	101	3.4	1.098	0.6	10.26	6.9	69	3.4	202.2	139	3.8	103	276	2.8	28	92	1.039
63639	4.1	41	15	24	112	14	5	9.5	2.375	178	280	7.241	27	1.1	97.24	26	95	5.27	27	4.8	151	2.5	0.807	0.4	6.84	7.8	78	8.8	523.4	139	3.2	103	278	3.7	37	127	1.434
63641	4.4	44	19	22	266	11	3.93	10	2.5	58	131	3.388	26	0.41	36.24	15	92	5.11	29	5.2	147	4.5	1.453	0.5	8.55	7	70	6.4	380.7	139	4.1	104	277	2.6	26	154	1.739
63642	4.8	48	31	23	58	9	3.21	9.9	2.475	109	233	6.025	26	1.01	89.28	50	89	4.94	99	17.7	124	4.7	1.518	1.4	23.94	7.5	75	6.6	392.6	140	3.5	104	278	2.7	27	157	1.773
63643	NA	NA	NA	NA	NA	NA	NA	NA	NA	NA	NA	NA	NA	NA	NA	NA	NA	NA	NA	NA	NA	NA	NA	NA	NA	NA	NA	NA	NA	NA	NA	NA	NA	NA	NA	NA	NA
63645	4.5	45	17	24	170	14	5	9.8	2.45	269	187	4.836	27	1.06	93.7	12	78	4.33	160	28.7	144	6.1	1.97	0.9	15.39	7.3	73	4.9	291.5	138	5.3	103	275	2.8	28	108	1.219
63648	4.6	46	30	20	53	14	5	9.4	2.35	121	153	3.957	25	0.79	69.84	17	89	4.94	144	25.8	140	3.5	1.13	0.6	10.26	6.8	68	6.6	392.6	140	3.9	105	279	2.2	22	76	0.858
63650	NA	NA	NA	NA	NA	NA	NA	NA	NA	NA	NA	NA	NA	NA	NA	NA	NA	NA	NA	NA	NA	NA	NA	NA	NA	NA	NA	NA	NA	NA	NA	NA	NA	NA	NA	NA	NA
63651	NA	NA	NA	NA	NA	NA	NA	NA	NA	NA	NA	NA	NA	NA	NA	NA	NA	NA	NA	NA	NA	NA	NA	NA	NA	NA	NA	NA	NA	NA	NA	NA	NA	NA	NA	NA	NA
63652	4.7	47	20	23	43	12	4.28	9.9	2.475	197	215	5.56	24	1.05	92.82	16	157	8.72	71	12.7	125	2.9	0.936	0.7	11.97	7.8	78	5.8	345	138	3.4	103	279	3.1	31	36	0.406
63653	3.7	37	13	7	57	12	4.28	9.2	2.3	90	161	4.163	20	0.58	51.27	22	88	4.88	37	6.6	109	3.6	1.162	0.5	8.55	7.1	71	4.3	255.8	139	3.7	110	277	3.4	34	63	0.711
63655	4.8	48	10	18	50	10	3.57	9.6	2.4	73	158	4.086	25	0.73	64.53	12	98	5.44	80	14.3	94	4.3	1.388	1	17.1	7	70	4	237.9	141	3.5	106	280	2.2	22	76	0.858
63656	3.9	39	12	19	62	6	2.14	9.3	2.325	137	170	4.396	24	0.64	56.58	15	82	4.55	27	4.8	111	4	1.292	0.4	6.84	6.9	69	4.5	267.7	138	4.2	106	272	3	30	27	0.305
63657	4.5	45	22	18	36	13	4.64	9.1	2.275	74	191	4.939	24	0.85	75.14	17	93	5.16	81	14.5	97	3.6	1.162	0.9	15.39	7.5	75	5.5	327.1	138	4	103	275	3	30	90	1.016
63659	3.9	39	13	19	38	29	10.35	9.2	2.3	51	139	3.595	26	1.63	144.09	13	93	5.16	103	18.4	132	4.4	1.421	0.8	13.68	6.6	66	7.2	428.3	142	4.1	107	289	2.7	27	103	1.163
63661	4.3	43	15	15	73	8	2.86	9.6	2.4	72	230	5.948	22	0.79	69.84	16	92	5.11	94	16.8	113	3.7	1.195	0.5	8.55	6.8	68	3.7	220.1	140	4.2	106	277	2.5	25	180	2.032
63662	4.2	42	20	18	59	17	6.07	9.1	2.275	85	120	3.103	27	1.1	97.24	13	101	5.61	77	13.8	147	3.7	1.195	1.4	23.94	6.5	65	6.1	362.8	145	5.1	112	290	2.3	23	86	0.971
63663	4.3	43	14	16	56	11	3.93	8.9	2.225	79	221	5.715	22	0.46	40.66	11	94	5.22	19	3.4	129	3.6	1.162	0.5	8.55	7.6	76	3.1	184.4	137	3.4	105	273	3.3	33	45	0.508
63664	4.4	44	23	19	47	11	3.93	9.2	2.3	104	266	6.879	26	0.79	69.84	25	298	16.54	99	17.7	114	3.6	1.162	0.8	13.68	6.7	67	4.9	291.5	134	4.3	96	279	2.3	23	212	2.393
63665	4.6	46	32	26	65	11	3.93	9.4	2.35	83	274	7.086	24	0.96	84.86	25	102	5.66	88	15.8	129	3.4	1.098	0.5	8.55	7.6	76	7.1	422.3	141	4	104	281	3	30	188	2.123
63666	4.3	43	19	21	53	12	4.28	9.4	2.35	90	182	4.707	28	0.96	84.86	19	80	4.44	45	8.1	141	4.1	1.324	0.4	6.84	6.8	68	5.6	333.1	142	3.8	104	282	2.5	25	104	1.174
63669	4.7	47	34	21	64	11	3.93	9.4	2.35	173	127	3.284	24	1	88.4	40	86	4.77	129	23.1	147	3.8	1.227	1	17.1	7.2	72	8.3	493.7	139	4.2	106	276	2.5	25	60	0.677
63673	4.2	42	18	20	49	13	4.64	9	2.25	154	193	4.991	23	0.81	71.6	26	100	5.55	58	10.4	96	2.9	0.936	0.6	10.26	7.5	75	5.8	345	137	3.9	103	274	3.3	33	87	0.982
63675	5.2	52	14	25	177	10	3.57	10.2	2.55	67	171	4.422	25	0.62	54.81	14	86	4.77	59	10.6	150	4.6	1.485	0.5	8.55	7.7	77	3.9	232	136	3.9	100	270	2.5	25	84	0.948
63678	4.6	46	16	20	50	6	2.14	10	2.5	85	221	5.715	24	0.52	45.97	10	95	5.27	95	17	112	4.1	1.324	0.8	13.68	7.6	76	4.4	261.7	139	3.4	102	275	3	30	72	0.813
63680	4.6	46	63	42	66	11	3.93	9.2	2.3	192	282	7.293	23	0.9	79.56	31	90	5	105	18.8	164	3.4	1.098	0.7	11.97	7.9	79	8.4	499.6	136	3.6	104	271	3.3	33	120	1.355
63682	4.6	46	18	25	200	14	5	9.7	2.425	174	113	2.922	24	0.61	53.92	14	88	4.88	65	11.6	158	4.3	1.388	0.8	13.68	7.1	71	6.2	368.8	140	4.1	107	279	2.5	25	34	0.384
63683	4.9	49	27	21	66	16	5.71	10.1	2.525	68	236	6.103	24	0.96	84.86	26	268	14.88	108	19.3	123	3.1	1.001	0.5	8.55	6.8	68	4.1	243.9	136	3.7	98	283	1.9	19	538	6.074
63684	4	40	22	28	105	12	4.28	9.3	2.325	142	230	5.948	21	0.78	68.95	84	103	5.72	17	3	141	3.8	1.227	1	17.1	7.4	74	5.3	315.2	141	4.2	109	281	3.4	34	79	0.892
63685	4.1	41	20	19	85	9	3.21	8.9	2.225	49	220	5.689	24	0.46	40.66	16	90	5	97	17.4	108	3.7	1.195	1.2	20.52	6.7	67	3.1	184.4	139	3.7	106	276	2.6	26	126	1.423
63686	4.5	45	20	19	65	11	3.93	9.5	2.375	80	270	6.982	23	0.77	68.07	19	89	4.94	77	13.8	120	4.4	1.421	0.5	8.55	6.4	64	4.8	285.5	141	4	108	280	1.9	19	205	2.314
63687	NA	NA	NA	NA	NA	NA	NA	NA	NA	NA	NA	NA	NA	NA	NA	NA	NA	NA	NA	NA	NA	NA	NA	NA	NA	NA	NA	NA	NA	NA	NA	NA	NA	NA	NA	NA	NA
63689	4.2	42	21	19	51	9	3.21	9.4	2.35	60	236	6.103	26	0.65	57.46	21	94	5.22	100	17.9	132	3.4	1.098	0.6	10.26	6.4	64	4.3	255.8	139	4	104	276	2.2	22	130	1.468
63690	4.5	45	15	20	87	10	3.57	9.4	2.35	96	250	6.465	25	0.88	77.79	11	86	4.77	73	13.1	135	3.5	1.13	0.7	11.97	7.2	72	3.2	190.3	137	4.2	102	272	2.7	27	131	1.479
63691	5.3	53	47	36	80	10	3.57	10.1	2.525	157	188	4.862	24	0.88	77.79	24	86	4.77	128	22.9	130	3	0.969	0.2	3.42	8.4	84	6.2	368.8	138	3.6	101	274	3.1	31	79	0.892
63692	4.4	44	13	19	59	6	2.14	9.8	2.45	87	204	5.275	24	0.73	64.53	15	80	4.44	92	16.5	147	4.2	1.356	0.7	11.97	7.9	79	3.8	226	137	4	105	270	3.5	35	44	0.497
63696	NA	NA	NA	NA	NA	NA	NA	NA	NA	NA	NA	NA	NA	NA	NA	NA	NA	NA	NA	NA	NA	NA	NA	NA	NA	NA	NA	NA	NA	NA	NA	NA	NA	NA	NA	NA	NA
63697	4.4	44	23	37	47	14	5	9.1	2.275	1178	148	3.827	26	1.14	100.78	16	91	5.05	74	13.3	119	3.9	1.259	1	17.1	7.4	74	6.4	380.7	139	3.8	103	278	3	30	22	0.248
63698	4.4	44	33	26	28	21	7.5	9.4	2.35	142	137	3.543	26	0.83	73.37	27	99	5.5	80	14.3	107	3.7	1.195	0.6	10.26	8.1	81	7.2	428.3	139	4.2	103	281	3.7	37	125	1.411
63699	4.4	44	13	19	79	12	4.28	9.5	2.375	91	217	5.612	23	0.74	65.42	22	98	5.44	74	13.3	116	4.3	1.388	0.7	11.97	7.1	71	3.6	214.1	141	3.5	105	281	2.7	27	55	0.621
63700	4.2	42	16	16	95	19	6.78	9.6	2.4	216	178	4.603	26	1.21	106.96	20	67	3.72	72	12.9	136	3.4	1.098	0.9	15.39	7.2	72	5.3	315.2	143	3	105	285	3	30	63	0.711
63701	4.6	46	20	25	51	13	4.64	9.4	2.35	384	208	5.379	27	1.2	106.08	36	86	4.77	157	28.1	103	3.1	1.001	1	17.1	7.1	71	7	416.4	136	4	99	271	2.5	25	302	3.41
63704	4.1	41	15	31	112	34	12.14	10.7	2.675	48	182	4.707	27	5.54	489.74	26	106	5.88	111	19.9	101	4	1.292	0.7	11.97	8.8	88	3	178.4	139	3.8	96	286	4.7	47	90	1.016
63706	NA	NA	NA	NA	NA	NA	NA	NA	NA	NA	NA	NA	NA	NA	NA	NA	NA	NA	NA	NA	NA	NA	NA	NA	NA	NA	NA	NA	NA	NA	NA	NA	NA	NA	NA	NA	NA
63707	4.4	44	24	29	55	13	4.64	9.3	2.325	156	211	5.456	26	0.84	74.26	17	96	5.33	96	17.2	156	4.3	1.388	1	17.1	7	70	5.5	327.1	143	3.7	106	285	2.6	26	202	2.281
63708	4.1	41	20	23	56	14	5	9.1	2.275	219	130	3.362	27	0.88	77.79	13	106	5.88	54	9.7	193	4.3	1.388	1.1	18.81	7.5	75	3.3	196.3	137	3	99	275	3.4	34	60	0.677
63709	4	40	14	17	87	12	4.28	9.3	2.325	76	143	3.698	23	0.92	81.33	18	115	6.38	38	6.8	126	3.8	1.227	0.5	8.55	7.5	75	5.3	315.2	138	3.9	106	276	3.5	35	75	0.847
63710	4.5	45	56	42	68	9	3.21	10	2.5	524	279	7.215	26	1.01	89.28	32	116	6.44	102	18.3	152	3.6	1.162	0.5	8.55	7	70	7.6	452	138	3.6	101	275	2.5	25	472	5.329
63713	4.6	46	29	30	80	11	3.93	9.4	2.35	161	251	6.491	24	0.63	55.69	15	64	3.55	107	19.2	193	3.7	1.195	0.7	11.97	7.4	74	5.5	327.1	139	3.8	103	275	2.8	28	700	7.903
63714	4.6	46	34	30	62	19	6.78	9.4	2.35	202	160	4.138	24	1	88.4	18	111	6.16	86	15.4	176	2.3	0.743	1	17.1	7.7	77	6.1	362.8	139	3.8	104	280	3.1	31	225	2.54
63717	3.7	37	22	22	71	9	3.21	9.2	2.3	69	171	4.422	26	0.66	58.34	41	58	3.22	115	20.6	122	3.9	1.259	0.3	5.13	7.5	75	4.6	273.6	140	3.7	105	276	3.8	38	226	2.552
63718	4.3	43	24	19	51	8	2.86	9.8	2.45	78	231	5.974	24	0.74	65.42	24	92	5.11	114	20.4	104	4	1.292	0.6	10.26	7.3	73	4.8	285.5	138	4.1	104	274	3	30	151	1.705
63719	5	50	14	20	67	6	2.14	9.9	2.475	131	157	4.06	25	0.67	59.23	22	104	5.77	65	11.6	106	2.7	0.872	0.4	6.84	6.4	64	5	297.4	142	4	105	281	1.4	14	56	0.632
63721	4.2	42	16	20	63	10	3.57	9.3	2.325	144	136	3.517	27	0.71	62.76	9	99	5.5	147	26.3	131	4.7	1.518	0.7	11.97	6.8	68	4.1	243.9	139	3.6	103	277	2.6	26	81	0.914
63723	4.5	45	21	22	73	18	6.43	9.8	2.45	52	221	5.715	24	1.04	91.94	23	140	7.77	91	16.3	103	3.1	1.001	0.5	8.55	7	70	8.4	499.6	136	4	102	276	2.5	25	190	2.145
63724	4.7	47	39	34	86	13	4.64	9.2	2.3	566	203	5.25	27	0.93	82.21	21	70	3.89	52	9.3	141	3.9	1.259	0.4	6.84	7	70	6.6	392.6	143	3.9	108	284	2.3	23	123	1.389
63726	4.4	44	19	24	220	9	3.21	9.7	2.425	83	193	4.991	26	0.44	38.9	11	94	5.22	51	9.1	161	4.8	1.55	0.4	6.84	6.4	64	5.4	321.2	141	3.8	106	280	2	20	162	1.829
63729	4.2	42	23	21	61	11	3.93	9.5	2.375	55	229	5.922	21	0.85	75.14	93	89	4.94	55	9.9	90	3.3	1.066	0.6	10.26	7	70	7.5	446.1	138	4	107	275	2.8	28	372	4.2
63730	4.5	45	20	31	284	12	4.28	9.5	2.375	246	141	3.646	24	0.88	77.79	11	90	5	69	12.4	135	5.1	1.647	0.6	10.26	7.1	71	4.8	285.5	141	4.5	106	281	2.6	26	64	0.723
63731	4.1	41	26	19	86	12	4.28	9.3	2.325	69	251	6.491	24	0.74	65.42	83	338	18.76	76	13.6	105	3.8	1.227	0.6	10.26	7	70	4.5	267.7	137	4.2	104	287	2.9	29	283	3.195
63732	4.6	46	27	30	48	17	6.07	10.1	2.525	320	205	5.301	27	1.02	90.17	19	140	7.77	93	16.7	114	3.8	1.227	0.4	6.84	7	70	5.2	309.3	139	4.3	102	281	2.4	24	200	2.258
63733	4	40	24	20	66	14	5	8.9	2.225	111	222	5.741	24	0.7	61.88	13	277	15.38	50	9	97	4.6	1.485	0.5	8.55	6.7	67	4.4	261.7	134	4.1	99	279	2.7	27	598	6.751
63734	4.1	41	23	26	61	11	3.93	9.2	2.3	312	195	5.043	21	0.81	71.6	21	225	12.49	55	9.9	109	3.4	1.098	0.7	11.97	7.2	72	4.7	279.6	140	3.9	105	286	3.1	31	391	4.414
63735	4.9	49	30	23	102	13	4.64	9.9	2.475	92	184	4.758	27	0.9	79.56	199	99	5.5	122	21.9	111	4	1.292	0.6	10.26	7.3	73	7.9	469.9	142	3.7	103	283	2.4	24	316	3.568
63736	4.3	43	30	30	88	9	3.21	9.4	2.35	630	209	5.405	26	1.16	102.54	33	108	6	122	21.9	205	4.1	1.324	0.8	13.68	7.2	72	6.3	374.7	138	3.8	101	275	2.9	29	118	1.332
63738	4.2	42	20	24	124	10	3.57	8.9	2.225	175	207	5.353	27	1.01	89.28	43	73	4.05	100	17.9	138	3.3	1.066	0.6	10.26	7.5	75	3.4	202.2	138	3.9	102	273	3.3	33	61	0.689
63739	3.7	37	15	25	55	22	7.85	9.1	2.275	95	119	3.077	26	0.98	86.63	18	306	16.99	56	10	152	4	1.292	0.6	10.26	7	70	4.9	291.5	131	4.1	97	278	3.3	33	74	0.835
63741	4.2	42	32	43	55	12	4.28	9.5	2.375	77	235	6.077	25	0.91	80.44	32	95	5.27	118	21.1	87	4.1	1.324	0.7	11.97	7.5	75	5.6	333.1	139	5	104	277	3.3	33	87	0.982
63742	NA	NA	NA	NA	NA	NA	NA	NA	NA	NA	NA	NA	NA	NA	NA	NA	NA	NA	NA	NA	NA	NA	NA	NA	NA	NA	NA	NA	NA	NA	NA	NA	NA	NA	NA	NA	NA
63744	4.7	47	16	26	72	11	3.93	9.8	2.45	134	169	4.37	27	0.77	68.07	16	83	4.61	58	10.4	131	4.4	1.421	0.7	11.97	6.8	68	4.8	285.5	140	4.2	104	278	2.1	21	41	0.463
63746	4.4	44	20	21	54	9	3.21	9.7	2.425	139	194	5.017	26	1.31	115.8	17	81	4.5	69	12.4	103	4.4	1.421	0.6	10.26	7	70	4.7	279.6	139	4	102	275	2.6	26	70	0.79
63749	4.3	43	16	23	37	9	3.21	9.8	2.45	79	199	5.146	25	0.71	62.76	6	84	4.66	75	13.4	125	4.8	1.55	0.5	8.55	7.1	71	3	178.4	140	4.2	106	277	2.8	28	194	2.19
63750	3.9	39	12	11	42	9	3.21	9.6	2.4	54	167	4.319	25	0.64	56.58	14	83	4.61	74	13.3	92	5.3	1.711	0.7	11.97	6.3	63	3.4	202.2	140	3.8	107	277	2.4	24	36	0.406
63752	3.9	39	20	25	95	6	2.14	8.3	2.075	82	147	3.801	26	0.91	80.44	17	105	5.83	73	13.1	107	2.6	0.84	0.7	11.97	6.7	67	5.6	333.1	140	3.3	104	277	2.8	28	122	1.377
63753	4.4	44	33	26	90	15	5.36	9.4	2.35	286	245	6.336	23	0.84	74.26	59	98	5.44	161	28.8	136	3.6	1.162	1.1	18.81	7.1	71	6.7	398.5	139	4.4	104	278	2.7	27	123	1.389
63754	3.9	39	21	19	49	10	3.57	9	2.25	78	164	4.241	22	0.7	61.88	11	73	4.05	115	20.6	114	3.4	1.098	0.5	8.55	6.6	66	3.7	220.1	135	4.2	103	268	2.7	27	64	0.723
63758	NA	NA	NA	NA	NA	NA	NA	NA	NA	NA	NA	NA	NA	NA	NA	NA	NA	NA	NA	NA	NA	NA	NA	NA	NA	NA	NA	NA	NA	NA	NA	NA	NA	NA	NA	NA	NA
63759	4.5	45	20	22	65	10	3.57	9.5	2.375	114	183	4.732	28	0.99	87.52	12	90	5	89	15.9	155	3.2	1.033	1	17.1	7.2	72	5.8	345	140	3.9	103	278	2.7	27	115	1.298
63760	4.7	47	5	20	103	6	2.14	9.6	2.4	110	109	2.819	26	0.88	77.79	14	86	4.77	109	19.5	79	4.2	1.356	1	17.1	7.3	73	3.8	226	138	3.4	100	273	2.6	26	64	0.723
63761	4.3	43	19	20	47	10	3.57	9.2	2.3	98	182	4.707	24	0.61	53.92	12	82	4.55	104	18.6	104	3.6	1.162	0.5	8.55	7	70	4.3	255.8	139	3.9	106	276	2.7	27	57	0.644
63762	4	40	12	16	59	11	3.93	9.2	2.3	123	153	3.957	29	0.66	58.34	13	164	9.1	121	21.7	133	3.7	1.195	0.9	15.39	6.2	62	3.5	208.2	139	3.8	102	281	2.2	22	64	0.723
63763	4	40	13	21	62	9	3.21	9	2.25	111	185	4.784	26	0.69	61	13	90	5	38	6.8	145	4.4	1.421	0.6	10.26	7.9	79	5.7	339	137	4.2	103	272	3.9	39	123	1.389
63764	4.4	44	12	22	123	10	3.57	9.6	2.4	101	187	4.836	22	0.7	61.88	9	95	5.27	57	10.2	135	4.1	1.324	0.4	6.84	7.4	74	4.7	279.6	137	3.5	106	273	3	30	35	0.395
63765	4.1	41	13	10	79	41	14.64	9	2.25	28	110	2.845	27	1.98	175.03	12	97	5.38	45	8.1	276	4.2	1.356	0.6	10.26	7	70	9.4	559.1	137	4.5	99	284	2.9	29	99	1.118
63766	4.2	42	17	23	73	16	5.71	9.3	2.325	97	213	5.508	24	1.07	94.59	13	103	5.72	52	9.3	159	3.8	1.227	0.5	8.55	6.4	64	3.5	208.2	140	3.6	105	281	2.2	22	446	5.035
63767	4.1	41	27	28	76	11	3.93	9.1	2.275	136	228	5.896	25	0.89	78.68	23	88	4.88	125	22.4	153	4.7	1.518	0.8	13.68	7	70	7.2	428.3	142	4.2	107	282	2.9	29	258	2.913
63768	3.9	39	19	24	66	8	2.86	9.4	2.35	89	195	5.043	24	0.98	86.63	35	91	5.05	52	9.3	123	2.3	0.743	0.6	10.26	6.8	68	5.4	321.2	141	3.9	108	279	2.9	29	208	2.348
63769	4.3	43	22	22	56	15	5.36	9	2.25	205	199	5.146	27	0.77	68.07	20	99	5.5	100	17.9	131	3.4	1.098	0.7	11.97	6.8	68	6	356.9	141	4.1	106	282	2.5	25	162	1.829
63771	4.2	42	54	40	77	14	5	9.3	2.325	149	180	4.655	22	1.11	98.12	234	107	5.94	49	8.8	109	3.6	1.162	0.7	11.97	6.7	67	7.1	422.3	139	4.2	105	278	2.5	25	183	2.066
63772	4.3	43	18	25	66	18	6.43	9.2	2.3	202	135	3.491	25	0.98	86.63	16	71	3.94	106	19	144	2.9	0.936	0.8	13.68	6.8	68	5.7	339	138	3.9	105	276	2.5	25	74	0.835
63773	4	40	27	24	63	13	4.64	9	2.25	62	188	4.862	24	1.24	109.62	34	100	5.55	185	33.1	139	3.6	1.162	1.1	18.81	6.6	66	6.2	368.8	141	3.6	107	281	2.6	26	92	1.039
63777	4.1	41	17	21	70	17	6.07	8.8	2.2	42	215	5.56	22	0.51	45.08	26	89	4.94	30	5.4	123	3.9	1.259	0.7	11.97	6.6	66	3.8	226	137	4.2	108	275	2.5	25	168	1.897
63778	4	40	21	23	77	7	2.5	9.5	2.375	124	141	3.646	24	0.74	65.42	17	83	4.61	62	11.1	124	4	1.292	0.4	6.84	6.8	68	4.2	249.8	139	3.7	106	275	2.8	28	44	0.497
63780	4.2	42	14	31	86	7	2.5	9.2	2.3	159	192	4.965	24	0.84	74.26	12	127	7.05	40	7.2	115	2.2	0.71	0.5	8.55	6.8	68	5	297.4	138	3.2	104	275	2.6	26	111	1.253
63781	4.2	42	14	16	72	20	7.14	9.1	2.275	42	268	6.93	29	0.67	59.23	25	95	5.27	110	19.7	101	3.1	1.001	0.6	10.26	6.7	67	3.8	226	141	3.2	102	284	2.5	25	174	1.964
63784	4.3	43	14	17	68	11	3.93	8.9	2.225	66	188	4.862	24	0.58	51.27	7	83	4.61	9	1.6	113	3.5	1.13	0.4	6.84	7.3	73	3.9	232	137	4.2	105	272	3	30	54	0.61
63787	4.8	48	13	19	56	9	3.21	9.3	2.325	68	166	4.293	26	0.85	75.14	17	109	6.05	91	16.3	112	2.8	0.904	0.7	11.97	7.6	76	4.9	291.5	140	4.2	103	279	2.8	28	44	0.497
63788	4.2	42	16	21	53	6	2.14	9.2	2.3	53	186	4.81	22	0.57	50.39	19	95	5.27	30	5.4	115	3.5	1.13	0.5	8.55	6.9	69	2.6	154.6	139	3.1	104	275	2.7	27	100	1.129
63793	4.7	47	19	24	72	9	3.21	9.7	2.425	80	178	4.603	23	0.72	63.65	12	88	4.88	75	13.4	165	2.7	0.872	0.5	8.55	8	80	4.6	273.6	138	3.4	103	274	3.3	33	155	1.75
63795	4.7	47	43	25	87	9	3.21	9.5	2.375	132	252	6.517	20	0.92	81.33	28	92	5.11	77	13.8	139	3.4	1.098	0.3	5.13	8.2	82	5	297.4	137	4.5	101	272	3.5	35	195	2.202
63796	4.4	44	48	36	67	11	3.93	10.3	2.575	82	267	6.905	29	0.76	67.18	58	77	4.27	81	14.5	108	4.5	1.453	0.4	6.84	6.6	66	3.9	232	137	4.1	100	272	2.2	22	397	4.482
63797	4.4	44	18	23	227	7	2.5	9.6	2.4	25	137	3.543	25	0.62	54.81	10	87	4.83	42	7.5	193	5.4	1.744	0.7	11.97	7.1	71	4.7	279.6	140	3.8	104	277	2.7	27	188	2.123
63799	4.6	46	19	30	48	17	6.07	9.3	2.325	163	308	7.965	27	1.08	95.47	30	89	4.94	128	22.9	153	3.7	1.195	1	17.1	8.4	84	6.7	398.5	138	3.6	99	277	3.8	38	95	1.073
63801	4.2	42	12	22	64	17	6.07	9.8	2.45	37	178	4.603	26	0.92	81.33	66	127	7.05	75	13.4	120	4	1.292	0.6	10.26	7	70	8.1	481.8	140	4.1	104	283	2.8	28	34	0.384
63802	3.9	39	23	21	123	8	2.86	9.2	2.3	96	190	4.913	25	0.68	60.11	30	100	5.55	30	5.4	89	2.9	0.936	0.2	3.42	7.3	73	4.8	285.5	141	4.1	109	280	3.4	34	49	0.553
63803	4.2	42	17	13	56	9	3.21	9.3	2.325	73	192	4.965	23	0.69	61	16	76	4.22	127	22.7	129	3.9	1.259	0.7	11.97	7.4	74	3.9	232	138	4.1	106	273	3.2	32	97	1.095
63804	4.4	44	35	29	85	12	4.28	9.6	2.4	238	170	4.396	25	1.15	101.66	26	91	5.05	95	17	141	3.7	1.195	0.7	11.97	7.4	74	5.6	333.1	141	3.8	107	281	3	30	71	0.802
63805	4.3	43	44	39	108	10	3.57	9.8	2.45	91	180	4.655	24	0.95	83.98	45	92	5.11	56	10	132	4.3	1.388	1	17.1	7.3	73	6.8	404.5	133	3.6	96	265	3	30	196	2.213
63806	4.5	45	19	27	72	21	7.5	9.5	2.375	83	155	4.008	25	1.2	106.08	21	129	7.16	112	20.1	185	3	0.969	0.9	15.39	7.2	72	6.2	368.8	140	4.7	108	284	2.7	27	154	1.739
63807	3.9	39	22	29	102	12	4.28	9.4	2.35	112	188	4.862	29	1.19	105.2	13	91	5.05	61	10.9	170	3.6	1.162	0.4	6.84	7.2	72	5.3	315.2	142	3.2	102	282	3.3	33	176	1.987
63810	NA	NA	NA	NA	NA	NA	NA	NA	NA	NA	NA	NA	NA	NA	NA	NA	NA	NA	NA	NA	NA	NA	NA	NA	NA	NA	NA	NA	NA	NA	NA	NA	NA	NA	NA	NA	NA
63812	3.9	39	17	20	53	15	5.36	8.7	2.175	206	189	4.888	25	0.76	67.18	11	84	4.66	57	10.2	164	4	1.292	0.5	8.55	6.9	69	5	297.4	136	3.9	104	272	3	30	96	1.084
63813	4.5	45	14	19	60	12	4.28	9.9	2.475	61	164	4.241	29	0.8	70.72	15	142	7.88	83	14.9	86	3.2	1.033	0.7	11.97	7.2	72	5.3	315.2	141	3.5	105	283	2.7	27	46	0.519
63814	4.9	49	23	29	105	6	2.14	9.8	2.45	340	149	3.853	25	0.75	66.3	14	85	4.72	86	15.4	136	3.1	1.001	0.6	10.26	7.5	75	4.2	249.8	140	4	106	276	2.6	26	130	1.468
63817	4.1	41	7	18	96	14	5	9.4	2.35	82	148	3.827	23	0.71	62.76	13	93	5.16	49	8.8	115	4.1	1.324	0.9	15.39	7.3	73	4.4	261.7	139	4.3	103	278	3.2	32	43	0.485
63818	3.9	39	20	19	71	8	2.86	9.1	2.275	100	231	5.974	23	0.64	56.58	21	95	5.27	79	14.1	173	3.5	1.13	0.5	8.55	7.2	72	5.7	339	138	4.3	107	274	3.3	33	115	1.298
63820	4.2	42	12	18	87	6	2.14	9.4	2.35	122	305	7.887	26	0.65	57.46	16	81	4.5	165	29.6	132	4.1	1.324	0.6	10.26	7.7	77	5	297.4	142	4	106	280	3.5	35	173	1.953
63822	4.5	45	14	21	333	13	4.64	10	2.5	152	105	2.715	25	0.66	58.34	18	89	4.94	74	13.3	128	6	1.937	0.7	11.97	7.5	75	4.7	279.6	140	4.7	103	279	3	30	34	0.384
63823	4.6	46	20	34	56	16	5.71	9.7	2.425	305	165	4.267	28	0.9	79.56	19	89	4.94	110	19.7	147	4.7	1.518	0.7	11.97	6.9	69	5.7	339	142	3.9	104	284	2.3	23	142	1.603
63825	4.6	46	29	29	59	16	5.71	9.3	2.325	164	153	3.957	28	1	88.4	35	79	4.39	51	9.1	101	3.9	1.259	1.7	29.07	7.7	77	5.5	327.1	139	3.4	103	278	3.1	31	225	2.54
63827	4.4	44	13	21	95	26	9.28	9.4	2.35	108	144	3.724	29	0.79	69.84	19	135	7.49	50	9	149	4.3	1.388	0.5	8.55	7.4	74	6.6	392.6	143	4.3	103	292	3	30	80	0.903
63828	4.7	47	27	26	56	22	7.85	9.6	2.4	167	199	5.146	25	0.7	61.88	9	99	5.5	93	16.7	155	4.5	1.453	0.7	11.97	7.3	73	5.7	339	138	4	103	279	2.6	26	64	0.723
63829	4.1	41	18	25	39	7	2.5	8.7	2.175	81	198	5.12	27	0.64	56.58	17	78	4.33	88	15.8	162	4.2	1.356	0.9	15.39	6.4	64	4.5	267.7	137	3.7	104	271	2.3	23	59	0.666
63830	4.5	45	21	26	67	16	5.71	9.9	2.475	141	287	7.422	27	0.9	79.56	15	102	5.66	42	7.5	158	3.2	1.033	0.4	6.84	7.4	74	5.1	303.3	143	3.3	106	286	2.9	29	151	1.705
63831	4.5	45	40	23	53	8	2.86	9.7	2.425	69	197	5.094	18	0.68	60.11	69	94	5.22	105	18.8	97	4.9	1.582	0.1	1.71	7.3	73	5.8	345	139	3.9	110	276	2.8	28	266	3.003
63832	4.6	46	33	26	64	14	5	9.4	2.35	155	242	6.258	26	0.92	81.33	19	70	3.89	52	9.3	133	3.7	1.195	0.7	11.97	6.3	63	5.1	303.3	144	3.7	107	286	1.7	17	391	4.414
63834	4	40	23	21	76	11	3.93	9.4	2.35	117	209	5.405	24	0.98	86.63	26	177	9.83	50	9	131	3.6	1.162	0.6	10.26	7.5	75	5.8	345	138	3.9	102	279	3.5	35	151	1.705
63835	NA	NA	NA	NA	NA	NA	NA	NA	NA	NA	NA	NA	NA	NA	NA	NA	NA	NA	NA	NA	NA	NA	NA	NA	NA	NA	NA	NA	NA	NA	NA	NA	NA	NA	NA	NA	NA
63836	4.2	42	17	23	194	18	6.43	9.6	2.4	125	175	4.526	24	0.7	61.88	13	93	5.16	143	25.6	140	4.5	1.453	0.8	13.68	7.3	73	5.4	321.2	141	3.9	108	283	3.1	31	101	1.14
63837	4	40	15	19	50	16	5.71	9.8	2.45	82	179	4.629	26	0.76	67.18	14	102	5.66	128	22.9	104	3.6	1.162	0.9	15.39	7.4	74	8.4	499.6	139	4.1	104	279	3.4	34	191	2.156
63838	4.5	45	17	21	108	8	2.86	10.4	2.6	34	259	6.698	27	0.88	77.79	14	102	5.66	128	22.9	118	3.3	1.066	0.9	15.39	7.2	72	5.2	309.3	141	4.4	105	280	2.7	27	198	2.235
63839	4.2	42	23	27	55	17	6.07	9.6	2.4	344	197	5.094	24	1.21	106.96	19	91	5.05	76	13.6	163	3.1	1.001	0.6	10.26	6.8	68	9.7	577	142	3.4	107	284	2.6	26	111	1.253
63841	4.4	44	31	25	84	16	5.71	9.2	2.3	43	174	4.5	25	0.88	77.79	24	96	5.33	72	12.9	116	3.3	1.066	0.6	10.26	7	70	5.2	309.3	139	3.4	104	279	2.6	26	112	1.264
63843	4.3	43	16	22	109	9	3.21	9.8	2.45	143	158	4.086	23	0.59	52.16	14	85	4.72	90	16.1	136	4.2	1.356	0.7	11.97	7	70	4.5	267.7	136	4.1	105	270	2.7	27	68	0.768
63844	NA	NA	NA	NA	NA	NA	NA	NA	NA	NA	NA	NA	NA	NA	NA	NA	NA	NA	NA	NA	NA	NA	NA	NA	NA	NA	NA	NA	NA	NA	NA	NA	NA	NA	NA	NA	NA
63845	4.7	47	44	25	62	15	5.36	9.3	2.325	51	209	5.405	25	0.88	77.79	34	132	7.33	64	11.5	134	2.6	0.84	0.4	6.84	7.7	77	7.7	458	137	4.3	103	277	3	30	83	0.937
63847	4.6	46	19	21	60	8	2.86	9.6	2.4	53	227	5.87	26	0.88	77.79	11	91	5.05	78	14	108	4.3	1.388	0.7	11.97	7.7	77	4.7	279.6	141	4.1	101	279	3.1	31	89	1.005
63848	4.4	44	16	19	66	12	4.28	9.7	2.425	253	196	5.069	26	1.23	108.73	17	86	4.77	98	17.6	128	3.8	1.227	1.5	25.65	7.4	74	5	297.4	137	3.8	102	273	3	30	97	1.095
63849	4.2	42	33	29	56	13	4.64	9.5	2.375	90	144	3.724	27	1.03	91.05	20	80	4.44	91	16.3	115	4.3	1.388	0.6	10.26	6.7	67	6.7	398.5	141	3.9	103	280	2.5	25	133	1.502
63850	4	40	15	18	34	11	3.93	9.1	2.275	79	192	4.965	22	0.66	58.34	15	81	4.5	101	18.1	108	3.7	1.195	0.4	6.84	6.9	69	4	237.9	136	4.2	103	270	2.9	29	111	1.253
63852	4.2	42	30	27	60	12	4.28	9.4	2.35	82	171	4.422	26	0.95	83.98	17	84	4.66	93	16.7	154	4.4	1.421	0.8	13.68	6.5	65	6	356.9	141	4.4	103	280	2.3	23	88	0.994
63853	4.8	48	14	19	36	12	4.28	9.6	2.4	106	215	5.56	23	0.8	70.72	11	86	4.77	53	9.5	87	4.1	1.324	0.8	13.68	7.6	76	4.3	255.8	138	3.6	101	275	2.8	28	55	0.621
63856	4.3	43	14	22	44	5	1.79	9.7	2.425	76	236	6.103	25	0.7	61.88	19	82	4.55	94	16.8	108	4.9	1.582	0.8	13.68	7.6	76	3.4	202.2	138	4	103	272	3.3	33	59	0.666
63858	3.3	33	37	21	49	6	2.14	9.2	2.3	22	179	4.629	23	0.5	44.2	12	67	3.72	117	21	101	4.1	1.324	0.5	8.55	6.4	64	3.4	202.2	138	4.1	107	272	3.1	31	120	1.355
63859	4	40	112	77	81	15	5.36	9.1	2.275	406	160	4.138	25	1.19	105.2	136	84	4.66	105	18.8	221	3.9	1.259	0.5	8.55	7.2	72	7.3	434.2	142	4.1	106	283	3.2	32	109	1.231
63860	4.2	42	17	21	66	15	5.36	9.5	2.375	109	228	5.896	28	0.68	60.11	12	112	6.22	71	12.7	98	4.2	1.356	0.6	10.26	6.8	68	5.2	309.3	141	4	105	283	2.6	26	75	0.847
63861	4.5	45	24	29	61	14	5	9.9	2.475	120	221	5.715	28	1.13	99.89	25	56	3.11	146	26.1	137	4.4	1.421	0.9	15.39	7	70	5	297.4	139	3.7	103	276	2.5	25	148	1.671
63862	4.5	45	34	35	46	20	7.14	9.5	2.375	69	171	4.422	24	1.26	111.38	22	142	7.88	84	15	131	3.6	1.162	1.2	20.52	NA	NA	6.8	404.5	138	4.4	103	281	NA	NA	526	5.939
63867	4.2	42	20	17	42	18	6.43	9	2.25	167	162	4.189	26	0.64	56.58	9	92	5.11	63	11.3	126	3.8	1.227	0.4	6.84	6.9	69	3.3	196.3	139	4.1	105	279	2.7	27	55	0.621
63868	4	40	22	25	65	27	9.64	9.3	2.325	118	193	4.991	22	1.42	125.53	37	87	4.83	105	18.8	104	3.4	1.098	0.7	11.97	7	70	7.6	452	139	4.5	107	282	3	30	290	3.274
63871	4.1	41	14	18	53	7	2.5	9	2.25	215	188	4.862	26	0.66	58.34	7	92	5.11	62	11.1	127	3.2	1.033	0.5	8.55	7	70	4.1	243.9	137	3.5	104	271	2.9	29	81	0.914
63872	4.2	42	11	20	46	10	3.57	9.6	2.4	97	177	4.577	24	0.46	40.66	7	80	4.44	76	13.6	86	4	1.292	0.5	8.55	6.9	69	3.7	220.1	141	3.8	106	279	2.7	27	93	1.05
63873	4	40	11	21	89	21	7.5	9.3	2.325	81	235	6.077	28	1.45	128.18	10	118	6.55	52	9.3	144	2.9	0.936	0.5	8.55	7.3	73	5.7	339	139	4.2	104	282	3.3	33	116	1.31
63875	4.5	45	16	25	67	26	9.28	9.7	2.425	156	180	4.655	22	1.01	89.28	15	80	4.44	101	18.1	167	4.2	1.356	0.6	10.26	8.5	85	8	475.8	140	4	106	283	4	40	74	0.835
63877	4.6	46	15	21	47	10	3.57	10.1	2.525	48	175	4.526	24	0.66	58.34	8	77	4.27	48	8.6	130	4.5	1.453	0.9	15.39	8.3	83	3.8	226	140	3.7	107	277	3.7	37	28	0.316
63879	4.2	42	115	111	122	24	8.57	8.9	2.225	81	163	4.215	23	1.8	159.12	80	149	8.27	36	6.4	180	3.2	1.033	0.6	10.26	7.7	77	6.3	374.7	139	4	107	284	3.5	35	101	1.14
63880	NA	NA	NA	NA	NA	NA	NA	NA	NA	NA	NA	NA	NA	NA	NA	NA	NA	NA	NA	NA	NA	NA	NA	NA	NA	NA	NA	NA	NA	NA	NA	NA	NA	NA	NA	NA	NA
63881	4.7	47	12	22	38	9	3.21	9.6	2.4	96	230	5.948	25	0.58	51.27	7	76	4.22	97	17.4	126	4.3	1.388	0.9	15.39	7.9	79	3.9	232	138	3.9	103	273	3.2	32	55	0.621
63882	4.2	42	47	33	60	8	2.86	9.4	2.35	94	270	6.982	25	0.75	66.3	31	101	5.61	119	21.3	141	3.9	1.259	0.9	15.39	7.4	74	6.1	362.8	140	4	104	278	3.2	32	262	2.958
63884	4.4	44	16	21	73	12	4.28	9.5	2.375	100	198	5.12	26	0.9	79.56	11	117	6.49	47	8.4	106	3.6	1.162	0.5	8.55	7	70	4.8	285.5	139	3.9	103	278	2.6	26	87	0.982
63885	NA	NA	NA	NA	NA	NA	NA	NA	NA	NA	NA	NA	NA	NA	NA	NA	NA	NA	NA	NA	NA	NA	NA	NA	NA	NA	NA	NA	NA	NA	NA	NA	NA	NA	NA	NA	NA
63887	4.2	42	31	29	64	9	3.21	9.4	2.35	140	164	4.241	21	0.78	68.95	41	228	12.66	53	9.5	121	3.5	1.13	0.4	6.84	6.3	63	4.7	279.6	138	4.2	104	282	2.1	21	391	4.414
63888	4.6	46	64	38	69	11	3.93	9.9	2.475	213	207	5.353	27	1.04	91.94	32	112	6.22	99	17.7	119	4.6	1.485	0.9	15.39	7.5	75	9.2	547.2	135	4.3	98	270	2.9	29	177	1.998
63889	4.9	49	13	18	60	10	3.57	9.7	2.425	73	225	5.819	28	0.97	85.75	18	90	5	102	18.3	90	2.7	0.872	0.6	10.26	7.4	74	6.2	368.8	140	4	102	278	2.5	25	110	1.242
63890	4	40	25	21	84	10	3.57	9.5	2.375	103	134	3.465	26	0.74	65.42	28	91	5.05	55	9.9	102	4.3	1.388	0.6	10.26	7.5	75	3.7	220.1	140	4	106	278	3.5	35	48	0.542
63891	3.8	38	14	15	95	7	2.5	9.2	2.3	140	187	4.836	27	0.69	61	11	87	4.83	56	10	132	4.4	1.421	0.6	10.26	7.1	71	3.4	202.2	141	4	105	279	3.3	33	37	0.418
63894	4.3	43	23	18	111	7	2.5	9.7	2.425	142	180	4.655	23	0.87	76.91	13	94	5.22	40	7.2	169	3.8	1.227	0.5	8.55	6.8	68	6.8	404.5	138	4.1	106	273	2.5	25	101	1.14
63895	4.3	43	19	21	75	9	3.21	9.5	2.375	237	186	4.81	22	1.06	93.7	26	106	5.88	34	6.1	112	4.2	1.356	0.4	6.84	7.2	72	5.2	309.3	139	3.7	103	277	2.9	29	107	1.208
63898	3.8	38	19	20	85	14	5	9	2.25	120	191	4.939	27	0.78	68.95	32	87	4.83	67	12	150	3.8	1.227	0.4	6.84	8.1	81	4.1	243.9	137	3.8	101	274	4.3	43	125	1.411
63899	NA	NA	NA	NA	NA	NA	NA	NA	NA	NA	NA	NA	NA	NA	NA	NA	NA	NA	NA	NA	NA	NA	NA	NA	NA	NA	NA	NA	NA	NA	NA	NA	NA	NA	NA	NA	NA
63900	NA	NA	NA	NA	NA	NA	NA	NA	NA	NA	NA	NA	NA	NA	NA	NA	NA	NA	NA	NA	NA	NA	NA	NA	NA	NA	NA	NA	NA	NA	NA	NA	NA	NA	NA	NA	NA
63901	4.6	46	13	19	351	8	2.86	9.5	2.375	103	107	2.767	27	0.68	60.11	11	79	4.39	127	22.7	134	5.4	1.744	0.6	10.26	7.1	71	6.7	398.5	141	3.9	107	279	2.5	25	93	1.05
63902	4.5	45	20	24	67	18	6.43	9.4	2.35	175	160	4.138	23	1.05	92.82	23	103	5.72	123	22	142	3.6	1.162	0.6	10.26	7.3	73	9	535.3	136	4.1	103	274	2.8	28	108	1.219
63903	4.3	43	27	33	102	10	3.57	9.3	2.325	577	217	5.612	25	0.86	76.02	14	96	5.33	79	14.1	172	3.8	1.227	0.5	8.55	7	70	6.5	386.6	137	4.4	101	273	2.7	27	406	4.584
63904	4.8	48	19	19	81	12	4.28	9.7	2.425	135	171	4.422	23	0.97	85.75	19	83	4.61	162	29	107	3.4	1.098	0.5	8.55	7.4	74	4.4	261.7	140	3.9	109	278	2.6	26	60	0.677
63905	4.5	45	19	22	52	9	3.21	9.3	2.325	179	134	3.465	26	0.95	83.98	16	100	5.55	103	18.4	116	4.1	1.324	0.8	13.68	7	70	6.1	362.8	140	3.8	102	278	2.5	25	40	0.452
63907	4.1	41	18	19	50	14	5	9.4	2.35	165	218	5.637	29	1.4	123.76	29	102	5.66	115	20.6	111	2.1	0.678	0.7	11.97	7.6	76	7.7	458	139	3.3	99	278	3.5	35	198	2.235
63908	4.4	44	34	40	76	18	6.43	9	2.25	220	250	6.465	24	1.02	90.17	33	188	10.44	67	12	123	3.8	1.227	1	17.1	7.2	72	7.9	469.9	139	3.2	104	284	2.8	28	416	4.697
63909	4.3	43	12	20	76	14	5	9.2	2.3	133	194	5.017	26	0.72	63.65	20	130	7.22	90	16.1	124	3.3	1.066	0.8	13.68	6.7	67	5.2	309.3	139	4.2	103	280	2.4	24	119	1.344
63911	4.1	41	13	16	78	6	2.14	9.5	2.375	119	202	5.224	27	0.86	76.02	19	98	5.44	71	12.7	95	3	0.969	0.5	8.55	6.8	68	3.6	214.1	139	3.7	103	275	2.7	27	116	1.31
63912	5	50	17	21	49	16	5.71	9.7	2.425	169	205	5.301	26	1.15	101.66	15	81	4.5	72	12.9	110	3.9	1.259	0.7	11.97	7.4	74	5	297.4	139	3.4	101	278	2.4	24	296	3.342
63913	4.2	42	40	25	61	15	5.36	9.6	2.4	179	159	4.112	22	0.93	82.21	17	98	5.44	41	7.3	99	4.7	1.518	0.5	8.55	7.3	73	6.5	386.6	139	4	108	278	3.1	31	90	1.016
63915	3.9	39	33	24	70	9	3.21	9	2.25	46	151	3.905	25	0.69	61	33	158	8.77	69	12.4	111	4.8	1.55	0.5	8.55	7.6	76	5.9	350.9	135	4.5	100	272	3.7	37	259	2.924
63916	4	40	40	27	104	6	2.14	9.2	2.3	85	201	5.198	24	0.65	57.46	30	304	16.88	137	24.5	97	3.2	1.033	1.1	18.81	7	70	5.7	339	139	3.9	103	287	3	30	100	1.129
63917	4.1	41	26	32	42	24	8.57	9.5	2.375	136	208	5.379	24	1.37	121.11	34	173	9.6	115	20.6	143	4.3	1.388	0.7	11.97	7	70	5.8	345	141	4.8	105	289	2.9	29	390	4.403
63918	4.3	43	18	28	39	14	5	9	2.25	349	198	5.12	25	1.53	135.25	12	89	4.94	71	12.7	121	2.8	0.904	1.1	18.81	6.7	67	9.5	565.1	141	3.9	103	281	2.4	24	65	0.734
63920	3.8	38	34	17	74	8	2.86	8.7	2.175	40	200	5.172	22	0.5	44.2	93	87	4.83	35	6.3	129	3.9	1.259	0.4	6.84	7	70	3.9	232	137	3.8	103	272	3.2	32	128	1.445
63922	NA	NA	NA	NA	NA	NA	NA	NA	NA	NA	NA	NA	NA	NA	NA	NA	NA	NA	NA	NA	NA	NA	NA	NA	NA	NA	NA	NA	NA	NA	NA	NA	NA	NA	NA	NA	NA
63923	3.9	39	19	17	39	9	3.21	9.1	2.275	194	191	4.939	28	0.57	50.39	12	86	4.77	95	17	153	3.6	1.162	0.8	13.68	6.9	69	3.9	232	140	3.5	104	277	3	30	70	0.79
63924	3.8	38	15	18	62	6	2.14	9.5	2.375	119	164	4.241	22	0.94	83.1	18	84	4.66	22	3.9	119	4.3	1.388	0.4	6.84	6.7	67	4.8	285.5	139	3.7	108	274	2.9	29	210	2.371
63926	4.9	49	27	24	79	16	5.71	9.8	2.45	423	204	5.275	25	1.3	114.92	72	95	5.27	87	15.6	108	3.4	1.098	0.7	11.97	7.6	76	6.8	404.5	139	4.3	105	279	2.7	27	379	4.279
63927	5.2	52	19	27	70	22	7.85	9.6	2.4	89	177	4.577	26	0.75	66.3	13	79	4.39	88	15.8	134	3.7	1.195	0.6	10.26	7.8	78	4.9	291.5	141	3.4	103	284	2.6	26	110	1.242
63928	NA	NA	NA	NA	NA	NA	NA	NA	NA	NA	NA	NA	NA	NA	NA	NA	NA	NA	NA	NA	NA	NA	NA	NA	NA	NA	NA	NA	NA	NA	NA	NA	NA	NA	NA	NA	NA
63929	2.9	29	24	22	94	3	1.07	8.7	2.175	25	283	7.318	20	0.46	40.66	11	83	4.61	59	10.6	97	4.4	1.421	0.7	11.97	6.3	63	4	237.9	136	3.9	107	268	3.4	34	184	2.077
63934	4.7	47	29	39	151	14	5	9.5	2.375	436	184	4.758	24	0.74	65.42	17	94	5.22	41	7.3	168	4.5	1.453	0.5	8.55	7.6	76	6	356.9	139	3.5	103	278	2.9	29	527	5.95
63935	5.2	52	16	20	81	11	3.93	9.5	2.375	433	168	4.344	24	0.87	76.91	7	76	4.22	67	12	134	3.8	1.227	0.8	13.68	7.7	77	5.7	339	140	4	105	278	2.5	25	66	0.745
63936	4.4	44	157	90	60	12	4.28	9.5	2.375	130	162	4.189	24	0.94	83.1	70	123	6.83	84	15	158	3.6	1.162	0.7	11.97	7.1	71	5.5	327.1	140	4.4	108	281	2.7	27	143	1.614
63937	4.1	41	10	19	69	5	1.79	9.4	2.35	92	128	3.31	20	0.8	70.72	13	101	5.61	5	0.9	116	4.1	1.324	0.4	6.84	7.5	75	4.2	249.8	138	4.5	106	273	3.4	34	29	0.327
63938	4.4	44	13	15	96	6	2.14	9.6	2.4	115	123	3.181	26	0.53	46.85	11	82	4.55	37	6.6	103	4.1	1.324	0.7	11.97	7.7	77	3.3	196.3	137	4	104	271	3.3	33	34	0.384
63939	4.1	41	20	28	77	11	3.93	9.5	2.375	378	203	5.25	24	1.06	93.7	18	104	5.77	102	18.3	167	3.1	1.001	0.9	15.39	7.4	74	5.7	339	140	4.4	108	279	3.3	33	75	0.847
63940	4.2	42	15	25	184	9	3.21	8.8	2.2	160	117	3.026	25	0.64	56.58	15	84	4.66	41	7.3	144	4.4	1.421	1.5	25.65	7.6	76	6.4	380.7	140	3.7	107	277	3.4	34	47	0.531
63941	4.7	47	19	27	71	5	1.79	9.8	2.45	78	224	5.793	27	0.43	38.01	13	90	5	73	13.1	115	4.2	1.356	0.7	11.97	8.1	81	3.7	220.1	134	3.8	97	265	3.4	34	83	0.937
63942	4.3	43	18	24	70	14	5	9.3	2.325	91	173	4.474	20	0.61	53.92	18	85	4.72	130	23.3	140	4.2	1.356	0.7	11.97	6.8	68	4.1	243.9	139	4.4	106	277	2.5	25	72	0.813
63943	4	40	14	20	14	8	2.86	9.4	2.35	68	130	3.362	23	0.83	73.37	14	78	4.33	107	19.2	103	4.2	1.356	0.4	6.84	6.7	67	3.4	202.2	137	3.2	105	271	2.7	27	169	1.908
63944	4.7	47	26	23	66	13	4.64	9.3	2.325	84	216	5.586	22	0.71	62.76	20	144	7.99	171	30.6	127	2.8	0.904	1.1	18.81	7.4	74	8.7	517.5	137	3.8	103	276	2.7	27	158	1.784
63945	4.3	43	19	23	78	10	3.57	9.4	2.35	93	154	3.982	25	0.57	50.39	24	84	4.66	193	34.6	103	4	1.292	0.9	15.39	6.9	69	5.4	321.2	139	4.1	105	276	2.6	26	127	1.434
63946	4.6	46	34	36	90	16	5.71	9.7	2.425	288	250	6.465	23	1.14	100.78	37	90	5	193	34.6	123	2.6	0.84	0.6	10.26	7.3	73	5.9	350.9	139	3.7	104	278	2.7	27	341	3.85
63948	4.7	47	15	22	58	10	3.57	9.9	2.475	84	243	6.284	25	0.75	66.3	34	92	5.11	100	17.9	140	3.9	1.259	1.1	18.81	7.5	75	5.3	315.2	141	4.4	104	280	2.8	28	75	0.847
63949	3.8	38	62	48	71	14	5	9.2	2.3	79	214	5.534	22	0.67	59.23	18	93	5.16	54	9.7	135	4.3	1.388	0.4	6.84	6.7	67	5	297.4	142	4.1	110	283	2.9	29	92	1.039
63950	3.7	37	14	17	45	14	5	8.9	2.225	97	182	4.707	22	0.67	59.23	12	148	8.22	116	20.8	124	3.2	1.033	0.4	6.84	6.6	66	4.6	273.6	139	4.1	109	281	2.9	29	78	0.881
63951	4.3	43	18	24	210	11	3.93	9	2.25	109	140	3.62	23	0.78	68.95	9	85	4.72	133	23.8	143	4.9	1.582	2.2	37.62	6.1	61	5.1	303.3	137	4.2	104	272	1.8	18	56	0.632
63953	2.9	29	60	42	124	7	2.5	8.6	2.15	42	209	5.405	20	0.49	43.32	16	103	5.72	45	8.1	115	3.9	1.259	0.4	6.84	6.1	61	3	178.4	135	3.6	104	268	3.2	32	160	1.806
63954	4.2	42	35	33	76	12	4.28	9.4	2.35	97	190	4.913	26	0.82	72.49	30	89	4.94	30	5.4	132	3.7	1.195	0.5	8.55	8.5	85	6.1	362.8	137	4	102	273	4.3	43	228	2.574
63955	4.6	46	31	34	55	26	9.28	9.8	2.45	98	131	3.388	27	0.52	45.97	15	80	4.44	60	10.7	145	4.5	1.453	0.8	13.68	7.9	79	3.3	196.3	138	4.2	101	279	3.3	33	69	0.779
63956	4.2	42	26	23	56	11	3.93	9.6	2.4	72	191	4.939	25	0.79	69.84	19	91	5.05	49	8.8	93	3.1	1.001	0.4	6.84	7.1	71	4.4	261.7	139	3.6	105	277	2.9	29	80	0.903
63957	4.5	45	113	153	88	13	4.64	9.7	2.425	66	194	5.017	25	0.86	76.02	22	139	7.72	116	20.8	167	3.5	1.13	0.9	15.39	7.1	71	5	297.4	143	4.2	105	287	2.6	26	176	1.987
63958	4.2	42	16	19	109	20	7.14	9.6	2.4	63	239	6.181	28	0.67	59.23	18	106	5.88	51	9.1	132	4.3	1.388	0.7	11.97	6.5	65	7.2	428.3	144	4.2	108	290	2.3	23	263	2.969
63959	4.2	42	14	18	52	7	2.5	9.7	2.425	130	229	5.922	26	0.94	83.1	41	84	4.66	74	13.3	119	3.1	1.001	0.5	8.55	6.9	69	2.1	124.9	136	3.6	100	269	2.7	27	347	3.918
63960	4.5	45	56	32	94	12	4.28	9.8	2.45	1024	163	4.215	25	0.83	73.37	92	105	5.83	72	12.9	165	4.6	1.485	0.7	11.97	7.7	77	6.5	386.6	141	4.1	106	281	3.2	32	63	0.711
63963	4.6	46	15	18	96	13	4.64	9.2	2.3	56	218	5.637	27	0.85	75.14	19	84	4.66	26	4.7	167	3.6	1.162	1	17.1	7.1	71	5.7	339	141	4.3	106	281	2.5	25	123	1.389
63964	NA	NA	NA	NA	NA	NA	NA	NA	NA	NA	NA	NA	NA	NA	NA	NA	NA	NA	NA	NA	NA	NA	NA	NA	NA	NA	NA	NA	NA	NA	NA	NA	NA	NA	NA	NA	NA
63965	4.3	43	22	23	68	9	3.21	9.4	2.35	118	160	4.138	24	0.91	80.44	14	107	5.94	96	17.2	128	3.8	1.227	0.5	8.55	6.9	69	5	297.4	140	3.9	106	279	2.6	26	231	2.608
63966	3.9	39	15	16	51	12	4.28	9.3	2.325	113	164	4.241	24	0.72	63.65	17	99	5.5	128	22.9	89	3.5	1.13	0.7	11.97	7.2	72	5	297.4	139	3.4	106	277	3.3	33	85	0.96
63967	4.5	45	10	14	49	5	1.79	9	2.25	123	189	4.888	24	0.57	50.39	12	88	4.88	117	21	101	4.4	1.421	0.8	13.68	7	70	5.2	309.3	141	3.6	106	278	2.5	25	66	0.745
63968	4.1	41	29	22	66	9	3.21	9.7	2.425	53	188	4.862	26	0.72	63.65	26	115	6.38	121	21.7	83	3.8	1.227	0.5	8.55	7.3	73	4.3	255.8	140	3.8	107	279	3.2	32	316	3.568
63971	4.5	45	12	15	53	10	3.57	9.5	2.375	78	140	3.62	22	0.62	54.81	10	123	6.83	81	14.5	104	4.3	1.388	0.4	6.84	7.1	71	3.3	196.3	139	3.8	105	278	2.6	26	60	0.677
63972	4.6	46	19	26	244	11	3.93	9.6	2.4	212	147	3.801	25	0.73	64.53	16	83	4.61	95	17	163	4.5	1.453	0.9	15.39	7	70	5.9	350.9	139	4.4	106	276	2.4	24	48	0.542
63973	4.6	46	20	17	64	13	4.64	9.4	2.35	56	171	4.422	22	0.8	70.72	11	151	8.38	95	17	91	3.5	1.13	0.7	11.97	7.1	71	4	237.9	137	3.7	108	277	2.5	25	43	0.485
63974	4.4	44	34	35	35	15	5.36	9.1	2.275	205	160	4.138	28	0.93	82.21	17	83	4.61	133	23.8	178	4.1	1.324	0.9	15.39	6.9	69	6.3	374.7	144	4.6	104	287	2.5	25	101	1.14
63977	4.1	41	10	15	65	8	2.86	9.1	2.275	87	132	3.414	24	0.76	67.18	22	72	4	58	10.4	90	4.1	1.324	0.4	6.84	6.6	66	3.3	196.3	135	4.1	103	267	2.5	25	47	0.531
63978	4.2	42	16	25	204	11	3.93	9.3	2.325	259	149	3.853	22	0.69	61	11	54	3	75	13.4	161	5.2	1.679	0.8	13.68	6.3	63	3.4	202.2	140	3.8	107	276	2.1	21	32	0.361
63982	4.3	43	25	24	52	28	10	10	2.5	52	147	3.801	22	1.69	149.4	18	101	5.61	102	18.3	109	4.9	1.582	0.6	10.26	7.3	73	4.1	243.9	138	4.4	104	281	3	30	264	2.981
63983	4.3	43	21	21	77	5	1.79	9.2	2.3	139	210	5.431	28	0.77	68.07	57	89	4.94	93	16.7	109	4.2	1.356	0.7	11.97	6.9	69	6.4	380.7	143	3.9	104	282	2.6	26	224	2.529
63984	4.6	46	9	18	66	9	3.21	9.6	2.4	169	183	4.732	27	1	88.4	19	91	5.05	178	31.9	158	3.3	1.066	0.9	15.39	7.4	74	6.7	398.5	138	4.3	103	274	2.8	28	85	0.96
63986	4.5	45	18	16	57	18	6.43	9.8	2.45	51	151	3.905	26	0.92	81.33	34	125	6.94	106	19	89	4.4	1.421	0.7	11.97	7.8	78	3.8	226	135	4.8	100	273	3.3	33	132	1.49
63989	4.9	49	10	26	54	8	2.86	9.7	2.425	68	196	5.069	23	0.68	60.11	17	95	5.27	58	10.4	142	4.2	1.356	0.7	11.97	7.8	78	2.4	142.8	142	3.8	106	281	2.9	29	88	0.994
63990	4.7	47	11	21	61	11	3.93	9.5	2.375	73	162	4.189	25	0.8	70.72	11	91	5.05	114	20.4	90	3.7	1.195	1.4	23.94	7.1	71	6.3	374.7	138	4	103	275	2.4	24	135	1.524
63991	4.1	41	18	19	52	7	2.5	9.5	2.375	281	251	6.491	24	1	88.4	65	83	4.61	61	10.9	142	4.1	1.324	0.5	8.55	6.8	68	3.7	220.1	138	4.1	104	273	2.7	27	93	1.05
63992	4.2	42	25	31	88	16	5.71	9.2	2.3	148	168	4.344	23	0.92	81.33	99	161	8.94	66	11.8	113	2.4	0.775	0.6	10.26	7.6	76	8.6	511.5	141	4.6	108	286	3.4	34	250	2.823
63995	3.9	39	20	24	87	13	4.64	9	2.25	181	215	5.56	29	1.58	139.67	24	105	5.83	69	12.4	124	3.5	1.13	0.6	10.26	7.2	72	5.2	309.3	138	3.8	101	276	3.3	33	195	2.202
63996	4.3	43	22	23	67	13	4.64	9.3	2.325	490	208	5.379	26	1.11	98.12	13	73	4.05	103	18.4	151	4	1.292	1.3	22.23	6.6	66	5.4	321.2	140	3.6	106	278	2.3	23	110	1.242
63997	4.1	41	19	20	61	21	7.5	9	2.25	176	192	4.965	23	0.67	59.23	9	84	4.66	67	12	157	3.5	1.13	0.8	13.68	6.8	68	4.2	249.8	140	4	108	282	2.7	27	55	0.621
63998	4.3	43	38	36	56	15	5.36	9.4	2.35	117	158	4.086	25	0.85	75.14	17	74	4.11	100	17.9	123	4.2	1.356	1.4	23.94	7.4	74	4.6	273.6	139	3.8	102	277	3.1	31	122	1.377
63999	4.4	44	13	16	32	11	3.93	9.3	2.325	67	179	4.629	25	0.72	63.65	14	81	4.5	95	17	101	3.5	1.13	0.8	13.68	6.6	66	4.2	249.8	139	3.8	105	276	2.2	22	67	0.756
64000	4.1	41	21	28	17	8	2.86	9.3	2.325	518	180	4.655	28	0.91	80.44	23	91	5.05	95	17	145	3.8	1.227	0.8	13.68	7.5	75	5.6	333.1	139	4.3	102	275	3.4	34	81	0.914
64002	NA	NA	NA	NA	NA	NA	NA	NA	NA	NA	NA	NA	NA	NA	NA	NA	NA	NA	NA	NA	NA	NA	NA	NA	NA	NA	NA	NA	NA	NA	NA	NA	NA	NA	NA	NA	NA
64003	4.2	42	58	33	115	12	4.28	9.4	2.35	65	233	6.025	24	0.64	56.58	164	121	6.72	47	8.4	122	4.3	1.388	0.7	11.97	7.4	74	7.9	469.9	136	3.4	99	273	3.2	32	233	2.631
64005	4.1	41	27	24	116	8	2.86	9.9	2.475	62	102	2.638	25	0.41	36.24	10	94	5.22	137	24.5	131	3.8	1.227	0.7	11.97	7.1	71	4.3	255.8	139	4.2	105	276	3	30	105	1.185
64009	4.6	46	54	32	69	9	3.21	9.5	2.375	157	223	5.767	23	0.8	70.72	37	99	5.5	108	19.3	107	3.5	1.13	0.8	13.68	7.5	75	8	475.8	139	4.1	107	276	2.9	29	158	1.784
64011	4	40	7	16	73	11	3.93	9.7	2.425	39	168	4.344	22	1.06	93.7	18	93	5.16	71	12.7	150	2.6	0.84	1	17.1	6.7	67	4.5	267.7	139	3.7	102	277	2.7	27	159	1.795
64012	3.8	38	17	18	36	10	3.57	9	2.25	82	153	3.957	24	0.56	49.5	9	76	4.22	88	15.8	96	4.2	1.356	0.4	6.84	7.3	73	4.1	243.9	137	4.1	106	272	3.5	35	83	0.937
64013	4.4	44	40	33	62	17	6.07	9.8	2.45	267	183	4.732	22	1.14	100.78	22	151	8.38	110	19.7	160	4.1	1.324	0.8	13.68	7.4	74	6.9	410.4	139	3.9	105	282	3	30	78	0.881
64014	4.5	45	10	19	24	8	2.86	9.2	2.3	74	141	3.646	24	0.66	58.34	15	112	6.22	122	21.9	109	3.6	1.162	0.5	8.55	6.7	67	3.5	208.2	138	3.5	103	275	2.2	22	43	0.485
64015	4.5	45	38	38	45	14	5	9.3	2.325	182	159	4.112	26	1.11	98.12	76	78	4.33	90	16.1	107	4	1.292	0.6	10.26	7.5	75	5.1	303.3	139	3.9	103	277	3	30	200	2.258
64017	4.8	48	11	20	68	13	4.64	9.5	2.375	42	141	3.646	25	0.77	68.07	6	85	4.72	46	8.2	52	4.1	1.324	0.6	10.26	7.1	71	4.4	261.7	139	3.4	101	277	2.3	23	55	0.621
64018	4.2	42	13	16	98	8	2.86	9.3	2.325	105	186	4.81	26	1	88.4	20	76	4.22	62	11.1	95	4.3	1.388	0.6	10.26	7.5	75	4.2	249.8	141	3.7	108	278	3.3	33	120	1.355
64020	4.5	45	14	25	104	12	4.28	9.6	2.4	94	140	3.62	24	0.61	53.92	16	77	4.27	99	17.7	115	4.1	1.324	0.6	10.26	7.9	79	5.6	333.1	136	3.7	101	271	3.4	34	122	1.377
64021	4.2	42	29	33	73	9	3.21	9.4	2.35	120	217	5.612	26	0.81	71.6	20	101	5.61	61	10.9	90	3.8	1.227	0.5	8.55	7.1	71	4.5	267.7	139	3.6	103	276	2.9	29	151	1.705
64022	NA	NA	NA	NA	NA	NA	NA	NA	NA	NA	NA	NA	NA	NA	NA	NA	NA	NA	NA	NA	NA	NA	NA	NA	NA	NA	NA	NA	NA	NA	NA	NA	NA	NA	NA	NA	NA
64023	NA	NA	NA	NA	NA	NA	NA	NA	NA	NA	NA	NA	NA	NA	NA	NA	NA	NA	NA	NA	NA	NA	NA	NA	NA	NA	NA	NA	NA	NA	NA	NA	NA	NA	NA	NA	NA
64024	3.5	35	13	17	47	13	4.64	9.2	2.3	72	222	5.741	27	0.73	64.53	7	85	4.72	86	15.4	131	3.9	1.259	0.4	6.84	5.9	59	4.7	279.6	140	4	107	279	2.4	24	49	0.553
64025	5	50	41	57	59	20	7.14	9.4	2.35	633	205	5.301	25	1.04	91.94	22	77	4.27	65	11.6	173	3.7	1.195	0.9	15.39	7.6	76	7.7	458	138	4.1	103	277	2.6	26	69	0.779
64026	3.7	37	9	18	45	8	2.86	8.8	2.2	172	158	4.086	24	0.57	50.39	10	91	5.05	103	18.4	95	2.9	0.936	0.5	8.55	7.3	73	4.3	255.8	136	3.8	104	270	3.6	36	58	0.655
64029	4.9	49	20	19	89	7	2.5	10	2.5	151	209	5.405	26	1.43	126.41	22	97	5.38	89	15.9	133	4.4	1.421	1.3	22.23	8.5	85	8.1	481.8	139	4.1	101	275	3.6	36	123	1.389
64031	NA	NA	NA	NA	NA	NA	NA	NA	NA	NA	NA	NA	NA	NA	NA	NA	NA	NA	NA	NA	NA	NA	NA	NA	NA	NA	NA	NA	NA	NA	NA	NA	NA	NA	NA	NA	NA
64032	4.6	46	46	22	74	18	6.43	9.1	2.275	395	199	5.146	25	0.88	77.79	21	87	4.83	102	18.3	111	3.8	1.227	1.1	18.81	7.1	71	6.2	368.8	140	4.4	105	281	2.5	25	123	1.389
64033	NA	NA	NA	NA	NA	NA	NA	NA	NA	NA	NA	NA	NA	NA	NA	NA	NA	NA	NA	NA	NA	NA	NA	NA	NA	NA	NA	NA	NA	NA	NA	NA	NA	NA	NA	NA	NA
64034	3.8	38	19	16	90	26	9.28	10.3	2.575	175	241	6.232	26	0.9	79.56	9	97	5.38	63	11.3	137	3.5	1.13	0.7	11.97	6.6	66	7.2	428.3	143	3.9	110	290	2.8	28	135	1.524
64036	4	40	13	22	143	23	8.21	9.3	2.325	71	144	3.724	25	1.27	112.27	70	108	6	97	17.4	97	4.1	1.324	0.5	8.55	7.4	74	7.8	463.9	139	4.3	102	282	3.4	34	141	1.592
64037	4.4	44	23	21	62	11	3.93	9.2	2.3	96	181	4.681	23	0.9	79.56	12	86	4.77	62	11.1	108	4.2	1.356	0.6	10.26	6.8	68	5.5	327.1	138	3.8	104	274	2.4	24	121	1.366
64040	4.1	41	12	17	72	5	1.79	9.7	2.425	114	139	3.595	28	1.01	89.28	15	73	4.05	40	7.2	75	2.9	0.936	1.1	18.81	7.3	73	6.7	398.5	142	4	105	279	3.2	32	66	0.745
64042	4.8	48	32	28	66	12	4.28	9.4	2.35	209	186	4.81	26	1.2	106.08	23	87	4.83	217	38.9	164	3.2	1.033	1.3	22.23	7.6	76	8.4	499.6	140	3.9	103	279	2.8	28	209	2.36
64043	4.5	45	15	22	267	12	4.28	10	2.5	298	135	3.491	26	0.8	70.72	14	99	5.5	132	23.6	148	4.4	1.421	0.9	15.39	7	70	4.7	279.6	140	4	106	279	2.5	25	44	0.497
64046	4.3	43	25	21	53	9	3.21	9.4	2.35	82	160	4.138	25	0.74	65.42	19	85	4.72	38	6.8	164	3.3	1.066	0.4	6.84	7.1	71	6.2	368.8	141	3.4	105	279	2.8	28	211	2.382
64047	4	40	15	17	72	8	2.86	9.2	2.3	45	211	5.456	23	0.6	53.04	10	90	5	38	6.8	104	3.8	1.227	0.6	10.26	7	70	5.1	303.3	140	3.9	108	277	3	30	63	0.711
64048	4.6	46	22	23	84	16	5.71	9.5	2.375	82	270	6.982	27	0.73	64.53	14	90	5	45	8.1	127	4.3	1.388	0.5	8.55	7.4	74	3.8	226	138	3.6	99	276	2.8	28	322	3.635
64049	4.3	43	11	16	60	13	4.64	9.3	2.325	78	108	2.793	22	0.68	60.11	10	115	6.38	50	9	115	3.3	1.066	0.7	11.97	6.9	69	4.2	249.8	138	3.7	105	277	2.6	26	18	0.203
64050	3.7	37	34	40	87	11	3.93	8.7	2.175	55	205	5.301	27	0.57	50.39	17	83	4.61	42	7.5	179	4.1	1.324	0.7	11.97	6.6	66	4.4	261.7	138	4.7	102	274	2.9	29	78	0.881
64051	4.5	45	23	21	103	10	3.57	9.3	2.325	73	168	4.344	25	0.82	72.49	23	87	4.83	68	12.2	112	4.4	1.421	0.4	6.84	7.5	75	5	297.4	138	3.5	104	274	3	30	256	2.89
64052	4.2	42	22	19	59	10	3.57	9.1	2.275	117	213	5.508	22	0.95	83.98	17	101	5.61	101	18.1	99	3.8	1.227	0.7	11.97	6.6	66	6.4	380.7	137	4	105	273	2.4	24	276	3.116
64054	4.3	43	12	14	54	12	4.28	9.4	2.35	148	112	2.896	22	0.61	53.92	14	81	4.5	65	11.6	101	3.9	1.259	0.5	8.55	7.5	75	4	237.9	140	3.8	106	278	3.2	32	36	0.406
64055	4.5	45	23	24	88	12	4.28	9.4	2.35	67	287	7.422	22	0.73	64.53	38	120	6.66	103	18.4	111	4.2	1.356	1.2	20.52	8	80	7.5	446.1	139	3.9	104	278	3.5	35	258	2.913
64056	5	50	20	33	79	19	6.78	9.4	2.35	439	122	3.155	24	0.92	81.33	6	81	4.5	109	19.5	184	4.2	1.356	0.8	13.68	7.3	73	6	356.9	140	4.2	107	281	2.3	23	45	0.508
64058	4.4	44	18	27	59	10	3.57	9.5	2.375	167	174	4.5	26	0.79	69.84	11	104	5.77	37	6.6	135	4	1.292	0.7	11.97	7	70	5.2	309.3	139	3.7	103	277	2.6	26	91	1.027
64059	4	40	17	22	98	12	4.28	9.3	2.325	187	234	6.051	26	0.8	70.72	36	95	5.27	71	12.7	188	4.1	1.324	0.8	13.68	7	70	4.9	291.5	140	3.6	103	279	3	30	148	1.671
64061	NA	NA	NA	NA	NA	NA	NA	NA	NA	NA	NA	NA	NA	NA	NA	NA	NA	NA	NA	NA	NA	NA	NA	NA	NA	NA	NA	NA	NA	NA	NA	NA	NA	NA	NA	NA	NA
64063	4.1	41	23	26	113	29	10.35	9.2	2.3	256	184	4.758	27	1.61	142.32	36	352	19.54	69	12.4	176	3.9	1.259	0.6	10.26	7.2	72	7.8	463.9	135	4.1	96	290	3.1	31	333	3.76
64064	4.3	43	24	36	45	11	3.93	9.3	2.325	569	202	5.224	25	0.71	62.76	17	93	5.16	96	17.2	195	3.8	1.227	0.7	11.97	7	70	3.9	232	142	3.6	106	282	2.7	27	35	0.395
64065	4.3	43	25	29	80	18	6.43	9.9	2.475	168	207	5.353	26	0.96	84.86	19	95	5.27	62	11.1	144	4.1	1.324	0.8	13.68	7.1	71	4.6	273.6	138	3.9	102	277	2.8	28	66	0.745
64069	4.5	45	14	22	89	16	5.71	9.2	2.3	77	165	4.267	21	0.81	71.6	7	109	6.05	63	11.3	114	3.5	1.13	0.3	5.13	8.2	82	3.5	208.2	138	3.6	103	277	3.7	37	99	1.118
64071	4.3	43	29	25	56	14	5	9.4	2.35	223	128	3.31	28	1	88.4	16	98	5.44	115	20.6	170	3.7	1.195	0.8	13.68	7.5	75	6.8	404.5	140	3.5	103	280	3.2	32	73	0.824
64072	4.5	45	21	19	94	17	6.07	9.5	2.375	79	166	4.293	25	0.57	50.39	18	110	6.11	64	11.5	142	3.9	1.259	0.4	6.84	7.4	74	4.1	243.9	139	4.1	105	280	2.9	29	116	1.31
64073	4.5	45	13	28	471	7	2.5	10.2	2.55	450	127	3.284	26	0.72	63.65	21	82	4.55	113	20.2	165	4.8	1.55	1	17.1	6.8	68	5.8	345	141	4.7	107	278	2.3	23	38	0.429
64075	NA	NA	NA	NA	NA	NA	NA	NA	NA	NA	NA	NA	NA	NA	NA	NA	NA	NA	NA	NA	NA	NA	NA	NA	NA	NA	NA	NA	NA	NA	NA	NA	NA	NA	NA	NA	NA
64077	4.6	46	23	29	54	6	2.14	9.7	2.425	226	129	3.336	30	1.06	93.7	15	106	5.88	86	15.4	109	3.7	1.195	1.7	29.07	7.2	72	6	356.9	143	4.6	102	283	2.6	26	45	0.508
64078	4.7	47	16	17	52	15	5.36	10	2.5	221	192	4.965	24	1.14	100.78	19	82	4.55	99	17.7	148	3.8	1.227	0.6	10.26	8.2	82	5.8	345	139	4	103	277	3.5	35	49	0.553
64079	3.9	39	21	25	68	7	2.5	9.3	2.325	139	208	5.379	25	0.67	59.23	9	134	7.44	25	4.5	108	3.4	1.098	0.4	6.84	6.7	67	6.1	362.8	137	4	103	274	2.8	28	150	1.694
64082	4.3	43	38	42	66	7	2.5	9.6	2.4	145	177	4.577	23	0.86	76.02	137	81	4.5	134	24	120	3.7	1.195	0.5	8.55	7.2	72	3.5	208.2	135	4	101	267	2.9	29	127	1.434
64083	4.2	42	14	20	59	25	8.93	9.2	2.3	19	235	6.077	25	1.07	94.59	12	200	11.1	25	4.5	110	3.9	1.259	0.5	8.55	6.6	66	8.3	493.7	141	5.2	107	291	2.4	24	328	3.703
64084	5	50	23	31	71	27	9.64	9.9	2.475	120	153	3.957	22	2.05	181.22	94	93	5.16	106	19	152	3.2	1.033	0.8	13.68	7.4	74	2.7	160.6	138	3.7	103	280	2.4	24	139	1.569
64085	4.4	44	13	19	223	10	3.57	9.4	2.35	66	148	3.827	24	0.47	41.55	11	86	4.77	117	21	147	4.8	1.55	0.6	10.26	7.6	76	4.4	261.7	134	3.8	99	267	3.2	32	95	1.073
64086	4.4	44	11	12	26	13	4.64	9	2.25	69	192	4.965	23	0.74	65.42	15	94	5.22	81	14.5	117	2.8	0.904	0.7	11.97	7.4	74	4	237.9	136	4	104	272	3	30	90	1.016
64087	4.4	44	40	86	77	16	5.71	9.4	2.35	1236	97	2.508	22	0.82	72.49	15	94	5.22	60	10.7	156	4	1.292	0.5	8.55	7.7	77	3.8	226	140	3.8	108	280	3.3	33	116	1.31
64089	3.9	39	17	18	144	12	4.28	10.2	2.55	68	209	5.405	27	1.11	98.12	14	101	5.61	66	11.8	154	3.4	1.098	0.7	11.97	6.5	65	4.5	267.7	142	4.6	107	283	2.6	26	40	0.452
64090	4.1	41	40	33	111	11	3.93	9.5	2.375	402	164	4.241	25	1.08	95.47	30	86	4.77	82	14.7	135	4	1.292	0.6	10.26	6.9	69	8.4	499.6	139	4.1	106	276	2.8	28	176	1.987
64091	4.3	43	21	23	63	8	2.86	9.2	2.3	248	264	6.827	24	0.8	70.72	27	95	5.27	33	5.9	144	4.1	1.324	0.4	6.84	7	70	4.7	279.6	138	3.8	104	274	2.7	27	489	5.521
64092	4.5	45	24	27	99	13	4.64	9.8	2.45	162	146	3.776	21	0.92	81.33	17	100	5.55	199	35.6	128	3.1	1.001	1	17.1	7.9	79	7.1	422.3	135	4.1	104	270	3.4	34	290	3.274
64095	4.4	44	38	28	57	11	3.93	9.2	2.3	160	256	6.62	31	1.22	107.85	14	82	4.55	103	18.4	148	4.6	1.485	1	17.1	6.8	68	5.2	309.3	140	4.2	101	278	2.4	24	141	1.592
64098	4.3	43	34	29	71	7	2.5	9.3	2.325	181	212	5.482	25	1.26	111.38	22	92	5.11	94	16.8	75	3.5	1.13	0.7	11.97	NA	NA	6	356.9	142	4.2	106	281	NA	NA	476	5.374
64099	4.3	43	22	22	53	21	7.5	9.5	2.375	207	350	9.051	24	1.04	91.94	14	86	4.77	58	10.4	148	4.4	1.421	0.6	10.26	7.4	74	9	535.3	140	3.8	105	282	3.1	31	304	3.432
64102	3	30	7	13	89	38	13.57	7.6	1.9	132	167	4.319	25	2.04	180.34	10	155	8.6	68	12.2	170	4.1	1.324	0.5	8.55	5.9	59	7.8	463.9	140	3.8	106	292	2.9	29	166	1.874
64103	NA	NA	NA	NA	NA	NA	NA	NA	NA	NA	NA	NA	NA	NA	NA	NA	NA	NA	NA	NA	NA	NA	NA	NA	NA	NA	NA	NA	NA	NA	NA	NA	NA	NA	NA	NA	NA
64106	4.8	48	13	18	54	10	3.57	9.6	2.4	114	144	3.724	28	0.93	82.21	11	90	5	88	15.8	100	3.6	1.162	0.8	13.68	7.2	72	5.1	303.3	138	4.7	102	274	2.4	24	60	0.677
64107	4.2	42	13	25	45	8	2.86	9.7	2.425	75	176	4.551	19	0.77	68.07	32	103	5.72	73	13.1	126	4	1.292	0.6	10.26	6.4	64	3.7	220.1	140	3.8	108	278	2.2	22	171	1.931
64111	4.2	42	20	28	45	6	2.14	9.3	2.325	327	175	4.526	23	0.87	76.91	15	95	5.27	38	6.8	114	2.7	0.872	0.6	10.26	7.3	73	4.6	273.6	138	4.1	106	273	3.1	31	76	0.858
64112	4.5	45	13	19	345	10	3.57	9.3	2.325	142	207	5.353	24	0.67	59.23	14	85	4.72	65	11.6	140	5.2	1.679	0.5	8.55	6.7	67	4.1	243.9	140	3.8	104	278	2.2	22	30	0.339
64113	4.3	43	12	17	41	12	4.28	9.5	2.375	74	174	4.5	26	0.72	63.65	28	130	7.22	94	16.8	99	4.4	1.421	0.5	8.55	6.5	65	5.6	333.1	142	4.1	105	285	2.2	22	210	2.371
64116	NA	NA	NA	NA	NA	NA	NA	NA	NA	NA	NA	NA	NA	NA	NA	NA	NA	NA	NA	NA	NA	NA	NA	NA	NA	NA	NA	NA	NA	NA	NA	NA	NA	NA	NA	NA	NA
64117	4.7	47	18	23	116	11	3.93	9.5	2.375	97	126	3.258	26	0.69	61	15	85	4.72	95	17	134	4	1.292	0.4	6.84	7.8	78	3.2	190.3	140	4	106	278	3.1	31	102	1.152
64120	4.3	43	16	22	72	12	4.28	9.6	2.4	87	176	4.551	26	1.05	92.82	35	101	5.61	141	25.3	118	2.9	0.936	0.9	15.39	7.3	73	8.1	481.8	138	4.1	104	276	3	30	115	1.298
64121	4.5	45	19	20	51	9	3.21	9.3	2.325	27	161	4.163	26	0.59	52.16	8	79	4.39	77	13.8	118	3.8	1.227	0.6	10.26	7.2	72	3.6	214.1	138	3.5	102	273	2.7	27	88	0.994
64122	4.2	42	15	17	95	11	3.93	8.8	2.2	83	272	7.034	29	0.84	74.26	20	142	7.88	32	5.7	142	3.8	1.227	0.4	6.84	7	70	6.1	362.8	139	4.2	101	279	2.8	28	312	3.522
64127	3.8	38	25	24	73	17	6.07	9.2	2.3	66	152	3.931	28	1.04	91.94	17	172	9.55	42	7.5	173	3.3	1.066	0.6	10.26	7	70	7.3	434.2	135	4.2	98	276	3.2	32	121	1.366
64128	4.1	41	11	12	72	17	6.07	9.8	2.45	42	113	2.922	27	1.15	101.66	14	96	5.33	73	13.1	101	3.8	1.227	0.8	13.68	7.4	74	9.1	541.3	138	3.5	100	277	3.3	33	84	0.948
64130	4.4	44	16	20	72	12	4.28	9.6	2.4	67	126	3.258	25	0.66	58.34	72	101	5.61	46	8.2	95	3.5	1.13	0.3	5.13	6.4	64	6.2	368.8	140	3.5	102	279	2	20	129	1.456
64131	4.1	41	27	34	78	13	4.64	9.4	2.35	62	185	4.784	23	1.01	89.28	46	104	5.77	61	10.9	150	3.9	1.259	0.8	13.68	6.7	67	5.3	315.2	141	3.8	104	282	2.6	26	192	2.168
64132	4.5	45	13	17	51	8	2.86	9.4	2.35	61	169	4.37	25	0.61	53.92	12	87	4.83	78	14	32	3.8	1.227	0.9	15.39	7.3	73	3.3	196.3	139	3.5	106	275	2.8	28	65	0.734
64133	3.7	37	11	18	79	5	1.79	8.9	2.225	69	176	4.551	25	0.58	51.27	9	81	4.5	63	11.3	81	3.3	1.066	0.6	10.26	6.6	66	5	297.4	139	4.1	105	274	2.9	29	137	1.547
64134	4.4	44	12	15	64	11	3.93	9.6	2.4	94	210	5.431	24	0.76	67.18	17	83	4.61	101	18.1	128	4	1.292	0.7	11.97	6.8	68	3.7	220.1	139	4.2	105	276	2.4	24	93	1.05
64135	4.2	42	14	24	30	15	5.36	9.6	2.4	128	138	3.569	24	0.91	80.44	11	86	4.77	98	17.6	104	3.3	1.066	0.3	5.13	7.2	72	4.6	273.6	139	3.7	104	278	3	30	107	1.208
64137	NA	NA	NA	NA	NA	NA	NA	NA	NA	NA	NA	NA	NA	NA	NA	NA	NA	NA	NA	NA	NA	NA	NA	NA	NA	NA	NA	NA	NA	NA	NA	NA	NA	NA	NA	NA	NA
64138	4.3	43	15	26	55	6	2.14	9	2.25	149	160	4.138	25	0.88	77.79	12	75	4.16	120	21.5	126	4	1.292	0.6	10.26	7	70	4.6	273.6	139	3.5	104	274	2.7	27	91	1.027
64139	4.2	42	15	19	69	10	3.57	9	2.25	81	169	4.37	25	0.68	60.11	13	82	4.55	36	6.4	123	3.6	1.162	0.4	6.84	7	70	3.6	214.1	139	3.6	105	276	2.8	28	61	0.689
64140	4.2	42	12	21	108	7	2.5	9.4	2.35	192	131	3.388	21	0.73	64.53	9	84	4.66	122	21.9	102	3.3	1.066	1	17.1	7.8	78	4.4	261.7	137	3.5	108	271	3.6	36	37	0.418
64141	3.8	38	17	19	86	22	7.85	9.4	2.35	32	157	4.06	27	1.51	133.48	20	166	9.21	73	13.1	50	3.3	1.066	0.6	10.26	6.6	66	6.4	380.7	142	4.4	106	290	2.8	28	163	1.84
64142	4.4	44	20	18	47	15	5.36	9.8	2.45	103	134	3.465	26	0.8	70.72	21	71	3.94	148	26.5	111	3.4	1.098	0.7	11.97	6.9	69	4.9	291.5	140	4.2	103	279	2.5	25	294	3.319
64143	4.5	45	17	20	83	12	4.28	9.6	2.4	79	213	5.508	27	0.89	78.68	27	88	4.88	118	21.1	112	3.2	1.033	0.6	10.26	6.6	66	4.9	291.5	138	3.6	99	275	2.1	21	208	2.348
64146	4.4	44	17	18	57	11	3.93	9.3	2.325	61	193	4.991	23	0.68	60.11	39	90	5	100	17.9	147	4	1.292	1.5	25.65	7.5	75	5.7	339	137	3.9	104	273	3.1	31	119	1.344
64147	4.3	43	13	18	51	9	3.21	9.4	2.35	89	172	4.448	25	0.5	44.2	11	74	4.11	100	17.9	126	4.2	1.356	0.6	10.26	7.2	72	2.8	166.5	140	3.6	106	277	2.9	29	66	0.745
64149	4.4	44	32	30	57	11	3.93	9.1	2.275	141	159	4.112	26	0.96	84.86	16	66	3.66	91	16.3	114	3.2	1.033	0.7	11.97	7.1	71	6.3	374.7	140	3.7	104	277	2.7	27	212	2.393
64151	4.8	48	32	43	62	23	8.21	10	2.5	564	170	4.396	24	1.34	118.46	15	100	5.55	132	23.6	152	3.9	1.259	0.9	15.39	6.9	69	6.6	392.6	138	3.9	105	279	2.1	21	62	0.7
64152	4	40	11	21	504	10	3.57	9.6	2.4	183	173	4.474	25	0.55	48.62	11	98	5.44	62	11.1	131	5.1	1.647	0.7	11.97	7.3	73	4.1	243.9	140	4.2	107	278	3.3	33	114	1.287
64154	4.3	43	23	28	119	14	5	9.7	2.425	166	172	4.448	26	0.74	65.42	102	95	5.27	56	10	122	3.5	1.13	0.7	11.97	7.9	79	7	416.4	138	4	102	276	3.6	36	91	1.027
64157	4.7	47	19	31	36	14	5	9.7	2.425	108	216	5.586	27	0.7	61.88	13	104	5.77	129	23.1	133	3.2	1.033	0.4	6.84	7.5	75	3.4	202.2	137	3.8	101	275	2.8	28	63	0.711
64158	5	50	26	30	59	9	3.21	9.6	2.4	499	196	5.069	25	1.06	93.7	23	92	5.11	129	23.1	156	4	1.292	0.9	15.39	8.1	81	7.1	422.3	140	3.6	104	278	3.1	31	91	1.027
64159	4.2	42	11	22	87	12	4.28	9.4	2.35	74	151	3.905	25	0.68	60.11	25	101	5.61	68	12.2	123	3.3	1.066	0.5	8.55	7.9	79	4.2	249.8	138	3.5	104	276	3.7	37	80	0.903
64160	4.4	44	26	25	274	9	3.21	9.4	2.35	128	151	3.905	27	0.57	50.39	23	104	5.77	69	12.4	114	5.3	1.711	0.4	6.84	7.2	72	6.2	368.8	140	4.1	102	278	2.8	28	54	0.61
64161	3.8	38	12	20	95	11	3.93	9.6	2.4	136	180	4.655	28	0.67	59.23	32	157	8.72	51	9.1	171	2.4	0.775	0.4	6.84	7.4	74	6.4	380.7	138	3.5	100	278	3.6	36	60	0.677
64162	5.2	52	15	23	83	13	4.64	10.2	2.55	177	188	4.862	23	0.86	76.02	14	93	5.16	131	23.5	129	3.5	1.13	1.7	29.07	7.8	78	4.5	267.7	139	4.1	105	277	2.6	26	81	0.914
64163	4.6	46	35	28	105	9	3.21	9.8	2.45	99	191	4.939	26	0.87	76.91	18	91	5.05	106	19	109	3.3	1.066	0.8	13.68	8.2	82	7	416.4	136	4.1	100	270	3.6	36	234	2.642
64164	3.8	38	16	16	58	13	4.64	9	2.25	197	201	5.198	26	0.93	82.21	23	240	13.32	64	11.5	130	3.7	1.195	0.9	15.39	7.1	71	5	297.4	137	4.3	101	282	3.3	33	304	3.432
64167	4.9	49	13	18	60	7	2.5	9.5	2.375	105	142	3.672	25	0.59	52.16	8	76	4.22	66	11.8	123	4.2	1.356	0.7	11.97	7.6	76	3.9	232	138	4.1	102	272	2.7	27	63	0.711
64168	4.7	47	47	35	53	10	3.57	9.4	2.35	186	165	4.267	28	0.86	76.02	18	82	4.55	65	11.6	177	3.6	1.162	0.6	10.26	7.5	75	6.7	398.5	140	4	100	278	2.8	28	205	2.314
64169	4.5	45	30	22	82	13	4.64	9.9	2.475	118	142	3.672	26	0.96	84.86	15	93	5.16	153	27.4	122	4.4	1.421	0.9	15.39	6.3	63	7.9	469.9	141	3.9	105	281	1.8	18	130	1.468
64170	3.8	38	23	23	105	3	1.07	9.3	2.325	61	167	4.319	27	0.77	68.07	13	81	4.5	49	8.8	108	3.7	1.195	0.5	8.55	7.3	73	5.1	303.3	139	4	104	273	3.5	35	58	0.655
64172	4.2	42	12	21	78	18	6.43	9.6	2.4	123	152	3.931	27	1.5	132.6	15	95	5.27	70	12.5	131	3.7	1.195	0.7	11.97	7.1	71	9.9	588.9	139	4.1	102	279	2.9	29	112	1.264
64173	4.4	44	21	18	67	13	4.64	9.8	2.45	74	221	5.715	23	0.53	46.85	32	244	13.54	79	14.1	92	4.2	1.356	0.6	10.26	7.2	72	4.1	243.9	136	3.9	104	280	2.8	28	293	3.308
64174	4.3	43	10	17	57	8	2.86	9.4	2.35	69	141	3.646	28	0.78	68.95	9	96	5.33	78	14	101	4.3	1.388	0.6	10.26	7.1	71	5.3	315.2	141	3.9	105	279	2.8	28	36	0.406
64175	4.4	44	23	33	67	20	7.14	9.7	2.425	92	193	4.991	25	1.45	128.18	192	93	5.16	103	18.4	165	4.6	1.485	0.7	11.97	7.4	74	6.9	410.4	136	4.6	100	274	3	30	124	1.4
64176	4.4	44	16	20	62	22	7.85	9.6	2.4	252	205	5.301	25	1.48	130.83	22	115	6.38	80	14.3	105	3	0.969	0.6	10.26	7.3	73	7.3	434.2	139	4.1	106	282	2.9	29	132	1.49
64179	4.2	42	35	23	83	9	3.21	9	2.25	101	195	5.043	25	0.78	68.95	15	159	8.83	130	23.3	129	3.3	1.066	1	17.1	7.4	74	5.3	315.2	138	4.1	103	278	3.2	32	343	3.872
64180	4.1	41	18	21	56	11	3.93	8.9	2.225	173	184	4.758	24	0.77	68.07	9	78	4.33	19	3.4	130	3.9	1.259	0.5	8.55	6.8	68	3.4	202.2	140	3.6	108	278	2.7	27	70	0.79
64181	4.4	44	20	18	99	22	7.85	9.7	2.425	118	231	5.974	25	0.71	62.76	18	92	5.11	50	9	158	4.8	1.55	0.4	6.84	7.8	78	4.7	279.6	140	4.1	104	282	3.4	34	242	2.732
64182	4.4	44	14	22	103	14	5	9.6	2.4	40	252	6.517	28	0.81	71.6	20	87	4.83	83	14.9	132	4.2	1.356	0.5	8.55	7.9	79	3.3	196.3	138	4.1	103	276	3.5	35	119	1.344
64183	3.9	39	14	21	91	10	3.57	9.3	2.325	181	179	4.629	24	0.61	53.92	8	73	4.05	36	6.4	130	3.6	1.162	0.5	8.55	7.6	76	3.6	214.1	137	3.9	104	271	3.7	37	77	0.869
64184	4.6	46	20	25	98	12	4.28	9.7	2.425	204	241	6.232	22	0.9	79.56	19	124	6.88	92	16.5	132	3.4	1.098	0.7	11.97	7	70	5.5	327.1	135	4.1	103	271	2.4	24	155	1.75
64185	4.4	44	19	18	85	12	4.28	9.5	2.375	70	166	4.293	25	0.57	50.39	8	104	5.77	66	11.8	106	5	1.615	0.5	8.55	7.2	72	3.5	208.2	140	4.1	104	279	2.8	28	45	0.508
64186	4.2	42	24	21	66	14	5	9.7	2.425	102	315	8.146	26	0.82	72.49	15	104	5.77	96	17.2	104	3.4	1.098	0.5	8.55	7.4	74	7	416.4	142	3.5	105	284	3.2	32	473	5.34
64191	4.3	43	13	18	107	6	2.14	9.8	2.45	91	172	4.448	24	1.11	98.12	15	108	6	42	7.5	98	3.5	1.13	0.3	5.13	7.4	74	4.1	243.9	135	5.3	97	268	3.1	31	84	0.948
64192	4.3	43	26	21	80	17	6.07	9.1	2.275	148	183	4.732	24	0.95	83.98	13	98	5.44	69	12.4	142	3.4	1.098	0.5	8.55	6.5	65	5.7	339	137	4.2	105	275	2.2	22	704	7.948
64193	4.4	44	9	20	68	11	3.93	9.6	2.4	220	150	3.879	26	1.1	97.24	12	89	4.94	82	14.7	101	3.1	1.001	0.6	10.26	6.7	67	5.6	333.1	140	4.4	103	278	2.3	23	65	0.734
64194	4.3	43	18	25	82	13	4.64	9.3	2.325	123	185	4.784	27	0.93	82.21	13	108	6	47	8.4	109	4	1.292	0.7	11.97	6.7	67	4.1	243.9	144	3.8	109	287	2.4	24	49	0.553
64195	4	40	21	30	62	13	4.64	9.3	2.325	300	166	4.293	23	1.01	89.28	22	99	5.5	80	14.3	171	3.3	1.066	0.6	10.26	8.2	82	6.4	380.7	137	4.3	107	274	4.2	42	92	1.039
64197	3.5	35	31	31	55	16	5.71	9.4	2.35	79	236	6.103	27	0.91	80.44	15	75	4.16	52	9.3	146	3.9	1.259	0.5	8.55	7.5	75	5	297.4	145	3.9	108	289	4	40	79	0.892
64198	3.8	38	11	11	70	10	3.57	9.7	2.425	44	194	5.017	27	0.56	49.5	19	113	6.27	39	7	87	3.7	1.195	0.3	5.13	6.6	66	6.6	392.6	140	3.9	103	279	2.8	28	84	0.948
64201	NA	NA	NA	NA	NA	NA	NA	NA	NA	NA	NA	NA	NA	NA	NA	NA	NA	NA	NA	NA	NA	NA	NA	NA	NA	NA	NA	NA	NA	NA	NA	NA	NA	NA	NA	NA	NA
64203	4.1	41	35	30	46	13	4.64	9.1	2.275	136	176	4.551	25	0.61	53.92	24	91	5.05	66	11.8	110	4	1.292	0.6	10.26	6.8	68	4.5	267.7	140	4.4	107	279	2.7	27	44	0.497
64206	3.3	33	13	22	37	31	11.07	9.1	2.275	44	97	2.508	23	3.31	292.6	37	99	5.5	38	6.8	101	5.3	1.711	0.6	10.26	7	70	3.9	232	140	4	105	286	3.7	37	48	0.542
64207	4	40	14	16	43	8	2.86	9.2	2.3	55	155	4.008	27	0.67	59.23	11	78	4.33	83	14.9	98	2.7	0.872	1.1	18.81	6.9	69	3.7	220.1	139	3	106	275	2.9	29	35	0.395
64208	NA	NA	NA	NA	NA	NA	NA	NA	NA	NA	NA	NA	NA	NA	NA	NA	NA	NA	NA	NA	NA	NA	NA	NA	NA	NA	NA	NA	NA	NA	NA	NA	NA	NA	NA	NA	NA
64213	4.6	46	27	14	47	10	3.57	9.3	2.325	128	197	5.094	25	0.92	81.33	24	103	5.72	113	20.2	98	3.2	1.033	0.9	15.39	7.3	73	7.2	428.3	139	4	106	277	2.7	27	103	1.163
64214	5.1	51	22	22	162	16	5.71	9.6	2.4	130	192	4.965	27	0.78	68.95	22	103	5.72	101	18.1	111	4.4	1.421	0.5	8.55	8.4	84	6.5	386.6	139	4	100	279	3.3	33	111	1.253
64215	4.1	41	17	23	67	19	6.78	9.4	2.35	115	316	8.172	22	0.69	61	22	59	3.28	40	7.2	177	3.5	1.13	0.5	8.55	8	80	5.2	309.3	138	4.1	102	276	3.9	39	319	3.602
64217	4.4	44	20	28	100	14	5	9.2	2.3	331	193	4.991	24	0.99	87.52	20	102	5.66	78	14	120	3.6	1.162	0.5	8.55	7.6	76	6.4	380.7	138	3.9	103	276	3.2	32	318	3.59
64218	NA	NA	NA	NA	NA	NA	NA	NA	NA	NA	NA	NA	NA	NA	NA	NA	NA	NA	NA	NA	NA	NA	NA	NA	NA	NA	NA	NA	NA	NA	NA	NA	NA	NA	NA	NA	NA
64219	4.1	41	17	24	64	15	5.36	10.2	2.55	161	179	4.629	29	1.25	110.5	28	87	4.83	48	8.6	175	3.9	1.259	0.7	11.97	7	70	7.3	434.2	140	3.8	102	280	2.9	29	236	2.664
64220	4.6	46	13	25	35	8	2.86	9.7	2.425	101	185	4.784	22	0.74	65.42	17	86	4.77	65	11.6	95	4	1.292	0.5	8.55	7.5	75	5.1	303.3	138	4.1	105	273	2.9	29	121	1.366
64221	5.2	52	36	32	73	9	3.21	10.3	2.575	125	168	4.344	26	0.83	73.37	116	175	9.71	153	27.4	89	3.9	1.259	0.8	13.68	8.2	82	5.8	345	140	4	101	282	3	30	159	1.795
64222	4.8	48	22	23	56	18	6.43	9.8	2.45	159	207	5.353	27	1.12	99.01	15	86	4.77	82	14.7	124	3.6	1.162	0.8	13.68	7.6	76	7.5	446.1	138	3.9	102	277	2.8	28	140	1.581
64224	4	40	18	23	45	12	4.28	8.8	2.2	413	126	3.258	22	0.77	68.07	18	78	4.33	65	11.6	170	4.3	1.388	0.4	6.84	7.2	72	4	237.9	137	3.6	105	272	3.2	32	59	0.666
64226	3.8	38	18	20	83	30	10.71	9.2	2.3	61	108	2.793	21	2.95	260.78	15	135	7.49	37	6.6	132	3.6	1.162	0.5	8.55	6.3	63	6.3	374.7	140	4.5	109	288	2.5	25	135	1.524
64227	4	40	31	30	97	12	4.28	9.4	2.35	35	252	6.517	25	0.62	54.81	23	89	4.94	63	11.3	110	3.9	1.259	0.9	15.39	7	70	4.2	249.8	140	3.8	107	279	3	30	101	1.14
64228	4.3	43	27	19	58	12	4.28	9.6	2.4	120	246	6.362	24	0.84	74.26	45	245	13.6	87	15.6	97	3.5	1.13	0.7	11.97	7	70	4.8	285.5	134	4.2	99	276	2.7	27	401	4.527
64229	3.8	38	44	32	66	15	5.36	9.1	2.275	99	472	12.206	23	0.85	75.14	83	106	5.88	42	7.5	115	4	1.292	0.6	10.26	6.3	63	4.7	279.6	136	3.6	102	273	2.5	25	2233	25.211
64231	3.9	39	32	22	108	27	9.64	9.2	2.3	166	141	3.646	25	1.39	122.88	17	236	13.1	49	8.8	158	3.8	1.227	0.5	8.55	6.9	69	6.1	362.8	137	4.6	100	287	3	30	109	1.231
64233	4.9	49	22	34	162	9	3.21	9.9	2.475	660	151	3.905	27	0.88	77.79	10	79	4.39	92	16.5	126	5	1.615	0.6	10.26	7.4	74	4.5	267.7	141	4.4	104	279	2.5	25	104	1.174
64234	4.7	47	155	149	78	15	5.36	9.2	2.3	NA	195	5.043	24	0.93	82.21	62	86	4.77	85	15.2	246	3.5	1.13	0.8	13.68	7.1	71	8.8	523.4	136	3.8	101	272	2.4	24	56	0.632
64235	4.5	45	23	25	80	17	6.07	9.4	2.35	152	223	5.767	24	0.62	54.81	47	103	5.72	73	13.1	123	4	1.292	0.5	8.55	7	70	4.7	279.6	140	4.2	105	281	2.5	25	152	1.716
64237	4.6	46	11	19	48	13	4.64	9.5	2.375	97	150	3.879	26	0.69	61	9	72	4	50	9	144	3.7	1.195	0.7	11.97	6.9	69	4.2	249.8	139	3.8	103	276	2.3	23	85	0.96
64240	4.8	48	47	39	67	12	4.28	9.6	2.4	579	194	5.017	24	0.92	81.33	42	69	3.83	109	19.5	145	4.6	1.485	0.3	5.13	7.7	77	6.3	374.7	141	4	104	279	2.9	29	155	1.75
64242	4.7	47	16	26	30	7	2.5	9.8	2.45	142	125	3.233	24	0.71	62.76	16	69	3.83	41	7.3	139	3.6	1.162	0.6	10.26	7.3	73	4.8	285.5	142	3.5	108	279	2.6	26	58	0.655
64244	4	40	17	19	40	10	3.57	9.3	2.325	48	181	4.681	24	0.67	59.23	30	88	4.88	80	14.3	94	3.7	1.195	0.4	6.84	7.1	71	3.2	190.3	141	4.1	107	280	3.1	31	45	0.508
64245	4.5	45	19	24	78	10	3.57	9.7	2.425	168	157	4.06	27	1.04	91.94	18	82	4.55	88	15.8	102	3.7	1.195	0.5	8.55	7.1	71	4.8	285.5	141	3.8	103	279	2.6	26	79	0.892
64246	4.8	48	12	22	229	13	4.64	9.5	2.375	173	170	4.396	25	0.67	59.23	18	75	4.16	69	12.4	116	5	1.615	1	17.1	7.8	78	5.8	345	139	3.7	101	276	3	30	51	0.576
64247	4.3	43	32	25	48	18	6.43	9	2.25	195	127	3.284	24	0.77	68.07	12	94	5.22	66	11.8	130	3.5	1.13	0.5	8.55	7.1	71	6.8	404.5	141	3.7	108	283	2.8	28	112	1.264
64248	4.2	42	12	16	44	12	4.28	9.2	2.3	112	189	4.888	23	0.99	87.52	13	92	5.11	109	19.5	106	3.6	1.162	0.6	10.26	7.4	74	5.1	303.3	140	4.1	106	279	3.2	32	61	0.689
64252	4.4	44	33	26	88	10	3.57	8.8	2.2	73	258	6.672	27	0.63	55.69	38	87	4.83	149	26.7	91	3.7	1.195	1.5	25.65	7.5	75	3.6	214.1	140	3.4	103	278	3.1	31	148	1.671
64253	4.6	46	16	24	415	16	5.71	9.2	2.3	205	149	3.853	24	0.61	53.92	11	97	5.38	129	23.1	213	5.3	1.711	0.9	15.39	6.9	69	5.8	345	138	4.1	104	277	2.3	23	74	0.835
64255	4.6	46	27	21	55	12	4.28	9.3	2.325	69	158	4.086	24	0.84	74.26	15	119	6.61	96	17.2	81	2.8	0.904	0.6	10.26	7.1	71	7.6	452	137	3.7	105	275	2.5	25	79	0.892
64256	4.2	42	19	22	67	14	5	9.6	2.4	153	187	4.836	27	1.2	106.08	19	91	5.05	73	13.1	122	3.5	1.13	0.7	11.97	7.2	72	5.7	339	138	4	101	276	3	30	202	2.281
64257	3.9	39	15	20	90	8	2.86	9.7	2.425	48	264	6.827	21	0.92	81.33	19	108	6	84	15	105	2	0.646	0.5	8.55	7.5	75	4.9	291.5	138	3.6	106	275	3.6	36	313	3.534
64258	4.3	43	17	21	124	11	3.93	9.6	2.4	126	169	4.37	25	0.49	43.32	7	85	4.72	104	18.6	108	4.8	1.55	0.6	10.26	7.6	76	3.9	232	139	3.9	103	276	3.3	33	60	0.677
64259	4.1	41	15	23	47	8	2.86	8.7	2.175	122	146	3.776	22	0.68	60.11	9	99	5.5	11	2	121	3.6	1.162	0.4	6.84	7.3	73	3.3	196.3	137	3.5	107	272	3.2	32	88	0.994
64260	4.3	43	12	23	64	4	1.43	9.6	2.4	110	145	3.75	25	0.57	50.39	13	78	4.33	42	7.5	143	3.9	1.259	0.5	8.55	7.3	73	4.3	255.8	138	3.9	103	271	3	30	40	0.452
64261	4.5	45	17	21	68	13	4.64	9.1	2.275	143	230	5.948	25	0.67	59.23	16	100	5.55	82	14.7	123	3.5	1.13	1.1	18.81	6.7	67	4.3	255.8	141	3.9	107	281	2.2	22	103	1.163
64263	3.8	38	14	18	39	16	5.71	8.9	2.225	50	210	5.431	23	0.68	60.11	17	94	5.22	95	17	115	2.6	0.84	0.6	10.26	6.7	67	3.5	208.2	140	4	108	280	2.9	29	116	1.31
64264	4.4	44	13	16	169	6	2.14	9.8	2.45	171	123	3.181	25	0.62	54.81	14	91	5.05	43	7.7	133	4.8	1.55	0.7	11.97	6.9	69	5.2	309.3	140	4.1	106	277	2.5	25	29	0.327
64265	4.9	49	25	24	54	12	4.28	9.3	2.325	184	173	4.474	24	1.04	91.94	21	88	4.88	60	10.7	99	3.6	1.162	0.7	11.97	7.5	75	6.7	398.5	136	3.7	103	271	2.6	26	115	1.298
64266	4.3	43	28	26	56	25	8.93	9.4	2.35	182	184	4.758	25	1.43	126.41	19	102	5.66	61	10.9	55	3.8	1.227	0.5	8.55	6.7	67	5.2	309.3	141	4.3	107	286	2.4	24	67	0.756
64270	4.1	41	30	24	62	14	5	9.6	2.4	291	240	6.206	25	0.81	71.6	19	89	4.94	52	9.3	130	4.3	1.388	0.5	8.55	7.2	72	6.2	368.8	142	3.6	105	283	3.1	31	180	2.032
64271	4	40	14	19	45	9	3.21	9.2	2.3	70	198	5.12	23	0.68	60.11	25	85	4.72	120	21.5	113	4.3	1.388	1.2	20.52	6.5	65	3.7	220.1	140	3.6	107	277	2.5	25	79	0.892
64272	4	40	10	17	57	12	4.28	9.1	2.275	129	257	6.646	23	0.74	65.42	12	97	5.38	74	13.3	131	4.5	1.453	0.6	10.26	7.1	71	4.7	279.6	138	3.7	107	275	3.1	31	48	0.542
64276	4.2	42	36	27	88	19	6.78	9.4	2.35	149	194	5.017	26	0.99	87.52	35	88	4.88	90	16.1	110	4.3	1.388	0.4	6.84	7.2	72	5.2	309.3	140	3.8	106	281	3	30	268	3.026
64277	4.5	45	17	19	76	11	3.93	9.2	2.3	79	172	4.448	25	0.58	51.27	13	93	5.16	37	6.6	134	3.5	1.13	0.5	8.55	7.7	77	4.2	249.8	137	3.8	103	273	3.2	32	336	3.793
64278	4.7	47	12	18	52	11	3.93	9.6	2.4	68	156	4.034	25	0.55	48.62	8	83	4.61	60	10.7	85	3.7	1.195	0.5	8.55	7.8	78	3.5	208.2	138	3.8	103	274	3.1	31	52	0.587
64281	4.5	45	41	31	65	12	4.28	9.6	2.4	114	188	4.862	25	0.8	70.72	26	99	5.5	79	14.1	116	3.7	1.195	0.8	13.68	7.1	71	6	356.9	139	3.6	102	277	2.6	26	126	1.423
64284	3.9	39	18	27	53	11	3.93	9	2.25	77	129	3.336	25	0.59	52.16	11	86	4.77	76	13.6	137	3.2	1.033	0.6	10.26	6.8	68	2.4	142.8	136	3.6	99	271	2.9	29	89	1.005
64286	4.7	47	17	25	43	13	4.64	10.6	2.65	92	214	5.534	28	0.67	59.23	16	70	3.89	113	20.2	136	4.2	1.356	0.7	11.97	7.9	79	3.8	226	143	3.7	103	284	3.2	32	93	1.05
64288	NA	NA	NA	NA	NA	NA	NA	NA	NA	NA	NA	NA	NA	NA	NA	NA	NA	NA	NA	NA	NA	NA	NA	NA	NA	NA	NA	NA	NA	NA	NA	NA	NA	NA	NA	NA	NA
64290	3.8	38	14	17	43	13	4.64	9.2	2.3	144	170	4.396	22	0.75	66.3	20	108	6	99	17.7	141	3.5	1.13	0.6	10.26	6.7	67	6.1	362.8	134	3.7	103	269	2.9	29	46	0.519
64291	NA	NA	NA	NA	NA	NA	NA	NA	NA	NA	NA	NA	NA	NA	NA	NA	NA	NA	NA	NA	NA	NA	NA	NA	NA	NA	NA	NA	NA	NA	NA	NA	NA	NA	NA	NA	NA
64292	4.1	41	26	44	71	9	3.21	9	2.25	953	170	4.396	28	1.14	100.78	8	93	5.16	51	9.1	203	4.2	1.356	1.3	22.23	6.9	69	5.6	333.1	141	3.5	104	280	2.8	28	41	0.463
64294	4.5	45	36	16	70	11	3.93	9.6	2.4	120	218	5.637	28	0.79	69.84	57	83	4.61	121	21.7	107	4.4	1.421	0.9	15.39	7.4	74	5.7	339	141	4	104	280	2.9	29	97	1.095
64296	4.1	41	15	16	62	18	6.43	9.4	2.35	96	220	5.689	25	0.45	39.78	18	126	6.99	93	16.7	77	3.6	1.162	0.4	6.84	6.8	68	4.1	243.9	141	3.8	106	285	2.7	27	211	2.382
64298	3.7	37	14	17	73	13	4.64	9.3	2.325	56	271	7.008	24	0.75	66.3	13	84	4.66	29	5.2	128	4.4	1.421	0.6	10.26	6.8	68	7	416.4	141	3.7	105	281	3.1	31	102	1.152
64299	4.2	42	31	29	96	16	5.71	9.4	2.35	177	170	4.396	26	1.04	91.94	29	98	5.44	139	24.9	121	3.6	1.162	0.8	13.68	6.8	68	5.6	333.1	140	3.8	104	281	2.6	26	81	0.914
64301	4.3	43	39	29	50	19	6.78	9.7	2.425	55	158	4.086	25	1.31	115.8	50	306	16.99	87	15.6	113	4.1	1.324	0.5	8.55	7.1	71	6.3	374.7	136	3.9	100	286	2.8	28	193	2.179
64302	3.6	36	28	30	59	11	3.93	8.6	2.15	362	124	3.207	20	0.76	67.18	29	70	3.89	72	12.9	123	3.5	1.13	0.3	5.13	5.3	53	6	356.9	137	3.9	104	272	1.7	17	181	2.043
64305	4.2	42	28	24	85	9	3.21	9.6	2.4	114	240	6.206	26	0.65	57.46	30	121	6.72	78	14	148	4.4	1.421	0.9	15.39	7.7	77	5	297.4	139	3.6	102	277	3.5	35	202	2.281
64307	4.4	44	15	13	46	7	2.5	8.8	2.2	94	128	3.31	26	0.8	70.72	14	75	4.16	100	17.9	99	3.2	1.033	0.9	15.39	6.6	66	3.7	220.1	136	4.2	103	269	2.2	22	48	0.542
64308	4.4	44	11	16	44	11	3.93	9	2.25	69	159	4.112	22	0.53	46.85	10	76	4.22	100	17.9	114	3.9	1.259	0.7	11.97	8.1	81	3.7	220.1	135	3.9	103	268	3.7	37	32	0.361
64309	3.8	38	21	21	66	17	6.07	9.8	2.45	78	223	5.767	35	0.55	48.62	12	101	5.61	50	9	116	3.7	1.195	1.2	20.52	6.3	63	4.2	249.8	142	3.9	99	285	2.5	25	153	1.727
64310	4.3	43	19	22	67	15	5.36	9.6	2.4	106	234	6.051	26	0.56	49.5	21	85	4.72	99	17.7	150	3.5	1.13	0.8	13.68	7.4	74	4	237.9	135	3.8	101	270	3.1	31	158	1.784
64311	NA	NA	NA	NA	NA	NA	NA	NA	NA	NA	NA	NA	NA	NA	NA	NA	NA	NA	NA	NA	NA	NA	NA	NA	NA	NA	NA	NA	NA	NA	NA	NA	NA	NA	NA	NA	NA
64312	4.2	42	18	22	75	18	6.43	9.9	2.475	51	198	5.12	27	0.7	61.88	15	86	4.77	58	10.4	57	4.3	1.388	0.8	13.68	7.2	72	3.9	232	139	4.2	101	279	3	30	76	0.858
64313	4.4	44	22	18	91	13	4.64	9.4	2.35	119	172	4.448	24	1.15	101.66	35	90	5	106	19	147	3.8	1.227	0.8	13.68	7.4	74	6.4	380.7	140	4.2	108	279	3	30	165	1.863
64315	4.2	42	11	18	70	13	4.64	9.4	2.35	79	203	5.25	24	0.82	72.49	16	91	5.05	106	19	104	4.1	1.324	0.5	8.55	7	70	5.5	327.1	141	3.8	105	281	2.8	28	122	1.377
64316	4.1	41	15	26	207	5	1.79	9.4	2.35	136	147	3.801	25	0.65	57.46	17	92	5.11	50	9	129	4.6	1.485	0.5	8.55	7.2	72	6.2	368.8	138	3.8	102	273	3.1	31	198	2.235
64317	4.7	47	22	27	44	8	2.86	9.5	2.375	88	215	5.56	24	0.68	60.11	10	87	4.83	112	20.1	108	3.2	1.033	1	17.1	6.8	68	4	237.9	138	3.6	101	273	2.1	21	79	0.892
64318	4.4	44	12	18	53	10	3.57	9.7	2.425	66	169	4.37	24	0.51	45.08	6	80	4.44	85	15.2	123	4.9	1.582	0.7	11.97	7.5	75	4.2	249.8	139	4.1	106	276	3.1	31	69	0.779
64319	4.5	45	17	26	114	15	5.36	9.7	2.425	157	89	2.302	26	0.79	69.84	11	79	4.39	36	6.4	131	4	1.292	0.6	10.26	7.8	78	4.8	285.5	139	4	104	277	3.3	33	52	0.587
64320	4.5	45	18	27	337	9	3.21	9.8	2.45	390	169	4.37	22	0.69	61	11	86	4.77	50	9	221	3.6	1.162	0.5	8.55	7.7	77	7.9	469.9	137	4.1	106	272	3.2	32	76	0.858
64321	4.1	41	16	23	308	9	3.21	9.5	2.375	160	136	3.517	27	0.66	58.34	9	104	5.77	70	12.5	181	5.3	1.711	1.4	23.94	6.9	69	6.4	380.7	141	4.3	105	280	2.8	28	74	0.835
64324	4.7	47	100	74	46	20	7.14	9.4	2.35	198	192	4.965	24	0.78	68.95	13	85	4.72	61	10.9	180	4.6	1.485	1	17.1	7.3	73	5.5	327.1	138	3.7	103	278	2.6	26	115	1.298
64325	4.3	43	26	21	54	13	4.64	9.6	2.4	177	215	5.56	27	0.97	85.75	37	97	5.38	142	25.4	121	3.4	1.098	0.8	13.68	7.3	73	6.2	368.8	139	4.4	103	278	3	30	119	1.344
64326	5	50	20	29	72	18	6.43	9.7	2.425	267	164	4.241	27	0.93	82.21	14	80	4.44	120	21.5	129	4.3	1.388	0.8	13.68	8.2	82	5.8	345	139	3.6	102	278	3.2	32	38	0.429
64328	4.1	41	14	18	72	21	7.5	9.1	2.275	88	175	4.526	24	0.88	77.79	14	88	4.88	54	9.7	144	2.7	0.872	0.6	10.26	6.8	68	5.2	309.3	141	3.8	109	284	2.7	27	61	0.689
64329	4.3	43	18	26	30	19	6.78	8.9	2.225	133	175	4.526	22	0.93	82.21	23	99	5.5	80	14.3	130	3	0.969	0.7	11.97	7.1	71	5.3	315.2	139	4.3	109	280	2.8	28	42	0.474
64330	4.4	44	12	22	48	17	6.07	9.1	2.275	158	160	4.138	24	1.3	114.92	8	80	4.44	90	16.1	99	3.9	1.259	1.5	25.65	6.9	69	6.1	362.8	141	3.7	108	282	2.5	25	180	2.032
64331	4.7	47	20	19	94	10	3.57	10	2.5	155	114	2.948	26	0.93	82.21	14	89	4.94	50	9	115	3.2	1.033	0.7	11.97	7.2	72	6.4	380.7	141	3.7	105	280	2.5	25	60	0.677
64332	4.5	45	29	28	66	11	3.93	9.9	2.475	397	129	3.336	26	0.97	85.75	34	87	4.83	167	29.9	114	3.8	1.227	0.7	11.97	7.3	73	5.1	303.3	138	4.3	102	274	2.8	28	42	0.474
64333	5	50	22	21	54	13	4.64	9.7	2.425	200	208	5.379	27	0.81	71.6	23	114	6.33	98	17.6	115	3.5	1.13	0.7	11.97	7.7	77	3.8	226	139	4.3	102	279	2.7	27	182	2.055
64335	4.2	42	12	16	52	7	2.5	9.5	2.375	58	193	4.991	25	0.55	48.62	10	82	4.55	76	13.6	99	4.3	1.388	0.4	6.84	7	70	2.9	172.5	139	3.6	105	275	2.8	28	130	1.468
64336	5.1	51	25	22	66	11	3.93	9.6	2.4	77	137	3.543	26	0.75	66.3	14	66	3.66	48	8.6	126	3.2	1.033	0.5	8.55	6.8	68	6.8	404.5	139	3.4	103	275	1.7	17	74	0.835
64337	5	50	19	21	84	13	4.64	9.9	2.475	247	139	3.595	27	1.17	103.43	16	83	4.61	180	32.2	107	2.7	0.872	2	34.2	7.5	75	7.7	458	139	3.8	100	277	2.5	25	62	0.7
64341	4	40	15	11	72	10	3.57	9.9	2.475	58	172	4.448	24	0.5	44.2	10	98	5.44	60	10.7	99	3.8	1.227	0.4	6.84	6.9	69	5.3	315.2	140	4.5	106	278	2.9	29	147	1.66
64342	4.4	44	21	33	331	15	5.36	9.5	2.375	150	137	3.543	26	0.61	53.92	14	81	4.5	135	24.2	156	5.9	1.905	1.2	20.52	7.1	71	4.5	267.7	142	4.1	106	283	2.7	27	151	1.705
64343	4.4	44	14	21	92	12	4.28	9.7	2.425	65	156	4.034	29	0.68	60.11	21	93	5.16	122	21.9	114	4.3	1.388	1.5	25.65	7.2	72	5	297.4	139	4.3	101	277	2.8	28	173	1.953
64344	4.2	42	38	30	78	12	4.28	9.2	2.3	89	207	5.353	25	1.34	118.46	88	89	4.94	47	8.4	91	3.4	1.098	0.8	13.68	7.5	75	6.3	374.7	141	4.1	105	280	3.3	33	109	1.231
64345	4.7	47	18	29	62	15	5.36	9.7	2.425	576	165	4.267	25	1.01	89.28	18	91	5.05	111	19.9	176	4.2	1.356	0.7	11.97	7.6	76	5.3	315.2	136	3.8	100	272	2.9	29	77	0.869
64347	3.9	39	45	31	70	15	5.36	9.5	2.375	109	239	6.181	20	0.6	53.04	32	150	8.33	75	13.4	133	3.9	1.259	0.8	13.68	6.5	65	9.1	541.3	140	4.1	106	283	2.6	26	535	6.04
64348	4.1	41	16	22	260	9	3.21	9.5	2.375	79	216	5.586	24	0.55	48.62	11	90	5	59	10.6	134	5.4	1.744	0.5	8.55	7.4	74	5.3	315.2	139	4.2	103	276	3.3	33	54	0.61
64349	4.6	46	14	18	45	11	3.93	9.2	2.3	78	124	3.207	24	0.69	61	9	85	4.72	140	25.1	109	3.8	1.227	1.2	20.52	7.4	74	3.6	214.1	137	3.4	103	272	2.8	28	31	0.35
64350	4	40	17	22	400	13	4.64	9.7	2.425	88	129	3.336	24	0.63	55.69	14	70	3.89	139	24.9	152	5.3	1.711	0.5	8.55	7	70	4.3	255.8	140	3.9	107	278	3	30	54	0.61
64351	4.5	45	71	36	40	9	3.21	9.2	2.3	121	196	5.069	23	0.93	82.21	30	100	5.55	93	16.7	175	3.4	1.098	0.8	13.68	6.9	69	8.7	517.5	139	4.1	107	276	2.4	24	139	1.569
64354	4.6	46	24	26	82	20	7.14	9.6	2.4	125	183	4.732	21	0.78	68.95	12	82	4.55	46	8.2	148	3.4	1.098	0.9	15.39	7.1	71	6.1	362.8	139	3.7	106	279	2.5	25	105	1.185
64356	5.3	53	17	18	53	9	3.21	9.8	2.45	87	181	4.681	25	0.84	74.26	10	91	5.05	75	13.4	83	3.9	1.259	0.6	10.26	7.7	77	3.5	208.2	137	4	99	272	2.4	24	56	0.632
64359	4.4	44	18	19	45	11	3.93	9.3	2.325	279	158	4.086	26	0.91	80.44	7	90	5	66	11.8	106	4.5	1.453	0.6	10.26	7	70	5.6	333.1	139	4	105	276	2.6	26	39	0.44
64360	4.1	41	19	21	87	16	5.71	9.2	2.3	175	179	4.629	23	0.9	79.56	27	67	3.72	88	15.8	142	3.7	1.195	0.6	10.26	8	80	4	237.9	142	3.4	108	283	3.9	39	147	1.66
64361	4.6	46	23	23	66	13	4.64	9.4	2.35	110	168	4.344	21	0.79	69.84	12	70	3.89	72	12.9	125	4.5	1.453	0.6	10.26	7.1	71	4.5	267.7	138	3.8	103	274	2.5	25	231	2.608
64362	4.3	43	21	23	113	14	5	9.6	2.4	208	156	4.034	29	1.44	127.3	27	161	8.94	92	16.5	170	3.7	1.195	0.7	11.97	7.5	75	4.9	291.5	144	4.9	104	291	3.2	32	68	0.768
64363	4.7	47	50	52	88	16	5.71	9.4	2.35	1488	151	3.905	22	0.9	79.56	26	91	5.05	43	7.7	156	4	1.292	0.7	11.97	7.8	78	6.4	380.7	138	3.7	104	276	3.1	31	163	1.84
64364	4.4	44	16	21	59	12	4.28	9.6	2.4	159	236	6.103	29	0.67	59.23	15	107	5.94	62	11.1	172	3.9	1.259	0.7	11.97	7.5	75	4.2	249.8	143	3.7	104	285	3.1	31	69	0.779
64367	4.3	43	18	20	51	12	4.28	8.9	2.225	114	206	5.327	24	0.68	60.11	17	89	4.94	151	27	120	3.4	1.098	1.2	20.52	7.3	73	6.6	392.6	136	3.6	103	271	3	30	138	1.558
64368	4.2	42	19	20	59	13	4.64	9.7	2.425	85	101	2.612	25	1.25	110.5	21	255	14.16	98	17.6	138	3.4	1.098	0.9	15.39	7.9	79	5.3	315.2	137	4.5	102	283	3.7	37	62	0.7
64369	4.4	44	14	18	85	11	3.93	9.5	2.375	156	144	3.724	26	0.95	83.98	16	221	12.27	83	14.9	139	3.7	1.195	0.6	10.26	7.5	75	3.8	226	137	4.1	101	280	3.1	31	49	0.553
64370	5	50	21	19	60	14	5	9.6	2.4	87	181	4.681	27	0.8	70.72	9	91	5.05	73	13.1	95	3.2	1.033	0.9	15.39	7	70	4.2	249.8	141	3.5	102	281	2	20	83	0.937
64371	NA	NA	NA	NA	NA	NA	NA	NA	NA	NA	NA	NA	NA	NA	NA	NA	NA	NA	NA	NA	NA	NA	NA	NA	NA	NA	NA	NA	NA	NA	NA	NA	NA	NA	NA	NA	NA
64372	3.7	37	14	23	60	8	2.86	9.1	2.275	195	159	4.112	24	0.9	79.56	17	61	3.39	30	5.4	116	3.5	1.13	0.7	11.97	6.8	68	3.8	226	140	3.5	109	276	3.1	31	42	0.474
64374	3.9	39	16	24	63	12	4.28	9.1	2.275	112	250	6.465	27	0.66	58.34	10	96	5.33	84	15	155	4.3	1.388	0.7	11.97	7.3	73	5.9	350.9	140	3.6	102	279	3.4	34	230	2.597
64375	4.2	42	9	17	81	9	3.21	9.4	2.35	81	147	3.801	24	0.79	69.84	13	102	5.66	32	5.7	128	4.3	1.388	0.5	8.55	7.4	74	3.8	226	140	3.8	108	278	3.2	32	49	0.553
64376	3.8	38	16	14	69	4	1.43	9.2	2.3	102	170	4.396	25	0.93	82.21	19	94	5.22	58	10.4	111	2.9	0.936	0.6	10.26	6.7	67	4.5	267.7	140	3.7	104	276	2.9	29	90	1.016
64377	4	40	12	19	83	10	3.57	9.4	2.35	71	231	5.974	24	0.75	66.3	12	98	5.44	89	15.9	121	3.7	1.195	0.5	8.55	6.9	69	2.9	172.5	141	3.8	111	280	2.9	29	111	1.253
64378	5.1	51	17	20	45	9	3.21	9.9	2.475	116	144	3.724	27	0.88	77.79	15	95	5.27	78	14	96	3.2	1.033	0.5	8.55	7.6	76	5.4	321.2	142	3.9	104	282	2.5	25	152	1.716
64379	3.9	39	17	22	66	8	2.86	9.8	2.45	112	223	5.767	24	0.75	66.3	8	81	4.5	37	6.6	115	4.3	1.388	0.5	8.55	7.1	71	3.5	208.2	139	3.8	108	275	3.2	32	66	0.745
64380	4.1	41	19	21	41	6	2.14	9.3	2.325	81	184	4.758	23	0.62	54.81	15	101	5.61	135	24.2	105	3.4	1.098	0.6	10.26	7.1	71	2.9	172.5	138	3.7	104	273	3	30	65	0.734
64381	4.2	42	20	25	73	19	6.78	9.4	2.35	60	165	4.267	30	0.68	60.11	15	87	4.83	84	15	150	3.7	1.195	0.7	11.97	6.9	69	5.6	333.1	141	4.2	102	283	2.7	27	65	0.734
64382	4.7	47	22	19	79	9	3.21	9.5	2.375	80	177	4.577	26	0.81	71.6	17	83	4.61	115	20.6	103	3.8	1.227	1.1	18.81	7.2	72	5.5	327.1	140	3.8	103	277	2.5	25	87	0.982
64383	3.8	38	14	16	44	11	3.93	8.7	2.175	117	157	4.06	25	0.97	85.75	13	86	4.77	42	7.5	123	4.5	1.453	0.6	10.26	6.6	66	5.7	339	137	3.7	104	273	2.8	28	200	2.258
64385	NA	NA	NA	NA	NA	NA	NA	NA	NA	NA	NA	NA	NA	NA	NA	NA	NA	NA	NA	NA	NA	NA	NA	NA	NA	NA	NA	NA	NA	NA	NA	NA	NA	NA	NA	NA	NA
64387	NA	NA	NA	NA	NA	NA	NA	NA	NA	NA	NA	NA	NA	NA	NA	NA	NA	NA	NA	NA	NA	NA	NA	NA	NA	NA	NA	NA	NA	NA	NA	NA	NA	NA	NA	NA	NA
64388	3.8	38	17	25	79	13	4.64	8.9	2.225	303	136	3.517	25	1.17	103.43	16	76	4.22	85	15.2	142	3.8	1.227	0.6	10.26	7.4	74	8	475.8	137	4.2	102	273	3.6	36	44	0.497
64390	4.3	43	12	16	47	10	3.57	9	2.25	119	182	4.707	24	0.5	44.2	21	96	5.33	86	15.4	159	3.5	1.13	0.6	10.26	7	70	3.2	190.3	141	3.5	106	280	2.7	27	139	1.569
64391	4.3	43	15	22	103	13	4.64	9.4	2.35	75	141	3.646	28	0.79	69.84	13	83	4.61	66	11.8	109	4	1.292	0.6	10.26	6.7	67	4.2	249.8	138	3.8	103	275	2.4	24	39	0.44
64393	4	40	37	27	55	11	3.93	9.4	2.35	128	158	4.086	24	0.62	54.81	44	87	4.83	78	14	140	3.4	1.098	0.4	6.84	7.3	73	4.2	249.8	140	3.7	106	278	3.3	33	42	0.474
64396	4.2	42	15	17	52	13	4.64	9.1	2.275	23	182	4.707	21	0.79	69.84	14	75	4.16	62	11.1	94	3.7	1.195	0.3	5.13	6.6	66	3.1	184.4	137	3.9	104	273	2.4	24	72	0.813
64397	NA	NA	NA	NA	NA	NA	NA	NA	NA	NA	NA	NA	NA	NA	NA	NA	NA	NA	NA	NA	NA	NA	NA	NA	NA	NA	NA	NA	NA	NA	NA	NA	NA	NA	NA	NA	NA
64399	4.4	44	12	23	97	16	5.71	9.8	2.45	87	236	6.103	25	0.79	69.84	11	97	5.38	40	7.2	169	5.4	1.744	0.6	10.26	7.1	71	5.4	321.2	141	4.2	105	282	2.7	27	91	1.027
64400	NA	NA	NA	NA	NA	NA	NA	NA	NA	NA	NA	NA	NA	NA	NA	NA	NA	NA	NA	NA	NA	NA	NA	NA	NA	NA	NA	NA	NA	NA	NA	NA	NA	NA	NA	NA	NA
64401	NA	NA	NA	NA	NA	NA	NA	NA	NA	NA	NA	NA	NA	NA	NA	NA	NA	NA	NA	NA	NA	NA	NA	NA	NA	NA	NA	NA	NA	NA	NA	NA	NA	NA	NA	NA	NA
64402	4.3	43	36	27	94	13	4.64	9.2	2.3	127	191	4.939	24	0.83	73.37	28	130	7.22	108	19.3	134	3.7	1.195	0.6	10.26	6.9	69	5.7	339	140	3.8	106	281	2.6	26	128	1.445
64403	4.6	46	35	25	68	9	3.21	9.2	2.3	121	243	6.284	22	0.91	80.44	77	106	5.88	87	15.6	112	4.1	1.324	0.9	15.39	7.4	74	7.3	434.2	137	3.5	103	273	2.8	28	281	3.172
64404	4.6	46	14	24	43	13	4.64	9.3	2.325	137	206	5.327	22	0.77	68.07	12	90	5	119	21.3	185	3.4	1.098	0.8	13.68	6.8	68	5.8	345	133	4.2	99	266	2.2	22	446	5.035
64405	4.3	43	16	22	54	15	5.36	9.2	2.3	163	232	6	24	1.04	91.94	12	89	4.94	160	28.7	132	3.9	1.259	1.4	23.94	6.9	69	7	416.4	140	3.9	106	280	2.6	26	85	0.96
64406	4.9	49	16	23	51	18	6.43	9.8	2.45	105	192	4.965	22	1.08	95.47	12	95	5.27	112	20.1	115	4.4	1.421	1.1	18.81	8	80	7.1	422.3	139	4.1	107	279	3.1	31	92	1.039
64407	4.1	41	18	29	65	9	3.21	9.1	2.275	608	185	4.784	23	0.88	77.79	26	79	4.39	123	22	130	4	1.292	0.5	8.55	7.4	74	6.3	374.7	140	4	105	277	3.3	33	179	2.021
64408	NA	NA	NA	NA	NA	NA	NA	NA	NA	NA	NA	NA	NA	NA	NA	NA	NA	NA	NA	NA	NA	NA	NA	NA	NA	NA	NA	NA	NA	NA	NA	NA	NA	NA	NA	NA	NA
64410	4.3	43	11	11	108	5	1.79	9.3	2.325	64	166	4.293	25	0.5	44.2	10	89	4.94	72	12.9	87	3.2	1.033	0.4	6.84	7.2	72	3.3	196.3	135	3.8	100	267	2.9	29	155	1.75
64411	NA	NA	NA	NA	NA	NA	NA	NA	NA	NA	NA	NA	NA	NA	NA	NA	NA	NA	NA	NA	NA	NA	NA	NA	NA	NA	NA	NA	NA	NA	NA	NA	NA	NA	NA	NA	NA
64412	3.8	38	16	20	30	6	2.14	8.5	2.125	116	135	3.491	27	1.06	93.7	8	157	8.72	87	15.6	152	2.6	0.84	0.5	8.55	5.7	57	5	297.4	141	4	104	282	1.9	19	109	1.231
64413	4.1	41	20	31	40	8	2.86	9.4	2.35	386	223	5.767	25	0.69	61	8	85	4.72	44	7.9	152	4	1.292	0.5	8.55	6.9	69	4.1	243.9	140	4.1	104	277	2.8	28	70	0.79
64415	4.4	44	20	21	58	11	3.93	9.3	2.325	71	214	5.534	28	0.64	56.58	14	101	5.61	87	15.6	129	4.5	1.453	0.5	8.55	6.8	68	3.8	226	142	4	101	283	2.4	24	92	1.039
64417	4.3	43	39	33	43	11	3.93	9.3	2.325	228	156	4.034	25	0.77	68.07	16	87	4.83	95	17	103	4.8	1.55	0.9	15.39	6.6	66	4.9	291.5	139	3.9	105	276	2.3	23	52	0.587
64418	NA	NA	NA	NA	NA	NA	NA	NA	NA	NA	NA	NA	NA	NA	NA	NA	NA	NA	NA	NA	NA	NA	NA	NA	NA	NA	NA	NA	NA	NA	NA	NA	NA	NA	NA	NA	NA
64419	3.8	38	19	16	43	12	4.28	9.3	2.325	38	192	4.965	28	0.7	61.88	14	119	6.61	61	10.9	145	4.4	1.421	0.5	8.55	6.4	64	6.5	386.6	142	4	103	284	2.6	26	173	1.953
64420	4.1	41	26	25	62	15	5.36	9.3	2.325	99	275	7.112	26	0.44	38.9	32	99	5.5	64	11.5	143	3.4	1.098	0.6	10.26	7	70	4.8	285.5	138	4.2	105	277	2.9	29	251	2.834
64422	5.3	53	13	23	93	9	3.21	9.8	2.45	206	154	3.982	24	0.82	72.49	11	79	4.39	94	16.8	133	4.5	1.453	0.7	11.97	7.7	77	5.1	303.3	143	3.7	107	283	2.4	24	57	0.644
64423	4.3	43	22	23	307	8	2.86	9.6	2.4	195	86	2.224	26	0.47	41.55	11	85	4.72	77	13.8	227	4.9	1.582	0.6	10.26	7.2	72	2.6	154.6	140	3.8	105	277	2.9	29	42	0.474
64427	4.1	41	21	15	49	19	6.78	9.1	2.275	41	136	3.517	24	0.88	77.79	11	92	5.11	84	15	100	3.3	1.066	0.5	8.55	6.7	67	6.5	386.6	139	4.4	106	279	2.6	26	59	0.666
64430	4.2	42	20	21	32	13	4.64	9.3	2.325	290	179	4.629	27	1.18	104.31	14	94	5.22	117	21	121	3.5	1.13	0.9	15.39	6.7	67	6.6	392.6	140	3.7	105	279	2.5	25	149	1.682
64431	3.8	38	11	14	50	7	2.5	9.2	2.3	144	158	4.086	24	0.76	67.18	16	77	4.27	47	8.4	144	3.8	1.227	0.6	10.26	7.3	73	4.2	249.8	136	3.8	104	269	3.5	35	75	0.847
64432	4	40	13	22	137	14	5	9	2.25	119	166	4.293	27	0.54	47.74	9	74	4.11	87	15.6	128	4.9	1.582	0.5	8.55	6.6	66	3.5	208.2	138	3.9	106	275	2.6	26	91	1.027
64433	4.2	42	15	26	91	17	6.07	9.3	2.325	161	112	2.896	28	1.04	91.94	12	99	5.5	69	12.4	141	3.6	1.162	0.6	10.26	6.9	69	4.9	291.5	142	3.6	104	285	2.7	27	80	0.903
64435	NA	NA	NA	NA	NA	NA	NA	NA	NA	NA	NA	NA	NA	NA	NA	NA	NA	NA	NA	NA	NA	NA	NA	NA	NA	NA	NA	NA	NA	NA	NA	NA	NA	NA	NA	NA	NA
64436	4	40	13	17	73	8	2.86	9.5	2.375	107	191	4.939	23	0.66	58.34	14	86	4.77	121	21.7	133	2.3	0.743	0.6	10.26	7.5	75	4.8	285.5	139	4	107	275	3.5	35	153	1.727
64437	4.1	41	13	15	49	9	3.21	9.3	2.325	139	143	3.698	22	0.77	68.07	16	84	4.66	97	17.4	117	4	1.292	1	17.1	7.2	72	6.1	362.8	141	3.9	110	279	3.1	31	50	0.565
64438	4	40	13	17	67	10	3.57	9	2.25	189	212	5.482	25	0.91	80.44	15	97	5.38	37	6.6	101	3.3	1.066	1.1	18.81	7	70	6	356.9	140	3.8	106	278	3	30	73	0.824
64439	4.7	47	34	27	73	14	5	9.8	2.45	105	284	7.344	27	1.06	93.7	37	90	5	107	19.2	110	2.9	0.936	0.8	13.68	7.8	78	7.6	452	138	4.3	100	276	3.1	31	376	4.245
64440	4.8	48	15	21	58	14	5	9.1	2.275	82	203	5.25	27	0.81	71.6	19	76	4.22	104	18.6	135	3.8	1.227	0.5	8.55	7.6	76	6.6	392.6	140	3.5	102	279	2.8	28	163	1.84
64444	NA	NA	NA	NA	NA	NA	NA	NA	NA	NA	NA	NA	NA	NA	NA	NA	NA	NA	NA	NA	NA	NA	NA	NA	NA	NA	NA	NA	NA	NA	NA	NA	NA	NA	NA	NA	NA
64446	4.3	43	22	18	46	14	5	9.5	2.375	146	214	5.534	25	1.04	91.94	39	84	4.66	136	24.4	106	3.6	1.162	0.8	13.68	7	70	6	356.9	137	4.4	102	273	2.7	27	163	1.84
64447	4.1	41	11	15	46	7	2.5	9.2	2.3	68	183	4.732	22	0.8	70.72	13	90	5	58	10.4	109	2.7	0.872	0.5	8.55	6.7	67	4.3	255.8	139	3.8	108	275	2.6	26	171	1.931
64449	4.2	42	17	19	58	8	2.86	9.2	2.3	81	159	4.112	28	0.73	64.53	13	109	6.05	99	17.7	123	3.4	1.098	0.8	13.68	7.4	74	5.5	327.1	139	4	104	276	3.2	32	52	0.587
64450	4.8	48	13	26	69	16	5.71	9.8	2.45	245	139	3.595	24	0.84	74.26	8	99	5.5	18	3.2	136	3.4	1.098	0.8	13.68	7.4	74	6.9	410.4	141	3.9	106	282	2.6	26	101	1.14
64451	4.6	46	44	27	78	9	3.21	9.5	2.375	150	209	5.405	24	0.95	83.98	48	97	5.38	75	13.4	112	3.7	1.195	0.6	10.26	7.5	75	7.6	452	139	3.8	105	276	2.9	29	500	5.645
64456	NA	NA	NA	NA	NA	NA	NA	NA	NA	NA	NA	NA	NA	NA	NA	NA	NA	NA	NA	NA	NA	NA	NA	NA	NA	NA	NA	NA	NA	NA	NA	NA	NA	NA	NA	NA	NA
64459	3.7	37	14	12	140	29	10.35	9	2.25	77	134	3.465	24	1.66	146.74	10	155	8.6	63	11.3	152	3.8	1.227	0.7	11.97	6.6	66	7.3	434.2	137	5.4	106	283	2.9	29	77	0.869
64461	4.2	42	11	18	63	14	5	8.8	2.2	71	229	5.922	23	0.69	61	15	90	5	30	5.4	109	3.5	1.13	0.4	6.84	7.7	77	5.6	333.1	136	3.5	103	272	3.5	35	286	3.229
64462	NA	NA	NA	NA	NA	NA	NA	NA	NA	NA	NA	NA	NA	NA	NA	NA	NA	NA	NA	NA	NA	NA	NA	NA	NA	NA	NA	NA	NA	NA	NA	NA	NA	NA	NA	NA	NA
64463	3.9	39	17	22	63	15	5.36	9.8	2.45	103	195	5.043	30	0.72	63.65	13	94	5.22	84	15	171	3.9	1.259	0.8	13.68	7.3	73	5.5	327.1	142	3.7	103	284	3.4	34	81	0.914
64465	4.5	45	28	44	87	15	5.36	9.8	2.45	457	193	4.991	25	0.72	63.65	10	81	4.5	75	13.4	115	3	0.969	0.6	10.26	7.7	77	4.2	249.8	137	3.6	102	274	3.2	32	45	0.508
64466	3.9	39	12	14	99	9	3.21	9.5	2.375	80	198	5.12	24	0.53	46.85	16	102	5.66	11	2	94	4.2	1.356	0.4	6.84	7.3	73	3.3	196.3	138	3.5	105	275	3.4	34	137	1.547
64468	NA	NA	NA	NA	NA	NA	NA	NA	NA	NA	NA	NA	NA	NA	NA	NA	NA	NA	NA	NA	NA	NA	NA	NA	NA	NA	NA	NA	NA	NA	NA	NA	NA	NA	NA	NA	NA
64469	4.7	47	28	25	65	15	5.36	9.4	2.35	244	187	4.836	27	1.02	90.17	62	85	4.72	88	15.8	109	4.1	1.324	0.9	15.39	7.4	74	4.8	285.5	140	4.1	104	279	2.7	27	85	0.96
64470	NA	NA	NA	NA	NA	NA	NA	NA	NA	NA	NA	NA	NA	NA	NA	NA	NA	NA	NA	NA	NA	NA	NA	NA	NA	NA	NA	NA	NA	NA	NA	NA	NA	NA	NA	NA	NA
64471	4.3	43	11	15	54	15	5.36	9.6	2.4	86	226	5.844	22	0.67	59.23	8	81	4.5	110	19.7	93	4.1	1.324	0.6	10.26	7.1	71	3.8	226	140	4.4	107	279	2.8	28	45	0.508
64472	3.7	37	21	18	65	12	4.28	9.7	2.425	125	194	5.017	28	0.56	49.5	15	132	7.33	66	11.8	124	5	1.615	0.6	10.26	6.6	66	4.7	279.6	136	4.3	97	274	2.9	29	211	2.382
64473	4.5	45	26	32	46	18	6.43	9.6	2.4	689	161	4.163	28	1.17	103.43	12	107	5.94	106	19	171	4.8	1.55	1	17.1	7	70	8	475.8	140	4	102	282	2.5	25	60	0.677
64474	4.2	42	36	34	35	8	2.86	8.7	2.175	289	229	5.922	27	1.06	93.7	59	91	5.05	116	20.8	183	3.8	1.227	1	17.1	7.3	73	4.7	279.6	140	3.5	103	277	3.1	31	118	1.332
64475	4	40	16	18	57	15	5.36	8.8	2.2	169	197	5.094	26	0.9	79.56	28	155	8.6	96	17.2	122	2.9	0.936	0.8	13.68	7	70	4.6	273.6	138	3.9	103	280	3	30	68	0.768
64476	NA	NA	NA	NA	NA	NA	NA	NA	NA	NA	NA	NA	NA	NA	NA	NA	NA	NA	NA	NA	NA	NA	NA	NA	NA	NA	NA	NA	NA	NA	NA	NA	NA	NA	NA	NA	NA
64477	4.6	46	22	25	72	18	6.43	9.7	2.425	244	294	7.603	27	1.46	129.06	87	95	5.27	86	15.4	172	4.3	1.388	1.3	22.23	7.9	79	9.5	565.1	140	3.4	102	281	3.3	33	264	2.981
64479	4.7	47	18	21	75	9	3.21	9.8	2.45	77	170	4.396	23	0.52	45.97	11	94	5.22	74	13.3	105	3.5	1.13	0.4	6.84	7.7	77	3.9	232	138	3.6	104	274	3	30	63	0.711
64481	3.8	38	11	22	49	5	1.79	9.7	2.425	86	206	5.327	22	0.92	81.33	12	78	4.33	65	11.6	119	3.7	1.195	0.5	8.55	7.6	76	5.1	303.3	137	3.5	106	270	3.8	38	93	1.05
64484	4.1	41	13	16	46	7	2.5	9.3	2.325	30	151	3.905	25	0.56	49.5	5	82	4.55	100	17.9	92	4.1	1.324	0.6	10.26	7	70	3.1	184.4	137	3.6	103	271	2.9	29	84	0.948
64485	4.4	44	28	22	76	11	3.93	9.3	2.325	138	197	5.094	27	1.04	91.94	38	105	5.83	74	13.3	117	3.9	1.259	0.6	10.26	7.6	76	3.9	232	138	4.4	101	275	3.2	32	143	1.614
64488	4.2	42	14	18	88	12	4.28	9.1	2.275	55	193	4.991	25	0.6	53.04	13	86	4.77	54	9.7	109	2.9	0.936	0.7	11.97	7.3	73	5	297.4	140	3.7	106	278	3.1	31	52	0.587
64489	3.6	36	26	27	77	11	3.93	9	2.25	90	193	4.991	25	0.65	57.46	25	124	6.88	25	4.5	176	3.5	1.13	0.4	6.84	7.3	73	4	237.9	140	3.9	104	280	3.7	37	138	1.558
64491	4.7	47	19	17	50	12	4.28	9.8	2.45	105	196	5.069	23	1	88.4	13	82	4.55	134	24	95	2.6	0.84	0.3	5.13	7.1	71	4.2	249.8	137	3.7	103	273	2.4	24	66	0.745
64493	4.5	45	17	20	94	14	5	10	2.5	166	159	4.112	27	1.22	107.85	21	99	5.5	41	7.3	118	3.7	1.195	0.5	8.55	6.9	69	4.6	273.6	140	4.3	102	280	2.4	24	129	1.456
64494	3.6	36	22	19	58	6	2.14	9.1	2.275	110	212	5.482	24	0.6	53.04	21	109	6.05	33	5.9	128	3.5	1.13	0.6	10.26	7.6	76	3	178.4	136	3.6	105	270	4	40	42	0.474
64495	4.3	43	22	26	56	12	4.28	9.5	2.375	76	256	6.62	27	0.73	64.53	29	86	4.77	63	11.3	125	3.5	1.13	0.6	10.26	7.3	73	6.6	392.6	139	4.1	103	277	3	30	228	2.574
64497	4.6	46	38	30	164	16	5.71	10.1	2.525	74	405	10.473	27	1.49	131.72	416	107	5.94	110	19.7	133	4.6	1.485	0.4	6.84	7.7	77	6.9	410.4	134	3.9	93	270	3.1	31	295	3.331
64498	4.2	42	24	26	56	12	4.28	8.6	2.15	73	195	5.043	25	0.57	50.39	21	86	4.77	140	25.1	96	3.7	1.195	0.9	15.39	7.3	73	2.6	154.6	137	3.2	101	273	3.1	31	60	0.677
64499	3.9	39	25	16	77	12	4.28	9.1	2.275	42	253	6.543	25	0.53	46.85	50	270	14.99	116	20.8	102	3.6	1.162	0.9	15.39	7.1	71	3.8	226	134	3.4	100	278	3.2	32	476	5.374
64500	4.2	42	23	29	41	7	2.5	9.3	2.325	210	185	4.784	25	0.83	73.37	8	116	6.44	54	9.7	135	2.7	0.872	0.6	10.26	7	70	3	178.4	142	3.9	106	282	2.8	28	54	0.61
64501	3.9	39	14	21	60	25	8.93	9.2	2.3	122	127	3.284	22	1.67	147.63	12	284	15.76	58	10.4	152	3.1	1.001	0.5	8.55	7	70	7.2	428.3	139	4.8	107	292	3.1	31	277	3.127
64502	4.5	45	16	29	249	13	4.64	9.8	2.45	468	166	4.293	26	0.8	70.72	10	76	4.22	132	23.6	158	5.3	1.711	1.2	20.52	7.7	77	4.7	279.6	139	4.2	105	276	3.2	32	47	0.531
64503	4	40	12	15	60	21	7.5	9.2	2.3	63	180	4.655	24	2.81	248.4	45	256	14.21	52	9.3	139	3.8	1.227	0.8	13.68	7.3	73	6.2	368.8	139	4	107	289	3.3	33	142	1.603
64504	4.1	41	37	46	69	10	3.57	9.6	2.4	75	199	5.146	26	0.68	60.11	67	83	4.61	115	20.6	114	3.8	1.227	0.8	13.68	7.4	74	5.8	345	138	3.3	101	274	3.3	33	80	0.903
64505	4	40	16	25	89	10	3.57	9.4	2.35	349	138	3.569	23	1.07	94.59	13	66	3.66	97	17.4	114	4.4	1.421	0.6	10.26	6.8	68	6.3	374.7	141	4.2	109	278	2.8	28	324	3.658
64507	NA	NA	NA	NA	NA	NA	NA	NA	NA	NA	NA	NA	NA	NA	NA	NA	NA	NA	NA	NA	NA	NA	NA	NA	NA	NA	NA	NA	NA	NA	NA	NA	NA	NA	NA	NA	NA
64508	4.4	44	25	28	328	8	2.86	9.6	2.4	284	138	3.569	26	0.63	55.69	25	86	4.77	118	21.1	182	5.6	1.808	0.8	13.68	6.9	69	5.7	339	140	3.9	103	277	2.5	25	45	0.508
64509	4.2	42	5	14	70	5	1.79	9.2	2.3	55	157	4.06	23	0.65	57.46	5	89	4.94	61	10.9	106	3.4	1.098	0.8	13.68	8	80	6	356.9	139	4.2	104	274	3.8	38	66	0.745
64511	4.6	46	16	29	74	10	3.57	9.5	2.375	158	221	5.715	23	0.71	62.76	20	84	4.66	118	21.1	123	4.7	1.518	0.7	11.97	7.4	74	5.7	339	136	4.1	103	270	2.8	28	256	2.89
64514	4.6	46	19	16	52	8	2.86	9.7	2.425	59	187	4.836	22	0.54	47.74	13	88	4.88	69	12.4	102	3.4	1.098	0.5	8.55	7.3	73	3.8	226	138	3.6	105	273	2.7	27	114	1.287
64515	NA	NA	NA	NA	NA	NA	NA	NA	NA	NA	NA	NA	NA	NA	NA	NA	NA	NA	NA	NA	NA	NA	NA	NA	NA	NA	NA	NA	NA	NA	NA	NA	NA	NA	NA	NA	NA
64518	4.9	49	14	19	117	9	3.21	10.1	2.525	104	148	3.827	25	0.52	45.97	14	111	6.16	96	17.2	122	2.6	0.84	0.4	6.84	7.3	73	4.6	273.6	136	4.4	100	271	2.4	24	161	1.818
64520	NA	NA	NA	NA	NA	NA	NA	NA	NA	NA	NA	NA	NA	NA	NA	NA	NA	NA	NA	NA	NA	NA	NA	NA	NA	NA	NA	NA	NA	NA	NA	NA	NA	NA	NA	NA	NA
64521	4.2	42	40	24	114	3	1.07	10.3	2.575	712	179	4.629	27	0.75	66.3	20	83	4.61	56	10	114	4.3	1.388	0.6	10.26	7.4	74	7.2	428.3	139	4.6	103	273	3.2	32	179	2.021
64522	NA	NA	NA	NA	NA	NA	NA	NA	NA	NA	NA	NA	NA	NA	NA	NA	NA	NA	NA	NA	NA	NA	NA	NA	NA	NA	NA	NA	NA	NA	NA	NA	NA	NA	NA	NA	NA
64524	4.5	45	71	35	42	18	6.43	9.3	2.325	174	133	3.439	25	0.93	82.21	16	92	5.11	136	24.4	118	4.4	1.421	0.8	13.68	7.5	75	5.7	339	140	3.7	104	281	3	30	125	1.411
64525	4.4	44	25	27	53	14	5	9.7	2.425	48	189	4.888	25	0.8	70.72	13	85	4.72	61	10.9	102	3.6	1.162	0.6	10.26	7.4	74	3.1	184.4	139	3.9	103	277	3	30	94	1.061
64526	4	40	34	25	48	13	4.64	8.9	2.225	86	223	5.767	26	0.73	64.53	19	103	5.72	53	9.5	121	4.1	1.324	0.4	6.84	6.7	67	3.8	226	139	3.9	105	278	2.7	27	187	2.111
64529	4.8	48	15	25	107	11	3.93	9.5	2.375	127	158	4.086	26	0.88	77.79	22	80	4.44	103	18.4	112	5	1.615	0.8	13.68	7.6	76	5.2	309.3	138	3.8	100	274	2.8	28	106	1.197
64530	4.7	47	53	40	74	11	3.93	9.8	2.45	71	240	6.206	25	0.77	68.07	33	215	11.93	95	17	121	4.4	1.421	0.7	11.97	7.7	77	6.8	404.5	135	3.9	99	276	3	30	249	2.811
64532	4	40	15	24	55	12	4.28	9.1	2.275	129	135	3.491	25	0.86	76.02	13	90	5	52	9.3	108	3.8	1.227	0.7	11.97	7.3	73	4.6	273.6	139	4.1	103	277	3.3	33	58	0.655
64533	NA	NA	NA	NA	NA	NA	NA	NA	NA	NA	NA	NA	NA	NA	NA	NA	NA	NA	NA	NA	NA	NA	NA	NA	NA	NA	NA	NA	NA	NA	NA	NA	NA	NA	NA	NA	NA
64534	4.1	41	19	22	94	13	4.64	9.1	2.275	59	201	5.198	25	0.55	48.62	11	74	4.11	16	2.9	137	2.6	0.84	0.6	10.26	6.9	69	4.6	273.6	138	3.4	104	274	2.8	28	131	1.479
64536	4.3	43	25	26	84	14	5	9.2	2.3	40	162	4.189	23	0.71	62.76	23	123	6.83	62	11.1	119	3.6	1.162	0.7	11.97	6.7	67	5.3	315.2	143	3.7	107	287	2.4	24	141	1.592
64540	4	40	41	34	47	13	4.64	8.8	2.2	49	215	5.56	26	1.08	95.47	20	98	5.44	82	14.7	113	2.7	0.872	0.9	15.39	6.6	66	5.1	303.3	137	4.1	103	274	2.6	26	208	2.348
64544	4.8	48	27	33	63	12	4.28	9.6	2.4	156	217	5.612	27	0.86	76.02	13	106	5.88	99	17.7	155	4.3	1.388	1.1	18.81	7.9	79	5.7	339	139	4.1	102	278	3.1	31	104	1.174
64545	4.6	46	23	22	236	15	5.36	10.2	2.55	113	176	4.551	26	0.74	65.42	15	75	4.16	32	5.7	162	5.4	1.744	0.4	6.84	7.3	73	4.5	267.7	141	4	105	281	2.7	27	103	1.163
64548	3.7	37	19	19	101	12	4.28	10.7	2.675	42	164	4.241	26	0.88	77.79	8	66	3.66	80	14.3	98	2.6	0.84	0.7	11.97	6.3	63	4	237.9	140	3.9	106	277	2.6	26	145	1.637
64549	4.1	41	17	22	113	10	3.57	9.4	2.35	91	177	4.577	25	0.84	74.26	52	105	5.83	30	5.4	120	3.5	1.13	0.8	13.68	7.4	74	5.1	303.3	138	4.1	101	275	3.3	33	125	1.411
64550	4.6	46	19	24	74	10	3.57	9.4	2.35	74	238	6.155	27	0.49	43.32	19	85	4.72	81	14.5	132	4.1	1.324	1.1	18.81	7.2	72	4.2	249.8	140	3.9	104	278	2.6	26	134	1.513
64552	4	40	17	20	64	14	5	9.1	2.275	98	221	5.715	27	1.1	97.24	16	80	4.44	74	13.3	125	3.2	1.033	0.9	15.39	7.1	71	5.8	345	141	3.6	104	281	3.1	31	253	2.856
64553	4.3	43	24	28	74	17	6.07	9.3	2.325	212	166	4.293	25	0.97	85.75	26	97	5.38	43	7.7	133	4.2	1.356	0.4	6.84	6.8	68	7.1	422.3	138	3.4	102	277	2.5	25	137	1.547
64558	3.9	39	19	18	44	9	3.21	8.8	2.2	147	130	3.362	24	0.77	68.07	19	96	5.33	97	17.4	112	3.4	1.098	0.6	10.26	6.9	69	4.4	261.7	138	4.2	107	274	3	30	55	0.621
64559	4.2	42	14	21	92	19	6.78	9.4	2.35	63	140	3.62	22	1.02	90.17	23	192	10.66	52	9.3	118	3.9	1.259	0.5	8.55	7.2	72	9.7	577	138	4.1	100	283	3	30	214	2.416
64562	4.8	48	26	22	33	9	3.21	9.6	2.4	304	155	4.008	25	0.87	76.91	32	82	4.55	151	27	104	4.2	1.356	0.9	15.39	8	80	5.8	345	140	3.8	104	277	3.2	32	124	1.4
64564	4.1	41	19	22	83	12	4.28	8.9	2.225	112	190	4.913	25	0.72	63.65	17	124	6.88	61	10.9	133	4.8	1.55	0.4	6.84	6.3	63	5.1	303.3	141	3.7	105	282	2.2	22	170	1.919
64567	4.4	44	30	27	58	16	5.71	9.5	2.375	89	215	5.56	27	0.86	76.02	21	104	5.77	86	15.4	106	4.3	1.388	0.7	11.97	6.7	67	6.4	380.7	141	5.2	104	283	2.3	23	167	1.885
64569	5	50	11	18	165	11	3.93	9.8	2.45	260	167	4.319	27	0.68	60.11	12	77	4.27	134	24	126	4.3	1.388	0.8	13.68	7.8	78	4.3	255.8	142	4.2	106	281	2.8	28	35	0.395
64570	NA	NA	NA	NA	NA	NA	NA	NA	NA	NA	NA	NA	NA	NA	NA	NA	NA	NA	NA	NA	NA	NA	NA	NA	NA	NA	NA	NA	NA	NA	NA	NA	NA	NA	NA	NA	NA
64571	4.4	44	33	26	48	12	4.28	9.2	2.3	178	155	4.008	27	0.93	82.21	28	78	4.33	54	9.7	137	4.6	1.485	0.5	8.55	6.7	67	4.9	291.5	140	3.8	104	278	2.3	23	349	3.94
64572	NA	NA	NA	NA	NA	NA	NA	NA	NA	NA	NA	NA	NA	NA	NA	NA	NA	NA	NA	NA	NA	NA	NA	NA	NA	NA	NA	NA	NA	NA	NA	NA	NA	NA	NA	NA	NA
64574	NA	NA	NA	NA	NA	NA	NA	NA	NA	NA	NA	NA	NA	NA	NA	NA	NA	NA	NA	NA	NA	NA	NA	NA	NA	NA	NA	NA	NA	NA	NA	NA	NA	NA	NA	NA	NA
64576	4	40	14	19	56	20	7.14	9.2	2.3	61	141	3.646	30	0.98	86.63	19	102	5.66	75	13.4	135	3.7	1.195	0.4	6.84	6.3	63	4.6	273.6	142	4.9	106	286	2.3	23	66	0.745
64581	4.8	48	14	16	35	16	5.71	9.6	2.4	133	193	4.991	23	0.89	78.68	7	98	5.44	156	27.9	136	3.9	1.259	0.9	15.39	7.3	73	5.3	315.2	139	3.8	105	279	2.5	25	46	0.519
64582	4.5	45	61	46	66	8	2.86	9.2	2.3	250	124	3.207	25	1.01	89.28	28	193	10.71	66	11.8	151	3.8	1.227	0.6	10.26	6.6	66	4.4	261.7	136	3.8	102	276	2.1	21	167	1.885
64583	5.3	53	20	37	165	14	5	10.2	2.55	494	180	4.655	25	0.9	79.56	12	82	4.55	155	27.8	158	4.5	1.453	0.9	15.39	8.1	81	5.5	327.1	138	4.2	100	275	2.8	28	75	0.847
64584	4.5	45	37	25	46	13	4.64	9.6	2.4	157	214	5.534	27	0.95	83.98	35	92	5.11	140	25.1	141	3.2	1.033	0.8	13.68	7.5	75	7.3	434.2	137	3.9	99	274	3	30	78	0.881
64585	NA	NA	NA	NA	NA	NA	NA	NA	NA	NA	NA	NA	NA	NA	NA	NA	NA	NA	NA	NA	NA	NA	NA	NA	NA	NA	NA	NA	NA	NA	NA	NA	NA	NA	NA	NA	NA
64586	4.5	45	27	23	75	10	3.57	10	2.5	101	216	5.586	26	0.6	53.04	21	90	5	118	21.1	126	3.6	1.162	0.6	10.26	8	80	5.4	321.2	138	3.9	101	274	3.5	35	227	2.563
64587	4.5	45	13	19	44	13	4.64	9.4	2.35	183	112	2.896	24	1.15	101.66	17	78	4.33	116	20.8	146	4.5	1.453	0.8	13.68	7.5	75	5.6	333.1	136	3.6	102	271	3	30	41	0.463
64589	4.5	45	18	36	344	8	2.86	9.4	2.35	514	126	3.258	24	0.69	61	10	88	4.88	130	23.3	176	4.6	1.485	0.5	8.55	7.1	71	5.2	309.3	140	4	107	277	2.6	26	77	0.869
64591	4.3	43	18	19	47	19	6.78	9.3	2.325	195	239	6.181	26	0.9	79.56	14	100	5.55	109	19.5	97	3.3	1.066	0.8	13.68	8.7	87	7.5	446.1	135	4.1	102	272	4.4	44	56	0.632
64592	4.5	45	46	40	65	10	3.57	9.3	2.325	143	164	4.241	22	0.6	53.04	27	103	5.72	105	18.8	134	3	0.969	0.2	3.42	6.9	69	4.6	273.6	140	3.7	108	279	2.4	24	141	1.592
64593	4.6	46	36	40	85	16	5.71	9.2	2.3	117	158	4.086	28	0.78	68.95	21	105	5.83	119	21.3	240	4.4	1.421	0.9	15.39	7.5	75	6.2	368.8	139	5	102	279	2.9	29	98	1.106
64594	4.6	46	31	25	53	12	4.28	9.9	2.475	107	217	5.612	27	0.58	51.27	28	88	4.88	144	25.8	149	4.6	1.485	0.8	13.68	7.4	74	6.3	374.7	138	3.8	102	275	2.8	28	181	2.043
64596	4.8	48	17	16	176	8	2.86	9.5	2.375	150	150	3.879	25	0.39	34.48	9	89	4.94	75	13.4	130	5	1.615	0.7	11.97	7.4	74	4.1	243.9	139	3.6	105	275	2.6	26	62	0.7
64597	4.3	43	15	17	77	7	2.5	9.4	2.35	69	123	3.181	25	0.56	49.5	9	82	4.55	31	5.6	141	4	1.292	0.4	6.84	7.6	76	4.3	255.8	139	3.9	104	275	3.3	33	47	0.531
64598	4.2	42	25	28	63	21	7.5	9.5	2.375	95	256	6.62	21	0.78	68.95	19	105	5.83	76	13.6	150	4.4	1.421	0.6	10.26	6.6	66	5.4	321.2	138	4	106	279	2.4	24	296	3.342
64599	4.2	42	14	19	40	14	5	9.7	2.425	195	179	4.629	28	1.45	128.18	23	76	4.22	84	15	146	3.9	1.259	0.7	11.97	7.1	71	7.5	446.1	142	3.5	102	282	2.9	29	223	2.518
64600	NA	NA	NA	NA	NA	NA	NA	NA	NA	NA	NA	NA	NA	NA	NA	NA	NA	NA	NA	NA	NA	NA	NA	NA	NA	NA	NA	NA	NA	NA	NA	NA	NA	NA	NA	NA	NA
64602	4.7	47	19	21	60	8	2.86	9.5	2.375	56	288	7.448	25	0.67	59.23	17	86	4.77	126	22.6	130	3.3	1.066	0.7	11.97	7.6	76	4.4	261.7	139	3.9	106	275	2.9	29	258	2.913
64603	4.4	44	12	17	45	7	2.5	9.3	2.325	111	191	4.939	24	0.79	69.84	9	83	4.61	79	14.1	118	3.2	1.033	0.9	15.39	6.8	68	3.7	220.1	138	3.8	107	273	2.4	24	80	0.903
64604	3.9	39	30	28	65	7	2.5	9.1	2.275	135	262	6.775	21	0.58	51.27	33	159	8.83	67	12	100	3.5	1.13	0.6	10.26	7.1	71	2.9	172.5	135	3.8	104	271	3.2	32	282	3.184
64606	4.2	42	20	22	131	11	3.93	9.3	2.325	65	218	5.637	26	0.7	61.88	63	121	6.72	111	19.9	114	4	1.292	0.7	11.97	6.9	69	5	297.4	138	4	102	276	2.7	27	157	1.773
64607	NA	NA	NA	NA	NA	NA	NA	NA	NA	NA	NA	NA	NA	NA	NA	NA	NA	NA	NA	NA	NA	NA	NA	NA	NA	NA	NA	NA	NA	NA	NA	NA	NA	NA	NA	NA	NA
64608	5.1	51	19	20	51	13	4.64	9.4	2.35	170	192	4.965	26	1.01	89.28	20	88	4.88	147	26.3	124	3.2	1.033	0.8	13.68	7.3	73	5.5	327.1	140	3.8	105	279	2.2	22	129	1.456
64609	4.6	46	11	21	69	17	6.07	9.5	2.375	220	209	5.405	24	1.3	114.92	15	111	6.16	75	13.4	128	2.8	0.904	0.7	11.97	7.4	74	6.4	380.7	139	4	105	280	2.8	28	249	2.811
64610	4.5	45	41	28	46	18	6.43	9.4	2.35	272	226	5.844	28	0.95	83.98	56	89	4.94	70	12.5	140	4.4	1.421	1	17.1	7.4	74	6.7	398.5	138	4.4	100	277	2.9	29	221	2.495
64611	4.1	41	36	29	65	11	3.93	8.8	2.2	185	154	3.982	23	0.83	73.37	42	122	6.77	69	12.4	131	3	0.969	0.6	10.26	6.4	64	7.4	440.2	139	4.2	107	278	2.3	23	102	1.152
64613	4.3	43	25	30	73	11	3.93	9.2	2.3	179	167	4.319	26	1.07	94.59	21	90	5	88	15.8	92	3.7	1.195	0.5	8.55	6.9	69	7.9	469.9	139	3.7	103	276	2.6	26	269	3.037
64615	4.5	45	9	20	93	7	2.5	9.5	2.375	57	119	3.077	25	0.64	56.58	9	90	5	73	13.1	115	4.3	1.388	0.5	8.55	7.5	75	3.2	190.3	140	3.9	107	277	3	30	71	0.802
64616	4.7	47	25	26	82	12	4.28	9.4	2.35	229	126	3.258	25	1.12	99.01	9	65	3.61	76	13.6	126	5.3	1.711	0.5	8.55	7.4	74	5.6	333.1	140	3.7	105	277	2.7	27	161	1.818
64617	4.1	41	29	23	69	27	9.64	9	2.25	132	179	4.629	24	0.91	80.44	19	97	5.38	92	16.5	131	3.8	1.227	0.8	13.68	7	70	5.4	321.2	140	3.9	107	284	2.9	29	62	0.7
64619	4.3	43	17	26	131	14	5	9.4	2.35	410	146	3.776	23	1.03	91.05	27	80	4.44	90	16.1	144	4.2	1.356	0.8	13.68	7.8	78	6.1	362.8	140	4.3	107	279	3.5	35	42	0.474
64620	5	50	55	157	81	12	4.28	9.4	2.35	134	382	9.879	23	0.73	64.53	324	136	7.55	88	15.8	207	4.6	1.485	0.6	10.26	8.1	81	4	237.9	141	3.7	103	283	3.1	31	187	2.111
64621	4.9	49	43	27	51	9	3.21	9.4	2.35	158	242	6.258	28	0.81	71.6	33	82	4.55	98	17.6	171	3.9	1.259	1.1	18.81	7.8	78	5.5	327.1	138	3.7	100	273	2.9	29	199	2.247
64622	4.1	41	16	27	311	15	5.36	9.7	2.425	255	150	3.879	24	0.64	56.58	8	81	4.5	116	20.8	132	4.4	1.421	0.6	10.26	7	70	5.4	321.2	141	4.1	108	281	2.9	29	127	1.434
64625	4.7	47	16	20	96	8	2.86	9.6	2.4	413	149	3.853	27	1.02	90.17	20	136	7.55	74	13.3	142	3.4	1.098	0.6	10.26	7.6	76	4	237.9	141	4.3	104	282	2.9	29	74	0.835
64627	4	40	21	20	66	17	6.07	9.2	2.3	162	129	3.336	25	0.55	48.62	7	91	5.05	58	10.4	129	4.2	1.356	0.7	11.97	7	70	4.4	261.7	138	3.8	104	277	3	30	64	0.723
64628	4.3	43	13	22	65	7	2.5	10	2.5	147	287	7.422	26	0.8	70.72	18	76	4.22	40	7.2	154	4.3	1.388	0.7	11.97	7.8	78	5.9	350.9	142	3.8	103	280	3.5	35	62	0.7
64629	4.6	46	20	21	135	11	3.93	9.8	2.45	160	118	3.051	26	0.88	77.79	12	86	4.77	167	29.9	135	3.7	1.195	1.1	18.81	7.2	72	5.1	303.3	138	4.4	104	274	2.6	26	49	0.553
64632	4.3	43	20	18	55	9	3.21	9.4	2.35	250	104	2.689	28	1.07	94.59	15	89	4.94	121	21.7	104	4.3	1.388	0.8	13.68	7.2	72	7.2	428.3	142	4.7	104	281	2.9	29	70	0.79
64633	4.9	49	33	27	52	13	4.64	9.6	2.4	97	202	5.224	24	0.95	83.98	29	90	5	97	17.4	110	3.9	1.259	0.8	13.68	7.3	73	5.3	315.2	141	3.8	103	281	2.4	24	129	1.456
64634	4.4	44	13	17	102	15	5.36	9.8	2.45	179	179	4.629	29	1.28	113.15	23	92	5.11	51	9.1	131	4.1	1.324	0.6	10.26	7.9	79	7.8	463.9	139	5	97	278	3.5	35	264	2.981
64635	4.7	47	23	29	58	13	4.64	10	2.5	498	252	6.517	24	1.39	122.88	31	90	5	84	15	149	4.7	1.518	1.1	18.81	7.6	76	6.4	380.7	139	3.8	101	277	2.9	29	183	2.066
64636	NA	NA	NA	NA	NA	NA	NA	NA	NA	NA	NA	NA	NA	NA	NA	NA	NA	NA	NA	NA	NA	NA	NA	NA	NA	NA	NA	NA	NA	NA	NA	NA	NA	NA	NA	NA	NA
64637	4.5	45	26	30	72	20	7.14	9.2	2.3	140	132	3.414	26	1.14	100.78	24	131	7.27	82	14.7	143	3.8	1.227	1	17.1	7.5	75	6.8	404.5	134	4.1	97	273	3	30	140	1.581
64639	4.1	41	29	23	107	11	3.93	9.6	2.4	337	142	3.672	27	1.1	97.24	137	140	7.77	58	10.4	144	3.9	1.259	0.3	5.13	6.7	67	6.5	386.6	140	3.5	102	281	2.6	26	365	4.121
64640	4.4	44	16	18	68	16	5.71	9	2.25	117	94	2.431	21	1.22	107.85	19	177	9.83	137	24.5	140	3.1	1.001	1.1	18.81	7.1	71	6.1	362.8	137	4.1	106	279	2.7	27	148	1.671
64642	4.5	45	15	22	153	8	2.86	9.6	2.4	81	128	3.31	26	0.59	52.16	11	85	4.72	67	12	106	4.9	1.582	1.2	20.52	7.1	71	4.8	285.5	139	3.7	103	275	2.6	26	30	0.339
64643	4.7	47	15	19	43	14	5	10	2.5	53	215	5.56	26	0.6	53.04	14	115	6.38	76	13.6	124	5.1	1.647	0.6	10.26	7.1	71	4.5	267.7	139	3.6	102	279	2.4	24	171	1.931
64644	3.9	39	14	23	46	10	3.57	9.1	2.275	152	168	4.344	25	0.78	68.95	8	63	3.5	125	22.4	106	4	1.292	0.5	8.55	6.9	69	3.9	232	137	3.8	102	271	3	30	87	0.982
64646	4.7	47	33	38	59	14	5	9.5	2.375	473	124	3.207	27	1.08	95.47	27	94	5.22	84	15	207	2.9	0.936	1	17.1	7.6	76	6.2	368.8	142	4	106	283	2.9	29	123	1.389
64648	4.9	49	19	20	77	13	4.64	9.9	2.475	118	162	4.189	26	0.95	83.98	23	84	4.66	149	26.7	101	2.6	0.84	0.7	11.97	7.3	73	4.2	249.8	137	3.9	101	273	2.4	24	58	0.655
64651	3.5	35	24	28	78	14	5	8.3	2.075	117	132	3.414	25	0.66	58.34	20	106	5.88	25	4.5	114	3.2	1.033	0.4	6.84	6.3	63	6.8	404.5	139	4.3	108	278	2.8	28	71	0.802
64654	4.1	41	63	44	54	6	2.14	9.7	2.425	133	217	5.612	25	0.74	65.42	47	109	6.05	135	24.2	138	3.5	1.13	0.6	10.26	6.8	68	5.3	315.2	138	3.9	105	274	2.7	27	306	3.455
64656	4.3	43	24	24	64	15	5.36	9.7	2.425	95	243	6.284	28	0.91	80.44	24	87	4.83	119	21.3	113	4.3	1.388	0.7	11.97	7	70	6.7	398.5	142	3.7	104	283	2.7	27	283	3.195
64658	4.1	41	21	22	74	6	2.14	9.6	2.4	82	153	3.957	21	0.48	42.43	9	82	4.55	100	17.9	130	2.5	0.807	0.5	8.55	6.2	62	4.8	285.5	138	3.9	106	272	2.1	21	77	0.869
64661	3.8	38	98	64	73	10	3.57	8.9	2.225	56	163	4.215	26	0.97	85.75	44	93	5.16	74	13.3	257	3.3	1.066	1.4	23.94	7	70	5	297.4	140	4	108	278	3.2	32	102	1.152
64663	4	40	19	19	46	11	3.93	9.2	2.3	108	163	4.215	23	0.85	75.14	15	81	4.5	50	9	135	3.7	1.195	0.4	6.84	6.5	65	4.6	273.6	140	4	107	278	2.5	25	73	0.824
64664	3.8	38	15	18	58	8	2.86	9.2	2.3	81	163	4.215	25	0.75	66.3	16	85	4.72	67	12	138	3.6	1.162	0.4	6.84	6.5	65	3.8	226	140	3.9	106	277	2.7	27	63	0.711
64667	NA	NA	NA	NA	NA	NA	NA	NA	NA	NA	NA	NA	NA	NA	NA	NA	NA	NA	NA	NA	NA	NA	NA	NA	NA	NA	NA	NA	NA	NA	NA	NA	NA	NA	NA	NA	NA
64669	4.7	47	24	29	68	10	3.57	9.8	2.45	95	195	5.043	27	0.71	62.76	15	83	4.61	98	17.6	137	3.8	1.227	0.6	10.26	7.2	72	4.6	273.6	142	3.8	107	281	2.5	25	70	0.79
64671	4.4	44	14	19	187	10	3.57	9.7	2.425	99	170	4.396	23	0.59	52.16	7	93	5.16	127	22.7	123	4.5	1.453	0.8	13.68	6.8	68	5.4	321.2	139	3.7	105	276	2.4	24	101	1.14
64672	4.5	45	48	42	67	15	5.36	10	2.5	1065	81	2.095	26	1.14	100.78	28	81	4.5	125	22.4	206	4.4	1.421	0.9	15.39	7.5	75	2.7	160.6	138	4.9	103	276	3	30	54	0.61
64673	4.4	44	15	27	445	12	4.28	9.7	2.425	115	181	4.681	25	0.46	40.66	16	88	4.88	103	18.4	181	4.9	1.582	0.7	11.97	7.4	74	4.8	285.5	136	3.8	101	271	3	30	47	0.531
64674	4.5	45	12	20	47	10	3.57	9.7	2.425	112	235	6.077	28	1.04	91.94	9	75	4.16	122	21.9	100	4.1	1.324	1.4	23.94	7.3	73	4.5	267.7	139	4.2	104	275	2.8	28	77	0.869
64675	4.6	46	32	38	50	11	3.93	9.3	2.325	256	173	4.474	27	0.96	84.86	18	72	4	93	16.7	105	4.2	1.356	0.8	13.68	6.8	68	5	297.4	136	4	100	270	2.2	22	78	0.881
64676	4.2	42	26	20	79	16	5.71	9.4	2.35	97	318	8.223	26	0.69	61	31	80	4.44	39	7	137	4.8	1.55	0.5	8.55	6.9	69	4.4	261.7	141	3.9	106	281	2.7	27	240	2.71
64677	NA	NA	NA	NA	NA	NA	NA	NA	NA	NA	NA	NA	NA	NA	NA	NA	NA	NA	NA	NA	NA	NA	NA	NA	NA	NA	NA	NA	NA	NA	NA	NA	NA	NA	NA	NA	NA
64679	4.1	41	14	17	36	8	2.86	9	2.25	79	183	4.732	25	0.65	57.46	21	80	4.44	52	9.3	104	3.1	1.001	0.6	10.26	7	70	4.5	267.7	139	3.5	107	275	2.9	29	58	0.655
64680	4.3	43	21	25	61	7	2.5	9.8	2.45	59	177	4.577	25	0.46	40.66	22	88	4.88	51	9.1	110	3.2	1.033	0.2	3.42	7.4	74	4	237.9	139	3.3	103	275	3.1	31	109	1.231
64681	5.1	51	12	24	172	15	5.36	9.6	2.4	196	140	3.62	25	0.81	71.6	8	85	4.72	70	12.5	126	4.8	1.55	1.9	32.49	7.2	72	4.8	285.5	139	3.6	101	278	2.1	21	59	0.666
64682	4.6	46	36	22	48	13	4.64	9.3	2.325	98	221	5.715	24	0.74	65.42	23	78	4.33	75	13.4	121	2.9	0.936	0.8	13.68	6.5	65	6.4	380.7	138	3.7	101	275	1.9	19	195	2.202
64684	4.5	45	26	18	45	7	2.5	9.6	2.4	283	218	5.637	27	0.91	80.44	19	77	4.27	88	15.8	103	4	1.292	0.9	15.39	7.4	74	5.6	333.1	138	3.9	103	272	2.9	29	43	0.485
64685	4.5	45	91	47	333	9	3.21	9.6	2.4	106	145	3.75	24	0.68	60.11	40	108	6	79	14.1	123	5.7	1.841	0.5	8.55	7.3	73	6	356.9	141	3.8	105	280	2.8	28	199	2.247
64687	4.2	42	18	19	56	14	5	9.3	2.325	108	166	4.293	24	0.81	71.6	28	101	5.61	94	16.8	102	3.2	1.033	0.6	10.26	7.1	71	5.4	321.2	138	4.3	105	276	2.9	29	89	1.005
64689	4.2	42	12	30	49	11	3.93	9.3	2.325	120	221	5.715	25	0.67	59.23	20	92	5.11	105	18.8	132	3.8	1.227	0.5	8.55	7.1	71	2.7	160.6	137	3.7	103	273	2.9	29	148	1.671
64694	4.2	42	33	24	74	8	2.86	9.4	2.35	331	153	3.957	24	1.34	118.46	8	107	5.94	71	12.7	136	3.7	1.195	0.4	6.84	6.2	62	7.1	422.3	138	3.7	105	274	2	20	396	4.471
64695	4.6	46	17	20	63	8	2.86	9.6	2.4	53	141	3.646	25	0.79	69.84	10	86	4.77	138	24.7	99	3.2	1.033	0.6	10.26	7.6	76	3.4	202.2	139	3.5	105	275	3	30	49	0.553
64698	5	50	17	26	374	8	2.86	9.7	2.425	152	173	4.474	24	0.48	42.43	12	69	3.83	27	4.8	211	4.3	1.388	0.6	10.26	7.2	72	3.2	190.3	137	3.6	102	271	2.2	22	149	1.682
64699	4.4	44	23	22	91	13	4.64	9.5	2.375	336	115	2.974	26	1.04	91.94	14	97	5.38	92	16.5	139	3.7	1.195	0.6	10.26	6.8	68	5.3	315.2	141	4	104	281	2.4	24	94	1.061
64701	4.5	45	23	20	117	15	5.36	9.9	2.475	140	265	6.853	24	0.8	70.72	24	82	4.55	60	10.7	143	4.3	1.388	0.5	8.55	7.2	72	6.4	380.7	139	3.8	104	277	2.7	27	275	3.105
64703	4.2	42	11	21	63	13	4.64	9.2	2.3	143	127	3.284	25	0.62	54.81	5	84	4.66	17	3	70	3.8	1.227	0.7	11.97	7.5	75	3.5	208.2	137	3.9	103	273	3.3	33	42	0.474
64704	4.2	42	15	30	69	16	5.71	9.4	2.35	131	216	5.586	29	1.26	111.38	19	127	7.05	81	14.5	126	2.9	0.936	0.6	10.26	6.9	69	6.5	386.6	142	4.5	107	286	2.7	27	260	2.935
64705	4.3	43	19	21	99	11	3.93	9.6	2.4	207	124	3.207	26	0.96	84.86	22	140	7.77	53	9.5	150	3.6	1.162	0.8	13.68	7.5	75	6.4	380.7	142	4.2	107	285	3.2	32	141	1.592
64706	3.8	38	12	21	48	10	3.57	9.5	2.375	198	153	3.957	23	0.69	61	13	78	4.33	13	2.3	132	3.6	1.162	0.7	11.97	7	70	4.6	273.6	138	3.7	106	274	3.2	32	63	0.711
64709	5	50	21	23	94	25	8.93	11.2	2.8	233	165	4.267	26	1.23	108.73	21	191	10.6	125	22.4	181	3.2	1.033	1.2	20.52	8.3	83	5.7	339	138	4.4	99	285	3.3	33	247	2.789
64711	4.6	46	14	21	65	16	5.71	9.3	2.325	140	189	4.888	23	0.65	57.46	14	87	4.83	89	15.9	116	3.7	1.195	0.7	11.97	7.4	74	4.7	279.6	139	3.8	106	278	2.8	28	275	3.105
64713	NA	NA	NA	NA	NA	NA	NA	NA	NA	NA	NA	NA	NA	NA	NA	NA	NA	NA	NA	NA	NA	NA	NA	NA	NA	NA	NA	NA	NA	NA	NA	NA	NA	NA	NA	NA	NA
64714	4.3	43	15	19	79	4	1.43	10.1	2.525	77	206	5.327	26	0.76	67.18	22	79	4.39	53	9.5	118	4.5	1.453	0.5	8.55	7.3	73	6	356.9	141	4	105	277	3	30	152	1.716
64715	4.2	42	32	38	70	15	5.36	9.1	2.275	754	137	3.543	26	1.18	104.31	15	79	4.39	107	19.2	155	3.6	1.162	0.8	13.68	6.7	67	5.6	333.1	141	3.8	104	281	2.5	25	65	0.734
64718	4.7	47	25	25	67	13	4.64	9.6	2.4	122	212	5.482	26	1.2	106.08	20	84	4.66	59	10.6	116	4.5	1.453	0.6	10.26	6.9	69	6.1	362.8	138	3.6	102	275	2.2	22	70	0.79
64719	4.3	43	17	23	53	10	3.57	9.1	2.275	82	239	6.181	25	0.71	62.76	29	93	5.16	37	6.6	128	3.8	1.227	0.6	10.26	7	70	3.8	226	137	3.8	104	273	2.7	27	635	7.169
64720	4.1	41	13	13	122	9	3.21	9.6	2.4	69	187	4.836	26	0.83	73.37	14	325	18.04	34	6.1	130	4.2	1.356	1	17.1	7.4	74	3.6	214.1	140	4.1	97	291	3.3	33	172	1.942
64721	4.2	42	20	20	88	13	4.64	9.3	2.325	309	171	4.422	22	0.83	73.37	42	235	13.04	50	9	147	4.1	1.324	0.3	5.13	7.6	76	5.8	345	136	4.1	104	280	3.4	34	111	1.253
64722	4.4	44	13	13	91	10	3.57	9	2.25	49	162	4.189	23	0.5	44.2	22	91	5.05	61	10.9	109	3.8	1.227	0.5	8.55	7.7	77	3.4	202.2	137	3.8	106	272	3.3	33	56	0.632
64725	4.2	42	19	20	53	10	3.57	9.3	2.325	56	213	5.508	24	0.74	65.42	14	77	4.27	133	23.8	97	4	1.292	1	17.1	7.5	75	4.6	273.6	138	3.7	103	274	3.3	33	69	0.779
64726	4.1	41	13	19	40	10	3.57	9	2.25	228	143	3.698	27	1.17	103.43	14	94	5.22	127	22.7	120	3.5	1.13	0.8	13.68	6.9	69	6.2	368.8	141	4.1	106	280	2.8	28	81	0.914
64727	4.2	42	38	43	63	14	5	9.5	2.375	902	177	4.577	25	0.79	69.84	56	114	6.33	118	21.1	118	4.3	1.388	0.8	13.68	6.7	67	6.1	362.8	140	3.6	107	281	2.5	25	751	8.479
64728	4.5	45	20	22	43	13	4.64	9.3	2.325	175	137	3.543	28	0.99	87.52	9	65	3.61	142	25.4	106	4	1.292	1	17.1	7.5	75	5.5	327.1	140	4	101	278	3	30	55	0.621
64729	NA	NA	NA	NA	NA	NA	NA	NA	NA	NA	NA	NA	NA	NA	NA	NA	NA	NA	NA	NA	NA	NA	NA	NA	NA	NA	NA	NA	NA	NA	NA	NA	NA	NA	NA	NA	NA
64731	4	40	10	31	47	15	5.36	8.9	2.225	66	177	4.577	23	0.62	54.81	11	92	5.11	121	21.7	93	4.7	1.518	0.6	10.26	6.5	65	2.5	148.7	139	3.8	107	278	2.5	25	110	1.242
64732	4.4	44	20	24	284	8	2.86	9.4	2.35	228	185	4.784	24	0.64	56.58	27	88	4.88	76	13.6	162	4.7	1.518	1.1	18.81	7.6	76	5.2	309.3	140	3.9	107	277	3.2	32	54	0.61
64733	4.4	44	12	19	66	10	3.57	9.2	2.3	92	174	4.5	29	0.57	50.39	11	93	5.16	84	15	107	3.9	1.259	2.3	39.33	7.1	71	3.3	196.3	141	4	104	280	2.7	27	33	0.373
64734	4.4	44	20	20	58	10	3.57	9.6	2.4	112	218	5.637	23	0.72	63.65	27	117	6.49	66	11.8	97	3.9	1.259	0.4	6.84	6.9	69	3.9	232	140	3.9	107	279	2.5	25	134	1.513
64737	NA	NA	NA	NA	NA	NA	NA	NA	NA	NA	NA	NA	NA	NA	NA	NA	NA	NA	NA	NA	NA	NA	NA	NA	NA	NA	NA	NA	NA	NA	NA	NA	NA	NA	NA	NA	NA
64738	4.7	47	20	19	80	10	3.57	9.6	2.4	141	149	3.853	26	0.88	77.79	10	87	4.83	144	25.8	120	4.5	1.453	0.8	13.68	7.4	74	5.8	345	138	3.9	103	274	2.7	27	103	1.163
64739	3.9	39	14	16	48	10	3.57	9.1	2.275	199	212	5.482	22	1.05	92.82	12	97	5.38	64	11.5	143	4.6	1.485	0.6	10.26	6.7	67	3.9	232	139	4	110	277	2.8	28	59	0.666
64740	4.5	45	20	20	49	9	3.21	9.5	2.375	161	202	5.224	22	0.54	47.74	38	180	9.99	110	19.7	100	4	1.292	0.9	15.39	6.9	69	5.8	345	138	3.9	106	279	2.4	24	295	3.331
64741	4	40	16	22	82	10	3.57	9	2.25	262	229	5.922	23	0.81	71.6	12	99	5.5	58	10.4	208	2.8	0.904	0.6	10.26	7.5	75	5.2	309.3	138	4	104	275	3.5	35	123	1.389
64742	4	40	26	39	66	9	3.21	8.9	2.225	1524	155	4.008	25	1.26	111.38	17	115	6.38	113	20.2	169	2.9	0.936	1	17.1	7.4	74	5.7	339	138	3.9	103	275	3.4	34	76	0.858
64745	NA	NA	NA	NA	NA	NA	NA	NA	NA	NA	NA	NA	NA	NA	NA	NA	NA	NA	NA	NA	NA	NA	NA	NA	NA	NA	NA	NA	NA	NA	NA	NA	NA	NA	NA	NA	NA
64746	4.4	44	29	23	54	7	2.5	9.5	2.375	224	149	3.853	26	0.88	77.79	33	90	5	178	31.9	128	2.4	0.775	0.7	11.97	7.1	71	5.6	333.1	138	4.3	102	273	2.7	27	129	1.456
64750	NA	NA	NA	NA	NA	NA	NA	NA	NA	NA	NA	NA	NA	NA	NA	NA	NA	NA	NA	NA	NA	NA	NA	NA	NA	NA	NA	NA	NA	NA	NA	NA	NA	NA	NA	NA	NA
64752	4.4	44	19	22	49	34	12.14	9.9	2.475	136	140	3.62	24	1.58	139.67	18	91	5.05	57	10.2	142	3.7	1.195	0.5	8.55	7.1	71	6.3	374.7	141	4.2	107	288	2.7	27	182	2.055
64753	4.6	46	21	22	105	9	3.21	9.4	2.35	199	210	5.431	26	0.54	47.74	37	88	4.88	91	16.3	144	4	1.292	0.6	10.26	7.6	76	4.2	249.8	139	3.6	102	276	3	30	63	0.711
64754	4.3	43	43	20	105	9	3.21	8.9	2.225	252	240	6.206	27	1.03	91.05	198	98	5.44	142	25.4	104	3.7	1.195	0.8	13.68	7.1	71	5.5	327.1	141	3.8	107	280	2.8	28	272	3.071
64756	4.6	46	14	18	84	18	6.43	9.2	2.3	134	135	3.491	22	1.36	120.22	18	99	5.5	57	10.2	119	3.3	1.066	1.8	30.78	6.7	67	7.3	434.2	140	4.2	109	281	2.1	21	232	2.619
64758	4.7	47	22	23	55	11	3.93	9.6	2.4	132	227	5.87	26	0.88	77.79	16	93	5.16	149	26.7	111	3.8	1.227	0.7	11.97	7.5	75	4.7	279.6	140	4.3	104	278	2.8	28	292	3.297
64759	4.6	46	19	26	50	15	5.36	9.4	2.35	236	221	5.715	23	1.14	100.78	20	92	5.11	105	18.8	137	3.1	1.001	1.2	20.52	7	70	7.2	428.3	139	3.7	105	278	2.4	24	234	2.642
64761	NA	NA	NA	NA	NA	NA	NA	NA	NA	NA	NA	NA	NA	NA	NA	NA	NA	NA	NA	NA	NA	NA	NA	NA	NA	NA	NA	NA	NA	NA	NA	NA	NA	NA	NA	NA	NA
64762	4.7	47	10	20	58	8	2.86	9.6	2.4	284	123	3.181	25	0.97	85.75	20	78	4.33	123	22	137	3.8	1.227	1.5	25.65	6.8	68	4.3	255.8	140	3.8	106	277	2.1	21	42	0.474
64763	4.1	41	20	16	39	11	3.93	9.3	2.325	102	190	4.913	24	0.89	78.68	26	88	4.88	73	13.1	125	3.5	1.13	0.7	11.97	7.6	76	7	416.4	138	3.3	105	274	3.5	35	154	1.739
64764	4.3	43	14	30	72	12	4.28	9.6	2.4	267	225	5.819	22	1.05	92.82	29	98	5.44	102	18.3	155	3.7	1.195	1.4	23.94	6.6	66	6.8	404.5	140	3.7	109	279	2.3	23	455	5.137
64765	4.5	45	29	27	42	14	5	9.2	2.3	286	208	5.379	26	0.98	86.63	13	80	4.44	130	23.3	121	3.7	1.195	0.6	10.26	6.7	67	6.5	386.6	138	4	102	275	2.2	22	82	0.926
64768	4.3	43	21	30	49	14	5	9.3	2.325	280	137	3.543	23	0.92	81.33	14	85	4.72	54	9.7	137	3.3	1.066	0.9	15.39	6.6	66	6.3	374.7	138	4.1	104	275	2.3	23	58	0.655
64769	4.1	41	21	25	71	10	3.57	9.5	2.375	268	209	5.405	27	1.32	116.69	29	106	5.88	84	15	103	3.6	1.162	1.2	20.52	6.8	68	6.7	398.5	138	3.7	102	275	2.7	27	115	1.298
64771	3.8	38	20	28	93	7	2.5	8.9	2.225	103	117	3.026	25	0.71	62.76	39	93	5.16	45	8.1	131	3.3	1.066	0.6	10.26	7.1	71	5.8	345	142	4	109	281	3.3	33	86	0.971
64772	NA	NA	NA	NA	NA	NA	NA	NA	NA	NA	NA	NA	NA	NA	NA	NA	NA	NA	NA	NA	NA	NA	NA	NA	NA	NA	NA	NA	NA	NA	NA	NA	NA	NA	NA	NA	NA
64773	4.3	43	11	17	73	12	4.28	9.3	2.325	126	140	3.62	24	0.73	64.53	8	80	4.44	112	20.1	102	4.3	1.388	1	17.1	7.1	71	3	178.4	139	3.9	104	276	2.8	28	45	0.508
64776	4.5	45	22	27	60	13	4.64	9.8	2.45	63	160	4.138	26	0.56	49.5	12	91	5.05	242	43.3	118	4.1	1.324	0.5	8.55	8	80	3.6	214.1	140	3.5	104	279	3.5	35	155	1.75
64777	3.5	35	17	19	30	14	5	8.9	2.225	125	168	4.344	27	0.78	68.95	12	80	4.44	128	22.9	144	3.7	1.195	0.9	15.39	6.6	66	5.4	321.2	138	4	103	275	3.1	31	41	0.463
64779	3.9	39	18	20	64	9	3.21	9.1	2.275	102	168	4.344	25	0.81	71.6	14	97	5.38	70	12.5	121	4.4	1.421	0.7	11.97	6.6	66	3.4	202.2	141	3.5	109	280	2.7	27	74	0.835
64780	3.6	36	15	16	161	8	2.86	9.5	2.375	73	250	6.465	22	0.57	50.39	12	57	3.16	138	24.7	141	4.5	1.453	0.6	10.26	7.5	75	3.6	214.1	137	4	105	270	3.9	39	154	1.739
64781	4.7	47	24	31	130	10	3.57	9.9	2.475	279	197	5.094	25	0.68	60.11	19	76	4.22	87	15.6	133	4	1.292	0.5	8.55	7.7	77	5.6	333.1	139	3.9	102	275	3	30	112	1.264
64782	4.6	46	12	16	57	8	2.86	9.4	2.35	120	181	4.681	29	0.78	68.95	25	106	5.88	78	14	124	4.1	1.324	0.4	6.84	6.8	68	2.8	166.5	140	4.1	103	278	2.2	22	174	1.964
64784	4.7	47	24	22	64	11	3.93	9.8	2.45	136	175	4.526	26	1.19	105.2	31	102	5.66	73	13.1	106	3.1	1.001	0.7	11.97	7.2	72	5.4	321.2	141	3.6	106	281	2.5	25	61	0.689
64785	NA	NA	NA	NA	NA	NA	NA	NA	NA	NA	NA	NA	NA	NA	NA	NA	NA	NA	NA	NA	NA	NA	NA	NA	NA	NA	NA	NA	NA	NA	NA	NA	NA	NA	NA	NA	NA
64786	3.6	36	18	20	59	11	3.93	8.8	2.2	30	182	4.707	21	0.97	85.75	46	107	5.94	34	6.1	89	3.6	1.162	0.2	3.42	7	70	5.6	333.1	138	4.1	103	276	3.4	34	253	2.856
64789	4.1	41	22	22	61	9	3.21	8.8	2.2	224	241	6.232	25	0.88	77.79	18	125	6.94	86	15.4	107	3.2	1.033	1.1	18.81	6.9	69	7	416.4	140	4	106	280	2.8	28	88	0.994
64791	4.2	42	21	25	77	11	3.93	9.9	2.475	96	136	3.517	25	0.61	53.92	17	85	4.72	64	11.5	117	3.9	1.259	0.7	11.97	7.2	72	3.8	226	139	3.9	104	276	3	30	173	1.953
64792	4.7	47	41	37	51	7	2.5	9.6	2.4	91	272	7.034	21	0.67	59.23	26	90	5	25	4.5	109	3.2	1.033	0.8	13.68	7.7	77	4.4	261.7	135	3.6	101	268	3	30	75	0.847
64793	4.3	43	38	36	73	9	3.21	9.6	2.4	70	146	3.776	25	0.6	53.04	33	80	4.44	82	14.7	99	4.6	1.485	0.5	8.55	6.6	66	4.2	249.8	140	3.9	106	277	2.3	23	39	0.44
64794	3.9	39	28	19	33	10	3.57	9.2	2.3	252	150	3.879	18	0.94	83.1	28	91	5.05	24	4.3	129	3.2	1.033	0.6	10.26	7.1	71	3.9	232	137	4	108	272	3.2	32	51	0.576
64795	NA	NA	NA	NA	NA	NA	NA	NA	NA	NA	NA	NA	NA	NA	NA	NA	NA	NA	NA	NA	NA	NA	NA	NA	NA	NA	NA	NA	NA	NA	NA	NA	NA	NA	NA	NA	NA
64799	4.8	48	23	30	98	12	4.28	10.1	2.525	237	191	4.939	23	1.03	91.05	28	91	5.05	76	13.6	132	5.1	1.647	0.5	8.55	7.7	77	6.2	368.8	143	3.8	104	284	2.9	29	359	4.053
64800	3.5	35	21	21	44	8	2.86	9.2	2.3	101	169	4.37	26	0.66	58.34	16	76	4.22	61	10.9	135	3.3	1.066	0.6	10.26	7.8	78	4.6	273.6	141	3.7	107	278	4.3	43	116	1.31
64801	4	40	23	19	63	20	7.14	9.4	2.35	39	170	4.396	25	1	88.4	47	124	6.88	37	6.6	103	4.4	1.421	0.4	6.84	6.6	66	6.8	404.5	139	3.8	103	282	2.6	26	291	3.285
64802	4.4	44	20	32	48	24	8.57	9.6	2.4	293	191	4.939	26	1.18	104.31	41	86	4.77	89	15.9	150	3.3	1.066	0.9	15.39	7.1	71	5.2	309.3	140	4.2	105	283	2.7	27	38	0.429
64803	4.9	49	37	35	67	11	3.93	9.3	2.325	549	168	4.344	26	0.95	83.98	17	103	5.72	112	20.1	134	3.4	1.098	1.1	18.81	7.2	72	6.8	404.5	141	3.8	104	281	2.3	23	666	7.519
64805	4	40	36	33	59	13	4.64	9.2	2.3	1384	237	6.129	25	0.91	80.44	31	109	6.05	61	10.9	218	3.5	1.13	0.7	11.97	7.1	71	7.1	422.3	138	4.1	105	276	3.1	31	88	0.994
64806	4.2	42	19	25	61	29	10.35	9.1	2.275	92	230	5.948	28	1.75	154.7	15	165	9.16	99	17.7	165	4.7	1.518	0.9	15.39	6.4	64	6.9	410.4	140	4.3	102	289	2.2	22	218	2.461
64807	4	40	26	29	74	13	4.64	9.3	2.325	79	198	5.12	28	0.62	54.81	14	85	4.72	106	19	136	4	1.292	0.8	13.68	6.7	67	5.7	339	141	3.9	104	281	2.7	27	74	0.835
64808	4.7	47	24	27	128	7	2.5	9.7	2.425	139	185	4.784	26	0.79	69.84	16	94	5.22	93	16.7	131	4.6	1.485	0.5	8.55	7.6	76	5.4	321.2	142	4.7	105	281	2.9	29	169	1.908
64809	NA	NA	NA	NA	NA	NA	NA	NA	NA	NA	NA	NA	NA	NA	NA	NA	NA	NA	NA	NA	NA	NA	NA	NA	NA	NA	NA	NA	NA	NA	NA	NA	NA	NA	NA	NA	NA
64811	NA	NA	NA	NA	NA	NA	NA	NA	NA	NA	NA	NA	NA	NA	NA	NA	NA	NA	NA	NA	NA	NA	NA	NA	NA	NA	NA	NA	NA	NA	NA	NA	NA	NA	NA	NA	NA
64812	4.2	42	11	19	47	12	4.28	9.1	2.275	108	170	4.396	21	1.05	92.82	15	92	5.11	49	8.8	112	3.1	1.001	0.5	8.55	6.6	66	3.8	226	136	3.7	105	271	2.4	24	64	0.723
64813	4.2	42	19	17	74	17	6.07	9.3	2.325	85	231	5.974	27	1	88.4	26	80	4.44	61	10.9	137	5.1	1.647	0.5	8.55	7	70	7.4	440.2	141	3.6	103	282	2.8	28	182	2.055
64816	5	50	17	23	88	11	3.93	9.9	2.475	98	176	4.551	25	0.79	69.84	18	89	4.94	82	14.7	102	5.1	1.647	0.9	15.39	7.4	74	5.7	339	138	3.9	103	275	2.4	24	105	1.185
64821	3.7	37	17	15	58	11	3.93	9.1	2.275	157	215	5.56	26	0.88	77.79	28	215	11.93	72	12.9	138	3.6	1.162	1	17.1	6.3	63	6.1	362.8	138	4.4	103	282	2.6	26	135	1.524
64822	4.2	42	24	20	80	9	3.21	9.1	2.275	68	197	5.094	25	0.87	76.91	16	86	4.77	101	18.1	92	2.9	0.936	0.6	10.26	6.5	65	3.9	232	141	4.1	105	279	2.3	23	133	1.502
64823	4.2	42	35	28	49	15	5.36	9.3	2.325	147	229	5.922	23	0.81	71.6	14	88	4.88	53	9.5	152	3.6	1.162	0.3	5.13	6.9	69	4.8	285.5	138	3.7	103	276	2.7	27	125	1.411
64824	3.5	35	109	135	120	4	1.43	8.8	2.2	84	206	5.327	27	0.64	56.58	160	324	17.99	60	10.7	178	3.4	1.098	0.8	13.68	7.2	72	4.5	267.7	131	3.5	93	272	3.7	37	304	3.432
64825	3.9	39	11	16	76	16	5.71	8.8	2.2	67	242	6.258	25	0.74	65.42	16	123	6.83	79	14.1	129	4.4	1.421	0.7	11.97	7.1	71	4.7	279.6	138	3.6	103	278	3.2	32	99	1.118
64826	NA	NA	NA	NA	NA	NA	NA	NA	NA	NA	NA	NA	NA	NA	NA	NA	NA	NA	NA	NA	NA	NA	NA	NA	NA	NA	NA	NA	NA	NA	NA	NA	NA	NA	NA	NA	NA
64828	4.7	47	23	30	73	15	5.36	9.9	2.475	54	238	6.155	25	0.66	58.34	10	87	4.83	85	15.2	113	3.6	1.162	0.5	8.55	8.2	82	3.2	190.3	139	4.1	102	278	3.5	35	110	1.242
64830	4.5	45	14	21	207	10	3.57	9.4	2.35	107	146	3.776	25	0.53	46.85	12	113	6.27	76	13.6	120	4.6	1.485	0.5	8.55	7.2	72	5.5	327.1	140	3.9	105	279	2.7	27	266	3.003
64831	4.6	46	45	69	38	22	7.85	9.1	2.275	2992	224	5.793	22	0.93	82.21	23	102	5.66	120	21.5	178	3.1	1.001	0.9	15.39	7	70	4.9	291.5	138	3.9	106	279	2.4	24	66	0.745
64832	4.4	44	26	24	55	18	6.43	9.4	2.35	183	264	6.827	23	0.82	72.49	21	91	5.05	143	25.6	131	4.5	1.453	0.5	8.55	7.5	75	5.8	345	137	3.8	103	275	3.1	31	138	1.558
64833	3.6	36	14	16	61	9	3.21	8.6	2.15	90	241	6.232	26	0.47	41.55	11	86	4.77	43	7.7	104	3.7	1.195	0.5	8.55	6.3	63	2.5	148.7	138	3.6	103	274	2.7	27	95	1.073
64835	NA	NA	NA	NA	NA	NA	NA	NA	NA	NA	NA	NA	NA	NA	NA	NA	NA	NA	NA	NA	NA	NA	NA	NA	NA	NA	NA	NA	NA	NA	NA	NA	NA	NA	NA	NA	NA
64838	4.1	41	13	18	68	13	4.64	9.3	2.325	122	187	4.836	21	0.62	54.81	25	70	3.89	115	20.6	138	4.3	1.388	0.5	8.55	7.3	73	3.4	202.2	138	3.8	107	274	3.2	32	60	0.677
64839	4.3	43	69	35	94	7	2.5	9.1	2.275	83	203	5.25	29	0.95	83.98	16	121	6.72	91	16.3	131	3.2	1.033	1.4	23.94	7.1	71	5.8	345	138	3.6	99	275	2.8	28	202	2.281
64843	4	40	15	16	73	14	5	9.5	2.375	36	232	6	25	0.64	56.58	17	97	5.38	15	2.7	117	4.2	1.356	0.4	6.84	6.8	68	4.3	255.8	140	4	106	280	2.8	28	104	1.174
64846	NA	NA	NA	NA	NA	NA	NA	NA	NA	NA	NA	NA	NA	NA	NA	NA	NA	NA	NA	NA	NA	NA	NA	NA	NA	NA	NA	NA	NA	NA	NA	NA	NA	NA	NA	NA	NA
64848	4.5	45	16	22	62	9	3.21	9.7	2.425	60	192	4.965	25	0.8	70.72	27	80	4.44	92	16.5	154	4.9	1.582	0.6	10.26	7.2	72	5.7	339	138	5.2	102	273	2.7	27	98	1.106
64850	4.4	44	15	20	97	12	4.28	9.9	2.475	169	149	3.853	27	0.74	65.42	14	91	5.05	86	15.4	56	4.7	1.518	0.5	8.55	7.5	75	4.7	279.6	141	3.6	102	281	3.1	31	200	2.258
64851	NA	NA	NA	NA	NA	NA	NA	NA	NA	NA	NA	NA	NA	NA	NA	NA	NA	NA	NA	NA	NA	NA	NA	NA	NA	NA	NA	NA	NA	NA	NA	NA	NA	NA	NA	NA	NA
64854	4.1	41	16	19	83	21	7.5	10	2.5	169	161	4.163	25	0.91	80.44	50	165	9.16	71	12.7	119	3.7	1.195	0.4	6.84	6.9	69	7.3	434.2	138	3.3	101	282	2.8	28	184	2.077
64856	4.6	46	25	27	73	16	5.71	9.4	2.35	302	230	5.948	27	0.84	74.26	35	91	5.05	41	7.3	185	4.5	1.453	0.7	11.97	8	80	7.3	434.2	139	4.2	101	278	3.4	34	157	1.773
64857	4.2	42	64	47	92	20	7.14	9.6	2.4	118	191	4.939	25	0.86	76.02	61	87	4.83	29	5.2	179	3.9	1.259	0.5	8.55	7.2	72	8.8	523.4	141	3.7	102	283	3	30	162	1.829
64858	4.9	49	15	21	93	8	2.86	9.6	2.4	114	313	8.094	24	0.54	47.74	9	132	7.33	95	17	135	3.9	1.259	0.4	6.84	7.8	78	4.1	243.9	136	3.9	99	272	2.9	29	407	4.595
64859	4	40	56	58	67	9	3.21	8.7	2.175	72	224	5.793	23	0.66	58.34	196	88	4.88	222	39.8	156	3.2	1.033	0.8	13.68	7.1	71	4.3	255.8	134	3.5	101	266	3.1	31	111	1.253
64860	4.2	42	17	20	85	14	5	9.5	2.375	103	272	7.034	25	0.94	83.1	19	94	5.22	76	13.6	124	3.7	1.195	0.7	11.97	6.6	66	4.3	255.8	139	4	106	278	2.4	24	296	3.342
64861	4.6	46	17	27	54	13	4.64	9.9	2.475	588	123	3.181	25	0.73	64.53	10	83	4.61	73	13.1	174	3.9	1.259	0.8	13.68	7.5	75	3.4	202.2	141	4	107	281	2.9	29	78	0.881
64862	4	40	20	20	77	20	7.14	9.1	2.275	49	225	5.819	18	1.23	108.73	22	103	5.72	62	11.1	126	3.4	1.098	0.7	11.97	6.6	66	6.6	392.6	139	3.4	109	280	2.6	26	211	2.382
64864	4.5	45	17	31	204	12	4.28	9.9	2.475	107	161	4.163	25	0.6	53.04	13	84	4.66	68	12.2	182	5.2	1.679	0.6	10.26	7.6	76	3.5	208.2	138	3.8	102	275	3.1	31	37	0.418
64866	4.3	43	17	17	80	6	2.14	9.4	2.35	39	167	4.319	26	0.6	53.04	7	95	5.27	24	4.3	121	2.5	0.807	0.4	6.84	7.8	78	4.5	267.7	138	3.6	103	273	3.5	35	66	0.745
64867	3.6	36	23	26	119	18	6.43	8.8	2.2	103	227	5.87	27	1.46	129.06	149	110	6.11	45	8.1	183	3.1	1.001	0.6	10.26	6.5	65	11	654.3	144	3.3	105	289	2.9	29	222	2.506
64870	NA	NA	NA	NA	NA	NA	NA	NA	NA	NA	NA	NA	NA	NA	NA	NA	NA	NA	NA	NA	NA	NA	NA	NA	NA	NA	NA	NA	NA	NA	NA	NA	NA	NA	NA	NA	NA
64871	4.2	42	12	16	61	13	4.64	8.9	2.225	46	196	5.069	24	0.63	55.69	6	99	5.5	54	9.7	115	3.4	1.098	0.7	11.97	6.5	65	3.5	208.2	139	4.1	107	278	2.3	23	65	0.734
64873	4.3	43	19	22	56	12	4.28	9.1	2.275	106	182	4.707	24	0.9	79.56	16	79	4.39	113	20.2	129	3.5	1.13	0.9	15.39	6.8	68	5.8	345	138	4.1	106	274	2.5	25	75	0.847
64875	4.2	42	14	19	55	10	3.57	9.6	2.4	68	170	4.396	27	0.69	61	13	99	5.5	112	20.1	94	3.6	1.162	0.8	13.68	6.6	66	3.8	226	140	3.5	103	278	2.4	24	71	0.802
64876	4	40	15	17	54	8	2.86	9	2.25	77	174	4.5	26	0.84	74.26	11	94	5.22	114	20.4	102	3.2	1.033	0.8	13.68	6.8	68	4.7	279.6	141	4.5	105	279	2.8	28	47	0.531
64877	4.2	42	24	28	55	13	4.64	9.1	2.275	358	222	5.741	26	1.02	90.17	18	106	5.88	93	16.7	123	3.6	1.162	0.8	13.68	7.2	72	6.3	374.7	137	4	102	274	3	30	133	1.502
64878	4.5	45	11	20	280	11	3.93	9.8	2.45	102	150	3.879	25	0.64	56.58	10	79	4.39	105	18.8	133	5.2	1.679	0.6	10.26	6.8	68	6.3	374.7	141	4.4	107	280	2.3	23	69	0.779
64880	4.2	42	20	24	51	15	5.36	9	2.25	95	217	5.612	25	0.97	85.75	22	100	5.55	73	13.1	97	3.7	1.195	0.7	11.97	6.4	64	7.1	422.3	139	3.8	103	278	2.2	22	185	2.089
64881	4.6	46	76	41	43	14	5	9.6	2.4	486	191	4.939	20	1.21	106.96	54	65	3.61	86	15.4	174	3.7	1.195	0.6	10.26	7.2	72	8.1	481.8	138	4	105	274	2.6	26	234	2.642
64882	4.4	44	18	23	72	15	5.36	9.3	2.325	125	231	5.974	27	1.12	99.01	17	93	5.16	73	13.1	126	3.5	1.13	1.1	18.81	7	70	4.8	285.5	140	4.1	103	280	2.6	26	85	0.96
64883	4.8	48	53	43	126	12	4.28	9.7	2.425	213	149	3.853	23	0.78	68.95	63	72	4	65	11.6	148	3.9	1.259	0.5	8.55	7.5	75	6.8	404.5	140	3.5	105	278	2.7	27	249	2.811
64886	3.9	39	26	20	96	7	2.5	9.2	2.3	62	199	5.146	26	0.71	62.76	38	215	11.93	63	11.3	115	3.8	1.227	0.4	6.84	7	70	3.7	220.1	137	4.1	100	278	3.1	31	209	2.36
64887	4.5	45	19	31	386	11	3.93	9.7	2.425	370	125	3.233	24	0.61	53.92	14	86	4.77	58	10.4	162	5.5	1.776	0.6	10.26	6.6	66	5.7	339	141	3.7	107	280	2.1	21	40	0.452
64889	4.1	41	13	14	62	10	3.57	9.4	2.35	34	226	5.844	25	0.87	76.91	24	86	4.77	27	4.8	116	3.2	1.033	0.5	8.55	7.5	75	6	356.9	135	4.1	100	268	3.4	34	219	2.473
64890	NA	NA	NA	NA	NA	NA	NA	NA	NA	NA	NA	NA	NA	NA	NA	NA	NA	NA	NA	NA	NA	NA	NA	NA	NA	NA	NA	NA	NA	NA	NA	NA	NA	NA	NA	NA	NA
64892	4.2	42	10	25	53	16	5.71	9	2.25	280	153	3.957	26	0.99	87.52	7	82	4.55	83	14.9	114	4.5	1.453	0.6	10.26	6.5	65	5	297.4	138	4	102	276	2.3	23	45	0.508
64893	4	40	13	17	51	10	3.57	9.2	2.3	57	180	4.655	23	0.81	71.6	20	84	4.66	84	15	103	3.7	1.195	0.6	10.26	6.9	69	3	178.4	139	4	105	276	2.9	29	64	0.723
64895	4.4	44	24	30	41	12	4.28	9.1	2.275	298	178	4.603	24	0.89	78.68	10	79	4.39	73	13.1	129	3.9	1.259	1	17.1	7.1	71	6	356.9	139	3.6	106	276	2.7	27	76	0.858
64897	4.3	43	19	27	83	13	4.64	9.2	2.3	455	191	4.939	27	0.82	72.49	24	87	4.83	68	12.2	143	4	1.292	0.6	10.26	7.8	78	4.9	291.5	142	3.7	106	283	3.5	35	28	0.316
64898	4	40	12	26	88	7	2.5	9	2.25	223	135	3.491	29	0.97	85.75	24	95	5.27	68	12.2	122	3.3	1.066	0.8	13.68	7	70	4.6	273.6	141	3.4	103	279	3	30	81	0.914
64899	NA	NA	NA	NA	NA	NA	NA	NA	NA	NA	NA	NA	NA	NA	NA	NA	NA	NA	NA	NA	NA	NA	NA	NA	NA	NA	NA	NA	NA	NA	NA	NA	NA	NA	NA	NA	NA
64900	4.8	48	18	19	66	16	5.71	9.5	2.375	203	148	3.827	27	0.91	80.44	9	78	4.33	88	15.8	133	3.7	1.195	0.7	11.97	7	70	5.8	345	140	3.6	102	279	2.2	22	53	0.598
64901	4.6	46	13	19	96	8	2.86	9.9	2.475	144	152	3.931	24	0.73	64.53	19	81	4.5	151	27	161	2.7	0.872	1	17.1	7.3	73	4.4	261.7	141	4.1	108	279	2.7	27	46	0.519
64902	4.7	47	18	20	59	10	3.57	9.8	2.45	71	166	4.293	27	0.9	79.56	15	94	5.22	54	9.7	120	4.7	1.518	0.6	10.26	7.7	77	5.1	303.3	139	3.6	99	276	3	30	72	0.813
64903	4	40	11	12	48	10	3.57	9.5	2.375	44	190	4.913	23	0.92	81.33	14	89	4.94	84	15	82	3.6	1.162	0.5	8.55	6.2	62	6.9	410.4	141	3.8	107	280	2.2	22	100	1.129
64904	4.4	44	24	23	75	12	4.28	9.8	2.45	144	225	5.819	24	0.77	68.07	21	82	4.55	143	25.6	129	4.6	1.485	0.8	13.68	7.3	73	4.7	279.6	138	3.9	103	275	2.9	29	76	0.858
64906	4	40	38	35	98	26	9.28	9	2.25	99	166	4.293	20	1.8	159.12	40	79	4.39	46	8.2	121	3.8	1.227	0.5	8.55	7.5	75	5.7	339	136	4.5	103	276	3.5	35	130	1.468
64908	4.3	43	29	21	84	8	2.86	9.3	2.325	81	168	4.344	26	0.52	45.97	20	106	5.88	109	19.5	132	3.6	1.162	0.4	6.84	7.1	71	3.6	214.1	140	3.8	104	278	2.8	28	86	0.971
64909	3.8	38	17	19	88	14	5	9.3	2.325	221	115	2.974	24	1.25	110.5	47	80	4.44	57	10.2	91	3.4	1.098	0.8	13.68	6.6	66	8.1	481.8	139	4	105	277	2.8	28	159	1.795
64910	4.7	47	11	20	64	5	1.79	9.9	2.475	59	158	4.086	25	0.7	61.88	9	91	5.05	75	13.4	106	4.2	1.356	0.7	11.97	7.3	73	4.2	249.8	139	4	104	274	2.6	26	66	0.745
64911	4.5	45	16	21	90	13	4.64	9.7	2.425	121	162	4.189	24	0.72	63.65	9	82	4.55	133	23.8	146	4.1	1.324	1	17.1	7.5	75	5.7	339	139	4	105	277	3	30	74	0.835
64913	NA	NA	NA	NA	NA	NA	NA	NA	NA	NA	NA	NA	NA	NA	NA	NA	NA	NA	NA	NA	NA	NA	NA	NA	NA	NA	NA	NA	NA	NA	NA	NA	NA	NA	NA	NA	NA
64914	4.7	47	29	21	65	11	3.93	9.5	2.375	42	153	3.957	27	0.83	73.37	10	85	4.72	206	36.9	101	3.2	1.033	0.7	11.97	7.8	78	4.4	261.7	139	3.2	100	276	3.1	31	142	1.603
64916	4.6	46	55	39	54	10	3.57	9.2	2.3	124	145	3.75	25	1	88.4	36	91	5.05	56	10	136	4.3	1.388	0.7	11.97	7.7	77	6.1	362.8	139	3.8	103	276	3.1	31	52	0.587
64921	4.3	43	11	21	100	8	2.86	9.6	2.4	75	158	4.086	23	0.64	56.58	13	94	5.22	162	29	105	4.3	1.388	0.8	13.68	7.4	74	4.1	243.9	140	3.9	108	277	3.1	31	60	0.677
64923	3.9	39	22	23	84	10	3.57	9.3	2.325	376	164	4.241	27	0.63	55.69	19	108	6	64	11.5	143	3.8	1.227	0.7	11.97	6.7	67	3.7	220.1	140	3.9	105	279	2.8	28	51	0.576
64926	4	40	47	37	291	9	3.21	9.5	2.375	351	114	2.948	24	0.75	66.3	10	96	5.33	71	12.7	223	5.6	1.808	0.4	6.84	6.8	68	7.2	428.3	140	4.4	106	278	2.8	28	56	0.632
64928	4.3	43	19	29	45	18	6.43	9.8	2.45	179	257	6.646	28	1.07	94.59	15	79	4.39	98	17.6	140	3	0.969	0.9	15.39	7.8	78	4.2	249.8	143	3.9	106	286	3.5	35	43	0.485
64929	4.4	44	19	21	75	7	2.5	9.7	2.425	159	190	4.913	26	0.79	69.84	22	96	5.33	78	14	108	3.7	1.195	0.5	8.55	7.7	77	5.8	345	140	3.5	103	277	3.3	33	114	1.287
64930	4.2	42	18	25	86	34	12.14	9.6	2.4	119	144	3.724	21	1.34	118.46	30	137	7.6	74	13.3	188	4.2	1.356	0.7	11.97	7.1	71	7.6	452	136	4.5	105	282	2.9	29	765	8.637
64931	3.9	39	74	48	97	57	20.35	10	2.5	81	126	3.258	27	6.29	556.04	40	118	6.55	164	29.4	161	5.9	1.905	1	17.1	6.6	66	6.4	380.7	140	4.5	99	296	2.7	27	327	3.692
64933	4	40	24	18	108	8	2.86	9.2	2.3	127	138	3.569	27	0.57	50.39	10	85	4.72	48	8.6	116	4.2	1.356	0.4	6.84	7.5	75	6.6	392.6	138	4	103	273	3.5	35	81	0.914
64934	4.7	47	18	21	60	16	5.71	9.6	2.4	78	151	3.905	26	0.49	43.32	11	83	4.61	78	14	122	4.3	1.388	0.6	10.26	7.9	79	5.1	303.3	138	3.9	103	276	3.2	32	83	0.937
64935	4.2	42	13	17	82	11	3.93	9.8	2.45	51	208	5.379	24	0.72	63.65	12	78	4.33	63	11.3	100	3.4	1.098	1.1	18.81	7.3	73	3.8	226	140	3.7	107	278	3.1	31	154	1.739
64937	3.8	38	14	23	71	17	6.07	9	2.25	86	134	3.465	24	0.97	85.75	7	115	6.38	85	15.2	129	3.4	1.098	0.5	8.55	6.4	64	5	297.4	141	3.8	106	284	2.6	26	204	2.303
64938	4.8	48	23	29	55	10	3.57	9.8	2.45	184	279	7.215	26	1.35	119.34	26	94	5.22	94	16.8	127	4	1.292	0.7	11.97	7.6	76	5.9	350.9	143	3.9	104	284	2.8	28	119	1.344
64939	4.4	44	16	24	70	11	3.93	9.2	2.3	198	139	3.595	26	1.12	99.01	25	74	4.11	104	18.6	113	4.9	1.582	0.7	11.97	7.2	72	5.3	315.2	141	3.6	107	279	2.8	28	64	0.723
64940	NA	NA	NA	NA	NA	NA	NA	NA	NA	NA	NA	NA	NA	NA	NA	NA	NA	NA	NA	NA	NA	NA	NA	NA	NA	NA	NA	NA	NA	NA	NA	NA	NA	NA	NA	NA	NA
64942	3.8	38	15	20	76	10	3.57	9.2	2.3	153	175	4.526	26	1.46	129.06	11	232	12.88	95	17	120	2.8	0.904	0.7	11.97	7.5	75	4.3	255.8	139	3.7	106	284	3.7	37	59	0.666
64944	4.4	44	12	18	51	4	1.43	9.8	2.45	36	154	3.982	25	0.52	45.97	7	105	5.83	83	14.9	89	4.1	1.324	0.6	10.26	7.4	74	4.7	279.6	140	4.1	107	277	3	30	99	1.118
64946	4	40	29	16	134	31	11.07	9	2.25	174	74	1.914	29	9.51	840.68	72	94	5.22	55	9.9	160	4.8	1.55	0.9	15.39	8.6	86	5.1	303.3	143	4.1	98	291	4.6	46	45	0.508
64948	4.1	41	30	26	79	11	3.93	9.5	2.375	169	155	4.008	27	0.87	76.91	91	114	6.33	82	14.7	184	3.2	1.033	0.6	10.26	6.4	64	7.2	428.3	141	3.9	104	282	2.3	23	83	0.937
64949	4.6	46	19	15	61	12	4.28	9.9	2.475	51	202	5.224	24	0.73	64.53	19	93	5.16	111	19.9	114	3.5	1.13	0.7	11.97	7.4	74	4.2	249.8	139	4.2	107	277	2.8	28	241	2.721
64951	4.7	47	35	21	33	16	5.71	9.7	2.425	75	202	5.224	25	0.84	74.26	40	94	5.22	89	15.9	94	3.7	1.195	0.7	11.97	7.2	72	6.3	374.7	139	3.9	104	278	2.5	25	175	1.976
64953	4.1	41	20	24	72	10	3.57	9.3	2.325	67	189	4.888	28	1.11	98.12	9	79	4.39	19	3.4	97	4.7	1.518	0.5	8.55	6.9	69	5.6	333.1	139	3.6	99	276	2.8	28	74	0.835
64954	4.6	46	21	27	50	15	5.36	9.7	2.425	162	238	6.155	29	0.82	72.49	12	85	4.72	100	17.9	145	4	1.292	0.9	15.39	7.8	78	4.9	291.5	141	3.8	101	281	3.2	32	91	1.027
64956	4.4	44	26	27	54	10	3.57	9.6	2.4	368	134	3.465	27	1.47	129.95	35	151	8.38	91	16.3	110	3.1	1.001	0.7	11.97	6.9	69	5.8	345	141	4	104	283	2.5	25	58	0.655
64961	4.4	44	24	25	54	23	8.21	9.8	2.45	111	141	3.646	26	1.11	98.12	44	237	13.16	74	13.3	144	4.4	1.421	0.7	11.97	NA	NA	5.3	315.2	139	4.6	102	289	NA	NA	647	7.305
64962	4	40	21	24	79	8	2.86	9.1	2.275	71	184	4.758	25	0.84	74.26	14	81	4.5	43	7.7	177	3.9	1.259	0.6	10.26	6.9	69	6.7	398.5	140	3.9	108	277	2.9	29	39	0.44
64963	4.4	44	16	23	62	17	6.07	9.6	2.4	342	142	3.672	26	1.47	129.95	13	95	5.27	64	11.5	151	4.2	1.356	0.6	10.26	7.7	77	8.1	481.8	138	4.3	103	277	3.3	33	75	0.847
64964	3.9	39	17	29	72	23	8.21	9.1	2.275	109	167	4.319	22	1.21	106.96	38	93	5.16	113	20.2	148	3.1	1.001	0.8	13.68	7.3	73	7.7	458	139	4	106	281	3.4	34	295	3.331
64965	4.4	44	27	23	56	15	5.36	9.3	2.325	202	181	4.681	23	1.05	92.82	22	80	4.44	105	18.8	165	3.8	1.227	0.5	8.55	7.3	73	6.9	410.4	139	3.9	105	277	2.9	29	329	3.714
64968	4.3	43	12	19	53	7	2.5	9.6	2.4	78	142	3.672	27	0.72	63.65	11	99	5.5	89	15.9	86	3.5	1.13	0.7	11.97	7.5	75	4.9	291.5	141	4.1	107	279	3.2	32	44	0.497
64969	4.9	49	72	36	74	7	2.5	9.9	2.475	119	135	3.491	25	1	88.4	29	72	4	81	14.5	126	2.4	0.775	0.6	10.26	6.7	67	7.6	452	139	3.9	102	274	1.8	18	86	0.971
64970	4.4	44	17	28	290	10	3.57	10.3	2.575	180	145	3.75	26	0.63	55.69	14	95	5.27	115	20.6	117	5.4	1.744	0.7	11.97	7.6	76	5.9	350.9	142	5.1	103	282	3.2	32	50	0.565
64971	4.1	41	11	19	88	10	3.57	8.6	2.15	220	158	4.086	22	1.4	123.76	21	93	5.16	56	10	118	2.6	0.84	0.6	10.26	6.7	67	5.9	350.9	135	3.7	102	269	2.6	26	258	2.913
64972	4.3	43	19	16	52	14	5	9.2	2.3	74	118	3.051	26	1.01	89.28	19	76	4.22	77	13.8	109	4.5	1.453	1.4	23.94	7.1	71	6.5	386.6	140	4	106	279	2.8	28	120	1.355
64973	4.2	42	22	23	72	15	5.36	9.3	2.325	196	152	3.931	27	1.18	104.31	16	100	5.55	123	22	111	3.1	1.001	1	17.1	7	70	6.4	380.7	144	4.2	107	288	2.8	28	165	1.863
64974	4.1	41	12	20	89	7	2.5	9.4	2.35	372	220	5.689	20	0.92	81.33	18	86	4.77	68	12.2	134	4.3	1.388	0.6	10.26	7.6	76	5.7	339	134	4.3	107	266	3.5	35	122	1.377
64975	4.1	41	14	18	76	14	5	9.5	2.375	183	219	5.663	26	0.89	78.68	17	69	3.83	60	10.7	97	4	1.292	0.9	15.39	7.2	72	7.9	469.9	139	3.4	102	276	3.1	31	98	1.106
64976	4.4	44	39	28	185	34	12.14	9.4	2.35	95	130	3.362	20	1.62	143.21	18	149	8.27	92	16.5	121	3.9	1.259	0.8	13.68	7.6	76	8.3	493.7	136	4.9	107	282	3.2	32	136	1.535
64977	3.9	39	18	25	105	20	7.14	9.3	2.325	61	281	7.267	20	0.75	66.3	73	108	6	103	18.4	109	4.2	1.356	0.9	15.39	7.5	75	8	475.8	139	3.8	111	281	3.6	36	342	3.861
64978	4.8	48	27	19	54	11	3.93	9.9	2.475	105	227	5.87	25	0.68	60.11	17	96	5.33	107	19.2	121	3.8	1.227	0.8	13.68	7.5	75	4.4	261.7	139	4.1	105	277	2.7	27	160	1.806
64979	3.6	36	15	19	130	8	2.86	9.9	2.475	129	181	4.681	26	1.02	90.17	41	110	6.11	63	11.3	115	3.1	1.001	0.4	6.84	7.1	71	5.2	309.3	140	3.3	104	278	3.5	35	124	1.4
64980	4.5	45	15	24	75	13	4.64	9.5	2.375	92	207	5.353	23	0.67	59.23	20	89	4.94	55	9.9	158	3.4	1.098	1.1	18.81	7.3	73	4.5	267.7	138	3.9	106	275	2.8	28	90	1.016
64981	4.4	44	28	22	54	16	5.71	9	2.25	92	201	5.198	26	0.78	68.95	19	104	5.77	115	20.6	115	3	0.969	0.9	15.39	6.7	67	5	297.4	140	3.7	104	281	2.3	23	276	3.116
64982	4.9	49	21	30	90	11	3.93	9.6	2.4	585	145	3.75	24	1.12	99.01	12	90	5	114	20.4	152	4.4	1.421	1.1	18.81	7.1	71	8.6	511.5	139	3.6	104	276	2.2	22	70	0.79
64983	3.9	39	17	27	62	23	8.21	8.7	2.175	259	241	6.232	23	1.21	106.96	19	100	5.55	64	11.5	343	3.3	1.066	0.6	10.26	7.1	71	8.5	505.6	134	3.5	102	272	3.2	32	137	1.547
64984	4.7	47	16	38	65	15	5.36	9.8	2.45	59	179	4.629	26	0.72	63.65	14	82	4.55	79	14.1	113	3.9	1.259	1.4	23.94	7.2	72	4.7	279.6	139	3.7	101	277	2.5	25	178	2.01
64985	4.2	42	22	24	110	8	2.86	9.6	2.4	250	185	4.784	26	1.08	95.47	23	128	7.11	61	10.9	133	3.6	1.162	0.6	10.26	7.5	75	6.2	368.8	139	3.7	103	278	3.3	33	75	0.847
64987	4.3	43	32	48	125	8	2.86	9.3	2.325	1413	123	3.181	25	1	88.4	11	92	5.11	108	19.3	225	4.2	1.356	0.9	15.39	6.9	69	7.2	428.3	138	3.9	105	274	2.6	26	33	0.373
64992	4.2	42	29	33	90	14	5	8.9	2.225	97	171	4.422	23	1.31	115.8	33	83	4.61	72	12.9	129	3.6	1.162	0.5	8.55	7.1	71	7.7	458	136	4.5	102	272	2.9	29	268	3.026
64994	4.6	46	20	26	46	12	4.28	9.9	2.475	188	242	6.258	28	1.04	91.94	17	97	5.38	81	14.5	116	3.5	1.13	0.8	13.68	7.5	75	4.8	285.5	140	4.2	101	279	2.9	29	114	1.287
64995	4.7	47	17	28	127	13	4.64	9.5	2.375	179	175	4.526	26	0.51	45.08	20	118	6.55	101	18.1	157	3.9	1.259	1.1	18.81	7.7	77	4.4	261.7	137	3.3	99	275	3	30	196	2.213
64997	4.6	46	19	21	99	6	2.14	10.1	2.525	114	151	3.905	27	0.5	44.2	16	97	5.38	52	9.3	166	4.2	1.356	0.6	10.26	7.6	76	3.6	214.1	141	3.8	106	279	3	30	64	0.723
64998	4.3	43	30	31	84	17	6.07	9	2.25	368	150	3.879	22	0.86	76.02	22	113	6.27	120	21.5	107	4	1.292	0.8	13.68	6.8	68	6.8	404.5	139	3.7	106	280	2.5	25	107	1.208
64999	NA	NA	NA	NA	NA	NA	NA	NA	NA	NA	NA	NA	NA	NA	NA	NA	NA	NA	NA	NA	NA	NA	NA	NA	NA	NA	NA	NA	NA	NA	NA	NA	NA	NA	NA	NA	NA
65001	4.7	47	31	45	201	10	3.57	9.7	2.425	1072	230	5.948	24	0.5	44.2	9	93	5.16	67	12	178	4.8	1.55	0.7	11.97	7.8	78	4.4	261.7	139	3.6	105	276	3.1	31	99	1.118
65002	4.6	46	20	22	58	15	5.36	9.2	2.3	125	144	3.724	29	0.91	80.44	15	90	5	118	21.1	142	3.1	1.001	0.6	10.26	7.2	72	6.1	362.8	138	3.7	100	276	2.6	26	74	0.835
65004	4.1	41	16	18	57	12	4.28	9.6	2.4	65	166	4.293	25	0.57	50.39	11	94	5.22	76	13.6	98	4.5	1.453	0.3	5.13	7.2	72	3	178.4	141	4.4	105	281	3.1	31	191	2.156
65005	3.9	39	18	22	61	14	5	9.3	2.325	119	180	4.655	25	0.82	72.49	24	109	6.05	112	20.1	135	3.5	1.13	0.6	10.26	6.8	68	5.2	309.3	129	3.9	93	260	2.9	29	62	0.7
65006	4.1	41	11	20	66	9	3.21	9.2	2.3	90	213	5.508	23	0.83	73.37	10	95	5.27	82	14.7	96	4.1	1.324	0.5	8.55	6.6	66	5.2	309.3	138	4.4	104	274	2.5	25	101	1.14
65007	2.9	29	11	19	156	6	2.14	9.3	2.325	107	265	6.853	23	0.43	38.01	13	89	4.94	52	9.3	138	4.8	1.55	0.7	11.97	5.8	58	4.7	279.6	135	4.2	102	267	2.9	29	466	5.261
65009	3.8	38	18	27	71	14	5	9.3	2.325	411	164	4.241	24	0.72	63.65	50	126	6.99	55	9.9	132	4.2	1.356	0.4	6.84	6.8	68	4.4	261.7	142	3.4	108	285	3	30	66	0.745
65011	4.8	48	16	32	56	9	3.21	9.7	2.425	296	151	3.905	24	0.99	87.52	46	86	4.77	59	10.6	108	3.4	1.098	0.5	8.55	8.3	83	5.9	350.9	137	3.3	101	272	3.5	35	61	0.689
65012	4.2	42	24	27	85	14	5	10.5	2.625	78	196	5.069	25	0.81	71.6	25	213	11.82	102	18.3	95	3.8	1.227	0.5	8.55	7.3	73	5.7	339	141	4.3	103	288	3.1	31	209	2.36
65014	4.4	44	67	68	83	12	4.28	9.9	2.475	124	235	6.077	25	0.78	68.95	69	118	6.55	73	13.1	148	3.3	1.066	0.8	13.68	7.7	77	9.9	588.9	140	4.3	105	280	3.3	33	249	2.811
65015	4.5	45	40	163	67	12	4.28	9.5	2.375	NA	168	4.344	26	1.16	102.54	6	86	4.77	88	15.8	306	4.3	1.388	2.1	35.91	7.3	73	7	416.4	141	4.4	103	280	2.8	28	84	0.948
65018	4.1	41	15	19	117	9	3.21	9.3	2.325	52	151	3.905	24	0.59	52.16	6	98	5.44	46	8.2	111	3.9	1.259	0.7	11.97	7.4	74	4.9	291.5	138	3.7	104	274	3.3	33	86	0.971
65020	4.2	42	25	28	91	10	3.57	9.1	2.275	217	179	4.629	27	0.88	77.79	49	87	4.83	114	20.4	116	2.6	0.84	0.8	13.68	7.4	74	9	535.3	140	4.3	106	278	3.2	32	229	2.585
65021	3.8	38	30	29	57	10	3.57	9.1	2.275	72	134	3.465	27	0.76	67.18	28	80	4.44	43	7.7	105	3.9	1.259	0.7	11.97	6.3	63	4.6	273.6	139	3.7	103	276	2.5	25	98	1.106
65022	4.3	43	20	27	47	10	3.57	9.1	2.275	235	203	5.25	25	0.73	64.53	29	90	5	107	19.2	108	3.7	1.195	0.9	15.39	7.2	72	4	237.9	137	3.6	99	272	2.9	29	164	1.852
65023	4.4	44	10	14	153	7	2.5	10.3	2.575	86	174	4.5	26	0.57	50.39	15	92	5.11	93	16.7	70	4.6	1.485	0.6	10.26	7.1	71	3.7	220.1	139	4.3	104	275	2.7	27	69	0.779
65025	5.1	51	47	36	89	8	2.86	9.8	2.45	144	296	7.655	21	1	88.4	76	89	4.94	91	16.3	137	3.4	1.098	0.8	13.68	7.9	79	6.5	386.6	137	3.8	101	272	2.8	28	202	2.281
65027	3.9	39	12	14	43	13	4.64	9.1	2.275	90	174	4.5	24	0.56	49.5	28	68	3.77	16	2.9	115	4	1.292	0.4	6.84	6.9	69	5.2	309.3	142	3.6	110	282	3	30	32	0.361
65028	4.1	41	17	23	72	21	7.5	9.2	2.3	114	188	4.862	30	0.83	73.37	19	147	8.16	90	16.1	128	3.3	1.066	0.8	13.68	6.7	67	4.8	285.5	140	3.3	99	285	2.6	26	64	0.723
65031	4.6	46	19	19	129	13	4.64	9.8	2.45	123	138	3.569	26	0.84	74.26	14	90	5	93	16.7	122	4	1.292	0.7	11.97	7.7	77	6	356.9	139	4.6	102	277	3.1	31	80	0.903
65032	4.4	44	16	25	76	11	3.93	9.4	2.35	163	189	4.888	25	0.98	86.63	12	97	5.38	48	8.6	115	3.6	1.162	0.4	6.84	6.8	68	5.5	327.1	143	4.2	107	284	2.4	24	110	1.242
65034	4	40	12	21	46	12	4.28	8.9	2.225	169	196	5.069	23	0.65	57.46	10	74	4.11	55	9.9	124	4.4	1.421	0.8	13.68	6.6	66	4.1	243.9	141	4.1	108	280	2.6	26	50	0.565
65036	4	40	26	24	46	9	3.21	9.4	2.35	136	214	5.534	26	0.66	58.34	13	83	4.61	57	10.2	155	3.4	1.098	0.7	11.97	7.2	72	3.9	232	142	3.8	107	281	3.2	32	77	0.869
65038	4.4	44	22	20	246	7	2.5	9.3	2.325	115	108	2.793	25	0.48	42.43	13	84	4.66	46	8.2	143	4.9	1.582	0.5	8.55	6.9	69	4.3	255.8	140	4	106	277	2.5	25	71	0.802
65040	5	50	16	22	67	15	5.36	10.3	2.575	178	239	6.181	26	1.14	100.78	14	79	4.39	89	15.9	129	3.5	1.13	0.5	8.55	7.9	79	4.7	279.6	139	4.4	105	277	2.9	29	84	0.948
65042	NA	NA	NA	NA	NA	NA	NA	NA	NA	NA	NA	NA	NA	NA	NA	NA	NA	NA	NA	NA	NA	NA	NA	NA	NA	NA	NA	NA	NA	NA	NA	NA	NA	NA	NA	NA	NA
65044	4.4	44	13	21	66	15	5.36	9.5	2.375	84	158	4.086	21	0.79	69.84	12	91	5.05	74	13.3	116	4	1.292	0.4	6.84	7.7	77	3.6	214.1	138	3.9	107	276	3.3	33	59	0.666
65045	4.8	48	13	24	74	10	3.57	9.7	2.425	59	141	3.646	28	1.13	99.89	18	94	5.22	87	15.6	114	3.8	1.227	0.7	11.97	7.5	75	5.2	309.3	136	4.3	94	271	2.7	27	80	0.903
65046	4.2	42	17	19	66	15	5.36	9.2	2.3	50	106	2.741	25	0.86	76.02	34	188	10.44	89	15.9	90	3.6	1.162	0.9	15.39	7	70	5.4	321.2	134	4	100	274	2.8	28	90	1.016
65047	4.4	44	22	24	78	11	3.93	9.5	2.375	143	175	4.526	24	0.86	76.02	10	55	3.05	80	14.3	111	4.2	1.356	0.8	13.68	7	70	4.5	267.7	140	4.1	106	276	2.6	26	195	2.202
65048	4.4	44	38	29	95	12	4.28	9.6	2.4	105	212	5.482	24	0.87	76.91	37	80	4.44	81	14.5	126	4	1.292	0.5	8.55	7.5	75	5	297.4	141	3.9	103	280	3.1	31	229	2.585
65049	4.5	45	17	17	49	15	5.36	9.4	2.35	74	150	3.879	27	1.03	91.05	13	91	5.05	58	10.4	91	3.6	1.162	0.6	10.26	7.3	73	6	356.9	139	4	105	278	2.8	28	112	1.264
65050	4.2	42	21	28	67	9	3.21	9.6	2.4	27	164	4.241	26	0.65	57.46	17	108	6	54	9.7	119	3.4	1.098	0.6	10.26	6.1	61	3.8	226	134	3.7	100	267	1.9	19	96	1.084
65051	4	40	11	18	74	40	14.28	9.6	2.4	91	186	4.81	26	1.72	152.05	14	90	5	54	9.7	147	4	1.292	0.7	11.97	7.1	71	7.5	446.1	145	3.9	109	298	3.1	31	98	1.106
65052	4.5	45	28	27	39	18	6.43	9.5	2.375	80	226	5.844	26	0.86	76.02	19	87	4.83	68	12.2	147	3.5	1.13	0.7	11.97	7.2	72	5.2	309.3	140	4.2	106	281	2.7	27	189	2.134
65056	2.9	29	8	16	206	95	33.92	6.5	1.625	222	114	2.948	16	9.26	818.58	10	210	11.66	22	3.9	208	7.2	2.325	0.6	10.26	5.8	58	8.8	523.4	140	4.6	113	315	2.9	29	143	1.614
65058	4	40	37	37	49	25	8.93	8.9	2.225	61	191	4.939	26	0.68	60.11	30	82	4.55	95	17	176	3.4	1.098	0.6	10.26	6.3	63	5.2	309.3	136	3.8	100	275	2.3	23	149	1.682
65061	4.5	45	41	29	65	9	3.21	9.1	2.275	233	157	4.06	25	0.79	69.84	20	111	6.16	116	20.8	137	4.4	1.421	1	17.1	7.2	72	7.8	463.9	138	3.8	104	275	2.7	27	123	1.389
65063	4.6	46	27	26	55	9	3.21	9.7	2.425	402	172	4.448	30	1.34	118.46	63	93	5.16	240	43	130	3.6	1.162	1.7	29.07	7.5	75	6.4	380.7	142	3.7	103	282	2.9	29	154	1.739
65065	3	30	32	19	100	6	2.14	8.6	2.15	59	320	8.275	25	0.63	55.69	25	72	4	46	8.2	108	4.1	1.324	0.5	8.55	6.4	64	4.2	249.8	137	4	103	270	3.4	34	180	2.032
65066	4.4	44	21	22	55	18	6.43	9.5	2.375	107	142	3.672	22	0.86	76.02	15	80	4.44	44	7.9	140	3.4	1.098	0.6	10.26	6.7	67	3.9	232	142	3.5	105	284	2.3	23	163	1.84
65067	4.5	45	78	54	45	8	2.86	9.1	2.275	42	183	4.732	24	0.68	60.11	11	76	4.22	45	8.1	90	3.7	1.195	0.9	15.39	7.4	74	4.3	255.8	139	3.5	105	275	2.9	29	83	0.937
65069	3.6	36	23	20	73	23	8.21	8.8	2.2	111	215	5.56	24	0.96	84.86	44	172	9.55	56	10	112	2.6	0.84	0.6	10.26	6.3	63	4.7	279.6	139	3.9	106	285	2.7	27	198	2.235
65071	3.7	37	12	18	64	16	5.71	8.9	2.225	44	296	7.655	26	1.12	99.01	14	147	8.16	73	13.1	93	4.7	1.518	0.5	8.55	6.9	69	5.5	327.1	140	4	102	283	3.2	32	291	3.285
65072	4.6	46	49	30	52	10	3.57	9.4	2.35	73	195	5.043	28	0.58	51.27	9	72	4	133	23.8	96	3.9	1.259	0.8	13.68	7.5	75	5.4	321.2	140	4	104	277	2.9	29	87	0.982
65074	3.9	39	33	23	55	8	2.86	9.1	2.275	226	194	5.017	28	0.82	72.49	21	129	7.16	67	12	136	3.2	1.033	0.7	11.97	7.3	73	6.4	380.7	139	3.7	104	278	3.4	34	103	1.163
65075	4.3	43	27	26	101	10	3.57	9.7	2.425	65	201	5.198	26	0.75	66.3	26	88	4.88	77	13.8	128	4.4	1.421	0.7	11.97	7	70	5.5	327.1	137	3.4	101	272	2.7	27	262	2.958
65076	3.9	39	18	21	47	12	4.28	9.1	2.275	44	224	5.793	26	0.64	56.58	8	81	4.5	101	18.1	104	3.5	1.13	0.6	10.26	6.6	66	4.6	273.6	138	3.6	103	274	2.7	27	51	0.576
65077	4.4	44	16	21	58	11	3.93	9.4	2.35	84	203	5.25	25	1.16	102.54	21	100	5.55	176	31.5	101	3.5	1.13	0.8	13.68	7.6	76	5.8	345	138	4.2	104	275	3.2	32	165	1.863
65078	NA	NA	NA	NA	NA	NA	NA	NA	NA	NA	NA	NA	NA	NA	NA	NA	NA	NA	NA	NA	NA	NA	NA	NA	NA	NA	NA	NA	NA	NA	NA	NA	NA	NA	NA	NA	NA
65079	3.9	39	16	15	70	10	3.57	9.2	2.3	48	202	5.224	25	0.77	68.07	12	78	4.33	51	9.1	87	3.9	1.259	0.4	6.84	7	70	3.6	214.1	140	4	105	277	3.1	31	229	2.585
65080	4.3	43	16	17	47	14	5	9.3	2.325	221	192	4.965	20	1.14	100.78	27	79	4.39	57	10.2	117	3	0.969	0.4	6.84	7.5	75	7.2	428.3	138	4	107	275	3.2	32	66	0.745
65082	4.4	44	13	16	70	14	5	9.3	2.325	86	184	4.758	22	0.64	56.58	11	80	4.44	67	12	90	4.1	1.324	0.3	5.13	7.3	73	4.6	273.6	138	4.3	103	275	2.9	29	98	1.106
65084	3.5	35	12	18	51	8	2.86	9.3	2.325	112	178	4.603	22	0.76	67.18	15	87	4.83	29	5.2	108	2.8	0.904	0.5	8.55	6.7	67	4.6	273.6	138	3.9	110	273	3.2	32	146	1.648
65085	3.9	39	30	30	78	5	1.79	9.1	2.275	253	195	5.043	24	1.11	98.12	19	115	6.38	67	12	134	3.3	1.066	0.5	8.55	7.1	71	6	356.9	142	3.6	108	281	3.2	32	215	2.427
65086	4.5	45	48	58	59	16	5.71	9.3	2.325	921	164	4.241	27	0.88	77.79	11	87	4.83	108	19.3	187	3.9	1.259	0.8	13.68	6.9	69	4.1	243.9	139	4.4	103	278	2.4	24	58	0.655
65087	4.7	47	20	24	71	7	2.5	9.8	2.45	226	247	6.387	26	0.56	49.5	56	93	5.16	53	9.5	140	3.1	1.001	0.4	6.84	7.6	76	5.1	303.3	140	4.1	105	277	2.9	29	217	2.45
65088	4.7	47	19	20	51	12	4.28	9.5	2.375	59	217	5.612	24	0.58	51.27	9	92	5.11	23	4.1	101	2.9	0.936	0.5	8.55	7.2	72	4.8	285.5	139	4	106	277	2.5	25	152	1.716
65090	4.3	43	13	15	79	12	4.28	9.7	2.425	51	168	4.344	24	0.74	65.42	8	88	4.88	22	3.9	108	4.1	1.324	0.5	8.55	7	70	3.1	184.4	139	4.3	106	277	2.7	27	79	0.892
65091	4.4	44	19	25	77	14	5	9.4	2.35	195	244	6.31	26	1.04	91.94	46	83	4.61	56	10	148	3.2	1.033	0.6	10.26	6.9	69	5.1	303.3	139	4	103	277	2.5	25	123	1.389
65093	4.6	46	13	21	40	12	4.28	9.2	2.3	325	193	4.991	21	0.99	87.52	15	92	5.11	39	7	143	3.7	1.195	0.5	8.55	7.8	78	5	297.4	138	3.7	105	275	3.2	32	125	1.411
65095	2.9	29	59	40	67	5	1.79	8.8	2.2	64	269	6.956	22	0.51	45.08	13	77	4.27	102	18.3	101	3.3	1.066	0.4	6.84	6	60	3.8	226	136	4	106	268	3.1	31	214	2.416
65097	4.3	43	16	26	72	18	6.43	10	2.5	68	187	4.836	29	1.15	101.66	40	83	4.61	109	19.5	160	3.5	1.13	0.8	13.68	7	70	6.6	392.6	139	4.1	101	279	2.7	27	252	2.845
65098	4.3	43	17	21	65	13	4.64	9.5	2.375	148	168	4.344	23	0.68	60.11	18	117	6.49	64	11.5	133	3.4	1.098	0.7	11.97	6.8	68	6.2	368.8	142	4.1	105	284	2.5	25	30	0.339
65101	4.4	44	21	24	69	20	7.14	9.2	2.3	125	129	3.336	27	0.86	76.02	15	108	6	93	16.7	182	4	1.292	0.8	13.68	6.8	68	6.1	362.8	139	4.5	103	281	2.4	24	81	0.914
65102	3.9	39	8	16	59	14	5	9.3	2.325	68	144	3.724	24	0.66	58.34	19	87	4.83	17	3	87	3.5	1.13	0.5	8.55	7.1	71	5.6	333.1	138	4.1	105	276	3.2	32	227	2.563
65103	4.5	45	20	26	401	12	4.28	9.8	2.45	128	131	3.388	26	0.48	42.43	34	96	5.33	116	20.8	132	5.4	1.744	0.8	13.68	6.9	69	5.1	303.3	138	4.1	102	275	2.4	24	57	0.644
65105	3.5	35	10	16	64	4	1.43	9	2.25	106	105	2.715	22	0.54	47.74	7	82	4.55	10	1.8	113	3.4	1.098	0.4	6.84	7.3	73	2.5	148.7	138	3.7	107	272	3.8	38	48	0.542
65106	4.7	47	12	17	39	10	3.57	9.1	2.275	185	190	4.913	25	0.78	68.95	14	72	4	83	14.9	87	4.4	1.421	0.6	10.26	7.4	74	6.1	362.8	139	4	103	275	2.7	27	156	1.761
65107	4.6	46	12	24	259	12	4.28	9.6	2.4	207	173	4.474	22	0.66	58.34	12	89	4.94	117	21	125	4.8	1.55	0.6	10.26	7.4	74	4.1	243.9	139	3.9	107	277	2.8	28	87	0.982
65110	4.7	47	16	18	39	7	2.5	9.6	2.4	39	173	4.474	21	0.46	40.66	8	92	5.11	72	12.9	116	4.1	1.324	0.9	15.39	8.1	81	3.9	232	136	3.6	107	270	3.4	34	69	0.779
65111	4.8	48	18	21	210	10	3.57	9.8	2.45	109	151	3.905	24	0.81	71.6	13	85	4.72	129	23.1	155	3.7	1.195	0.7	11.97	7.2	72	6.5	386.6	138	3.7	104	274	2.4	24	100	1.129
65112	4.3	43	13	21	52	10	3.57	9	2.25	79	246	6.362	28	0.51	45.08	9	103	5.72	124	22.2	114	4.1	1.324	0.8	13.68	7.1	71	3.5	208.2	135	4.6	97	269	2.8	28	69	0.779
65113	4.8	48	37	32	64	16	5.71	9.5	2.375	155	239	6.181	23	0.89	78.68	39	108	6	142	25.4	97	3.6	1.162	0.9	15.39	8.2	82	7.3	434.2	138	3.6	104	277	3.4	34	631	7.124
65114	NA	NA	NA	NA	NA	NA	NA	NA	NA	NA	NA	NA	NA	NA	NA	NA	NA	NA	NA	NA	NA	NA	NA	NA	NA	NA	NA	NA	NA	NA	NA	NA	NA	NA	NA	NA	NA
65115	3.9	39	13	15	47	8	2.86	9.3	2.325	122	194	5.017	25	0.63	55.69	26	80	4.44	89	15.9	144	4	1.292	0.6	10.26	7.2	72	3.4	202.2	138	3.9	103	273	3.3	33	59	0.666
65117	5	50	23	35	92	15	5.36	9.9	2.475	396	157	4.06	27	1.19	105.2	13	78	4.33	62	11.1	169	4.3	1.388	1.6	27.36	8	80	4.9	291.5	142	4.6	104	283	3	30	55	0.621
65119	4.3	43	15	19	66	12	4.28	9.2	2.3	76	171	4.422	26	0.88	77.79	8	93	5.16	83	14.9	108	5	1.615	0.8	13.68	7	70	3.7	220.1	139	4.2	104	277	2.7	27	99	1.118
65122	3.8	38	14	16	85	11	3.93	8.9	2.225	47	184	4.758	23	0.65	57.46	14	80	4.44	102	18.3	105	3.3	1.066	0.7	11.97	6.9	69	3.6	214.1	139	3.7	106	276	3.1	31	128	1.445
65123	3.8	38	18	26	82	13	4.64	9.1	2.275	114	141	3.646	23	0.58	51.27	18	72	4	56	10	100	4	1.292	0.4	6.84	6.2	62	4.1	243.9	140	3.8	107	278	2.4	24	53	0.598
65124	3.9	39	15	20	47	7	2.5	9.7	2.425	41	158	4.086	24	0.3	26.52	12	84	4.66	37	6.6	121	5	1.615	0.4	6.84	7.5	75	3	178.4	137	3.6	102	271	3.6	36	80	0.903
65125	4.4	44	19	24	57	8	2.86	9.1	2.275	63	252	6.517	24	0.57	50.39	11	87	4.83	22	3.9	124	4	1.292	0.3	5.13	7.2	72	2.9	172.5	140	3.8	107	277	2.8	28	126	1.423
65126	4.4	44	19	22	55	17	6.07	10	2.5	121	194	5.017	31	0.78	68.95	17	235	13.04	88	15.8	136	3.3	1.066	0.7	11.97	7.8	78	4.7	279.6	138	4	99	285	3.4	34	60	0.677
65128	4.2	42	27	38	67	15	5.36	9.4	2.35	853	132	3.414	25	0.95	83.98	21	83	4.61	59	10.6	140	3.7	1.195	1.5	25.65	7.2	72	6.7	398.5	136	3.9	104	272	3	30	43	0.485
65129	4	40	21	22	102	11	3.93	10.2	2.55	181	245	6.336	26	0.65	57.46	27	79	4.39	77	13.8	140	2.6	0.84	0.8	13.68	7.5	75	4.3	255.8	139	4	106	276	3.5	35	44	0.497
65131	4.4	44	28	28	59	9	3.21	9.5	2.375	61	173	4.474	21	0.88	77.79	18	111	6.16	61	10.9	111	4.1	1.324	0.5	8.55	7.9	79	6.8	404.5	141	3.7	105	281	3.5	35	80	0.903
65132	4.2	42	19	18	84	13	4.64	9.1	2.275	139	220	5.689	24	0.54	47.74	6	81	4.5	37	6.6	149	3.7	1.195	0.5	8.55	7.2	72	4.3	255.8	140	3.8	108	279	3	30	91	1.027
65133	4	40	27	47	76	12	4.28	9	2.25	91	155	4.008	26	0.82	72.49	103	80	4.44	88	15.8	122	4.1	1.324	0.8	13.68	6.8	68	6.6	392.6	137	3.6	103	273	2.8	28	324	3.658
65135	4.5	45	25	25	68	12	4.28	9.4	2.35	129	201	5.198	29	0.89	78.68	150	136	7.55	114	20.4	112	3.6	1.162	1	17.1	7.1	71	6.9	410.4	141	3.2	101	283	2.6	26	170	1.919
65139	NA	NA	NA	NA	NA	NA	NA	NA	NA	NA	NA	NA	NA	NA	NA	NA	NA	NA	NA	NA	NA	NA	NA	NA	NA	NA	NA	NA	NA	NA	NA	NA	NA	NA	NA	NA	NA
65141	4.8	48	18	23	65	10	3.57	9.5	2.375	151	144	3.724	26	0.73	64.53	10	91	5.05	63	11.3	87	4.2	1.356	0.9	15.39	7.4	74	5.9	350.9	136	3.6	102	271	2.6	26	57	0.644
65142	4.6	46	19	30	70	9	3.21	10	2.5	537	163	4.215	27	0.9	79.56	23	78	4.33	77	13.8	134	3.6	1.162	0.5	8.55	7.1	71	6	356.9	141	3.4	104	279	2.5	25	60	0.677
65143	4.5	45	69	41	64	14	5	9.5	2.375	106	134	3.465	23	0.89	78.68	44	119	6.61	129	23.1	140	3.4	1.098	0.9	15.39	7.2	72	6.4	380.7	139	4.1	109	279	2.7	27	118	1.332
65144	NA	NA	NA	NA	NA	NA	NA	NA	NA	NA	NA	NA	NA	NA	NA	NA	NA	NA	NA	NA	NA	NA	NA	NA	NA	NA	NA	NA	NA	NA	NA	NA	NA	NA	NA	NA	NA
65145	4	40	18	24	68	12	4.28	9.6	2.4	96	156	4.034	24	0.91	80.44	15	87	4.83	92	16.5	134	3.5	1.13	0.6	10.26	6.9	69	4.9	291.5	138	3.5	105	275	2.9	29	66	0.745
65146	4.3	43	17	19	141	11	3.93	9.5	2.375	182	112	2.896	24	0.94	83.1	14	85	4.72	70	12.5	126	4.2	1.356	0.9	15.39	7.1	71	6.3	374.7	142	3.9	108	282	2.8	28	78	0.881
65148	4.7	47	35	30	263	11	3.93	9.7	2.425	88	164	4.241	26	0.53	46.85	18	86	4.77	75	13.4	152	5.6	1.808	0.4	6.84	7.3	73	6.3	374.7	141	4.3	106	280	2.6	26	94	1.061
65149	4.4	44	19	22	60	10	3.57	9.3	2.325	706	159	4.112	26	0.84	74.26	16	88	4.88	50	9	137	3.8	1.227	0.7	11.97	7.2	72	6.9	410.4	141	3.7	106	280	2.8	28	38	0.429
65150	4.1	41	20	17	159	8	2.86	9.8	2.45	53	224	5.793	28	0.77	68.07	37	482	26.76	41	7.3	170	4.2	1.356	0.4	6.84	7.6	76	4.3	255.8	133	3.8	93	286	3.5	35	385	4.347
65151	4.4	44	20	21	58	9	3.21	8.8	2.2	118	159	4.112	25	0.76	67.18	30	83	4.61	32	5.7	133	2.8	0.904	0.7	11.97	7.5	75	4.1	243.9	140	3.8	105	277	3.1	31	153	1.727
65152	4.2	42	14	23	310	8	2.86	9.3	2.325	113	144	3.724	22	0.63	55.69	7	81	4.5	39	7	165	5.9	1.905	0.5	8.55	6.5	65	4.2	249.8	137	4.2	106	271	2.3	23	41	0.463
65153	4.1	41	15	27	64	23	8.21	9.3	2.325	63	153	3.957	27	1.41	124.64	17	108	6	61	10.9	153	4.2	1.356	0.7	11.97	6.2	62	4.2	249.8	142	4.4	103	287	2.1	21	351	3.963
65154	5	50	20	23	82	8	2.86	9.6	2.4	109	168	4.344	26	1.01	89.28	12	82	4.55	84	15	112	3.3	1.066	0.6	10.26	7.2	72	6.7	398.5	141	3.2	104	279	2.2	22	93	1.05
65156	4.3	43	18	24	69	18	6.43	9.1	2.275	153	171	4.422	24	0.93	82.21	17	79	4.39	93	16.7	122	4.1	1.324	0.7	11.97	7.3	73	5.8	345	139	4.1	106	278	3	30	119	1.344
65157	4.2	42	17	18	49	37	13.21	10.6	2.65	44	186	4.81	23	1.4	123.76	15	95	5.27	86	15.4	127	4.8	1.55	0.5	8.55	6.9	69	7.9	469.9	136	4.8	102	280	2.7	27	170	1.919
65160	3.9	39	10	19	67	6	2.14	9.4	2.35	210	188	4.862	20	0.64	56.58	11	88	4.88	16	2.9	121	4.2	1.356	0.4	6.84	7.6	76	3.2	190.3	137	3.8	105	271	3.7	37	56	0.632
65161	4.1	41	12	18	75	12	4.28	9.4	2.35	73	224	5.793	24	0.6	53.04	9	96	5.33	68	12.2	161	3.2	1.033	0.6	10.26	6.6	66	3.6	214.1	141	3.8	108	281	2.5	25	97	1.095
65162	4.4	44	71	37	62	10	3.57	9.2	2.3	53	198	5.12	28	0.9	79.56	66	94	5.22	60	10.7	120	2.8	0.904	0.6	10.26	7.6	76	7.1	422.3	140	3.5	102	278	3.2	32	136	1.535
65163	4.5	45	20	21	59	9	3.21	9.6	2.4	139	139	3.595	27	0.88	77.79	12	155	8.6	114	20.4	115	3.5	1.13	1	17.1	7.2	72	5.4	321.2	139	4.2	103	279	2.7	27	99	1.118
65164	3.9	39	17	19	65	12	4.28	9.5	2.375	372	140	3.62	25	1	88.4	30	99	5.5	51	9.1	177	3.6	1.162	0.4	6.84	6.6	66	6.8	404.5	142	3.8	106	283	2.7	27	94	1.061
65165	4.1	41	15	23	119	12	4.28	9.5	2.375	173	227	5.87	26	0.75	66.3	39	103	5.72	52	9.3	187	4.9	1.582	0.5	8.55	7.1	71	4.5	267.7	143	3.6	107	285	3	30	89	1.005
65166	4.6	46	17	25	92	11	3.93	9.6	2.4	221	201	5.198	26	0.83	73.37	15	86	4.77	100	17.9	139	4.6	1.485	0.7	11.97	7.8	78	6.5	386.6	140	4.2	104	278	3.2	32	137	1.547
[truncated: 18,273 more rows]
