# Supplementary material for: Relationship between serum uric acid and estimated glomerular filtration rate in adolescents aged 12-19 years with different body mass indices: a cross-sectional study
Source: Front Endocrinol (Lausanne). 2023 Jul 26;14:1138513. doi: 10.3389/fendo.2023.1138513 (PMC10410468; doi:10.3389/fendo.2023.1138513)
Supplement: Supplementary file 5 [file Table_5.xls]

SEQN	URXUMA	URXUMS	URXUCR	URXCRS	URDACT
62161	5.2	5.2	134	11845.6	3.88
62163	21.4	21.4	182	16088.8	11.76
62164	14.2	14.2	166	14674.4	8.55
62165	25.5	25.5	41	3624.4	62.2
62166	37	37	117	10342.8	31.62
62168	6.8	6.8	91	8044.4	7.47
62169	7.6	7.6	150	13260	5.07
62170	37.8	37.8	154	13613.6	24.55
62171	4.7	4.7	109	9635.6	4.31
62172	8.2	8.2	157	13878.8	5.22
62174	2.7	2.7	87	7690.8	3.1
62176	6.3	6.3	96	8486.4	6.56
62177	10	10	123	10873.2	8.13
62178	27.6	27.6	282	24928.8	9.79
62179	18	18	204	18033.6	8.82
62180	1.9	1.9	34	3005.6	5.59
62181	5.5	5.5	29	2563.6	18.97
62183	15.4	15.4	76	6718.4	20.26
62184	28	28	304	26873.6	9.21
62185	NA	NA	NA	NA	NA
62186	9.9	9.9	117	10342.8	8.46
62187	2.7	2.7	16	1414.4	16.88
62189	7.2	7.2	82	7248.8	8.78
62190	14.8	14.8	46	4066.4	32.17
62191	30.6	30.6	67	5922.8	45.67
62192	17.6	17.6	353	31205.2	4.99
62193	10.8	10.8	315	27846	3.43
62194	14.4	14.4	104	9193.6	13.85
62195	3	3	136	12022.4	2.21
62197	30.5	30.5	137	12110.8	22.26
62198	5.4	5.4	79	6983.6	6.84
62199	5.2	5.2	125	11050	4.16
62200	5.3	5.3	162	14320.8	3.27
62202	87	87	140	12376	62.14
62203	2.9	2.9	80	7072	3.63
62205	22.6	22.6	312	27580.8	7.24
62206	5.4	5.4	101	8928.4	5.35
62208	2.6	2.6	47	4154.8	5.53
62209	0.21	0.21	9	795.6	2.33
62210	6.1	6.1	81	7160.4	7.53
62214	13.5	13.5	63	5569.2	21.43
62215	9.3	9.3	111	9812.4	8.38
62217	253	253	135	11934	187.41
62218	13.3	13.3	80	7072	16.63
62220	6.5	6.5	210	18564	3.1
62221	16.2	16.2	122	10784.8	13.28
62222	4.3	4.3	105	9282	4.1
62223	3.4	3.4	73	6453.2	4.66
62224	1.7	1.7	23	2033.2	7.39
62225	5.5	5.5	58	5127.2	9.48
62226	10	10	144	12729.6	6.94
62227	0.8	0.8	51	4508.4	1.57
62228	8	8	170	15028	4.71
62229	2	2	14	1237.6	14.29
62230	185.3	185.3	126	11138.4	147.06
62231	3	3	62	5480.8	4.84
62232	0.8	0.8	20	1768	4
62233	6.5	6.5	85	7514	7.65
62234	3.5	3.5	81	7160.4	4.32
62236	2.5	2.5	107	9458.8	2.34
62237	6.4	6.4	126	11138.4	5.08
62239	7.2	7.2	135	11934	5.33
62240	24.8	24.8	209	18475.6	11.87
62242	5.5	5.5	120	10608	4.58
62245	7.8	7.8	52	4596.8	15
62248	15.1	15.1	48	4243.2	31.46
62249	16.1	16.1	164	14497.6	9.82
62250	5.3	5.3	90	7956	5.89
62251	6.5	6.5	77	6806.8	8.44
62252	14.2	14.2	150	13260	9.47
62253	83.5	83.5	170	15028	49.12
62254	2.7	2.7	87	7690.8	3.1
62255	2.7	2.7	65	5746	4.15
62256	22	22	154	13613.6	14.29
62258	7.6	7.6	226	19978.4	3.36
62259	4.9	4.9	149	13171.6	3.29
62260	590	590	178	15735.2	331.46
62261	19.4	19.4	315	27846	6.16
62264	18.7	18.7	72	6364.8	25.97
62265	99	99	82	7248.8	120.73
62266	105	105	61	5392.4	172.13
62267	3.5	3.5	71	6276.4	4.93
62268	3.2	3.2	50	4420	6.4
62269	8.9	8.9	298	26343.2	2.99
62270	4.7	4.7	176	15558.4	2.67
62271	4.1	4.1	41	3624.4	10
62272	6.4	6.4	162	14320.8	3.95
62273	27	27	124	10961.6	21.77
62275	4.5	4.5	91	8044.4	4.95
62276	8.8	8.8	119	10519.6	7.39
62277	4.9	4.9	123	10873.2	3.98
62278	4.3	4.3	79	6983.6	5.44
62279	18.2	18.2	252	22276.8	7.22
62280	36	36	179	15823.6	20.11
62281	18.1	18.1	267	23602.8	6.78
62282	5.5	5.5	41	3624.4	13.41
62284	7.8	7.8	116	10254.4	6.72
62285	2.5	2.5	25	2210	10
62286	21.6	21.6	230	20332	9.39
62287	4.4	4.4	132	11668.8	3.33
62288	3.9	3.9	64	5657.6	6.09
62289	15.4	15.4	179	15823.6	8.6
62291	4.4	4.4	79	6983.6	5.57
62292	NA	NA	NA	NA	NA
62293	2.5	2.5	47	4154.8	5.32
62294	64.8	64.8	164	14497.6	39.51
62295	1060	1060	129	11403.6	821.71
62296	49.7	49.7	188	16619.2	26.44
62297	1.5	1.5	85	7514	1.76
62298	7.3	7.3	95	8398	7.68
62299	22.6	22.6	102	9016.8	22.16
62300	11.2	11.2	104	9193.6	10.77
62301	5.4	5.4	149	13171.6	3.62
62302	1.2	1.2	17	1502.8	7.06
62303	7.8	7.8	25	2210	31.2
62304	5.9	5.9	39	3447.6	15.13
62305	12.3	12.3	109	9635.6	11.28
62307	6.4	6.4	102	9016.8	6.27
62308	13.2	13.2	127	11226.8	10.39
62309	90	90	155	13702	58.06
62310	6.8	6.8	32	2828.8	21.25
62311	1.2	1.2	28	2475.2	4.29
62312	19.6	19.6	158	13967.2	12.41
62313	14.2	14.2	124	10961.6	11.45
62314	31.8	31.8	153	13525.2	20.78
62315	12.7	12.7	104	9193.6	12.21
62316	5	5	137	12110.8	3.65
62317	21.6	21.6	103	9105.2	20.97
62320	4.3	4.3	45	3978	9.56
62321	11.6	11.6	104	9193.6	11.15
62324	9.1	9.1	62	5480.8	14.68
62325	17.1	17.1	38	3359.2	45
62326	15.6	15.6	234	20685.6	6.67
62327	165	165	202	17856.8	81.68
62328	15.6	15.6	120	10608	13
62330	2.8	2.8	22	1944.8	12.73
62331	3.7	3.7	48	4243.2	7.71
62332	6.8	6.8	77	6806.8	8.83
62333	160	160	85	7514	188.24
62334	6.2	6.2	112	9900.8	5.54
62335	30	30	164	14497.6	18.29
62336	1	1	29	2563.6	3.45
62337	10.1	10.1	34	3005.6	29.71
62339	2.1	2.1	60	5304	3.5
62340	5.9	5.9	173	15293.2	3.41
62341	4.9	4.9	98	8663.2	5
62342	4.9	4.9	136	12022.4	3.6
62343	3.5	3.5	120	10608	2.92
62345	8.6	8.6	110	9724	7.82
62346	2	2	35	3094	5.71
62347	2.9	2.9	54	4773.6	5.37
62348	12	12	142	12552.8	8.45
62349	1.7	1.7	39	3447.6	4.36
62350	11	11	146	12906.4	7.53
62351	69	69	115	10166	60
62353	10.2	10.2	97	8574.8	10.52
62354	12.2	12.2	85	7514	14.35
62355	28.2	28.2	73	6453.2	38.63
62356	29.6	29.6	88	7779.2	33.64
62357	5.7	5.7	167	14762.8	3.41
62359	10.6	10.6	78	6895.2	13.59
62360	13.1	13.1	178	15735.2	7.36
62361	5.8	5.8	112	9900.8	5.18
62362	5.7	5.7	81	7160.4	7.04
62363	1.1	1.1	21	1856.4	5.24
62365	2.1	2.1	71	6276.4	2.96
62366	1209	1209	37	3270.8	3267.57
62367	8.5	8.5	80	7072	10.63
62368	58	58	43	3801.2	134.88
62369	9	9	38	3359.2	23.68
62370	4.4	4.4	84	7425.6	5.24
62371	7.3	7.3	116	10254.4	6.29
62372	2.1	2.1	10	884	21
62373	1.1	1.1	4	353.6	27.5
62374	12.3	12.3	173	15293.2	7.11
62375	10.8	10.8	162	14320.8	6.67
62376	3.1	3.1	42	3712.8	7.38
62377	6.4	6.4	64	5657.6	10
62378	12.1	12.1	82	7248.8	14.76
62379	16.4	16.4	300	26520	5.47
62380	6.7	6.7	145	12818	4.62
62381	NA	NA	NA	NA	NA
62383	4.4	4.4	157	13878.8	2.8
62384	8	8	192	16972.8	4.17
62386	16.7	16.7	414	36597.6	4.03
62387	9.8	9.8	398	35183.2	2.46
62388	NA	NA	NA	NA	NA
62389	38.2	38.2	231	20420.4	16.54
62390	1.6	1.6	15	1326	10.67
62391	4.4	4.4	75	6630	5.87
62393	3.7	3.7	214	18917.6	1.73
62396	3.2	3.2	53	4685.2	6.04
62397	12.4	12.4	175	15470	7.09
62398	2.3	2.3	19	1679.6	12.11
62399	5.5	5.5	177	15646.8	3.11
62400	10.7	10.7	128	11315.2	8.36
62401	2.2	2.2	57	5038.8	3.86
62402	4.6	4.6	162	14320.8	2.84
62404	5.5	5.5	154	13613.6	3.57
62406	92	92	93	8221.2	98.92
62407	4.1	4.1	96	8486.4	4.27
62409	45	45	23	2033.2	195.65
62411	9.6	9.6	76	6718.4	12.63
62412	155	155	200	17680	77.5
62413	19.2	19.2	220	19448	8.73
62414	23.2	23.2	217	19182.8	10.69
62415	9.7	9.7	130	11492	7.46
62416	5.5	5.5	97	8574.8	5.67
62417	8.2	8.2	98	8663.2	8.37
62418	300	300	94	8309.6	319.15
62419	11.8	11.8	176	15558.4	6.7
62421	1.2	1.2	57	5038.8	2.11
62422	1.5	1.5	36	3182.4	4.17
62424	8.6	8.6	221	19536.4	3.89
62425	1.2	1.2	37	3270.8	3.24
62426	27	27	311	27492.4	8.68
62427	27.5	27.5	174	15381.6	15.8
62428	10.6	10.6	143	12641.2	7.41
62429	5.8	5.8	172	15204.8	3.37
62430	16.7	16.7	78	6895.2	21.41
62431	11.8	11.8	223	19713.2	5.29
62432	1.8	1.8	52	4596.8	3.46
62433	NA	NA	NA	NA	NA
62434	7.6	7.6	198	17503.2	3.84
62437	12.5	12.5	150	13260	8.33
62439	1290	1290	183	16177.2	704.92
62440	7.6	7.6	125	11050	6.08
62441	25.7	25.7	105	9282	24.48
62444	1.4	1.4	58	5127.2	2.41
62445	16.2	16.2	284	25105.6	5.7
62447	46	46	325	28730	14.15
62448	15.5	15.5	263	23249.2	5.89
62449	8.6	8.6	110	9724	7.82
62450	4.7	4.7	55	4862	8.55
62452	18.5	18.5	84	7425.6	22.02
62454	2.8	2.8	62	5480.8	4.52
62455	65	65	269	23779.6	24.16
62456	2.1	2.1	80	7072	2.63
62457	14.7	14.7	128	11315.2	11.48
62458	310	310	156	13790.4	198.72
62460	12.4	12.4	136	12022.4	9.12
62461	2.6	2.6	71	6276.4	3.66
62462	2	2	37	3270.8	5.41
62463	2.7	2.7	50	4420	5.4
62464	6.5	6.5	125	11050	5.2
62465	19.5	19.5	247	21834.8	7.89
62467	3.4	3.4	145	12818	2.34
62469	36.3	36.3	203	17945.2	17.88
62471	10.9	10.9	125	11050	8.72
62472	1110	1110	368	32531.2	301.63
62473	NA	NA	NA	NA	NA
62474	14.2	14.2	47	4154.8	30.21
62475	11.8	11.8	446	39426.4	2.65
62476	7.6	7.6	156	13790.4	4.87
62477	3.4	3.4	43	3801.2	7.91
62479	2.7	2.7	30	2652	9
62480	4.3	4.3	89	7867.6	4.83
62481	3.7	3.7	67	5922.8	5.52
62482	23.2	23.2	321	28376.4	7.23
62483	1.7	1.7	38	3359.2	4.47
62484	8.4	8.4	226	19978.4	3.72
62485	3.4	3.4	183	16177.2	1.86
62487	3.6	3.6	60	5304	6
62491	30.4	30.4	133	11757.2	22.86
62492	5	5	104	9193.6	4.81
62494	1.1	1.1	40	3536	2.75
62495	8.2	8.2	240	21216	3.42
62497	23.2	23.2	89	7867.6	26.07
62498	5.6	5.6	113	9989.2	4.96
62500	5.8	5.8	56	4950.4	10.36
62501	8.2	8.2	89	7867.6	9.21
62502	6.8	6.8	215	19006	3.16
62504	0.8	0.8	15	1326	5.33
62506	7.6	7.6	193	17061.2	3.94
62507	52.4	52.4	210	18564	24.95
62509	3.3	3.3	61	5392.4	5.41
62510	12.6	12.6	117	10342.8	10.77
62511	2.2	2.2	87	7690.8	2.53
62512	11.1	11.1	87	7690.8	12.76
62513	8.7	8.7	30	2652	29
62514	13.2	13.2	130	11492	10.15
62515	6.6	6.6	149	13171.6	4.43
62516	6	6	113	9989.2	5.31
62517	265	265	134	11845.6	197.76
62519	1160	1160	269	23779.6	431.23
62521	3.6	3.6	71	6276.4	5.07
62522	7.5	7.5	148	13083.2	5.07
62523	9.7	9.7	152	13436.8	6.38
62524	16.1	16.1	233	20597.2	6.91
62525	1.4	1.4	112	9900.8	1.25
62526	6.4	6.4	153	13525.2	4.18
62527	13.2	13.2	146	12906.4	9.04
62528	2.8	2.8	85	7514	3.29
62529	12.7	12.7	117	10342.8	10.85
62530	9.4	9.4	165	14586	5.7
62531	2.2	2.2	28	2475.2	7.86
62532	3.7	3.7	66	5834.4	5.61
62534	5.2	5.2	132	11668.8	3.94
62536	1.9	1.9	35	3094	5.43
62537	3.5	3.5	57	5038.8	6.14
62539	126.5	126.5	225	19890	56.22
62541	24.2	24.2	139	12287.6	17.41
62542	850	850	293	25901.2	290.1
62544	6	6	144	12729.6	4.17
62545	28	28	203	17945.2	13.79
62546	33	33	274	24221.6	12.04
62547	14.2	14.2	142	12552.8	10
62548	34.4	34.4	256	22630.4	13.44
62549	31.4	31.4	168	14851.2	18.69
62550	15.4	15.4	152	13436.8	10.13
62551	18.9	18.9	122	10784.8	15.49
62552	6.8	6.8	55	4862	12.36
62553	28.2	28.2	99	8751.6	28.48
62554	3.1	3.1	24	2121.6	12.92
62555	11.2	11.2	37	3270.8	30.27
62556	5.6	5.6	89	7867.6	6.29
62557	2.2	2.2	48	4243.2	4.58
62558	11.4	11.4	132	11668.8	8.64
62559	31.5	31.5	147	12994.8	21.43
62560	2	2	62	5480.8	3.23
62561	5.6	5.6	104	9193.6	5.38
62563	10	10	39	3447.6	25.64
62564	7.2	7.2	120	10608	6
62565	2.2	2.2	54	4773.6	4.07
62567	4.4	4.4	30	2652	14.67
62569	NA	NA	NA	NA	NA
62570	5.2	5.2	143	12641.2	3.64
62571	6.5	6.5	47	4154.8	13.83
62572	153	153	128	11315.2	119.53
62573	10.6	10.6	173	15293.2	6.13
62574	18.6	18.6	159	14055.6	11.7
62575	31.4	31.4	46	4066.4	68.26
62576	19	19	210	18564	9.05
62577	6	6	102	9016.8	5.88
62578	110	110	22	1944.8	500
62579	0.8	0.8	34	3005.6	2.35
62580	6	6	57	5038.8	10.53
62581	0.9	0.9	16	1414.4	5.63
62583	4.3	4.3	39	3447.6	11.03
62584	2.3	2.3	35	3094	6.57
62585	60	60	119	10519.6	50.42
62586	3.6	3.6	61	5392.4	5.9
62587	4.8	4.8	109	9635.6	4.4
62588	12.6	12.6	339	29967.6	3.72
62589	6.1	6.1	114	10077.6	5.35
62590	10.1	10.1	163	14409.2	6.2
62591	15.5	15.5	29	2563.6	53.45
62593	7.6	7.6	51	4508.4	14.9
62595	1	1	15	1326	6.67
62596	11.5	11.5	150	13260	7.67
62597	14.4	14.4	301	26608.4	4.78
62598	7	7	246	21746.4	2.85
62599	310	310	37	3270.8	837.84
62600	22	22	198	17503.2	11.11
62601	26.3	26.3	229	20243.6	11.48
62602	4.5	4.5	182	16088.8	2.47
62603	7.6	7.6	183	16177.2	4.15
62604	1.4	1.4	25	2210	5.6
62609	11.7	11.7	99	8751.6	11.82
62610	7.5	7.5	88	7779.2	8.52
62611	153	153	107	9458.8	142.99
62612	3.4	3.4	61	5392.4	5.57
62613	38	38	143	12641.2	26.57
62614	53.9	53.9	145	12818	37.17
62616	37.2	37.2	236	20862.4	15.76
62617	9.1	9.1	33	2917.2	27.58
62618	2.1	2.1	19	1679.6	11.05
62619	25.7	25.7	37	3270.8	69.46
62620	5.7	5.7	77	6806.8	7.4
62621	NA	NA	NA	NA	NA
62622	0.5	0.5	23	2033.2	2.17
62623	2.9	2.9	36	3182.4	8.06
62624	0.5	0.5	9	795.6	5.56
62625	1.3	1.3	18	1591.2	7.22
62626	7.5	7.5	124	10961.6	6.05
62629	4.4	4.4	37	3270.8	11.89
62630	1.4	1.4	23	2033.2	6.09
62631	3.5	3.5	44	3889.6	7.95
62632	7.1	7.1	150	13260	4.73
62633	3.3	3.3	37	3270.8	8.92
62634	25.4	25.4	260	22984	9.77
62635	6.6	6.6	120	10608	5.5
62636	1.5	1.5	108	9547.2	1.39
62638	2.9	2.9	95	8398	3.05
62639	2.7	2.7	43	3801.2	6.28
62640	3.4	3.4	40	3536	8.5
62642	19.7	19.7	132	11668.8	14.92
62644	5.4	5.4	116	10254.4	4.66
62645	265	265	98	8663.2	270.41
62646	11.2	11.2	158	13967.2	7.09
62648	14.1	14.1	33	2917.2	42.73
62649	6.6	6.6	169	14939.6	3.91
62650	34.4	34.4	179	15823.6	19.22
62651	3.3	3.3	68	6011.2	4.85
62652	6.6	6.6	103	9105.2	6.41
62658	6.1	6.1	137	12110.8	4.45
62659	5.7	5.7	103	9105.2	5.53
62660	NA	NA	NA	NA	NA
62661	10.8	10.8	223	19713.2	4.84
62662	4	4	31	2740.4	12.9
62664	380	380	50	4420	760
62665	9	9	136	12022.4	6.62
62667	8.1	8.1	85	7514	9.53
62668	195.9	195.9	143	12641.2	136.99
62669	7.4	7.4	241	21304.4	3.07
62670	19.6	19.6	255	22542	7.69
62671	25.4	25.4	270	23868	9.41
62672	9.8	9.8	172	15204.8	5.7
62673	9.7	9.7	120	10608	8.08
62674	8.1	8.1	166	14674.4	4.88
62676	19.4	19.4	202	17856.8	9.6
62677	6.3	6.3	73	6453.2	8.63
62678	2.6	2.6	17	1502.8	15.29
62679	55.5	55.5	54	4773.6	102.78
62680	7.4	7.4	141	12464.4	5.25
62682	0.9	0.9	9	795.6	10
62683	5.1	5.1	116	10254.4	4.4
62684	8.9	8.9	136	12022.4	6.54
62685	6.9	6.9	121	10696.4	5.7
62686	NA	NA	NA	NA	NA
62687	7.5	7.5	80	7072	9.38
62688	18	18	583	51537.2	3.09
62689	27.8	27.8	146	12906.4	19.04
62690	4.8	4.8	179	15823.6	2.68
62691	12.8	12.8	364	32177.6	3.52
62693	NA	NA	NA	NA	NA
62694	2.4	2.4	122	10784.8	1.97
62695	6.8	6.8	180	15912	3.78
62696	11.8	11.8	194	17149.6	6.08
62697	1.9	1.9	28	2475.2	6.79
62700	15.8	15.8	120	10608	13.17
62701	12.8	12.8	264	23337.6	4.85
62704	NA	NA	NA	NA	NA
62705	6.4	6.4	200	17680	3.2
62706	38	38	339	29967.6	11.21
62707	11.2	11.2	186	16442.4	6.02
62708	13.8	13.8	123	10873.2	11.22
62709	7.1	7.1	117	10342.8	6.07
62710	NA	NA	NA	NA	NA
62713	23	23	197	17414.8	11.68
62714	9.6	9.6	103	9105.2	9.32
62715	6.9	6.9	90	7956	7.67
62716	1.9	1.9	32	2828.8	5.94
62717	19.2	19.2	115	10166	16.7
62718	10.8	10.8	213	18829.2	5.07
62719	12.9	12.9	222	19624.8	5.81
62720	17.2	17.2	125	11050	13.76
62723	14.4	14.4	168	14851.2	8.57
62724	5.3	5.3	78	6895.2	6.79
62727	1708	1708	52	4596.8	3284.62
62728	1	1	27	2386.8	3.7
62731	1.7	1.7	56	4950.4	3.04
62732	5.7	5.7	53	4685.2	10.75
62734	10	10	259	22895.6	3.86
62735	12.1	12.1	259	22895.6	4.67
62736	14.2	14.2	293	25901.2	4.85
62737	76.9	76.9	200	17680	38.45
62738	6.2	6.2	96	8486.4	6.46
62739	30	30	173	15293.2	17.34
62740	5.3	5.3	150	13260	3.53
62742	3.6	3.6	133	11757.2	2.71
62744	20.2	20.2	410	36244	4.93
62745	1	1	20	1768	5
62746	4.9	4.9	125	11050	3.92
62747	33	33	247	21834.8	13.36
62748	9.8	9.8	56	4950.4	17.5
62749	1.4	1.4	43	3801.2	3.26
62750	27.8	27.8	16	1414.4	173.75
62751	6.3	6.3	125	11050	5.04
62752	9.1	9.1	182	16088.8	5
62753	3.7	3.7	93	8221.2	3.98
62755	15.4	15.4	237	20950.8	6.5
62756	9	9	99	8751.6	9.09
62757	3.7	3.7	88	7779.2	4.2
62759	3.7	3.7	136	12022.4	2.72
62760	5.3	5.3	80	7072	6.63
62761	2.3	2.3	99	8751.6	2.32
62763	8	8	174	15381.6	4.6
62764	7.1	7.1	74	6541.6	9.59
62765	2.6	2.6	33	2917.2	7.88
62768	195	195	201	17768.4	97.01
62769	5.9	5.9	149	13171.6	3.96
62771	200	200	187	16530.8	106.95
62772	1570	1570	125	11050	1256
62773	21.6	21.6	352	31116.8	6.14
62776	12.6	12.6	150	13260	8.4
62777	28	28	296	26166.4	9.46
62779	43	43	307	27138.8	14.01
62783	3.3	3.3	47	4154.8	7.02
62784	5	5	61	5392.4	8.2
62786	4.9	4.9	73	6453.2	6.71
62787	3.8	3.8	48	4243.2	7.92
62788	1.3	1.3	211	18652.4	0.62
62789	4.2	4.2	56	4950.4	7.5
62790	6.7	6.7	165	14586	4.06
62791	2.1	2.1	79	6983.6	2.66
62792	2.1	2.1	65	5746	3.23
62793	7.1	7.1	105	9282	6.76
62794	44.5	44.5	214	18917.6	20.79
62795	2	2	57	5038.8	3.51
62796	23	23	100	8840	23
62797	120.1	120.1	231	20420.4	51.99
62798	115	115	181	16000.4	63.54
62800	15	15	154	13613.6	9.74
62801	30.4	30.4	133	11757.2	22.86
62802	2.5	2.5	39	3447.6	6.41
62803	9.7	9.7	183	16177.2	5.3
62804	5.5	5.5	86	7602.4	6.4
62805	1.6	1.6	261	23072.4	0.61
62806	8.7	8.7	250	22100	3.48
62807	70	70	115	10166	60.87
62808	4.6	4.6	60	5304	7.67
62809	315	315	275	24310	114.55
62810	9.4	9.4	242	21392.8	3.88
62811	33.5	33.5	532	47028.8	6.3
62812	7	7	91	8044.4	7.69
62813	115	115	124	10961.6	92.74
62814	5.4	5.4	129	11403.6	4.19
62816	5.2	5.2	133	11757.2	3.91
62817	32.8	32.8	239	21127.6	13.72
62818	430	430	105	9282	409.52
62819	7.9	7.9	96	8486.4	8.23
62820	1.7	1.7	21	1856.4	8.1
62821	5.4	5.4	57	5038.8	9.47
62822	3	3	23	2033.2	13.04
62823	34	34	214	18917.6	15.89
62824	6.1	6.1	191	16884.4	3.19
62828	NA	NA	NA	NA	NA
62830	1	1	35	3094	2.86
62832	12.8	12.8	178	15735.2	7.19
62833	4.9	4.9	109	9635.6	4.5
62834	4.6	4.6	85	7514	5.41
62835	13.2	13.2	160	14144	8.25
62836	112	112	244	21569.6	45.9
62837	13.1	13.1	116	10254.4	11.29
62838	7.1	7.1	121	10696.4	5.87
62840	2.8	2.8	45	3978	6.22
62841	66.9	66.9	158	13967.2	42.34
62844	2.4	2.4	60	5304	4
62845	715	715	100	8840	715
62847	5.7	5.7	141	12464.4	4.04
62848	1.9	1.9	51	4508.4	3.73
62849	32.9	32.9	159	14055.6	20.69
62851	230	230	259	22895.6	88.8
62853	76	76	162	14320.8	46.91
62854	4.3	4.3	61	5392.4	7.05
62855	3.7	3.7	106	9370.4	3.49
62858	107.5	107.5	334	29525.6	32.19
62859	52	52	245	21658	21.22
62860	5	5	51	4508.4	9.8
62861	16.4	16.4	49	4331.6	33.47
62864	3.9	3.9	45	3978	8.67
62867	15.6	15.6	173	15293.2	9.02
62868	3.9	3.9	50	4420	7.8
62870	51.9	51.9	352	31116.8	14.74
62871	13.4	13.4	188	16619.2	7.13
62872	2.7	2.7	36	3182.4	7.5
62874	7.7	7.7	56	4950.4	13.75
62875	2.9	2.9	34	3005.6	8.53
62876	3.6	3.6	91	8044.4	3.96
62877	3.6	3.6	129	11403.6	2.79
62878	14.1	14.1	303	26785.2	4.65
62879	15	15	65	5746	23.08
62880	2.2	2.2	40	3536	5.5
62881	13.6	13.6	107	9458.8	12.71
62882	11.8	11.8	217	19182.8	5.44
62883	36.2	36.2	143	12641.2	25.31
62884	19	19	162	14320.8	11.73
62885	6.2	6.2	134	11845.6	4.63
62886	21.2	21.2	323	28553.2	6.56
62887	48	48	200	17680	24
62888	4.2	4.2	103	9105.2	4.08
62890	5.6	5.6	106	9370.4	5.28
62891	9.2	9.2	155	13702	5.94
62892	5.8	5.8	94	8309.6	6.17
62893	337.5	337.5	138	12199.2	244.57
62894	18.1	18.1	180	15912	10.06
62895	4	4	79	6983.6	5.06
62898	38.9	38.9	403	35625.2	9.65
62899	24.2	24.2	98	8663.2	24.69
62900	1	1	15	1326	6.67
62901	1.1	1.1	11	972.4	10
62902	0.7	0.7	19	1679.6	3.68
62903	1.2	1.2	19	1679.6	6.32
62907	2.3	2.3	25	2210	9.2
62908	5.6	5.6	178	15735.2	3.15
62909	18.2	18.2	307	27138.8	5.93
62910	3.7	3.7	51	4508.4	7.25
62911	9.4	9.4	199	17591.6	4.72
62912	8.2	8.2	116	10254.4	7.07
62913	7.1	7.1	93	8221.2	7.63
62916	5.3	5.3	128	11315.2	4.14
62917	10.6	10.6	36	3182.4	29.44
62918	18.7	18.7	800	70720	2.34
62919	27.7	27.7	179	15823.6	15.47
62921	11.3	11.3	173	15293.2	6.53
62922	4.5	4.5	77	6806.8	5.84
62923	6.8	6.8	85	7514	8
62924	60	60	86	7602.4	69.77
62925	14.3	14.3	56	4950.4	25.54
62927	5.5	5.5	119	10519.6	4.62
62928	30.8	30.8	134	11845.6	22.99
62929	112.3	112.3	115	10166	97.65
62930	3.1	3.1	95	8398	3.26
62931	11.2	11.2	215	19006	5.21
62933	70	70	280	24752	25
62934	23.8	23.8	150	13260	15.87
62935	19	19	295	26078	6.44
62936	0.3	0.3	17	1502.8	1.76
62937	5.5	5.5	79	6983.6	6.96
62938	22.3	22.3	194	17149.6	11.49
62939	10.6	10.6	233	20597.2	4.55
62940	30	30	170	15028	17.65
62941	64.6	64.6	282	24928.8	22.91
62943	140.6	140.6	199	17591.6	70.65
62944	6.6	6.6	75	6630	8.8
62945	4.4	4.4	128	11315.2	3.44
62946	11.3	11.3	107	9458.8	10.56
62948	17.2	17.2	155	13702	11.1
62949	2	2	32	2828.8	6.25
62950	181.5	181.5	196	17326.4	92.6
62951	3.7	3.7	76	6718.4	4.87
62952	14.6	14.6	238	21039.2	6.13
62953	8	8	203	17945.2	3.94
62954	6.3	6.3	271	23956.4	2.32
62955	8.5	8.5	50	4420	17
62958	4.8	4.8	30	2652	16
62959	30.6	30.6	138	12199.2	22.17
62963	16.5	16.5	65	5746	25.38
62966	4.4	4.4	125	11050	3.52
62967	20.8	20.8	240	21216	8.67
62969	124	124	240	21216	51.67
62971	23.2	23.2	158	13967.2	14.68
62973	5.3	5.3	84	7425.6	6.31
62974	0.8	0.8	15	1326	5.33
62975	13.2	13.2	216	19094.4	6.11
62976	4.8	4.8	89	7867.6	5.39
62977	5.7	5.7	146	12906.4	3.9
62978	4	4	165	14586	2.42
62979	2.1	2.1	43	3801.2	4.88
62981	6.5	6.5	220	19448	2.95
62982	24.2	24.2	78	6895.2	31.03
62983	0.8	0.8	11	972.4	7.27
62985	5.6	5.6	76	6718.4	7.37
62986	5	5	120	10608	4.17
62987	34	34	88	7779.2	38.64
62988	3.8	3.8	28	2475.2	13.57
62990	1.6	1.6	42	3712.8	3.81
62991	4.1	4.1	160	14144	2.56
62992	1.7	1.7	40	3536	4.25
62993	4.9	4.9	65	5746	7.54
62994	7.9	7.9	54	4773.6	14.63
62995	12.2	12.2	211	18652.4	5.78
62996	19.6	19.6	247	21834.8	7.94
62997	11.3	11.3	124	10961.6	9.11
62998	3.4	3.4	153	13525.2	2.22
62999	3.1	3.1	33	2917.2	9.39
63000	NA	NA	NA	NA	NA
63002	8.7	8.7	86	7602.4	10.12
63003	18	18	170	15028	10.59
63004	1.7	1.7	21	1856.4	8.1
63005	3.3	3.3	115	10166	2.87
63006	1.6	1.6	130	11492	1.23
63007	5.2	5.2	60	5304	8.67
63008	4.4	4.4	143	12641.2	3.08
63009	13.4	13.4	133	11757.2	10.08
63010	28.4	28.4	172	15204.8	16.51
63011	6.4	6.4	49	4331.6	13.06
63012	1.6	1.6	42	3712.8	3.81
63013	4500	4500	43	3801.2	10465.12
63014	7.6	7.6	99	8751.6	7.68
63015	1.3	1.3	18	1591.2	7.22
63016	11.4	11.4	161	14232.4	7.08
63017	42.9	42.9	103	9105.2	41.65
63018	37.8	37.8	48	4243.2	78.75
63019	25.6	25.6	127	11226.8	20.16
63020	8.7	8.7	106	9370.4	8.21
63021	1	1	18	1591.2	5.56
63022	20.8	20.8	224	19801.6	9.29
63023	37	37	248	21923.2	14.92
63024	10.5	10.5	218	19271.2	4.82
63025	4	4	103	9105.2	3.88
63026	0.6	0.6	8	707.2	7.5
63027	7	7	93	8221.2	7.53
63028	36.8	36.8	111	9812.4	33.15
63030	3.2	3.2	135	11934	2.37
63031	26.1	26.1	32	2828.8	81.56
63032	18.4	18.4	252	22276.8	7.3
63033	1.5	1.5	40	3536	3.75
63035	3.1	3.1	56	4950.4	5.54
63036	1084	1084	61	5392.4	1777.05
63037	7.2	7.2	81	7160.4	8.89
63040	8.8	8.8	81	7160.4	10.86
63041	9.8	9.8	179	15823.6	5.47
63042	14	14	307	27138.8	4.56
63043	105	105	375	33150	28
63044	9.9	9.9	166	14674.4	5.96
63045	7	7	111	9812.4	6.31
63047	10.2	10.2	40	3536	25.5
63048	2	2	49	4331.6	4.08
63049	3.5	3.5	122	10784.8	2.87
63050	1.8	1.8	56	4950.4	3.21
63051	2.8	2.8	52	4596.8	5.38
63052	17.5	17.5	113	9989.2	15.49
63053	18	18	141	12464.4	12.77
63054	5.9	5.9	85	7514	6.94
63056	16.5	16.5	254	22453.6	6.5
63057	8.4	8.4	233	20597.2	3.61
63058	4.5	4.5	139	12287.6	3.24
63059	20.6	20.6	223	19713.2	9.24
63060	12.4	12.4	103	9105.2	12.04
63061	19.2	19.2	80	7072	24
63063	NA	NA	NA	NA	NA
63064	23.1	23.1	62	5480.8	37.26
63065	4.7	4.7	78	6895.2	6.03
63068	2.3	2.3	70	6188	3.29
63069	9.4	9.4	296	26166.4	3.18
63070	24.6	24.6	87	7690.8	28.28
63071	5.7	5.7	118	10431.2	4.83
63072	13.8	13.8	242	21392.8	5.7
63073	22	22	268	23691.2	8.21
63075	4.1	4.1	83	7337.2	4.94
63076	74	74	215	19006	34.42
63077	6.4	6.4	163	14409.2	3.93
63078	16	16	185	16354	8.65
63079	6.2	6.2	147	12994.8	4.22
63080	8.5	8.5	144	12729.6	5.9
63081	74	74	234	20685.6	31.62
63082	2.3	2.3	56	4950.4	4.11
63083	41	41	101	8928.4	40.59
63086	25.6	25.6	23	2033.2	111.3
63088	5.1	5.1	128	11315.2	3.98
63089	21.6	21.6	256	22630.4	8.44
63090	8.7	8.7	69	6099.6	12.61
63091	9.3	9.3	184	16265.6	5.05
63092	5.3	5.3	91	8044.4	5.82
63093	9.7	9.7	52	4596.8	18.65
63094	10.3	10.3	127	11226.8	8.11
63096	4.8	4.8	93	8221.2	5.16
63097	9.8	9.8	295	26078	3.32
63098	8.4	8.4	127	11226.8	6.61
63100	5.7	5.7	33	2917.2	17.27
63101	8.9	8.9	135	11934	6.59
63102	10.4	10.4	128	11315.2	8.13
63103	3.2	3.2	95	8398	3.37
63104	1.8	1.8	12	1060.8	15
63106	8.7	8.7	76	6718.4	11.45
63107	9.6	9.6	163	14409.2	5.89
63108	13.8	13.8	174	15381.6	7.93
63109	1.8	1.8	87	7690.8	2.07
63110	4.8	4.8	270	23868	1.78
63111	7.3	7.3	112	9900.8	6.52
63112	2.9	2.9	64	5657.6	4.53
63114	2.1	2.1	42	3712.8	5
63116	6.1	6.1	38	3359.2	16.05
63117	4.1	4.1	32	2828.8	12.81
63118	2.4	2.4	67	5922.8	3.58
63119	3.5	3.5	40	3536	8.75
63121	17.8	17.8	73	6453.2	24.38
63123	7.8	7.8	228	20155.2	3.42
63124	36	36	73	6453.2	49.32
63125	3.9	3.9	83	7337.2	4.7
63126	11	11	111	9812.4	9.91
63127	11	11	261	23072.4	4.21
63128	6.9	6.9	117	10342.8	5.9
63129	6.5	6.5	122	10784.8	5.33
63130	4.5	4.5	6	530.4	75
63132	7.7	7.7	112	9900.8	6.88
63133	30	30	325	28730	9.23
63134	6.8	6.8	121	10696.4	5.62
63135	11.6	11.6	257	22718.8	4.51
63136	8.6	8.6	209	18475.6	4.11
63137	10.9	10.9	185	16354	5.89
63138	2.2	2.2	35	3094	6.29
63139	55	55	225	19890	24.44
63140	35	35	94	8309.6	37.23
63141	13.8	13.8	256	22630.4	5.39
63142	9.5	9.5	165	14586	5.76
63143	15.5	15.5	120	10608	12.92
63145	4400	4400	160	14144	2750
63146	1.3	1.3	23	2033.2	5.65
63147	9	9	198	17503.2	4.55
63148	34.2	34.2	162	14320.8	21.11
63149	8	8	170	15028	4.71
63150	15.4	15.4	201	17768.4	7.66
63151	6.7	6.7	236	20862.4	2.84
63152	5.6	5.6	56	4950.4	10
63154	3.1	3.1	114	10077.6	2.72
63155	6.7	6.7	175	15470	3.83
63156	4.7	4.7	75	6630	6.27
63157	2.9	2.9	58	5127.2	5
63159	15.2	15.2	224	19801.6	6.79
63160	2.4	2.4	22	1944.8	10.91
63161	9.2	9.2	107	9458.8	8.6
63162	8.4	8.4	154	13613.6	5.45
63163	9.2	9.2	297	26254.8	3.1
63164	12.9	12.9	274	24221.6	4.71
63166	96	96	186	16442.4	51.61
63167	2.1	2.1	70	6188	3
63168	26.2	26.2	152	13436.8	17.24
63169	20	20	237	20950.8	8.44
63170	9.6	9.6	160	14144	6
63171	23	23	459	40575.6	5.01
63172	5.7	5.7	66	5834.4	8.64
63173	4.8	4.8	170	15028	2.82
63174	2	2	58	5127.2	3.45
63175	28.6	28.6	123	10873.2	23.25
63176	7.2	7.2	231	20420.4	3.12
63177	2.2	2.2	99	8751.6	2.22
63178	1.1	1.1	54	4773.6	2.04
63179	9.6	9.6	110	9724	8.73
63180	2.7	2.7	60	5304	4.5
63181	0.7	0.7	33	2917.2	2.12
63182	21.4	21.4	148	13083.2	14.46
63183	9.7	9.7	109	9635.6	8.9
63186	8.3	8.3	100	8840	8.3
63187	2.4	2.4	36	3182.4	6.67
63188	435	435	257	22718.8	169.26
63190	1.7	1.7	44	3889.6	3.86
63191	1	1	31	2740.4	3.23
63192	NA	NA	NA	NA	NA
63193	1.2	1.2	37	3270.8	3.24
63194	0.9	0.9	20	1768	4.5
63195	14.2	14.2	217	19182.8	6.54
63196	5.3	5.3	131	11580.4	4.05
63197	37.2	37.2	129	11403.6	28.84
63198	157.2	157.2	179	15823.6	87.82
63199	11.8	11.8	152	13436.8	7.76
63200	145	145	26	2298.4	557.69
63201	13	13	97	8574.8	13.4
63203	78.9	78.9	166	14674.4	47.53
63204	8.8	8.8	107	9458.8	8.22
63205	7.8	7.8	90	7956	8.67
63206	6	6	110	9724	5.45
63207	3.8	3.8	27	2386.8	14.07
63208	5.5	5.5	155	13702	3.55
63209	3.6	3.6	177	15646.8	2.03
63210	3.8	3.8	57	5038.8	6.67
63211	24.2	24.2	131	11580.4	18.47
63212	21.6	21.6	114	10077.6	18.95
63213	5.7	5.7	144	12729.6	3.96
63214	6	6	134	11845.6	4.48
63215	18.8	18.8	70	6188	26.86
63216	3.9	3.9	137	12110.8	2.85
63218	8	8	171	15116.4	4.68
63219	2	2	40	3536	5
63220	23	23	242	21392.8	9.5
63221	5.2	5.2	214	18917.6	2.43
63222	8	8	69	6099.6	11.59
63223	5.5	5.5	136	12022.4	4.04
63224	3.1	3.1	66	5834.4	4.7
63225	652	652	75	6630	869.33
63227	8.8	8.8	146	12906.4	6.03
63228	9.3	9.3	232	20508.8	4.01
63229	5.2	5.2	183	16177.2	2.84
63230	6.6	6.6	173	15293.2	3.82
63231	7.1	7.1	84	7425.6	8.45
63232	14.4	14.4	158	13967.2	9.11
63233	2.3	2.3	98	8663.2	2.35
63234	9.3	9.3	135	11934	6.89
63235	5.1	5.1	54	4773.6	9.44
63236	320	320	90	7956	355.56
63238	NA	NA	NA	NA	NA
63239	19.1	19.1	103	9105.2	18.54
63242	4.6	4.6	40	3536	11.5
63245	5.1	5.1	52	4596.8	9.81
63246	2.8	2.8	346	30586.4	0.81
63247	14	14	395	34918	3.54
63248	1.9	1.9	30	2652	6.33
63249	2	2	74	6541.6	2.7
63250	2.6	2.6	33	2917.2	7.88
63251	2.6	2.6	32	2828.8	8.13
63252	7	7	67	5922.8	10.45
63253	46.1	46.1	276	24398.4	16.7
63254	13.8	13.8	159	14055.6	8.68
63256	3	3	92	8132.8	3.26
63257	5.9	5.9	57	5038.8	10.35
63259	30	30	142	12552.8	21.13
63260	3	3	27	2386.8	11.11
63261	630	630	196	17326.4	321.43
63262	8.1	8.1	51	4508.4	15.88
63263	6.6	6.6	158	13967.2	4.18
63264	9.8	9.8	167	14762.8	5.87
63265	63	63	174	15381.6	36.21
63267	NA	NA	NA	NA	NA
63268	26	26	36	3182.4	72.22
63269	11.5	11.5	180	15912	6.39
63271	7	7	126	11138.4	5.56
63272	24.4	24.4	101	8928.4	24.16
63273	47	47	119	10519.6	39.5
63276	1.7	1.7	66	5834.4	2.58
63277	7	7	66	5834.4	10.61
63280	1.4	1.4	102	9016.8	1.37
63281	29.1	29.1	202	17856.8	14.41
63283	5	5	86	7602.4	5.81
63284	7	7	103	9105.2	6.8
63285	34.2	34.2	100	8840	34.2
63287	284	284	53	4685.2	535.85
63288	7.2	7.2	102	9016.8	7.06
63289	4.3	4.3	69	6099.6	6.23
63290	27.4	27.4	226	19978.4	12.12
63291	7.7	7.7	246	21746.4	3.13
63292	35	35	61	5392.4	57.38
63293	0.6	0.6	8	707.2	7.5
63294	0.7	0.7	11	972.4	6.36
63295	4.5	4.5	70	6188	6.43
63296	7.2	7.2	121	10696.4	5.95
63297	21	21	294	25989.6	7.14
63298	4.7	4.7	64	5657.6	7.34
63299	5.8	5.8	222	19624.8	2.61
63301	3.4	3.4	59	5215.6	5.76
63302	2.8	2.8	44	3889.6	6.36
63303	7.6	7.6	100	8840	7.6
63304	1.7	1.7	29	2563.6	5.86
63305	4.8	4.8	168	14851.2	2.86
63306	4.6	4.6	141	12464.4	3.26
63307	4.7	4.7	102	9016.8	4.61
63308	4.1	4.1	207	18298.8	1.98
63310	1724	1724	244	21569.6	706.56
63311	14.6	14.6	108	9547.2	13.52
63312	93.5	93.5	204	18033.6	45.83
63313	7.6	7.6	221	19536.4	3.44
63315	22	22	149	13171.6	14.77
63316	1.6	1.6	66	5834.4	2.42
63317	1.3	1.3	40	3536	3.25
63318	21	21	360	31824	5.83
63320	1.1	1.1	16	1414.4	6.88
63321	13.2	13.2	81	7160.4	16.3
63322	NA	NA	NA	NA	NA
63323	12.8	12.8	174	15381.6	7.36
63324	5.8	5.8	160	14144	3.63
63326	9.4	9.4	138	12199.2	6.81
63327	5.4	5.4	63	5569.2	8.57
63328	6	6	145	12818	4.14
63329	6.1	6.1	39	3447.6	15.64
63330	137	137	263	23249.2	52.09
63331	19.9	19.9	177	15646.8	11.24
63332	5.6	5.6	118	10431.2	4.75
63333	10.8	10.8	187	16530.8	5.78
63334	26.6	26.6	107	9458.8	24.86
63335	2	2	45	3978	4.44
63336	550	550	103	9105.2	533.98
63337	15.4	15.4	150	13260	10.27
63338	3.8	3.8	218	19271.2	1.74
63339	3.9	3.9	63	5569.2	6.19
63340	5.1	5.1	109	9635.6	4.68
63341	3.7	3.7	63	5569.2	5.87
63342	18.6	18.6	226	19978.4	8.23
63343	9.3	9.3	159	14055.6	5.85
63344	3.5	3.5	68	6011.2	5.15
63345	3.2	3.2	73	6453.2	4.38
63346	5.5	5.5	115	10166	4.78
63347	18.2	18.2	212	18740.8	8.58
63349	14.1	14.1	142	12552.8	9.93
63350	7.2	7.2	110	9724	6.55
63351	8.5	8.5	137	12110.8	6.2
63352	22.8	22.8	49	4331.6	46.53
63353	4.8	4.8	182	16088.8	2.64
63355	6.6	6.6	120	10608	5.5
63357	29.2	29.2	156	13790.4	18.72
63358	13	13	137	12110.8	9.49
63360	15.3	15.3	113	9989.2	13.54
63361	1.5	1.5	49	4331.6	3.06
63363	5.8	5.8	49	4331.6	11.84
63364	18.8	18.8	90	7956	20.89
63365	5.9	5.9	164	14497.6	3.6
63366	500	500	120	10608	416.67
63367	7.3	7.3	116	10254.4	6.29
63368	133	133	101	8928.4	131.68
63369	3280	3280	164	14497.6	2000
63370	8.1	8.1	90	7956	9
63371	180	180	191	16884.4	94.24
63373	10.4	10.4	261	23072.4	3.98
63374	8.9	8.9	160	14144	5.56
63375	246.5	246.5	305	26962	80.82
63376	11	11	122	10784.8	9.02
63377	1410	1410	63	5569.2	2238.1
63378	11.8	11.8	244	21569.6	4.84
63379	20.2	20.2	204	18033.6	9.9
63380	2.8	2.8	60	5304	4.67
63382	4.4	4.4	61	5392.4	7.21
63383	5.4	5.4	171	15116.4	3.16
63384	119	119	70	6188	170
63385	4.5	4.5	81	7160.4	5.56
63386	11	11	167	14762.8	6.59
63387	21	21	138	12199.2	15.22
63388	5.4	5.4	136	12022.4	3.97
63389	6.6	6.6	71	6276.4	9.3
63390	15.4	15.4	185	16354	8.32
63391	18.6	18.6	207	18298.8	8.99
63392	8.6	8.6	181	16000.4	4.75
63393	15.8	15.8	117	10342.8	13.5
63394	0.9	0.9	92	8132.8	0.98
63395	NA	NA	NA	NA	NA
63396	7.1	7.1	39	3447.6	18.21
63397	3.3	3.3	71	6276.4	4.65
63398	NA	NA	NA	NA	NA
63400	31	31	70	6188	44.29
63401	1.6	1.6	23	2033.2	6.96
63402	29.1	29.1	139	12287.6	20.94
63403	15.6	15.6	117	10342.8	13.33
63404	256	256	213	18829.2	120.19
63405	2.7	2.7	30	2652	9
63406	9.2	9.2	201	17768.4	4.58
63407	5.6	5.6	182	16088.8	3.08
63408	17.1	17.1	94	8309.6	18.19
63409	9.1	9.1	292	25812.8	3.12
63410	1.3	1.3	81	7160.4	1.6
63411	47	47	288	25459.2	16.32
63412	10	10	108	9547.2	9.26
63413	4.7	4.7	85	7514	5.53
63414	3	3	80	7072	3.75
63415	15.5	15.5	383	33857.2	4.05
63416	2.4	2.4	23	2033.2	10.43
63417	10.2	10.2	143	12641.2	7.13
63418	3.8	3.8	68	6011.2	5.59
63420	0.5	0.5	11	972.4	4.55
63421	28.8	28.8	166	14674.4	17.35
63422	12.8	12.8	129	11403.6	9.92
63424	24.4	24.4	181	16000.4	13.48
63425	7.6	7.6	68	6011.2	11.18
63426	33.1	33.1	184	16265.6	17.99
63427	9.8	9.8	206	18210.4	4.76
63428	136	136	156	13790.4	87.18
63429	4.6	4.6	176	15558.4	2.61
63431	14.1	14.1	147	12994.8	9.59
63432	42	42	89	7867.6	47.19
63434	3.7	3.7	69	6099.6	5.36
63435	6.5	6.5	131	11580.4	4.96
63436	171	171	25	2210	684
63437	8.6	8.6	204	18033.6	4.22
63438	27.6	27.6	346	30586.4	7.98
63439	454	454	77	6806.8	589.61
63440	32.2	32.2	217	19182.8	14.84
63442	7.4	7.4	125	11050	5.92
63443	7.3	7.3	50	4420	14.6
63445	5.7	5.7	142	12552.8	4.01
63446	3.6	3.6	119	10519.6	3.03
63447	3.6	3.6	88	7779.2	4.09
63448	165	165	133	11757.2	124.06
63449	3.7	3.7	54	4773.6	6.85
63450	58.3	58.3	94	8309.6	62.02
63451	245	245	173	15293.2	141.62
63452	25.8	25.8	270	23868	9.56
63453	1250	1250	52	4596.8	2403.85
63454	5.9	5.9	29	2563.6	20.34
63455	22	22	307	27138.8	7.17
63456	17.4	17.4	57	5038.8	30.53
63457	9.5	9.5	225	19890	4.22
63459	37.8	37.8	108	9547.2	35
63461	19.8	19.8	89	7867.6	22.25
63462	6.2	6.2	236	20862.4	2.63
63463	2.8	2.8	56	4950.4	5
63464	79	79	56	4950.4	141.07
63465	1.2	1.2	50	4420	2.4
63466	14	14	336	29702.4	4.17
63467	5.8	5.8	128	11315.2	4.53
63468	8.6	8.6	180	15912	4.78
63469	7.2	7.2	113	9989.2	6.37
63471	12	12	108	9547.2	11.11
63472	4.2	4.2	88	7779.2	4.77
63473	51.6	51.6	97	8574.8	53.2
63474	2.9	2.9	155	13702	1.87
63475	31	31	332	29348.8	9.34
63476	6.5	6.5	129	11403.6	5.04
63478	3.7	3.7	64	5657.6	5.78
63479	9.8	9.8	82	7248.8	11.95
63480	15.2	15.2	107	9458.8	14.21
63481	5.2	5.2	146	12906.4	3.56
63482	5.1	5.1	94	8309.6	5.43
63484	2.7	2.7	31	2740.4	8.71
63485	18.6	18.6	260	22984	7.15
63486	2.8	2.8	38	3359.2	7.37
63487	3.4	3.4	207	18298.8	1.64
63488	NA	NA	NA	NA	NA
63489	6.5	6.5	118	10431.2	5.51
63490	2230	2230	137	12110.8	1627.74
63491	7	7	173	15293.2	4.05
63493	4.1	4.1	52	4596.8	7.88
63495	90	90	167	14762.8	53.89
63496	5.2	5.2	172	15204.8	3.02
63498	50	50	222	19624.8	22.52
63499	4.9	4.9	67	5922.8	7.31
63500	NA	NA	NA	NA	NA
63502	84.2	84.2	179	15823.6	47.04
63504	6.9	6.9	178	15735.2	3.88
63506	4.2	4.2	138	12199.2	3.04
63507	NA	NA	NA	NA	NA
63508	4.8	4.8	37	3270.8	12.97
63509	3.5	3.5	147	12994.8	2.38
63510	3	3	11	972.4	27.27
63512	32.2	32.2	98	8663.2	32.86
63514	6.9	6.9	135	11934	5.11
63515	4.2	4.2	48	4243.2	8.75
63516	15.8	15.8	54	4773.6	29.26
63517	27.2	27.2	135	11934	20.15
63519	34.8	34.8	174	15381.6	20
63521	17.4	17.4	93	8221.2	18.71
63522	3.1	3.1	41	3624.4	7.56
63523	0.6	0.6	30	2652	2
63524	3.7	3.7	33	2917.2	11.21
63526	3	3	37	3270.8	8.11
63527	2	2	13	1149.2	15.38
63528	4.2	4.2	105	9282	4
63529	5	5	78	6895.2	6.41
63530	52	52	117	10342.8	44.44
63531	5	5	58	5127.2	8.62
63532	23.2	23.2	40	3536	58
63533	6	6	89	7867.6	6.74
63534	3.8	3.8	183	16177.2	2.08
63538	5.2	5.2	163	14409.2	3.19
63539	3.2	3.2	58	5127.2	5.52
63540	0.3	0.3	20	1768	1.5
63541	55	55	122	10784.8	45.08
63543	9.3	9.3	41	3624.4	22.68
63544	43.9	43.9	194	17149.6	22.63
63545	2.5	2.5	50	4420	5
63546	16.4	16.4	91	8044.4	18.02
63550	9.4	9.4	152	13436.8	6.18
63551	16.6	16.6	199	17591.6	8.34
63552	3.1	3.1	100	8840	3.1
63553	1550	1550	278	24575.2	557.55
63554	7	7	157	13878.8	4.46
63555	7.6	7.6	23	2033.2	33.04
63556	3.1	3.1	97	8574.8	3.2
63558	0.8	0.8	9	795.6	8.89
63559	5.6	5.6	187	16530.8	2.99
63560	12	12	217	19182.8	5.53
63562	4.4	4.4	85	7514	5.18
63563	38.2	38.2	349	30851.6	10.95
63566	18.5	18.5	133	11757.2	13.91
63567	30	30	119	10519.6	25.21
63568	9.2	9.2	293	25901.2	3.14
63569	586.5	586.5	72	6364.8	814.58
63571	5.2	5.2	118	10431.2	4.41
63572	6.4	6.4	75	6630	8.53
63573	18.1	18.1	234	20685.6	7.74
63574	6.4	6.4	58	5127.2	11.03
63575	11.6	11.6	312	27580.8	3.72
63576	3.8	3.8	155	13702	2.45
63578	132.7	132.7	30	2652	442.33
63579	225	225	115	10166	195.65
63580	13	13	113	9989.2	11.5
63581	18.4	18.4	209	18475.6	8.8
63582	4.1	4.1	68	6011.2	6.03
63583	6.1	6.1	47	4154.8	12.98
63584	171.5	171.5	302	26696.8	56.79
63585	8	8	129	11403.6	6.2
63587	3.8	3.8	117	10342.8	3.25
63588	8.4	8.4	20	1768	42
63589	37	37	102	9016.8	36.27
63590	10.4	10.4	236	20862.4	4.41
63591	11.5	11.5	159	14055.6	7.23
63593	8.7	8.7	72	6364.8	12.08
63595	1.6	1.6	23	2033.2	6.96
63596	5.4	5.4	82	7248.8	6.59
63597	21	21	241	21304.4	8.71
63598	10.7	10.7	38	3359.2	28.16
63600	5.4	5.4	78	6895.2	6.92
63602	14.6	14.6	114	10077.6	12.81
63603	2	2	45	3978	4.44
63605	6.6	6.6	160	14144	4.13
63606	29	29	111	9812.4	26.13
63607	13.4	13.4	233	20597.2	5.75
63608	6.4	6.4	41	3624.4	15.61
63609	2.7	2.7	94	8309.6	2.87
63610	14	14	262	23160.8	5.34
63611	18.2	18.2	70	6188	26
63613	8.5	8.5	232	20508.8	3.66
63614	10	10	186	16442.4	5.38
63615	3.7	3.7	85	7514	4.35
63616	8.3	8.3	92	8132.8	9.02
63617	3.6	3.6	160	14144	2.25
63620	5.6	5.6	76	6718.4	7.37
63621	1.2	1.2	7	618.8	17.14
63622	3.6	3.6	45	3978	8
63623	7.1	7.1	183	16177.2	3.88
63624	2.5	2.5	41	3624.4	6.1
63625	305	305	227	20066.8	134.36
63626	1	1	21	1856.4	4.76
63627	61.8	61.8	53	4685.2	116.6
63629	0.6	0.6	15	1326	4
63630	5.4	5.4	57	5038.8	9.47
63631	35.8	35.8	137	12110.8	26.13
63632	1040	1040	113	9989.2	920.35
63633	322.5	322.5	129	11403.6	250
63635	174	174	159	14055.6	109.43
63636	5	5	159	14055.6	3.14
63637	4.5	4.5	63	5569.2	7.14
63638	33.2	33.2	98	8663.2	33.88
63639	1.2	1.2	27	2386.8	4.44
63641	11.1	11.1	138	12199.2	8.04
63642	6.2	6.2	67	5922.8	9.25
63643	8.2	8.2	134	11845.6	6.12
63645	5	5	136	12022.4	3.68
63648	7.4	7.4	149	13171.6	4.97
63650	NA	NA	NA	NA	NA
63651	1.2	1.2	28	2475.2	4.29
63652	2370	2370	404	35713.6	586.63
63653	12.6	12.6	195	17238	6.46
63654	4.5	4.5	105	9282	4.29
63655	19.2	19.2	154	13613.6	12.47
63656	16.6	16.6	245	21658	6.78
63657	15.9	15.9	277	24486.8	5.74
63658	10.6	10.6	172	15204.8	6.16
63659	3.2	3.2	57	5038.8	5.61
63660	49	49	329	29083.6	14.89
63661	0.8	0.8	14	1237.6	5.71
63662	9.1	9.1	108	9547.2	8.43
63663	18	18	171	15116.4	10.53
63664	11.2	11.2	43	3801.2	26.05
63665	305	305	80	7072	381.25
63666	2	2	30	2652	6.67
63669	5.7	5.7	203	17945.2	2.81
63670	25.6	25.6	74	6541.6	34.59
63672	2.9	2.9	49	4331.6	5.92
63673	3.3	3.3	32	2828.8	10.31
63675	8.2	8.2	149	13171.6	5.5
63678	7.4	7.4	65	5746	11.38
63680	2.9	2.9	45	3978	6.44
63682	21	21	201	17768.4	10.45
63683	6.5	6.5	75	6630	8.67
63684	23.6	23.6	190	16796	12.42
63685	5.1	5.1	62	5480.8	8.23
63686	3.9	3.9	91	8044.4	4.29
63687	3.8	3.8	66	5834.4	5.76
63689	7.4	7.4	81	7160.4	9.14
63690	2.4	2.4	33	2917.2	7.27
63691	13.2	13.2	95	8398	13.89
63692	9.7	9.7	351	31028.4	2.76
63693	15.2	15.2	221	19536.4	6.88
63696	NA	NA	NA	NA	NA
63697	7.1	7.1	287	25370.8	2.47
63698	31.1	31.1	53	4685.2	58.68
63699	17.2	17.2	221	19536.4	7.78
63700	190	190	234	20685.6	81.2
63701	26	26	126	11138.4	20.63
63702	22.6	22.6	66	5834.4	34.24
63704	NA	NA	NA	NA	NA
63705	1.6	1.6	21	1856.4	7.62
63706	10.3	10.3	111	9812.4	9.28
63707	18.8	18.8	168	14851.2	11.19
63708	140.3	140.3	150	13260	93.53
63709	21.6	21.6	162	14320.8	13.33
63710	9.4	9.4	163	14409.2	5.77
63713	7.6	7.6	156	13790.4	4.87
63714	15.4	15.4	179	15823.6	8.6
63715	3.6	3.6	121	10696.4	2.98
63717	29.4	29.4	192	16972.8	15.31
63718	13.3	13.3	92	8132.8	14.46
63719	4.7	4.7	54	4773.6	8.7
63721	14	14	263	23249.2	5.32
63723	27.2	27.2	88	7779.2	30.91
63724	10.6	10.6	216	19094.4	4.91
63726	5.2	5.2	104	9193.6	5
63728	36.7	36.7	109	9635.6	33.67
63729	8.8	8.8	183	16177.2	4.81
63730	220	220	188	16619.2	117.02
63731	8.8	8.8	61	5392.4	14.43
63732	365.5	365.5	86	7602.4	425
63733	4.4	4.4	50	4420	8.8
63734	35.2	35.2	75	6630	46.93
63735	3.2	3.2	154	13613.6	2.08
63736	75.4	75.4	341	30144.4	22.11
63737	8	8	126	11138.4	6.35
63738	9	9	199	17591.6	4.52
63739	11	11	41	3624.4	26.83
63740	9.2	9.2	73	6453.2	12.6
63741	6.5	6.5	186	16442.4	3.49
63742	NA	NA	NA	NA	NA
63743	3.1	3.1	61	5392.4	5.08
63744	11.8	11.8	117	10342.8	10.09
63746	3.8	3.8	151	13348.4	2.52
63748	310	310	159	14055.6	194.97
63749	2.8	2.8	64	5657.6	4.38
63750	17.6	17.6	151	13348.4	11.66
63752	6.2	6.2	73	6453.2	8.49
63753	5.4	5.4	84	7425.6	6.43
63754	8.6	8.6	78	6895.2	11.03
63758	1	1	31	2740.4	3.23
63759	4.5	4.5	96	8486.4	4.69
63760	2300	2300	136	12022.4	1691.18
63761	10	10	180	15912	5.56
63762	8	8	142	12552.8	5.63
63763	3.6	3.6	73	6453.2	4.93
63764	61.6	61.6	109	9635.6	56.51
63765	8.1	8.1	22	1944.8	36.82
63766	176	176	186	16442.4	94.62
63767	11.4	11.4	89	7867.6	12.81
63768	55	55	87	7690.8	63.22
63769	1.3	1.3	31	2740.4	4.19
63770	47	47	94	8309.6	50
63771	5.3	5.3	176	15558.4	3.01
63772	3.5	3.5	92	8132.8	3.8
63773	98.6	98.6	309	27315.6	31.91
63774	15	15	131	11580.4	11.45
63776	3.6	3.6	58	5127.2	6.21
63777	5.7	5.7	91	8044.4	6.26
63778	29	29	186	16442.4	15.59
63780	3.6	3.6	43	3801.2	8.37
63781	7	7	66	5834.4	10.61
63783	4	4	78	6895.2	5.13
63784	9.4	9.4	184	16265.6	5.11
63786	12.9	12.9	92	8132.8	14.02
63787	1.8	1.8	35	3094	5.14
63788	3.4	3.4	44	3889.6	7.73
63790	102	102	220	19448	46.36
63793	3.3	3.3	13	1149.2	25.38
63795	15	15	106	9370.4	14.15
63796	8.8	8.8	125	11050	7.04
63797	10.4	10.4	159	14055.6	6.54
63799	1890	1890	104	9193.6	1817.31
63801	54.9	54.9	97	8574.8	56.6
63802	22.4	22.4	245	21658	9.14
63803	5.9	5.9	226	19978.4	2.61
63804	5.1	5.1	146	12906.4	3.49
63805	0.8	0.8	47	4154.8	1.7
63806	18.6	18.6	204	18033.6	9.12
63807	85	85	215	19006	39.53
63809	2.3	2.3	14	1237.6	16.43
63810	14.8	14.8	211	18652.4	7.01
63812	2.5	2.5	61	5392.4	4.1
63813	18.4	18.4	38	3359.2	48.42
63814	154.4	154.4	94	8309.6	164.26
63815	1.8	1.8	35	3094	5.14
63817	8	8	186	16442.4	4.3
63818	3.1	3.1	82	7248.8	3.78
63820	5.3	5.3	107	9458.8	4.95
63822	16.4	16.4	249	22011.6	6.59
63823	16	16	137	12110.8	11.68
63825	9	9	228	20155.2	3.95
63827	39.9	39.9	119	10519.6	33.53
63828	5.5	5.5	72	6364.8	7.64
63829	2	2	30	2652	6.67
63830	5.5	5.5	90	7956	6.11
63831	5.1	5.1	82	7248.8	6.22
63832	18.2	18.2	261	23072.4	6.97
63833	1670	1670	177	15646.8	943.5
63834	17.2	17.2	124	10961.6	13.87
63835	NA	NA	NA	NA	NA
63836	42.5	42.5	255	22542	16.67
63837	4.3	4.3	51	4508.4	8.43
63838	34.4	34.4	255	22542	13.49
63839	24.8	24.8	167	14762.8	14.85
63840	13	13	160	14144	8.13
63841	1.5	1.5	62	5480.8	2.42
63843	6.3	6.3	115	10166	5.48
63844	63	63	54	4773.6	116.67
63845	52	52	143	12641.2	36.36
63847	11.2	11.2	179	15823.6	6.26
63848	33.8	33.8	197	17414.8	17.16
63849	9.9	9.9	184	16265.6	5.38
63850	7.6	7.6	109	9635.6	6.97
63851	2.9	2.9	13	1149.2	22.31
63852	1.5	1.5	40	3536	3.75
63853	7.4	7.4	21	1856.4	35.24
63855	1180	1180	116	10254.4	1017.24
63856	18.5	18.5	35	3094	52.86
63858	11.1	11.1	176	15558.4	6.31
63859	7.6	7.6	161	14232.4	4.72
63860	4	4	110	9724	3.64
63861	17.3	17.3	123	10873.2	14.07
63862	23.4	23.4	135	11934	17.33
63863	2	2	81	7160.4	2.47
63867	0.7	0.7	36	3182.4	1.94
63868	16	16	157	13878.8	10.19
63870	17.7	17.7	233	20597.2	7.6
63871	2.9	2.9	90	7956	3.22
63872	5.5	5.5	70	6188	7.86
63873	6.5	6.5	274	24221.6	2.37
63875	1.9	1.9	57	5038.8	3.33
63876	40	40	100	8840	40
63877	98.6	98.6	192	16972.8	51.35
63878	3.6	3.6	85	7514	4.24
63879	325	325	96	8486.4	338.54
63880	2.7	2.7	37	3270.8	7.3
63881	3.4	3.4	61	5392.4	5.57
63882	9	9	135	11934	6.67
63884	NA	NA	NA	NA	NA
63885	2.4	2.4	105	9282	2.29
63886	6.3	6.3	41	3624.4	15.37
63887	19	19	167	14762.8	11.38
63888	13.4	13.4	345	30498	3.88
63889	3	3	68	6011.2	4.41
63890	63.8	63.8	106	9370.4	60.19
63891	52	52	139	12287.6	37.41
63892	3.9	3.9	21	1856.4	18.57
63894	6	6	102	9016.8	5.88
63895	13	13	263	23249.2	4.94
63896	2.2	2.2	41	3624.4	5.37
63897	3.7	3.7	62	5480.8	5.97
63898	16.3	16.3	184	16265.6	8.86
63899	11.1	11.1	151	13348.4	7.35
63900	NA	NA	NA	NA	NA
63901	79.5	79.5	144	12729.6	55.21
63902	5.5	5.5	145	12818	3.79
63903	1	1	23	2033.2	4.35
63904	NA	NA	NA	NA	NA
63905	6.9	6.9	160	14144	4.31
63906	5	5	43	3801.2	11.63
63907	4.1	4.1	42	3712.8	9.76
63908	32.2	32.2	157	13878.8	20.51
63909	1.6	1.6	39	3447.6	4.1
63911	2.3	2.3	24	2121.6	9.58
63912	7	7	181	16000.4	3.87
63913	3.4	3.4	128	11315.2	2.66
63914	15.6	15.6	167	14762.8	9.34
63915	2.7	2.7	40	3536	6.75
63916	14.6	14.6	143	12641.2	10.21
63917	74.7	74.7	122	10784.8	61.23
63918	7.1	7.1	148	13083.2	4.8
63920	90.5	90.5	250	22100	36.2
63922	6.2	6.2	56	4950.4	11.07
63923	4.9	4.9	66	5834.4	7.42
63924	154.5	154.5	481	42520.4	32.12
63926	3.4	3.4	183	16177.2	1.86
63927	5.5	5.5	95	8398	5.79
63928	8.2	8.2	280	24752	2.93
63929	2	2	39	3447.6	5.13
63933	21.2	21.2	42	3712.8	50.48
63934	7	7	197	17414.8	3.55
63935	10	10	117	10342.8	8.55
63936	11.2	11.2	329	29083.6	3.4
63937	7.2	7.2	115	10166	6.26
63938	107	107	139	12287.6	76.98
63939	8.3	8.3	119	10519.6	6.97
63940	29.5	29.5	311	27492.4	9.49
63941	3.2	3.2	17	1502.8	18.82
63942	3.2	3.2	49	4331.6	6.53
63943	5.4	5.4	71	6276.4	7.61
63944	16.7	16.7	256	22630.4	6.52
63945	10.4	10.4	108	9547.2	9.63
63946	1.3	1.3	44	3889.6	2.95
63948	9.3	9.3	165	14586	5.64
63949	5.4	5.4	103	9105.2	5.24
63950	6.9	6.9	165	14586	4.18
63951	6.6	6.6	162	14320.8	4.07
63952	13.8	13.8	126	11138.4	10.95
63953	19	19	173	15293.2	10.98
63954	25	25	99	8751.6	25.25
63955	6.5	6.5	41	3624.4	15.85
63956	32	32	233	20597.2	13.73
63957	4.8	4.8	73	6453.2	6.58
63958	7.7	7.7	112	9900.8	6.88
63959	6.5	6.5	98	8663.2	6.63
63960	3.4	3.4	215	19006	1.58
63963	11	11	195	17238	5.64
63964	27.5	27.5	200	17680	13.75
63965	6.4	6.4	175	15470	3.66
63966	23	23	234	20685.6	9.83
63967	8.7	8.7	160	14144	5.44
63968	7	7	134	11845.6	5.22
63969	6.9	6.9	61	5392.4	11.31
63970	6.1	6.1	83	7337.2	7.35
63971	6.1	6.1	75	6630	8.13
63972	17.5	17.5	56	4950.4	31.25
63973	16.4	16.4	194	17149.6	8.45
63974	2.9	2.9	21	1856.4	13.81
63975	52.5	52.5	36	3182.4	145.83
63977	14.1	14.1	225	19890	6.27
63978	3.7	3.7	79	6983.6	4.68
63979	8	8	92	8132.8	8.7
63980	3.9	3.9	164	14497.6	2.38
63981	12.6	12.6	130	11492	9.69
63982	5.1	5.1	118	10431.2	4.32
63983	5.2	5.2	108	9547.2	4.81
63984	4.1	4.1	127	11226.8	3.23
63986	52	52	105	9282	49.52
63989	9.8	9.8	173	15293.2	5.66
63990	13	13	313	27669.2	4.15
63991	2.7	2.7	85	7514	3.18
63992	68	68	203	17945.2	33.5
63993	1.7	1.7	29	2563.6	5.86
63994	6.2	6.2	72	6364.8	8.61
63995	239	239	164	14497.6	145.73
63996	4	4	102	9016.8	3.92
63997	5.5	5.5	98	8663.2	5.61
63998	7.6	7.6	100	8840	7.6
63999	3.3	3.3	46	4066.4	7.17
64000	0.9	0.9	53	4685.2	1.7
64001	3.7	3.7	86	7602.4	4.3
64002	39	39	91	8044.4	42.86
64003	3.8	3.8	80	7072	4.75
64005	217.4	217.4	166	14674.4	130.96
64006	6.9	6.9	81	7160.4	8.52
64009	17.1	17.1	183	16177.2	9.34
64011	NA	NA	NA	NA	NA
64012	8.9	8.9	165	14586	5.39
64013	6.2	6.2	89	7867.6	6.97
64014	0.7	0.7	52	4596.8	1.35
64015	2.2	2.2	65	5746	3.38
64017	19.3	19.3	89	7867.6	21.69
64018	11	11	295	26078	3.73
64019	9.2	9.2	71	6276.4	12.96
64020	2.7	2.7	26	2298.4	10.38
64021	2.6	2.6	52	4596.8	5
64022	22	22	300	26520	7.33
64023	103.4	103.4	126	11138.4	82.06
64024	2.1	2.1	61	5392.4	3.44
64025	13.2	13.2	384	33945.6	3.44
64026	2.2	2.2	178	15735.2	1.24
64028	8.9	8.9	137	12110.8	6.5
64029	18.5	18.5	322	28464.8	5.75
64030	65	65	141	12464.4	46.1
64031	NA	NA	NA	NA	NA
64032	6.3	6.3	134	11845.6	4.7
64033	3	3	38	3359.2	7.89
64034	613	613	76	6718.4	806.58
64035	11.3	11.3	30	2652	37.67
64036	50	50	80	7072	62.5
64037	14.6	14.6	222	19624.8	6.58
64040	20	20	280	24752	7.14
64041	6.3	6.3	104	9193.6	6.06
64042	7.7	7.7	130	11492	5.92
64043	6.5	6.5	181	16000.4	3.59
64044	3	3	58	5127.2	5.17
64046	655	655	95	8398	689.47
64047	7.4	7.4	69	6099.6	10.72
64048	3.7	3.7	65	5746	5.69
64049	23	23	207	18298.8	11.11
64050	12.6	12.6	163	14409.2	7.73
64051	7.2	7.2	193	17061.2	3.73
64052	0.3	0.3	19	1679.6	1.58
64053	3.1	3.1	52	4596.8	5.96
64054	13.1	13.1	187	16530.8	7.01
64055	96	96	217	19182.8	44.24
64056	15.2	15.2	154	13613.6	9.87
64057	5.2	5.2	85	7514	6.12
64058	1.9	1.9	47	4154.8	4.04
64059	3.9	3.9	86	7602.4	4.53
64061	NA	NA	NA	NA	NA
64062	NA	NA	NA	NA	NA
64063	21.4	21.4	34	3005.6	62.94
64064	7.2	7.2	166	14674.4	4.34
64065	2.2	2.2	48	4243.2	4.58
64066	12.9	12.9	36	3182.4	35.83
64068	4.3	4.3	31	2740.4	13.87
64069	18	18	175	15470	10.29
64070	9.1	9.1	74	6541.6	12.3
64071	51.2	51.2	292	25812.8	17.53
64072	7.9	7.9	96	8486.4	8.23
64073	6.9	6.9	200	17680	3.45
64075	6.4	6.4	78	6895.2	8.21
64077	6.2	6.2	192	16972.8	3.23
64078	8.2	8.2	240	21216	3.42
64079	27.4	27.4	183	16177.2	14.97
64081	20.4	20.4	271	23956.4	7.53
64082	4.8	4.8	25	2210	19.2
64083	30.8	30.8	119	10519.6	25.88
64084	41	41	134	11845.6	30.6
64085	11.6	11.6	83	7337.2	13.98
64086	5.8	5.8	50	4420	11.6
64087	7.6	7.6	155	13702	4.9
64088	4.5	4.5	44	3889.6	10.23
64089	8.9	8.9	176	15558.4	5.06
64090	21	21	231	20420.4	9.09
64091	5.3	5.3	61	5392.4	8.69
64092	16.5	16.5	233	20597.2	7.08
64093	29	29	83	7337.2	34.94
64095	1.7	1.7	59	5215.6	2.88
64096	24.4	24.4	118	10431.2	20.68
64097	15.2	15.2	230	20332	6.61
64098	12.6	12.6	161	14232.4	7.83
64099	8.7	8.7	121	10696.4	7.19
64102	2200	2200	73	6453.2	3013.7
64103	35	35	141	12464.4	24.82
64105	13	13	125	11050	10.4
64106	2.8	2.8	60	5304	4.67
64107	3.5	3.5	27	2386.8	12.96
64110	9.8	9.8	46	4066.4	21.3
64111	8.3	8.3	238	21039.2	3.49
64112	1	1	18	1591.2	5.56
64113	6.3	6.3	19	1679.6	33.16
64114	9.8	9.8	54	4773.6	18.15
64115	6.9	6.9	121	10696.4	5.7
64116	4.7	4.7	120	10608	3.92
64117	99.1	99.1	147	12994.8	67.41
64119	7.9	7.9	73	6453.2	10.82
64120	4.5	4.5	103	9105.2	4.37
64121	5.1	5.1	89	7867.6	5.73
64122	9.8	9.8	162	14320.8	6.05
64124	8.7	8.7	117	10342.8	7.44
64126	20.2	20.2	90	7956	22.44
64127	22.4	22.4	162	14320.8	13.83
64128	2.4	2.4	77	6806.8	3.12
64129	23.2	23.2	75	6630	30.93
64130	395	395	69	6099.6	572.46
64131	21.2	21.2	94	8309.6	22.55
64132	5.5	5.5	27	2386.8	20.37
64133	4	4	39	3447.6	10.26
64134	8.9	8.9	213	18829.2	4.18
64135	3	3	119	10519.6	2.52
64136	2.9	2.9	52	4596.8	5.58
64137	5.1	5.1	52	4596.8	9.81
64138	1.5	1.5	33	2917.2	4.55
64139	7.9	7.9	160	14144	4.94
64140	5.7	5.7	182	16088.8	3.13
64141	215.5	215.5	94	8309.6	229.26
64142	27.2	27.2	84	7425.6	32.38
64143	7.6	7.6	97	8574.8	7.84
64146	4	4	61	5392.4	6.56
64147	1.9	1.9	51	4508.4	3.73
64149	7	7	169	14939.6	4.14
64150	NA	NA	NA	NA	NA
64151	3.2	3.2	221	19536.4	1.45
64152	2.7	2.7	88	7779.2	3.07
64153	2.3	2.3	31	2740.4	7.42
64154	16.7	16.7	110	9724	15.18
64155	30	30	190	16796	15.79
64156	23.6	23.6	130	11492	18.15
64157	6.6	6.6	112	9900.8	5.89
64158	20.6	20.6	361	31912.4	5.71
64159	96.3	96.3	113	9989.2	85.22
64160	6.5	6.5	133	11757.2	4.89
64161	11.2	11.2	83	7337.2	13.49
64162	3.5	3.5	86	7602.4	4.07
64163	11.4	11.4	112	9900.8	10.18
64164	11.4	11.4	100	8840	11.4
64165	4.1	4.1	78	6895.2	5.26
64166	8.4	8.4	86	7602.4	9.77
64167	6.5	6.5	40	3536	16.25
64168	4.5	4.5	260	22984	1.73
64169	8	8	323	28553.2	2.48
64170	11.6	11.6	84	7425.6	13.81
64171	13.3	13.3	189	16707.6	7.04
64172	3.2	3.2	70	6188	4.57
64173	2.3	2.3	37	3270.8	6.22
64174	3.2	3.2	130	11492	2.46
64175	13.2	13.2	44	3889.6	30
64176	79	79	115	10166	68.7
64178	2.5	2.5	71	6276.4	3.52
64179	6.2	6.2	126	11138.4	4.92
64180	8.1	8.1	251	22188.4	3.23
64181	1.7	1.7	29	2563.6	5.86
64182	3.1	3.1	51	4508.4	6.08
64183	5.5	5.5	112	9900.8	4.91
64184	2.3	2.3	32	2828.8	7.19
64185	NA	NA	NA	NA	NA
64186	14	14	145	12818	9.66
64187	9.5	9.5	93	8221.2	10.22
64191	8.8	8.8	147	12994.8	5.99
64192	3.3	3.3	84	7425.6	3.93
64193	17.8	17.8	187	16530.8	9.52
64194	23.2	23.2	197	17414.8	11.78
64195	4.5	4.5	134	11845.6	3.36
64196	6.1	6.1	46	4066.4	13.26
64197	NA	NA	NA	NA	NA
64198	5.8	5.8	116	10254.4	5
64201	5.8	5.8	143	12641.2	4.06
64202	1.5	1.5	49	4331.6	3.06
64203	5	5	95	8398	5.26
64206	1715	1715	123	10873.2	1394.31
64207	16	16	197	17414.8	8.12
64208	12.2	12.2	202	17856.8	6.04
64209	37.8	37.8	152	13436.8	24.87
64212	95	95	192	16972.8	49.48
64213	49	49	173	15293.2	28.32
64214	3.1	3.1	136	12022.4	2.28
64215	11.7	11.7	32	2828.8	36.56
64217	0.7	0.7	30	2652	2.33
64218	32.9	32.9	235	20774	14
64219	13	13	291	25724.4	4.47
64220	8.5	8.5	154	13613.6	5.52
64221	0.5	0.5	16	1414.4	3.13
64222	7.4	7.4	141	12464.4	5.25
64224	1.2	1.2	35	3094	3.43
64225	7.8	7.8	47	4154.8	16.6
64226	60	60	154	13613.6	38.96
64227	3.5	3.5	67	5922.8	5.22
64228	31	31	105	9282	29.52
64229	5.2	5.2	151	13348.4	3.44
64231	23.2	23.2	194	17149.6	11.96
64233	17.1	17.1	328	28995.2	5.21
64234	6.9	6.9	48	4243.2	14.38
64235	34.6	34.6	46	4066.4	75.22
64237	16.4	16.4	157	13878.8	10.45
64240	16.4	16.4	199	17591.6	8.24
64242	32.6	32.6	25	2210	130.4
64243	0.9	0.9	13	1149.2	6.92
64244	2.2	2.2	45	3978	4.89
64245	3.2	3.2	65	5746	4.92
64246	4.9	4.9	142	12552.8	3.45
64247	19.8	19.8	179	15823.6	11.06
64248	36.5	36.5	224	19801.6	16.29
64252	22.8	22.8	169	14939.6	13.49
64253	50	50	142	12552.8	35.21
64255	4.8	4.8	104	9193.6	4.62
64256	9.4	9.4	144	12729.6	6.53
64257	26	26	463	40929.2	5.62
64258	15.4	15.4	182	16088.8	8.46
64259	2.7	2.7	51	4508.4	5.29
64260	12.6	12.6	103	9105.2	12.23
64261	4.3	4.3	122	10784.8	3.52
64262	12.3	12.3	115	10166	10.7
64263	4	4	102	9016.8	3.92
64264	3.2	3.2	110	9724	2.91
64265	8.9	8.9	154	13613.6	5.78
64266	4.1	4.1	88	7779.2	4.66
64267	59	59	108	9547.2	54.63
64268	8.7	8.7	106	9370.4	8.21
64270	69.2	69.2	114	10077.6	60.7
64271	5.2	5.2	72	6364.8	7.22
64272	6.8	6.8	283	25017.2	2.4
64276	6.3	6.3	222	19624.8	2.84
64277	12.6	12.6	85	7514	14.82
64278	13	13	126	11138.4	10.32
64279	26.2	26.2	68	6011.2	38.53
64281	9.9	9.9	160	14144	6.19
64284	0.8	0.8	40	3536	2
64285	21.6	21.6	145	12818	14.9
64286	1.4	1.4	16	1414.4	8.75
64287	1.6	1.6	28	2475.2	5.71
64288	3.2	3.2	52	4596.8	6.15
64290	2	2	13	1149.2	15.38
64291	29.6	29.6	344	30409.6	8.6
64292	3.3	3.3	85	7514	3.88
64294	9.2	9.2	243	21481.2	3.79
64295	6.4	6.4	26	2298.4	24.62
64296	26.6	26.6	235	20774	11.32
64298	3.4	3.4	70	6188	4.86
64299	20.4	20.4	254	22453.6	8.03
64301	35.6	35.6	252	22276.8	14.13
64302	7.4	7.4	190	16796	3.89
64305	13.1	13.1	115	10166	11.39
64307	6.3	6.3	69	6099.6	9.13
64308	36.3	36.3	150	13260	24.2
64309	22.8	22.8	196	17326.4	11.63
64310	6.2	6.2	70	6188	8.86
64311	6.7	6.7	71	6276.4	9.44
64312	2.2	2.2	36	3182.4	6.11
64313	7.2	7.2	137	12110.8	5.26
64314	11.6	11.6	102	9016.8	11.37
64315	7.4	7.4	88	7779.2	8.41
64316	2.7	2.7	113	9989.2	2.39
64317	0.9	0.9	21	1856.4	4.29
64318	173.5	173.5	131	11580.4	132.44
64319	12.4	12.4	142	12552.8	8.73
64320	3.6	3.6	135	11934	2.67
64321	31.6	31.6	182	16088.8	17.36
64322	2.8	2.8	34	3005.6	8.24
64324	9.4	9.4	183	16177.2	5.14
64325	5.4	5.4	130	11492	4.15
64326	90.8	90.8	190	16796	47.79
64327	3.6	3.6	103	9105.2	3.5
64328	36.6	36.6	165	14586	22.18
64329	19.6	19.6	90	7956	21.78
64330	15.4	15.4	193	17061.2	7.98
64331	4.3	4.3	72	6364.8	5.97
64332	5.8	5.8	137	12110.8	4.23
64333	0.9	0.9	44	3889.6	2.05
64334	4	4	28	2475.2	14.29
64335	11.3	11.3	192	16972.8	5.89
64336	7.2	7.2	124	10961.6	5.81
64337	185	185	488	43139.2	37.91
64339	10.4	10.4	119	10519.6	8.74
64341	6.8	6.8	90	7956	7.56
64342	7.7	7.7	138	12199.2	5.58
64343	4.3	4.3	84	7425.6	5.12
64344	18.4	18.4	254	22453.6	7.24
64345	2.5	2.5	101	8928.4	2.48
64347	5150	5150	229	20243.6	2248.91
64348	7.2	7.2	120	10608	6
64349	3.7	3.7	59	5215.6	6.27
64350	14.3	14.3	147	12994.8	9.73
64351	7.6	7.6	131	11580.4	5.8
64354	22.6	22.6	95	8398	23.79
64356	2.1	2.1	42	3712.8	5
64359	5.5	5.5	296	26166.4	1.86
64360	17	17	156	13790.4	10.9
64361	6.3	6.3	148	13083.2	4.26
64362	21	21	283	25017.2	7.42
64363	6.3	6.3	71	6276.4	8.87
64364	31.4	31.4	67	5922.8	46.87
64367	3.9	3.9	78	6895.2	5
64368	24.4	24.4	129	11403.6	18.91
64369	340	340	193	17061.2	176.17
64370	2.2	2.2	48	4243.2	4.58
64371	NA	NA	NA	NA	NA
64372	5.8	5.8	117	10342.8	4.96
64373	17.8	17.8	129	11403.6	13.8
64374	4.3	4.3	35	3094	12.29
64375	18.2	18.2	215	19006	8.47
64376	2.8	2.8	78	6895.2	3.59
64377	37.5	37.5	306	27050.4	12.25
64378	2.3	2.3	46	4066.4	5
64379	8.2	8.2	239	21127.6	3.43
64380	6.8	6.8	85	7514	8
64381	20.8	20.8	48	4243.2	43.33
64382	3.3	3.3	83	7337.2	3.98
64383	2.3	2.3	120	10608	1.92
64385	NA	NA	NA	NA	NA
64386	8.9	8.9	115	10166	7.74
64387	7.2	7.2	156	13790.4	4.62
64388	3.2	3.2	97	8574.8	3.3
64389	3.7	3.7	97	8574.8	3.81
64390	12.8	12.8	157	13878.8	8.15
64391	1.4	1.4	96	8486.4	1.46
64392	4.2	4.2	106	9370.4	3.96
64393	15.5	15.5	150	13260	10.33
64395	4.2	4.2	12	1060.8	35
64396	5	5	86	7602.4	5.81
64397	7.9	7.9	144	12729.6	5.49
64399	7.8	7.8	161	14232.4	4.84
64400	3.2	3.2	44	3889.6	7.27
64401	NA	NA	NA	NA	NA
64402	5.9	5.9	115	10166	5.13
64403	11.3	11.3	280	24752	4.04
64404	1.3	1.3	32	2828.8	4.06
64405	29	29	220	19448	13.18
64406	20	20	239	21127.6	8.37
64407	81	81	205	18122	39.51
64408	1495	1495	121	10696.4	1235.54
64409	26	26	158	13967.2	16.46
64410	4	4	65	5746	6.15
64411	0.4	0.4	30	2652	1.33
64412	2.8	2.8	68	6011.2	4.12
64413	18.1	18.1	95	8398	19.05
64415	2.8	2.8	18	1591.2	15.56
64416	2.6	2.6	39	3447.6	6.67
64417	4.2	4.2	55	4862	7.64
64418	37.9	37.9	202	17856.8	18.76
64419	2.3	2.3	49	4331.6	4.69
64420	15.2	15.2	124	10961.6	12.26
64422	5.8	5.8	130	11492	4.46
64423	13.8	13.8	234	20685.6	5.9
64425	3.7	3.7	52	4596.8	7.12
64427	1.5	1.5	60	5304	2.5
64428	5	5	37	3270.8	13.51
64430	12.9	12.9	210	18564	6.14
64431	9.4	9.4	154	13613.6	6.1
64432	24.4	24.4	258	22807.2	9.46
64433	18.4	18.4	293	25901.2	6.28
64434	9.2	9.2	106	9370.4	8.68
64435	12	12	294	25989.6	4.08
64436	4.4	4.4	48	4243.2	9.17
64437	10.8	10.8	251	22188.4	4.3
64438	2.5	2.5	34	3005.6	7.35
64439	18	18	212	18740.8	8.49
64440	9.4	9.4	146	12906.4	6.44
64444	35.1	35.1	205	18122	17.12
64446	1.8	1.8	63	5569.2	2.86
64447	2.2	2.2	59	5215.6	3.73
64449	1.7	1.7	41	3624.4	4.15
64450	9.8	9.8	129	11403.6	7.6
64451	12.4	12.4	279	24663.6	4.44
64455	30.2	30.2	287	25370.8	10.52
64456	3.6	3.6	47	4154.8	7.66
64459	23.3	23.3	72	6364.8	32.36
64460	17.1	17.1	83	7337.2	20.6
64461	25.6	25.6	213	18829.2	12.02
64462	NA	NA	NA	NA	NA
64463	19.9	19.9	100	8840	19.9
64465	4.8	4.8	89	7867.6	5.39
64466	19.6	19.6	223	19713.2	8.79
64468	11.1	11.1	57	5038.8	19.47
64469	3.9	3.9	121	10696.4	3.22
64470	83	83	179	15823.6	46.37
64471	13	13	135	11934	9.63
64472	56	56	125	11050	44.8
64473	10.2	10.2	229	20243.6	4.45
64474	8.6	8.6	88	7779.2	9.77
64475	5.3	5.3	163	14409.2	3.25
64476	NA	NA	NA	NA	NA
64477	680	680	211	18652.4	322.27
64478	5.2	5.2	111	9812.4	4.68
64479	10.6	10.6	119	10519.6	8.91
64481	4.2	4.2	75	6630	5.6
64484	26.3	26.3	306	27050.4	8.59
64485	4.9	4.9	182	16088.8	2.69
64486	8.6	8.6	105	9282	8.19
64487	9.9	9.9	49	4331.6	20.2
64488	16.3	16.3	118	10431.2	13.81
64489	13.4	13.4	86	7602.4	15.58
64490	9.8	9.8	176	15558.4	5.57
64491	5.3	5.3	97	8574.8	5.46
64493	4	4	129	11403.6	3.1
64494	12.3	12.3	163	14409.2	7.55
64495	4.6	4.6	104	9193.6	4.42
64497	9.2	9.2	147	12994.8	6.26
64498	3	3	43	3801.2	6.98
64499	21	21	114	10077.6	18.42
64500	1.1	1.1	30	2652	3.67
64501	174	174	81	7160.4	214.81
64502	7	7	299	26431.6	2.34
64503	1494	1494	235	20774	635.74
64504	8.1	8.1	75	6630	10.8
64505	18.2	18.2	275	24310	6.62
64506	13.2	13.2	125	11050	10.56
64507	2.8	2.8	97	8574.8	2.89
64508	9.4	9.4	251	22188.4	3.75
64509	1.1	1.1	41	3624.4	2.68
64510	5.1	5.1	48	4243.2	10.63
64511	2.6	2.6	34	3005.6	7.65
64512	17	17	164	14497.6	10.37
64514	4.4	4.4	69	6099.6	6.38
64515	5.8	5.8	176	15558.4	3.3
64518	9.1	9.1	86	7602.4	10.58
64520	NA	NA	NA	NA	NA
64521	9	9	170	15028	5.29
64522	3.4	3.4	81	7160.4	4.2
64523	7.1	7.1	134	11845.6	5.3
64524	1.7	1.7	39	3447.6	4.36
64525	7.7	7.7	191	16884.4	4.03
64526	18.8	18.8	176	15558.4	10.68
64528	3.8	3.8	82	7248.8	4.63
64529	10.2	10.2	238	21039.2	4.29
64530	18.3	18.3	40	3536	45.75
64532	1.3	1.3	50	4420	2.6
64533	4.4	4.4	94	8309.6	4.68
64534	13.8	13.8	208	18387.2	6.63
64535	9.4	9.4	44	3889.6	21.36
64536	36.9	36.9	100	8840	36.9
64538	4.3	4.3	75	6630	5.73
64539	8.5	8.5	89	7867.6	9.55
64540	NA	NA	NA	NA	NA
64544	5.8	5.8	121	10696.4	4.79
64545	18.2	18.2	227	20066.8	8.02
64548	3.5	3.5	87	7690.8	4.02
64549	1.5	1.5	39	3447.6	3.85
64550	4.4	4.4	43	3801.2	10.23
64551	30.2	30.2	104	9193.6	29.04
64552	5	5	148	13083.2	3.38
64553	2.5	2.5	56	4950.4	4.46
64558	8.4	8.4	139	12287.6	6.04
64559	16.8	16.8	154	13613.6	10.91
64561	2.4	2.4	110	9724	2.18
64562	10.1	10.1	192	16972.8	5.26
64564	3.3	3.3	55	4862	6
64566	1.8	1.8	58	5127.2	3.1
64567	3.5	3.5	56	4950.4	6.25
64569	10	10	175	15470	5.71
64570	NA	NA	NA	NA	NA
64571	6.4	6.4	174	15381.6	3.68
64572	12.4	12.4	186	16442.4	6.67
64573	2.6	2.6	101	8928.4	2.57
64574	13.7	13.7	104	9193.6	13.17
64575	19.1	19.1	131	11580.4	14.58
64576	2.1	2.1	53	4685.2	3.96
64580	3.8	3.8	107	9458.8	3.55
64581	4.7	4.7	51	4508.4	9.22
64582	0.8	0.8	15	1326	5.33
64583	5.6	5.6	160	14144	3.5
64584	1.5	1.5	44	3889.6	3.41
64585	NA	NA	NA	NA	NA
64586	8.2	8.2	128	11315.2	6.41
64587	6.4	6.4	282	24928.8	2.27
64589	20.3	20.3	371	32796.4	5.47
64590	11.4	11.4	141	12464.4	8.09
64591	13	13	159	14055.6	8.18
64592	8.6	8.6	121	10696.4	7.11
64593	8.7	8.7	146	12906.4	5.96
64594	3.9	3.9	131	11580.4	2.98
64596	6.8	6.8	36	3182.4	18.89
64597	9.9	9.9	219	19359.6	4.52
64598	12.8	12.8	94	8309.6	13.62
64599	209.5	209.5	556	49150.4	37.68
64600	100	100	202	17856.8	49.5
64601	14.7	14.7	102	9016.8	14.41
64602	1.2	1.2	26	2298.4	4.62
64603	3.2	3.2	50	4420	6.4
64604	3.2	3.2	33	2917.2	9.7
64606	6	6	70	6188	8.57
64607	81	81	178	15735.2	45.51
64608	4.8	4.8	115	10166	4.17
64609	15.2	15.2	222	19624.8	6.85
64610	5.2	5.2	77	6806.8	6.75
64611	2.9	2.9	66	5834.4	4.39
64612	15.6	15.6	177	15646.8	8.81
64613	8.3	8.3	217	19182.8	3.82
64614	3.5	3.5	66	5834.4	5.3
64615	17	17	278	24575.2	6.12
64616	1.3	1.3	32	2828.8	4.06
64617	40.6	40.6	193	17061.2	21.04
64619	9	9	265	23426	3.4
64620	1030	1030	203	17945.2	507.39
64621	4.2	4.2	55	4862	7.64
64622	7.7	7.7	145	12818	5.31
64625	64	64	306	27050.4	20.92
64627	8	8	96	8486.4	8.33
64628	1.4	1.4	31	2740.4	4.52
64629	7.1	7.1	162	14320.8	4.38
64632	4	4	128	11315.2	3.13
64633	3.6	3.6	98	8663.2	3.67
64634	10.8	10.8	206	18210.4	5.24
64635	3.2	3.2	150	13260	2.13
64636	5.4	5.4	311	27492.4	1.74
64637	11.8	11.8	132	11668.8	8.94
64638	1.3	1.3	45	3978	2.89
64639	9.5	9.5	171	15116.4	5.56
64640	8.3	8.3	130	11492	6.38
64642	30	30	234	20685.6	12.82
64643	1.7	1.7	22	1944.8	7.73
64644	14	14	47	4154.8	29.79
64646	29.2	29.2	38	3359.2	76.84
64648	9.4	9.4	152	13436.8	6.18
64650	4.8	4.8	69	6099.6	6.96
64651	7.9	7.9	127	11226.8	6.22
64652	62	62	87	7690.8	71.26
64654	28.3	28.3	244	21569.6	11.6
[truncated: 22,721 more rows]
