# Supplementary material for: Relationship between serum uric acid and estimated glomerular filtration rate in adolescents aged 12-19 years with different body mass indices: a cross-sectional study
Source: Front Endocrinol (Lausanne). 2023 Jul 26;14:1138513. doi: 10.3389/fendo.2023.1138513 (PMC10410468; doi:10.3389/fendo.2023.1138513)
Supplement: Supplementary file 6 [file Table_6.xls]

SEQN	WTSAF2YR	LBXTR	LBDTRSI	LBDLDL	LBDLDLSI
62161	240011.713	84	0.948	110	2.845
62164	288182.78	56	0.632	151	3.905
62165	32747.025	71	0.802	84	2.172
62169	30061.013	78	0.881	73	1.888
62170	0	44	0.497	77	1.991
62171	63861.786	38	0.429	68	1.758
62172	63279.908	141	1.592	68	1.758
62177	17583.539	126	1.423	130	3.362
62178	26860.795	100	1.129	134	3.465
62184	60118.949	40	0.452	117	3.026
62189	40923.959	91	1.027	68	1.758
62190	51846.118	61	0.689	84	2.172
62191	23000.038	75	0.847	68	1.758
62193	23344.121	41	0.463	85	2.198
62195	56780.687	86	0.971	180	4.655
62199	282918.103	98	1.106	116	3
62202	76738.147	182	2.055	188	4.862
62205	221217.935	129	1.456	145	3.75
62208	77437.783	62	0.7	145	3.75
62209	39423.279	565	6.379	NA	NA
62210	237827.038	58	0.655	102	2.638
62214	60036.61	44	0.497	90	2.327
62215	305827.03	79	0.892	142	3.672
62217	34289.643	107	1.208	106	2.741
62218	93331.473	162	1.829	223	5.767
62224	113955.872	121	1.366	93	2.405
62225	63023.345	74	0.835	145	3.75
62226	28724.637	105	1.185	83	2.146
62227	153138.783	127	1.434	116	3
62228	276757.833	192	2.168	112	2.896
62231	119523.228	122	1.377	99	2.56
62236	19384.294	135	1.524	139	3.595
62239	88743.231	68	0.768	64	1.655
62240	0	NA	NA	NA	NA
62248	19555.467	326	3.681	124	3.207
62250	107987.589	98	1.106	104	2.689
62253	0	NA	NA	NA	NA
62264	121412.225	138	1.558	75	1.94
62265	39524.659	223	2.518	166	4.293
62266	0	91	1.027	77	1.991
62268	42809.442	69	0.779	70	1.81
62278	126629.983	118	1.332	62	1.603
62282	52868.614	75	0.847	105	2.715
62284	250725.298	88	0.994	153	3.957
62286	40037.993	194	2.19	147	3.801
62288	57050.752	63	0.711	128	3.31
62291	50671.341	54	0.61	79	2.043
62295	32721.644	286	3.229	140	3.62
62296	0	68	0.768	78	2.017
62308	178673.637	177	1.998	143	3.698
62309	87105.271	93	1.05	146	3.776
62315	0	NA	NA	NA	NA
62316	65442.9	89	1.005	103	2.664
62317	38964.55	146	1.648	132	3.414
62326	330638.499	125	1.411	133	3.439
62332	72015.461	178	2.01	131	3.388
62333	0	NA	NA	NA	NA
62339	154120.155	126	1.423	134	3.465
62342	168216.092	88	0.994	131	3.388
62345	135751.233	117	1.321	105	2.715
62346	15683.003	39	0.44	53	1.371
62349	254317.868	121	1.366	58	1.5
62353	103263.114	68	0.768	67	1.733
62355	20072.25	33	0.373	71	1.836
62357	232681.523	128	1.445	133	3.439
62360	24078.3	NA	NA	NA	NA
62363	305430.442	192	2.168	136	3.517
62366	80101.127	75	0.847	71	1.836
62367	22613.555	190	2.145	108	2.793
62370	29001.066	82	0.926	78	2.017
62377	85478.699	108	1.219	127	3.284
62378	29914.468	76	0.858	72	1.862
62381	0	NA	NA	NA	NA
62384	56917.918	344	3.884	87	2.25
62386	47864.837	155	1.75	243	6.284
62388	118938.7	122	1.377	33	0.853
62390	33919.919	67	0.756	117	3.026
62393	88965.348	86	0.971	88	2.276
62397	44107.649	148	1.671	109	2.819
62399	55576.405	174	1.964	176	4.551
62401	234752.443	98	1.106	79	2.043
62402	31820.076	163	1.84	179	4.629
62409	0	105	1.185	86	2.224
62411	41374.439	109	1.231	134	3.465
62413	284159.632	169	1.908	42	1.086
62416	33082.423	78	0.881	82	2.121
62418	100179.572	212	2.393	93	2.405
62419	109609.429	65	0.734	77	1.991
62421	30850.682	98	1.106	92	2.379
62424	92547.942	109	1.231	142	3.672
62427	24721.182	118	1.332	49	1.267
62430	93007.823	95	1.073	134	3.465
62431	99168.478	53	0.598	79	2.043
62437	0	NA	NA	NA	NA
62444	46491.729	125	1.411	98	2.534
62447	0	78	0.881	56	1.448
62448	48339.196	175	1.976	104	2.689
62449	84900.101	65	0.734	80	2.069
62456	27918.651	154	1.739	116	3
62464	47407.804	122	1.377	124	3.207
62465	48721.706	134	1.513	118	3.051
62467	241479.786	96	1.084	123	3.181
62471	114112.863	62	0.7	64	1.655
62474	71309.292	167	1.885	152	3.931
62475	85480.744	61	0.689	74	1.914
62476	56180.859	90	1.016	113	2.922
62479	26846.062	154	1.739	73	1.888
62480	237881.279	169	1.908	128	3.31
62481	68293.94	40	0.452	94	2.431
62482	61870.632	122	1.377	59	1.526
62491	46921.244	174	1.964	131	3.388
62494	80346.118	184	2.077	146	3.776
62495	191944.861	218	2.461	86	2.224
62497	170724.67	44	0.497	82	2.121
62498	52969.585	45	0.508	107	2.767
62501	152986.435	71	0.802	80	2.069
62502	47001.123	111	1.253	110	2.845
62504	94179.664	134	1.513	137	3.543
62507	42489.134	98	1.106	83	2.146
62510	189924.635	149	1.682	97	2.508
62512	46098.918	63	0.711	104	2.689
62515	78965.66	128	1.445	154	3.982
62522	52418.587	95	1.073	154	3.982
62524	214437.608	78	0.881	115	2.974
62525	30539.325	109	1.231	79	2.043
62526	22455.391	112	1.264	180	4.655
62527	21699.614	62	0.7	92	2.379
62528	48189.415	207	2.337	122	3.155
62529	45147.613	55	0.621	85	2.198
62539	28337.574	58	0.655	69	1.784
62541	0	81	0.914	108	2.793
62549	24337.088	153	1.727	120	3.103
62551	182552.086	57	0.644	109	2.819
62556	42251.498	129	1.456	141	3.646
62560	28844.186	60	0.677	166	4.293
62563	0	NA	NA	NA	NA
62565	30225.313	120	1.355	122	3.155
62571	185980.329	80	0.903	95	2.457
62573	64271.733	72	0.813	122	3.155
62575	296109.038	125	1.411	147	3.801
62579	26890.982	83	0.937	161	4.163
62580	69650.863	61	0.689	110	2.845
62583	234752.443	67	0.756	119	3.077
62585	55463.595	130	1.468	220	5.689
62587	33552.935	71	0.802	97	2.508
62593	146643.442	151	1.705	102	2.638
62596	31502.939	95	1.073	143	3.698
62598	27854.054	50	0.565	79	2.043
62601	25324.059	89	1.005	100	2.586
62602	129486.275	118	1.332	157	4.06
62610	54892.189	66	0.745	107	2.767
62612	48735.759	79	0.892	159	4.112
62616	38331.873	36	0.406	94	2.431
62619	61471.851	124	1.4	59	1.526
62621	0	NA	NA	NA	NA
62632	30362.785	199	2.247	151	3.905
62634	236705.544	218	2.461	107	2.767
62635	33874.598	283	3.195	140	3.62
62658	55980.548	354	3.997	171	4.422
62661	220617.709	289	3.263	172	4.448
62670	225016.766	42	0.474	79	2.043
62671	19145.563	66	0.745	92	2.379
62672	25960.826	63	0.711	83	2.146
62673	0	589	6.65	NA	NA
62674	0	64	0.723	164	4.241
62676	204536.111	66	0.745	84	2.172
62677	135181.331	46	0.519	83	2.146
62678	19566.08	77	0.869	94	2.431
62682	109507.441	260	2.935	104	2.689
62683	48998.651	80	0.903	142	3.672
62684	169369.955	94	1.061	105	2.715
62686	92216.405	162	1.829	131	3.388
62690	42950.313	42	0.474	96	2.483
62691	76499.233	68	0.768	82	2.121
62694	47867.141	49	0.553	122	3.155
62696	0	93	1.05	52	1.345
62701	76983.544	115	1.298	124	3.207
62707	60909.734	132	1.49	178	4.603
62708	31773.096	112	1.264	131	3.388
62713	40138.591	127	1.434	61	1.577
62716	35443.09	34	0.384	76	1.965
62717	0	NA	NA	NA	NA
62718	14647.415	141	1.592	121	3.129
62719	28226.881	75	0.847	87	2.25
62727	95497.756	130	1.468	120	3.103
62732	43804.222	129	1.456	129	3.336
62735	298954.586	69	0.779	122	3.155
62736	48449.721	68	0.768	108	2.793
62737	23910.51	270	3.048	118	3.051
62739	0	NA	NA	NA	NA
62744	95106.526	81	0.914	122	3.155
62746	65703.498	43	0.485	83	2.146
62748	0	65	0.734	66	1.707
62750	53663.412	157	1.773	131	3.388
62753	46492.359	80	0.903	81	2.095
62757	207077.272	668	7.542	NA	NA
62759	39133.021	96	1.084	123	3.181
62763	250204.563	81	0.914	131	3.388
62764	51783.344	109	1.231	159	4.112
62765	40534.458	54	0.61	139	3.595
62768	102883.195	98	1.106	110	2.845
62771	76855.076	49	0.553	47	1.215
62773	62850.801	86	0.971	86	2.224
62777	64550.257	45	0.508	114	2.948
62787	29540.317	49	0.553	77	1.991
62789	38947.473	117	1.321	83	2.146
62791	61762.959	87	0.982	80	2.069
62792	59082.986	91	1.027	157	4.06
62801	49934.749	96	1.084	100	2.586
62804	215690.664	89	1.005	68	1.758
62808	70192.156	111	1.253	119	3.077
62809	60985.315	105	1.185	129	3.336
62810	0	64	0.723	77	1.991
62811	43702.375	76	0.858	168	4.344
62814	24822.264	88	0.994	136	3.517
62817	44621.304	48	0.542	67	1.733
62832	41620.222	NA	NA	NA	NA
62837	58453.103	63	0.711	86	2.224
62838	53758.079	60	0.677	123	3.181
62840	235389.821	75	0.847	56	1.448
62847	73593.491	336	3.793	112	2.896
62849	41280.809	61	0.689	109	2.819
62851	243482.229	138	1.558	106	2.741
62855	340966.904	83	0.937	75	1.94
62858	25454.747	29	0.327	62	1.603
62859	42979.646	65	0.734	120	3.103
62860	37957.278	62	0.7	133	3.439
62861	145948.082	61	0.689	113	2.922
62864	68200.257	351	3.963	122	3.155
62867	45393.518	60	0.677	106	2.741
62868	0	NA	NA	NA	NA
62871	32585.915	367	4.143	64	1.655
62872	143440.343	69	0.779	80	2.069
62874	83901.027	384	4.335	52	1.345
62876	144462.836	214	2.416	143	3.698
62881	292924.71	93	1.05	103	2.664
62883	0	91	1.027	98	2.534
62885	24349.323	93	1.05	133	3.439
62892	56955.538	81	0.914	102	2.638
62893	117278.079	275	3.105	79	2.043
62899	51291.744	50	0.565	108	2.793
62900	32185.238	181	2.043	124	3.207
62911	70548.856	137	1.547	83	2.146
62916	75427.606	202	2.281	99	2.56
62917	164007.308	108	1.219	107	2.767
62919	50988.902	128	1.445	67	1.733
62922	200499.08	56	0.632	78	2.017
62923	0	NA	NA	NA	NA
62927	311663.135	121	1.366	88	2.276
62928	31392.707	127	1.434	159	4.112
62929	24233.386	135	1.524	97	2.508
62930	85579.96	75	0.847	138	3.569
62936	74562.481	52	0.587	133	3.439
62937	38116.495	140	1.581	156	4.034
62941	37598.403	46	0.519	84	2.172
62943	45510.075	44	0.497	40	1.034
62944	32353.333	51	0.576	91	2.353
62945	42146.719	107	1.208	89	2.302
62948	114679.227	123	1.389	72	1.862
62953	0	NA	NA	NA	NA
62955	176448.773	67	0.756	107	2.767
62969	37316.73	53	0.598	30	0.776
62982	118938.7	158	1.784	81	2.095
62985	19506.952	86	0.971	72	1.862
62993	174592.142	119	1.344	125	3.233
62995	23344.121	71	0.802	95	2.457
62997	70342.791	85	0.96	110	2.845
62998	19288.499	36	0.406	83	2.146
63002	48750.552	262	2.958	152	3.931
63003	305156.767	205	2.314	108	2.793
63004	30664.293	107	1.208	133	3.439
63006	262031.466	NA	NA	NA	NA
63010	29536.32	104	1.174	127	3.284
63011	300498.022	37	0.418	86	2.224
63012	285807.102	99	1.118	123	3.181
63016	35119.161	136	1.535	68	1.758
63017	0	NA	NA	NA	NA
63021	59840.585	92	1.039	140	3.62
63022	181128.893	89	1.005	147	3.801
63023	291873.129	35	0.395	60	1.552
63030	87846.665	89	1.005	112	2.896
63036	31447.371	111	1.253	90	2.327
63037	0	NA	NA	NA	NA
63040	48334.69	90	1.016	119	3.077
63041	31598.739	97	1.095	120	3.103
63043	26653.948	93	1.05	78	2.017
63050	41633.137	78	0.881	99	2.56
63051	51157.346	121	1.366	80	2.069
63056	34427.23	62	0.7	85	2.198
63057	102635.581	65	0.734	56	1.448
63058	15425.833	77	0.869	91	2.353
63064	20555.986	74	0.835	54	1.396
63069	0	NA	NA	NA	NA
63073	52535.562	108	1.219	106	2.741
63075	57373.769	214	2.416	103	2.664
63077	213323.316	57	0.644	86	2.224
63081	46852.352	78	0.881	111	2.87
63082	439123.833	82	0.926	97	2.508
63083	158332.862	192	2.168	149	3.853
63088	24799.83	117	1.321	159	4.112
63091	130150.583	147	1.66	117	3.026
63094	56453.248	101	1.14	94	2.431
63097	143858.331	194	2.19	200	5.172
63100	0	NA	NA	NA	NA
63102	37483.263	260	2.935	167	4.319
63106	63932.878	92	1.039	128	3.31
63107	0	82	0.926	146	3.776
63109	260427.136	323	3.647	119	3.077
63112	0	80	0.903	97	2.508
63114	31877.172	83	0.937	68	1.758
63116	53222.435	79	0.892	135	3.491
63117	33234.373	323	3.647	77	1.991
63118	67933.23	55	0.621	80	2.069
63123	0	117	1.321	78	2.017
63124	38594.757	258	2.913	117	3.026
63125	52196.059	169	1.908	140	3.62
63126	258233.001	191	2.156	101	2.612
63127	30550.271	302	3.41	70	1.81
63129	63345.568	73	0.824	79	2.043
63133	82202.326	86	0.971	119	3.077
63135	25699.33	58	0.655	85	2.198
63136	148115.715	80	0.903	71	1.836
63137	40735.912	97	1.095	149	3.853
63138	181463.868	73	0.824	99	2.56
63139	52871.011	98	1.106	170	4.396
63141	67678.863	74	0.835	130	3.362
63142	55924.775	88	0.994	137	3.543
63143	0	263	2.969	65	1.681
63145	38528.883	92	1.039	124	3.207
63147	62894.702	98	1.106	121	3.129
63152	32984.094	94	1.061	125	3.233
63156	113550.078	138	1.558	67	1.733
63157	67260.14	73	0.824	144	3.724
63159	77678.693	163	1.84	104	2.689
63163	0	NA	NA	NA	NA
63166	26373.953	57	0.644	57	1.474
63167	27298.366	126	1.423	98	2.534
63169	0	NA	NA	NA	NA
63171	0	NA	NA	NA	NA
63172	30280.628	103	1.163	102	2.638
63173	15338.565	54	0.61	79	2.043
63175	87925.283	75	0.847	114	2.948
63177	23930.858	169	1.908	117	3.026
63180	24320.782	131	1.479	161	4.163
63183	62002.284	94	1.061	126	3.258
63188	30403.689	108	1.219	112	2.896
63191	157770.09	55	0.621	107	2.767
63192	0	NA	NA	NA	NA
63195	52926.44	179	2.021	123	3.181
63196	65164.161	129	1.456	175	4.526
63203	78784.257	419	4.731	NA	NA
63205	54685.332	94	1.061	141	3.646
63209	159215.863	102	1.152	171	4.422
63211	214566.535	198	2.235	94	2.431
63214	73885.341	103	1.163	110	2.845
63218	73372.983	126	1.423	179	4.629
63219	42647.54	90	1.016	153	3.957
63220	53323.761	68	0.768	70	1.81
63221	51274.053	69	0.779	75	1.94
63224	66032.687	116	1.31	90	2.327
63230	42123.931	152	1.716	132	3.414
63231	0	174	1.964	145	3.75
63234	45704.774	105	1.185	98	2.534
63235	0	NA	NA	NA	NA
63236	32534.618	115	1.298	137	3.543
63242	48107.276	89	1.005	119	3.077
63246	28424.266	30	0.339	72	1.862
63247	27700.505	52	0.587	76	1.965
63248	137215.728	147	1.66	104	2.689
63253	28420.633	47	0.531	65	1.681
63260	82015.506	92	1.039	128	3.31
63263	52926.44	142	1.603	179	4.629
63267	74597.414	87	0.982	50	1.293
63268	41858.145	47	0.531	68	1.758
63272	0	76	0.858	141	3.646
63276	0	187	2.111	155	4.008
63277	148340.046	156	1.761	137	3.543
63281	76825.639	174	1.964	164	4.241
63284	192710.038	105	1.185	74	1.914
63285	110724.92	97	1.095	124	3.207
63287	47890.575	126	1.423	140	3.62
63291	61507.392	78	0.881	133	3.439
63293	24183.58	72	0.813	103	2.664
63295	114854.436	71	0.802	81	2.095
63296	47620.432	73	0.824	140	3.62
63298	37369.943	69	0.779	85	2.198
63299	64502.069	84	0.948	94	2.431
63302	314681.737	151	1.705	153	3.957
63304	255304.75	NA	NA	NA	NA
63305	36120.618	79	0.892	91	2.353
63308	88769.193	75	0.847	84	2.172
63312	153499.253	118	1.332	77	1.991
63320	41502.559	29	0.327	62	1.603
63323	46284.584	167	1.885	81	2.095
63326	26264.506	163	1.84	156	4.034
63327	54139.934	55	0.621	79	2.043
63329	66074.341	97	1.095	105	2.715
63330	392708.671	40	0.452	89	2.302
63331	132982.695	265	2.992	88	2.276
63332	47364.052	81	0.914	78	2.017
63337	0	NA	NA	NA	NA
63338	90717.499	37	0.418	85	2.198
63340	78537.797	118	1.332	136	3.517
63341	39697.29	175	1.976	175	4.526
63343	292050.997	139	1.569	86	2.224
63344	108524.288	137	1.547	56	1.448
63345	43182.609	61	0.689	92	2.379
63350	268155.319	101	1.14	111	2.87
63352	0	93	1.05	145	3.75
63353	74387.576	229	2.585	104	2.689
63357	83206.844	173	1.953	124	3.207
63360	0	96	1.084	102	2.638
63363	72059.177	89	1.005	120	3.103
63365	56841.675	80	0.903	113	2.922
63373	52968.061	140	1.581	82	2.121
63375	39539.985	214	2.416	160	4.138
63377	79325.085	248	2.8	98	2.534
63383	46731.008	79	0.892	145	3.75
63385	57743.106	77	0.869	168	4.344
63387	102547.833	41	0.463	86	2.224
63389	68708.028	74	0.835	117	3.026
63391	23287.1	103	1.163	89	2.302
63395	0	NA	NA	NA	NA
63400	36527.854	62	0.7	99	2.56
63411	29132.79	37	0.418	102	2.638
63415	16713.349	50	0.565	112	2.896
63421	24380.797	50	0.565	99	2.56
63426	65810.24	76	0.858	87	2.25
63436	73194.549	64	0.723	119	3.077
63439	55053.58	151	1.705	128	3.31
63442	64015.13	128	1.445	69	1.784
63451	62188.073	63	0.711	67	1.733
63453	0	166	1.874	129	3.336
63456	30564.823	105	1.185	127	3.284
63462	24149.802	108	1.219	55	1.422
63463	266898.106	65	0.734	106	2.741
63466	70908.882	82	0.926	159	4.112
63472	301281.409	81	0.914	72	1.862
63473	73688.588	81	0.914	68	1.758
63474	0	192	2.168	90	2.327
63476	54968.43	93	1.05	95	2.457
63481	84703.421	70	0.79	136	3.517
63482	52419.091	127	1.434	94	2.431
63489	189200.876	156	1.761	101	2.612
63495	27628.968	29	0.327	78	2.017
63496	0	168	1.897	109	2.819
63498	52793.241	410	4.629	NA	NA
63499	88327.701	179	2.021	120	3.103
63500	0	NA	NA	NA	NA
63502	25656.814	97	1.095	142	3.672
63504	74990.476	143	1.614	73	1.888
63510	448223.274	119	1.344	150	3.879
63515	521033.371	168	1.897	152	3.931
63519	46773.449	41	0.463	54	1.396
63523	314479.555	60	0.677	185	4.784
63528	100991.97	94	1.061	130	3.362
63529	74829.463	57	0.644	74	1.914
63531	111228.276	53	0.598	106	2.741
63532	49291.581	91	1.027	68	1.758
63534	88548.644	118	1.332	75	1.94
63539	77504.524	96	1.084	89	2.302
63541	31747.366	95	1.073	113	2.922
63543	32655.251	75	0.847	90	2.327
63550	44753.135	91	1.027	119	3.077
63551	276924.476	123	1.389	68	1.758
63559	43575.922	354	3.997	78	2.017
63560	234357.203	175	1.976	97	2.508
63562	109227.397	78	0.881	111	2.87
63563	23601.932	56	0.632	86	2.224
63566	36334.789	109	1.231	132	3.414
63569	62305.61	188	2.123	120	3.103
63571	26013.642	66	0.745	91	2.353
63572	169978.87	97	1.095	121	3.129
63573	59551.04	53	0.598	65	1.681
63576	83457.838	347	3.918	129	3.336
63579	249279.848	69	0.779	64	1.655
63581	14350.268	82	0.926	81	2.095
63589	0	118	1.332	99	2.56
63591	16462.981	106	1.197	127	3.284
63593	185926.427	98	1.106	119	3.077
63602	0	236	2.664	147	3.801
63607	69189.024	99	1.118	147	3.801
63609	50407.995	105	1.185	120	3.103
63613	76739.21	69	0.779	98	2.534
63614	70144.929	117	1.321	156	4.034
63615	314479.555	93	1.05	64	1.655
63622	183173.828	75	0.847	132	3.414
63625	122256.364	44	0.497	88	2.276
63629	36528.381	42	0.474	106	2.741
63632	144258.54	78	0.881	75	1.94
63633	25807.554	70	0.79	59	1.526
63635	128526.364	131	1.479	66	1.707
63636	24003.715	35	0.395	119	3.077
63638	298486.603	93	1.05	78	2.017
63641	188337.838	151	1.705	62	1.603
63642	73576.995	154	1.739	166	4.293
63643	134791.438	54	0.61	97	2.508
63648	145340.495	81	0.914	86	2.224
63655	239262.717	77	0.869	89	2.302
63656	17650.735	30	0.339	105	2.715
63657	47122.477	94	1.061	137	3.543
63659	75846.055	98	1.106	75	1.94
63661	69784.721	173	1.953	149	3.853
63662	69734.498	95	1.073	56	1.448
63663	0	54	0.61	135	3.491
63664	38725.39	205	2.314	171	4.422
63665	53712.153	172	1.942	179	4.629
63669	194416.478	64	0.723	72	1.862
63673	268838.903	91	1.027	110	2.845
63675	0	87	0.982	100	2.586
63682	214827.099	39	0.44	43	1.112
63684	54654.755	80	0.903	150	3.879
63685	35156.517	124	1.4	145	3.75
63687	0	NA	NA	NA	NA
63689	192349.491	140	1.581	150	3.879
63690	35027.045	138	1.558	170	4.396
63692	0	56	0.632	144	3.724
63697	51080.247	26	0.294	109	2.819
63699	52351.817	61	0.689	151	3.905
63700	41330.924	68	0.768	125	3.233
63701	310455.892	287	3.24	117	3.026
63706	0	NA	NA	NA	NA
63708	31222.339	71	0.802	65	1.681
63719	84857.993	58	0.655	96	2.483
63721	263819.581	79	0.892	70	1.81
63723	33321.252	190	2.145	143	3.698
63726	55525.994	150	1.694	107	2.767
63731	47689.794	268	3.026	143	3.698
63736	114696.443	129	1.456	152	3.931
63739	43772.678	77	0.869	65	1.681
63741	50720.77	89	1.005	117	3.026
63742	179373.101	58	0.655	131	3.388
63744	0	41	0.463	94	2.431
63750	55823.919	32	0.361	73	1.888
63752	54869.607	124	1.4	95	2.457
63753	71024.492	133	1.502	168	4.344
63758	0	NA	NA	NA	NA
63759	197531.798	120	1.355	118	3.051
63760	28698.395	71	0.802	47	1.215
63761	90372.688	65	0.734	122	3.155
63762	77289.065	69	0.779	67	1.733
63763	17395.893	121	1.366	117	3.026
63765	60481.454	99	1.118	59	1.526
63768	19259.952	208	2.348	120	3.103
63771	70536.361	182	2.055	104	2.689
63777	66997.405	154	1.739	141	3.646
63778	26125.646	66	0.745	80	2.069
63781	28016.592	177	1.998	190	4.913
63784	75719.173	60	0.677	116	3
63787	54573.63	53	0.598	113	2.922
63799	23825.312	93	1.05	233	6.025
63802	42097.935	52	0.587	131	3.388
63806	87122.932	158	1.784	97	2.508
63810	0	NA	NA	NA	NA
63813	15532.826	46	0.519	103	2.664
63818	80370.189	109	1.231	141	3.646
63820	40206.153	167	1.885	208	5.379
63822	28933.783	38	0.429	54	1.396
63828	287755.997	64	0.723	98	2.534
63829	187537.633	75	0.847	118	3.051
63831	42846.104	256	2.89	111	2.87
63835	0	NA	NA	NA	NA
63837	144462.836	184	2.077	109	2.819
63838	57260.142	195	2.202	164	4.241
63841	123485.766	119	1.344	117	3.026
63843	50791.233	77	0.869	107	2.767
63845	62174.125	92	1.039	158	4.086
63849	157814.787	134	1.513	82	2.121
63853	179374.376	60	0.677	139	3.595
63856	0	65	0.734	158	4.086
63858	119133.779	130	1.468	96	2.483
63859	0	110	1.242	91	2.353
63860	262455.942	80	0.903	155	4.008
63871	43406.592	80	0.903	113	2.922
63872	0	101	1.14	85	2.198
63877	83115.885	30	0.339	98	2.534
63879	94320.767	102	1.152	87	2.25
63880	0	NA	NA	NA	NA
63885	41136.479	51	0.576	90	2.327
63887	208942.28	371	4.189	58	1.5
63890	25958.362	45	0.508	85	2.198
63894	30399.931	106	1.197	114	2.948
63903	27918.651	396	4.471	96	2.483
63905	0	45	0.508	66	1.707
63909	98232.766	119	1.344	108	2.793
63913	32561.022	90	1.016	107	2.767
63915	40458.379	254	2.868	73	1.888
63916	47617.426	103	1.163	143	3.698
63923	31244.171	76	0.858	95	2.457
63924	40897.212	206	2.326	106	2.741
63928	0	NA	NA	NA	NA
63929	73783.441	176	1.987	192	4.965
63934	0	500	5.645	NA	NA
63936	257917.605	151	1.705	98	2.534
63937	30774.897	32	0.361	62	1.603
63938	32480.229	40	0.452	62	1.603
63939	24233.386	81	0.914	116	3
63940	41165.252	41	0.463	60	1.552
63941	48119.846	90	1.016	156	4.034
63942	361375.698	74	0.835	87	2.25
63944	85823.761	150	1.694	158	4.086
63945	183907.995	122	1.377	82	2.121
63946	41170.068	335	3.782	155	4.008
63948	57859.305	83	0.937	164	4.241
63954	52114.393	224	2.529	113	2.922
63957	49082.273	170	1.919	127	3.284
63959	59798.291	336	3.793	131	3.388
63960	79746.629	64	0.723	113	2.922
63966	56405.227	88	0.994	100	2.586
63967	42824.861	69	0.779	106	2.741
63972	218107.166	48	0.542	83	2.146
63973	30442.104	44	0.497	98	2.534
63977	43353.617	54	0.61	73	1.888
63978	0	37	0.418	76	1.965
63982	85278.935	246	2.777	63	1.629
63983	0	222	2.506	130	3.362
63984	84468.125	91	1.027	112	2.896
63989	79924.671	89	1.005	116	3
63990	20604.912	135	1.524	89	2.302
63991	55439.608	99	1.118	168	4.344
63992	40027.277	241	2.721	83	2.146
63997	59424.202	64	0.723	136	3.517
63999	40120.974	68	0.768	101	2.612
64000	60615.771	84	0.948	127	3.284
64005	49046.725	107	1.208	37	0.957
64011	66346.045	152	1.716	95	2.457
64012	53652.731	89	1.005	97	2.508
64013	22479.811	84	0.948	122	3.155
64020	30425.729	119	1.344	72	1.862
64021	34369.378	148	1.671	136	3.517
64024	201462.397	58	0.655	138	3.569
64025	207971.959	74	0.835	137	3.543
64029	78045.271	123	1.389	134	3.465
64032	68553.514	123	1.389	133	3.439
64033	0	NA	NA	NA	NA
64034	30565.936	144	1.626	153	3.957
64036	62992.768	142	1.603	76	1.965
64037	27939.644	125	1.411	116	3
64042	40697.697	197	2.224	113	2.922
64046	82178.039	197	2.224	95	2.457
64047	124147.922	65	0.734	145	3.75
64049	36148.706	35	0.395	59	1.526
64054	25701.591	41	0.463	51	1.319
64055	34840.02	241	2.721	181	4.681
64059	56552.987	152	1.716	155	4.008
64065	208021.094	70	0.79	138	3.569
64071	26234.96	86	0.971	67	1.733
64072	51744.963	119	1.344	86	2.224
64084	79056.923	135	1.524	76	1.965
64085	25613.923	100	1.129	76	1.965
64086	60156.496	87	0.982	96	2.483
64089	37889.612	46	0.519	128	3.31
64095	249102.072	148	1.671	184	4.758
64103	0	NA	NA	NA	NA
64111	67991.371	78	0.881	121	3.129
64113	75745.543	187	2.111	82	2.121
64120	30309.919	111	1.253	120	3.103
64127	44059.403	121	1.366	91	2.353
64128	252675.322	83	0.937	67	1.733
64130	35944.45	130	1.468	58	1.5
64133	134058.325	141	1.592	88	2.276
64139	87097.463	67	0.756	113	2.922
64147	108984.462	75	0.847	115	2.974
64152	34539.43	124	1.4	118	3.051
64154	45088.75	97	1.095	102	2.638
64157	290066.63	64	0.723	113	2.922
64158	58942.311	90	1.016	137	3.543
64159	30095.341	85	0.96	85	2.198
64160	31249.94	60	0.677	101	2.612
64161	38934.266	55	0.621	98	2.534
64162	100154.774	86	0.971	99	2.56
64163	28134.918	233	2.631	104	2.689
64164	43011.826	309	3.489	111	2.87
64167	40739.228	75	0.847	64	1.655
64179	56134.027	333	3.76	92	2.379
64180	96127.8	77	0.869	91	2.353
64183	61354.768	80	0.903	97	2.508
64191	29788.512	87	0.982	106	2.741
64192	230390.853	624	7.045	NA	NA
64194	38382.239	54	0.61	108	2.793
64198	32503.51	84	0.948	137	3.543
64201	0	NA	NA	NA	NA
64203	37734.765	49	0.553	100	2.586
64213	81386.335	104	1.174	135	3.491
64218	0	NA	NA	NA	NA
64222	271929.593	139	1.569	134	3.465
64228	353617.915	373	4.211	122	3.155
64231	19334.021	112	1.264	76	1.965
64234	116552.09	66	0.745	136	3.517
64235	52965.65	144	1.626	161	4.163
64237	69650.863	87	0.982	62	1.603
64244	69631.553	50	0.565	101	2.612
64247	93307.167	114	1.287	59	1.526
64248	157163.824	65	0.734	97	2.508
64252	20487.151	149	1.682	153	3.957
64261	28377.97	115	1.298	172	4.448
64263	21111.048	111	1.253	130	3.362
64264	17933.189	30	0.339	53	1.371
64266	220586.49	65	0.734	125	3.233
64270	66022.313	172	1.942	156	4.034
64272	0	45	0.508	159	4.112
64278	39429.977	55	0.621	76	1.965
64281	72600.825	127	1.434	121	3.129
64286	0	97	1.095	119	3.077
64288	0	NA	NA	NA	NA
64290	38116.495	46	0.519	104	2.689
64294	48543.034	100	1.129	147	3.801
64298	41583.558	100	1.129	189	4.888
64308	81264.468	35	0.395	73	1.888
64309	0	146	1.648	139	3.595
64311	0	NA	NA	NA	NA
64313	30469.644	166	1.874	96	2.483
64315	366629.126	124	1.4	131	3.388
64317	80897.61	84	0.948	130	3.362
64318	34783.293	76	0.858	118	3.051
64320	42036.917	80	0.903	106	2.741
64325	217028.884	122	1.377	142	3.672
64326	217895.028	45	0.508	94	2.431
64328	29014.7	62	0.7	103	2.664
64329	84834.082	46	0.519	118	3.051
64333	46640.503	174	1.964	114	2.948
64335	108462.246	130	1.468	125	3.233
64336	49433.792	78	0.881	84	2.172
64343	191651.623	174	1.964	80	2.069
64345	51544.123	81	0.914	97	2.508
64348	193156.427	59	0.666	159	4.112
64349	27613.844	37	0.418	55	1.422
64364	105544.135	73	0.824	126	3.258
64367	58100.136	136	1.535	138	3.569
64368	0	65	0.734	56	1.448
64370	70016.812	90	1.016	106	2.741
64376	76972.595	91	1.027	112	2.896
64379	77931.093	75	0.847	140	3.62
64381	309585.403	72	0.813	92	2.379
64382	33234.373	94	1.061	103	2.664
64383	42798.765	197	2.224	80	2.069
64390	39372.394	120	1.355	112	2.896
64391	95620.435	43	0.485	69	1.784
64396	342731.078	76	0.858	112	2.896
64399	80971.92	91	1.027	136	3.517
64400	0	NA	NA	NA	NA
64405	23071.466	92	1.039	166	4.293
64411	0	NA	NA	NA	NA
64417	307422.302	58	0.655	90	2.327
64418	0	NA	NA	NA	NA
64419	43258.992	162	1.829	121	3.129
64427	239271.115	64	0.723	71	1.836
64433	17269.082	74	0.835	58	1.5
64436	68293.94	158	1.784	113	2.922
64437	64732.028	55	0.621	84	2.172
64439	306816.763	363	4.098	168	4.344
64444	0	NA	NA	NA	NA
64446	205956.111	158	1.784	133	3.439
64447	0	168	1.897	111	2.87
64451	45624.911	485	5.476	NA	NA
64459	0	78	0.881	71	1.836
64463	117113.849	80	0.903	120	3.103
64470	129290.355	NA	NA	NA	NA
64471	139221.221	54	0.61	142	3.672
64473	31518.45	67	0.756	96	2.483
64474	64809.284	117	1.321	158	4.086
64475	16290.027	75	0.847	124	3.207
64476	0	NA	NA	NA	NA
64481	66788.148	97	1.095	143	3.698
64484	38691.32	90	1.016	85	2.198
64485	78780.457	146	1.648	135	3.491
64488	108069.279	58	0.655	137	3.543
64493	25671.735	139	1.569	93	2.405
64494	65583.608	44	0.497	171	4.422
64497	55903.226	284	3.206	290	7.499
64498	44871.929	69	0.779	110	2.845
64499	21311.396	454	5.126	NA	NA
64500	238976.105	62	0.7	91	2.353
64502	22226.247	41	0.463	93	2.405
64504	37116.813	83	0.937	116	3
64505	29960.44	301	3.398	30	0.776
64508	0	52	0.587	87	2.25
64522	0	NA	NA	NA	NA
64524	0	119	1.344	68	1.758
64525	103368.017	100	1.129	113	2.922
64526	335315.194	176	1.987	141	3.646
64529	250755.554	111	1.253	87	2.25
64532	33261.287	61	0.689	68	1.758
64536	139668.385	136	1.535	91	2.353
64540	25015.309	201	2.269	141	3.646
64544	13158.436	105	1.185	143	3.698
64548	0	138	1.558	98	2.534
64558	29060.366	58	0.655	79	2.043
64559	162662.27	190	2.145	66	1.707
64567	74910.548	170	1.919	137	3.543
64569	0	43	0.485	90	2.327
64570	0	NA	NA	NA	NA
64572	0	NA	NA	NA	NA
64584	27936.469	85	0.96	133	3.439
64591	61638.898	59	0.666	185	4.784
64592	119806.372	141	1.592	94	2.431
64593	49948.255	101	1.14	100	2.586
64596	53271.39	72	0.813	92	2.379
64597	41614.322	51	0.576	66	1.707
64602	46958.495	240	2.71	190	4.913
64603	60149.934	80	0.903	109	2.819
64604	53706.827	272	3.071	169	4.37
64606	57041.603	148	1.671	119	3.077
64611	36659.185	109	1.231	96	2.483
64615	56571.349	74	0.835	53	1.371
64617	18886.284	68	0.768	117	3.026
64620	30426.63	180	2.032	251	6.491
64621	73210.343	193	2.179	158	4.086
64625	19142.345	78	0.881	84	2.172
64627	20435.134	68	0.768	74	1.914
64629	265504.516	52	0.587	63	1.629
64632	103756.369	73	0.824	55	1.422
64636	0	NA	NA	NA	NA
64637	37232.596	139	1.569	70	1.81
64639	71317.831	348	3.929	46	1.19
64642	62830.005	37	0.418	52	1.345
64646	77515.84	127	1.434	69	1.784
64648	71345.616	67	0.756	91	2.353
64651	62895.815	76	0.858	80	2.069
64661	71505.794	103	1.163	115	2.974
64663	43868.981	75	0.847	111	2.87
64664	97343.61	67	0.756	103	2.664
64669	73163.517	71	0.802	95	2.457
64671	215010.15	104	1.174	85	2.198
64672	60518.144	57	0.644	55	1.422
64673	15077.104	53	0.598	106	2.741
64674	96847.939	78	0.881	148	3.827
64679	43629.776	62	0.7	114	2.948
64682	329709.904	192	2.168	145	3.75
64687	47119.662	91	1.027	98	2.534
64689	61044.867	145	1.637	138	3.569
64695	28311.955	52	0.587	85	2.198
64703	82529.907	47	0.531	52	1.345
64706	44898.943	65	0.734	91	2.353
64718	31202.956	74	0.835	124	3.207
64720	53909.937	168	1.897	114	2.948
64721	35665.143	110	1.242	112	2.896
64722	86716.288	60	0.677	102	2.638
64725	214706.045	74	0.835	143	3.698
64726	56759.533	89	1.005	63	1.629
64734	46652.981	141	1.592	135	3.491
64737	0	NA	NA	NA	NA
64739	0	59	0.666	146	3.776
64742	45667.498	77	0.869	99	2.56
64745	0	NA	NA	NA	NA
64746	57867.826	127	1.434	83	2.146
64750	0	69	0.779	78	2.017
64756	29616.445	222	2.506	53	1.371
64759	127653.91	227	2.563	143	3.698
64765	173866.153	85	0.96	140	3.62
64768	88917.209	65	0.734	86	2.224
64769	55146.558	93	1.05	146	3.776
64771	22805.287	95	1.073	66	1.707
64773	55356.625	47	0.531	60	1.552
64779	62318.716	78	0.881	100	2.586
64780	37706.639	157	1.773	155	4.008
64782	0	177	1.998	111	2.87
64785	0	NA	NA	NA	NA
64789	19312.606	94	1.061	167	4.319
64794	44816.614	61	0.689	90	2.327
64795	0	NA	NA	NA	NA
64802	85219.837	45	0.508	106	2.741
64803	42874.069	626	7.068	NA	NA
64805	58408.207	91	1.027	165	4.267
64807	131724.57	74	0.835	126	3.258
64811	19990.484	NA	NA	NA	NA
64816	51544.123	104	1.174	116	3
64821	26691.349	146	1.648	146	3.776
64824	0	302	3.41	122	3.155
64826	0	NA	NA	NA	NA
64828	85521.64	111	1.253	153	3.957
64831	22582.103	72	0.813	144	3.724
64832	87821.474	138	1.558	169	4.37
64833	111778.154	99	1.118	148	3.827
64839	73845.17	200	2.258	127	3.284
64843	29522.276	107	1.208	166	4.293
64846	0	NA	NA	NA	NA
64850	0	195	2.202	69	1.784
64854	33340.406	171	1.931	96	2.483
64857	361511.846	160	1.806	129	3.336
64859	323447.115	116	1.31	143	3.698
64864	43139.157	44	0.497	86	2.224
64866	41409.703	71	0.802	99	2.56
64871	343819.976	73	0.824	125	3.233
64873	259234.021	75	0.847	100	2.586
64876	59467.205	58	0.655	90	2.327
64877	53400.429	135	1.524	163	4.215
64882	338876.113	83	0.937	137	3.543
64887	72393.915	41	0.463	53	1.371
64890	0	NA	NA	NA	NA
64892	62169.94	51	0.576	82	2.121
64893	166745.458	73	0.824	106	2.741
64897	31057.032	29	0.327	124	3.207
64898	57005.837	86	0.971	74	1.914
64899	0	84	0.948	114	2.948
64904	83713.823	78	0.881	117	3.026
64908	32784.238	89	1.005	95	2.457
64910	177634.468	66	0.745	72	1.862
64911	14833.241	76	0.858	88	2.276
64914	38359.237	136	1.535	78	2.017
64916	34888.05	53	0.598	66	1.707
64923	27828.421	54	0.61	97	2.508
64926	28996.766	60	0.677	64	1.655
64928	45386.045	48	0.542	182	4.707
64929	22251.579	112	1.264	119	3.077
64930	33130.55	681	7.688	NA	NA
64931	69847.636	318	3.59	40	1.034
64933	79748.007	78	0.881	75	1.94
64934	15684.02	86	0.971	88	2.276
64940	0	NA	NA	NA	NA
64944	36630.541	99	1.118	84	2.172
64946	13461.235	41	0.463	15	0.388
64948	19762.553	88	0.994	86	2.224
64951	259006.061	174	1.964	132	3.414
64953	76445.217	79	0.892	76	1.965
64954	34711.725	96	1.084	134	3.465
64962	84460.105	43	0.485	120	3.103
64963	56133.374	77	0.869	84	2.172
64968	45729.27	50	0.565	64	1.655
64974	58725.548	118	1.332	148	3.827
64976	0	144	1.626	75	1.94
64978	54138.74	163	1.84	150	3.879
64979	0	120	1.355	113	2.922
64981	41230.75	264	2.981	115	2.974
64984	217544.036	171	1.931	100	2.586
64994	256347.091	114	1.287	158	4.086
64997	38285.769	67	0.756	86	2.224
64998	285507.668	107	1.208	93	2.405
64999	0	NA	NA	NA	NA
65002	288102.086	79	0.892	78	2.017
65005	235777.209	61	0.689	90	2.327
65006	55653.344	104	1.174	141	3.646
65007	0	452	5.103	NA	NA
65009	45088.619	59	0.666	81	2.095
65014	332800.15	246	2.777	147	3.801
65015	41136.479	98	1.106	125	3.233
65022	32668.4	169	1.908	94	2.431
65028	33731.721	71	0.802	111	2.87
65031	64252.156	86	0.971	88	2.276
65032	178885.429	110	1.242	109	2.819
65036	34263.907	84	0.948	151	3.905
65042	0	NA	NA	NA	NA
65044	25558.839	66	0.745	87	2.25
65046	36983.071	91	1.027	47	1.215
65049	72198.332	119	1.344	86	2.224
65050	0	100	1.129	79	2.043
65051	0	99	1.118	110	2.845
65052	214119.496	187	2.111	153	3.957
65058	62221.206	148	1.671	104	2.689
65061	47921.947	119	1.344	89	2.302
65065	173003.251	181	2.043	205	5.301
65067	280643.921	84	0.948	103	2.664
65069	22257.498	200	2.258	140	3.62
65074	57985.609	102	1.152	146	3.776
65077	19214.24	153	1.727	118	3.051
65082	57675.007	103	1.163	114	2.948
65085	53875.906	246	2.777	125	3.233
65086	220659.044	67	0.756	99	2.56
65087	47970.11	223	2.518	157	4.06
65091	52540.4	119	1.344	188	4.862
65095	71090.183	218	2.461	180	4.655
65098	43987.285	31	0.35	99	2.56
65103	23094.638	63	0.711	71	1.836
65105	57373.888	52	0.587	40	1.034
65106	84045.954	155	1.75	104	2.689
65111	51906.467	103	1.163	86	2.224
65113	31464.303	584	6.593	NA	NA
65123	0	62	0.7	79	2.043
65129	65270.965	45	0.508	185	4.784
65132	92471.756	94	1.061	130	3.362
65135	34871.339	171	1.931	120	3.103
65139	0	NA	NA	NA	NA
65141	74431.671	59	0.666	73	1.888
65143	19518.506	120	1.355	72	1.862
65145	62543.612	71	0.802	86	2.224
65149	67576.508	46	0.519	89	2.302
65152	36215.363	45	0.508	73	1.888
65156	65601.36	116	1.31	93	2.405
65160	27411.672	59	0.666	121	3.129
65163	172229.217	96	1.084	74	1.914
65166	23906.499	144	1.626	112	2.896
65167	22686.501	28	0.316	129	3.336
65171	193935.899	54	0.61	91	2.353
65174	199562.27	180	2.032	94	2.431
65175	0	NA	NA	NA	NA
65177	302294.3	128	1.445	111	2.87
65182	0	279	3.15	120	3.103
65188	44850.07	409	4.618	NA	NA
65189	22993.236	465	5.25	NA	NA
65191	30350.099	75	0.847	86	2.224
65194	30213.086	94	1.061	121	3.129
65195	27427.479	101	1.14	115	2.974
65199	50990.273	37	0.418	121	3.129
65201	121917.411	56	0.632	87	2.25
65202	105109.897	117	1.321	115	2.974
65205	357232.338	122	1.377	149	3.853
65210	45534.28	85	0.96	90	2.327
65212	20261.008	62	0.7	95	2.457
65214	0	NA	NA	NA	NA
65217	140281.985	73	0.824	90	2.327
65218	27323.423	110	1.242	95	2.457
65220	0	123	1.389	169	4.37
65229	259357.572	73	0.824	77	1.991
65230	58100.588	165	1.863	114	2.948
65234	0	46	0.519	135	3.491
65237	119084.362	100	1.129	84	2.172
65238	83115.178	58	0.655	120	3.103
65243	117272.498	130	1.468	100	2.586
65249	125542.437	81	0.914	145	3.75
65261	79532.439	114	1.287	198	5.12
65262	46725.861	162	1.829	126	3.258
65267	33118.467	62	0.7	133	3.439
65269	51714.734	59	0.666	104	2.689
65270	74533.812	137	1.547	124	3.207
65271	80083.983	124	1.4	106	2.741
65280	36014.324	323	3.647	186	4.81
65286	0	394	4.448	99	2.56
65288	79258.998	103	1.163	140	3.62
65289	38079.999	125	1.411	141	3.646
65294	27674.687	44	0.497	92	2.379
65296	100759.423	111	1.253	89	2.302
65297	30072.514	113	1.276	90	2.327
65298	296698.932	51	0.576	82	2.121
65299	228135.664	68	0.768	76	1.965
65303	20567.602	75	0.847	104	2.689
65305	16838.615	45	0.508	54	1.396
65306	72851.57	65	0.734	99	2.56
65310	59052.49	162	1.829	65	1.681
65320	262169.911	120	1.355	118	3.051
65326	27965.298	106	1.197	140	3.62
65331	37989.235	69	0.779	176	4.551
65334	40203.098	205	2.314	82	2.121
65335	36674.813	65	0.734	91	2.353
65338	40280.744	172	1.942	67	1.733
65339	20745.311	124	1.4	94	2.431
65341	245994.32	195	2.202	132	3.414
65346	46792.961	42	0.474	124	3.207
65348	214552.428	107	1.208	146	3.776
65351	56364.27	117	1.321	76	1.965
65352	28107.694	106	1.197	81	2.095
65353	46792.961	55	0.621	76	1.965
65354	0	NA	NA	NA	NA
65355	61944.802	122	1.377	130	3.362
65360	239039.356	119	1.344	43	1.112
65365	25749.623	58	0.655	105	2.715
65368	70852.136	38	0.429	67	1.733
65370	247116.164	179	2.021	83	2.146
65374	81043.526	268	3.026	89	2.302
65375	325702.359	101	1.14	189	4.888
65377	31437.056	56	0.632	69	1.784
65380	26156.026	72	0.813	92	2.379
65383	0	NA	NA	NA	NA
65384	49219.53	86	0.971	70	1.81
65385	30119.822	73	0.824	17	0.44
65391	30598.733	72	0.813	174	4.5
65393	32065.833	220	2.484	131	3.388
65394	58323.856	117	1.321	178	4.603
65395	32373.994	133	1.502	92	2.379
65396	30906.836	65	0.734	81	2.095
65399	63242.739	125	1.411	132	3.414
65400	62230.067	142	1.603	122	3.155
65401	74141.525	77	0.869	148	3.827
65402	242425.633	122	1.377	180	4.655
65404	42910.703	64	0.723	91	2.353
65405	43078.024	105	1.185	66	1.707
65408	38899.708	94	1.061	108	2.793
65410	33723.042	144	1.626	114	2.948
65411	22480.822	34	0.384	80	2.069
65412	43237.01	108	1.219	104	2.689
65416	39753.045	70	0.79	48	1.241
65419	0	NA	NA	NA	NA
65421	79476.028	195	2.202	92	2.379
65423	41483.959	93	1.05	109	2.819
65427	82124.377	75	0.847	121	3.129
65431	22593.316	76	0.858	91	2.353
65433	78212.888	217	2.45	109	2.819
65436	32972.684	92	1.039	123	3.181
65446	25177.311	207	2.337	149	3.853
65448	43859.767	137	1.547	124	3.207
65450	78330.765	90	1.016	135	3.491
65451	203553.515	83	0.937	85	2.198
65452	25672.485	59	0.666	115	2.974
65453	0	NA	NA	NA	NA
65454	30710.286	439	4.956	NA	NA
65455	214401.071	89	1.005	117	3.026
65456	45097.366	43	0.485	50	1.293
65457	29927.03	50	0.565	81	2.095
65458	337915.074	291	3.285	91	2.353
65460	18408.759	279	3.15	121	3.129
65464	39850.005	37	0.418	99	2.56
65469	371053.836	155	1.75	118	3.051
65473	36732.083	145	1.637	132	3.414
65476	82929.465	82	0.926	75	1.94
65485	69294.054	88	0.994	145	3.75
65486	0	NA	NA	NA	NA
65489	21646.367	45	0.508	84	2.172
65490	70183.154	55	0.621	88	2.276
65492	24013.934	84	0.948	114	2.948
65500	49872.463	145	1.637	153	3.957
65501	118335.017	44	0.497	55	1.422
65503	75006.521	191	2.156	125	3.233
65505	37632.616	160	1.806	48	1.241
65506	58822.806	979	11.053	NA	NA
65507	39581.364	44	0.497	69	1.784
65515	42658.351	327	3.692	46	1.19
65518	44506.062	98	1.106	167	4.319
65521	64607.902	111	1.253	132	3.414
65524	18149.005	116	1.31	146	3.776
65530	299457.737	330	3.726	130	3.362
65532	24235.09	80	0.903	159	4.112
65534	64053.045	63	0.711	94	2.431
65539	29927.03	93	1.05	146	3.776
65545	0	99	1.118	95	2.457
65546	59390.312	63	0.711	85	2.198
65547	50441.639	90	1.016	98	2.534
65548	231104.812	174	1.964	136	3.517
65549	25325.558	87	0.982	77	1.991
65552	91050.537	109	1.231	90	2.327
65553	86366.344	62	0.7	66	1.707
65555	121790.38	58	0.655	77	1.991
65557	69037.517	44	0.497	103	2.664
65562	22712.544	198	2.235	80	2.069
65564	44561.32	153	1.727	190	4.913
65565	235747.936	125	1.411	116	3
65569	46473.088	205	2.314	119	3.077
65571	34847.897	96	1.084	58	1.5
65575	72442.171	89	1.005	176	4.551
65580	51542.824	53	0.598	96	2.483
65583	23268.046	40	0.452	83	2.146
65585	61740.442	55	0.621	83	2.146
65587	135109.432	67	0.756	121	3.129
65589	22224.729	115	1.298	84	2.172
65590	47334.085	73	0.824	80	2.069
65594	27164.841	238	2.687	99	2.56
65601	30008.401	51	0.576	113	2.922
65621	22962.547	88	0.994	86	2.224
65625	31835.501	205	2.314	63	1.629
65628	54811.943	135	1.524	77	1.991
65633	70021.412	170	1.919	83	2.146
65635	50116.867	80	0.903	121	3.129
65637	15122.84	74	0.835	97	2.508
65640	31284.59	89	1.005	86	2.224
65642	214518.798	114	1.287	155	4.008
65645	84775.967	135	1.524	137	3.543
65647	120483.155	131	1.479	89	2.302
65648	19242.885	332	3.748	116	3
65649	66439.145	37	0.418	84	2.172
65650	41089.177	114	1.287	88	2.276
65653	76394.112	82	0.926	132	3.414
65660	107574.784	174	1.964	142	3.672
65663	108043.744	124	1.4	150	3.879
65664	0	NA	NA	NA	NA
65669	326928.805	166	1.874	87	2.25
65670	45224.828	NA	NA	NA	NA
65672	93255.055	64	0.723	82	2.121
65675	21508.664	178	2.01	84	2.172
65678	32058.25	170	1.919	195	5.043
65684	46082.745	50	0.565	67	1.733
65688	396297.059	117	1.321	162	4.189
65690	225016.766	41	0.463	74	1.914
65692	55553.05	34	0.384	96	2.483
65697	68180.201	131	1.479	107	2.767
65700	0	NA	NA	NA	NA
65705	35114.883	159	1.795	71	1.836
65711	22642.196	92	1.039	142	3.672
65712	27911.144	120	1.355	60	1.552
65719	0	NA	NA	NA	NA
65726	34427.23	144	1.626	130	3.362
65736	42941.101	115	1.298	40	1.034
65737	79653.133	225	2.54	188	4.862
65738	43780.138	149	1.682	127	3.284
65739	134423.466	55	0.621	89	2.302
65741	77152.964	167	1.885	114	2.948
65743	75263.492	167	1.885	114	2.948
65745	160682.594	109	1.231	107	2.767
65748	16953.133	60	0.677	149	3.853
65751	43221.256	275	3.105	120	3.103
65752	33300.991	72	0.813	82	2.121
65753	0	56	0.632	72	1.862
65754	69112.542	173	1.953	156	4.034
65757	46549.899	140	1.581	121	3.129
65758	31175.28	105	1.185	67	1.733
65764	137663.963	262	2.958	98	2.534
65772	47595.317	80	0.903	54	1.396
65774	74470.444	274	3.093	101	2.612
65781	47775.81	160	1.806	143	3.698
65782	51357.007	106	1.197	99	2.56
65783	302187.837	57	0.644	106	2.741
65784	44694.302	153	1.727	117	3.026
65787	189138.513	71	0.802	123	3.181
65797	44999.596	92	1.039	94	2.431
65798	100856.947	85	0.96	137	3.543
65800	352154.233	175	1.976	98	2.534
65803	74967.115	59	0.666	109	2.819
65804	378513.814	274	3.093	100	2.586
65807	231662.515	96	1.084	169	4.37
65808	19844.318	66	0.745	93	2.405
65812	32738.043	74	0.835	122	3.155
65818	20282.019	44	0.497	82	2.121
65822	186602.271	108	1.219	152	3.931
65823	92442.998	178	2.01	96	2.483
65826	72736.454	58	0.655	64	1.655
65832	0	NA	NA	NA	NA
65835	16753.346	54	0.61	97	2.508
65836	140509.152	76	0.858	83	2.146
65837	28345.678	130	1.468	77	1.991
65838	21509.225	181	2.043	146	3.776
65840	0	NA	NA	NA	NA
65841	188934.77	177	1.998	147	3.801
65844	27560.543	NA	NA	NA	NA
65845	20567.409	58	0.655	65	1.681
65850	49492.976	188	2.123	212	5.482
65852	93401.071	107	1.208	84	2.172
65853	239262.717	75	0.847	86	2.224
65854	25471.279	77	0.869	103	2.664
65863	36577.251	94	1.061	94	2.431
65865	95561.06	231	2.608	181	4.681
65869	37130.176	92	1.039	115	2.974
65873	0	NA	NA	NA	NA
65874	272179.845	162	1.829	144	3.724
65876	43636.199	148	1.671	45	1.164
65877	0	NA	NA	NA	NA
65879	112842.902	111	1.253	85	2.198
65880	151528.236	44	0.497	125	3.233
65885	51575.895	185	2.089	94	2.431
65889	72649.285	97	1.095	78	2.017
65892	56802.877	81	0.914	111	2.87
65899	41977.896	95	1.073	100	2.586
65902	60036.61	112	1.264	127	3.284
65908	35264.237	58	0.655	82	2.121
65909	42060.757	329	3.714	136	3.517
65910	29536.064	82	0.926	118	3.051
65911	97919.812	215	2.427	92	2.379
65912	29233.775	106	1.197	150	3.879
65913	26957.743	37	0.418	102	2.638
65914	0	NA	NA	NA	NA
65918	37684.724	44	0.497	57	1.474
65919	0	NA	NA	NA	NA
65920	64112.006	166	1.874	104	2.689
65923	283600.491	75	0.847	89	2.302
65925	0	NA	NA	NA	NA
65926	0	NA	NA	NA	NA
65927	238319.62	147	1.66	117	3.026
65929	88485.023	61	0.689	126	3.258
65931	23144.069	398	4.493	72	1.862
65932	0	NA	NA	NA	NA
65935	26648.614	83	0.937	96	2.483
65937	24874.959	NA	NA	NA	NA
65951	243819.848	116	1.31	95	2.457
65952	68985.717	56	0.632	96	2.483
65953	89990.555	125	1.411	62	1.603
65954	42540.478	68	0.768	137	3.543
65955	66602.596	99	1.118	123	3.181
65958	67895.844	163	1.84	114	2.948
65963	18530.093	92	1.039	80	2.069
65966	35425.654	138	1.558	113	2.922
65967	80520.107	42	0.474	71	1.836
65970	0	NA	NA	NA	NA
65974	287755.997	76	0.858	155	4.008
65978	292623.94	148	1.671	155	4.008
65984	24738.41	144	1.626	100	2.586
65988	51544.123	66	0.745	90	2.327
65991	280763.513	90	1.016	111	2.87
65992	43483.567	113	1.276	44	1.138
65994	18135.238	271	3.06	171	4.422
65997	0	NA	NA	NA	NA
66000	50852.536	72	0.813	91	2.353
66010	70089.522	44	0.497	101	2.612
66011	26590.276	44	0.497	77	1.991
66013	0	70	0.79	147	3.801
66015	16491.825	183	2.066	109	2.819
66019	34460.172	30	0.339	71	1.836
66022	64780.452	84	0.948	118	3.051
66026	145727.135	123	1.389	161	4.163
66030	75878.047	126	1.423	78	2.017
66032	65355.444	212	2.393	142	3.672
66033	155083.664	116	1.31	46	1.19
66034	0	NA	NA	NA	NA
66036	126629.983	143	1.614	104	2.689
66037	32062.245	61	0.689	48	1.241
66040	99966.357	119	1.344	116	3
66043	363173.425	172	1.942	119	3.077
66049	24451.455	224	2.529	108	2.793
66052	335196.513	377	4.256	100	2.586
66054	218948.799	94	1.061	56	1.448
66056	64604.793	54	0.61	143	3.698
66057	51859.421	NA	NA	NA	NA
66058	139880.142	189	2.134	187	4.836
66066	79725.582	152	1.716	74	1.914
66068	18203.735	157	1.773	117	3.026
66071	30050.126	130	1.468	109	2.819
66075	0	NA	NA	NA	NA
66076	64191.117	48	0.542	88	2.276
66079	73427.097	88	0.994	56	1.448
66083	0	86	0.971	58	1.5
66087	57005.253	37	0.418	90	2.327
66089	45666.519	98	1.106	113	2.922
66090	0	76	0.858	97	2.508
66093	76136.46	202	2.281	148	3.827
66094	33300.991	76	0.858	85	2.198
66095	145058.089	144	1.626	145	3.75
66098	0	NA	NA	NA	NA
66100	0	72	0.813	72	1.862
66101	131394.893	43	0.485	109	2.819
66103	223419.282	158	1.784	122	3.155
66104	79734.162	91	1.027	76	1.965
66107	28698.395	30	0.339	59	1.526
66109	36922.922	86	0.971	64	1.655
66110	248173.326	114	1.287	108	2.793
66111	70282.728	56	0.632	66	1.707
66114	0	NA	NA	NA	NA
66117	119162.491	346	3.906	48	1.241
66123	73950.785	148	1.671	131	3.388
66126	54275.985	105	1.185	138	3.569
66131	152986.435	162	1.829	87	2.25
66132	0	NA	NA	NA	NA
66136	226754.892	112	1.264	148	3.827
66138	39696.968	92	1.039	110	2.845
66140	29132.825	70	0.79	171	4.422
66151	0	NA	NA	NA	NA
66155	0	145	1.637	87	2.25
66157	110277.346	55	0.621	71	1.836
66162	26100.556	109	1.231	173	4.474
66167	26901.142	76	0.858	78	2.017
66175	67583.872	37	0.418	98	2.534
66177	65013.009	53	0.598	139	3.595
66178	27350.2	59	0.666	71	1.836
66179	38735.76	64	0.723	92	2.379
66180	18942.554	37	0.418	59	1.526
66183	33029.596	40	0.452	56	1.448
66186	101976.744	58	0.655	91	2.353
66191	61275.237	125	1.411	192	4.965
66194	374780.857	75	0.847	114	2.948
66201	327850.488	146	1.648	189	4.888
66202	12401.686	113	1.276	107	2.767
66203	26168.73	55	0.621	70	1.81
66207	20358.302	150	1.694	124	3.207
66210	23087.501	109	1.231	88	2.276
66213	196130.881	381	4.301	54	1.396
66214	70417.221	196	2.213	172	4.448
66221	0	NA	NA	NA	NA
66222	58141.309	61	0.689	97	2.508
66224	0	96	1.084	139	3.595
66229	126463.295	87	0.982	98	2.534
66230	0	157	1.773	134	3.465
66233	41322.392	127	1.434	109	2.819
66234	241031.093	80	0.903	120	3.103
66235	42251.498	115	1.298	94	2.431
66237	57345.964	147	1.66	150	3.879
66238	30923.614	167	1.885	125	3.233
66240	39078.083	141	1.592	105	2.715
66241	44331.546	154	1.739	137	3.543
66243	69867.852	63	0.711	142	3.672
66246	347343.424	126	1.423	112	2.896
66247	26349.992	103	1.163	124	3.207
66249	47655.91	73	0.824	110	2.845
66253	167137.305	125	1.411	115	2.974
66254	23436.323	127	1.434	124	3.207
66255	0	101	1.14	94	2.431
66259	38875.941	67	0.756	120	3.103
66261	333656.838	192	2.168	214	5.534
66265	22327.247	41	0.463	42	1.086
66268	328328.935	1311	14.801	NA	NA
66270	25663.103	231	2.608	97	2.508
66271	0	89	1.005	82	2.121
66273	0	36	0.406	85	2.198
66279	20625.718	119	1.344	112	2.896
66280	46865.372	119	1.344	113	2.922
66283	74671.902	125	1.411	170	4.396
66284	30935.244	52	0.587	102	2.638
66289	238501.003	105	1.185	99	2.56
66290	337995.46	63	0.711	119	3.077
66298	0	NA	NA	NA	NA
66300	60650.691	61	0.689	121	3.129
66301	42782.319	43	0.485	86	2.224
66302	0	151	1.705	113	2.922
66308	76492.174	67	0.756	106	2.741
66309	63071.931	77	0.869	75	1.94
66310	42810.783	87	0.982	97	2.508
66311	32170.788	98	1.106	91	2.353
66317	273629.703	123	1.389	97	2.508
66320	49828.769	33	0.373	75	1.94
66321	141723.695	162	1.829	127	3.284
66323	88092.798	186	2.1	125	3.233
66325	55099.703	36	0.406	97	2.508
66326	0	112	1.264	235	6.077
66327	18267.306	63	0.711	146	3.776
66331	76092.702	92	1.039	105	2.715
66332	31202.956	165	1.863	118	3.051
66334	87629.502	91	1.027	162	4.189
66335	33504.459	205	2.314	130	3.362
66338	176649.755	42	0.474	73	1.888
66341	292566.262	85	0.96	101	2.612
66342	79360.727	201	2.269	203	5.25
66343	237163.211	90	1.016	101	2.612
66346	21986.057	109	1.231	78	2.017
66347	68523.209	123	1.389	172	4.448
66348	20016.167	49	0.553	76	1.965
66349	26943.432	125	1.411	153	3.957
66350	53190.779	80	0.903	72	1.862
66355	14009.265	308	3.477	78	2.017
66362	82127.48	115	1.298	141	3.646
66377	44218.672	306	3.455	123	3.181
66378	357189.364	102	1.152	148	3.827
66384	41999.474	109	1.231	117	3.026
66386	42213.573	115	1.298	143	3.698
66389	297319.185	337	3.805	123	3.181
66391	275436.741	118	1.332	144	3.724
66393	55609.961	61	0.689	123	3.181
66395	0	NA	NA	NA	NA
66396	40345.011	172	1.942	122	3.155
66397	0	NA	NA	NA	NA
66398	0	NA	NA	NA	NA
66399	0	158	1.784	155	4.008
66404	0	150	1.694	205	5.301
66409	61870.632	106	1.197	140	3.62
66420	18342.278	91	1.027	109	2.819
66429	28074.481	120	1.355	135	3.491
66431	193281.702	87	0.982	134	3.465
66436	41149.241	188	2.123	73	1.888
66438	77029.972	176	1.987	179	4.629
66439	89568.183	52	0.587	92	2.379
66441	0	NA	NA	NA	NA
66443	150124.427	226	2.552	137	3.543
66444	0	87	0.982	82	2.121
66449	16849.854	44	0.497	72	1.862
66451	59316.276	77	0.869	149	3.853
66453	39268.972	44	0.497	60	1.552
66456	49622.761	95	1.073	66	1.707
66457	38533.011	124	1.4	109	2.819
66459	38843.989	83	0.937	102	2.638
66460	196780.836	76	0.858	180	4.655
66462	80293.663	76	0.858	127	3.284
66464	75427.606	233	2.631	63	1.629
66473	327029.084	243	2.743	110	2.845
66476	283871.635	192	2.168	127	3.284
66481	38884.64	54	0.61	103	2.664
66487	40037.993	306	3.455	158	4.086
66494	69349.977	164	1.852	29	0.75
66495	0	NA	NA	NA	NA
66497	38119.985	62	0.7	117	3.026
66498	259508.683	82	0.926	66	1.707
66499	0	NA	NA	NA	NA
66500	20307.933	31	0.35	72	1.862
66503	49515.644	93	1.05	124	3.207
66504	123009.717	163	1.84	58	1.5
66505	76738.147	116	1.31	164	4.241
66506	0	NA	NA	NA	NA
66507	121807.495	98	1.106	169	4.37
66515	30675.462	73	0.824	117	3.026
66518	41395.48	75	0.847	78	2.017
66523	0	NA	NA	NA	NA
66525	304749.566	154	1.739	96	2.483
66528	35578.555	NA	NA	NA	NA
66536	42159.317	118	1.332	154	3.982
66538	204627.193	95	1.073	57	1.474
66542	20242.981	85	0.96	85	2.198
66543	38540.419	NA	NA	NA	NA
66551	79110.818	90	1.016	104	2.689
66552	66426.215	98	1.106	79	2.043
66557	56452.532	155	1.75	114	2.948
66558	366275.649	89	1.005	103	2.664
66561	78276.058	158	1.784	125	3.233
66563	35627.509	54	0.61	106	2.741
66568	307365.078	64	0.723	62	1.603
66573	17112.938	153	1.727	119	3.077
66575	0	134	1.513	158	4.086
66581	19866.168	59	0.666	122	3.155
66582	32313.2	63	0.711	103	2.664
66585	34632.158	83	0.937	115	2.974
66587	73689.246	84	0.948	172	4.448
66591	188180.694	125	1.411	94	2.431
66593	53210.167	105	1.185	105	2.715
66594	16771.481	151	1.705	184	4.758
66597	67532.653	103	1.163	107	2.767
66599	150193.234	235	2.653	134	3.465
66603	59009.757	136	1.535	151	3.905
66615	33339.181	55	0.621	73	1.888
66620	378282.285	72	0.813	118	3.051
66623	0	193	2.179	65	1.681
66635	18317.894	222	2.506	108	2.793
66641	0	114	1.287	95	2.457
66642	281965.89	80	0.903	144	3.724
66644	79203.54	101	1.14	159	4.112
66645	19158.038	25	0.282	63	1.629
66652	19572.202	46	0.519	142	3.672
66653	43379.127	241	2.721	118	3.051
66663	16011.332	127	1.434	110	2.845
66672	15508.773	226	2.552	210	5.431
66679	57837.847	428	4.832	NA	NA
66683	0	NA	NA	NA	NA
66684	23074.722	84	0.948	87	2.25
66685	73583.359	144	1.626	100	2.586
66687	49389.411	89	1.005	153	3.957
66690	27071.933	93	1.05	159	4.112
66695	46583.837	560	6.322	NA	NA
66699	239271.115	177	1.998	144	3.724
66701	25003.637	124	1.4	54	1.396
66702	54723.102	78	0.881	136	3.517
66710	19455.74	178	2.01	115	2.974
66712	30596.088	119	1.344	76	1.965
66713	73845.727	65	0.734	162	4.189
66714	124657.129	35	0.395	74	1.914
66715	21880.846	NA	NA	NA	NA
66716	72448.678	104	1.174	124	3.207
66721	37412.942	108	1.219	114	2.948
66723	41689.197	55	0.621	87	2.25
66725	257541.085	87	0.982	165	4.267
66728	37167.256	191	2.156	72	1.862
66732	26932.672	48	0.542	87	2.25
66734	15434.045	53	0.598	112	2.896
66737	38212.973	85	0.96	82	2.121
66738	52684.989	118	1.332	148	3.827
66743	22676.808	146	1.648	158	4.086
66745	75066.539	47	0.531	53	1.371
66759	24431.187	112	1.264	135	3.491
66763	0	69	0.779	85	2.198
66765	0	NA	NA	NA	NA
66766	247968.78	101	1.14	104	2.689
66770	129559.16	121	1.366	93	2.405
66771	99021.771	94	1.061	138	3.569
66774	72764.64	36	0.406	79	2.043
66777	80229.369	374	4.222	93	2.405
66779	18007.504	84	0.948	172	4.448
66781	24391.536	136	1.535	117	3.026
66782	24015.344	60	0.677	62	1.603
66785	38868.283	107	1.208	129	3.336
66786	0	NA	NA	NA	NA
66788	73364.929	60	0.677	104	2.689
66789	66825.63	79	0.892	135	3.491
66791	0	NA	NA	NA	NA
66793	47366.699	213	2.405	110	2.845
66795	92382.281	101	1.14	69	1.784
66796	158701.123	212	2.393	82	2.121
66798	81773.099	93	1.05	109	2.819
66802	64359.44	87	0.982	94	2.431
66810	34773.584	52	0.587	88	2.276
66811	20428.47	230	2.597	143	3.698
66817	52319.383	134	1.513	173	4.474
66819	250283.431	127	1.434	80	2.069
66824	51645.456	95	1.073	109	2.819
66830	15088.104	265	2.992	45	1.164
66835	36543.14	74	0.835	87	2.25
66838	310738.108	229	2.585	170	4.396
66839	28145.168	89	1.005	85	2.198
66844	0	NA	NA	NA	NA
66848	340383.271	47	0.531	105	2.715
66850	0	NA	NA	NA	NA
66851	338837.577	80	0.903	156	4.034
66854	0	NA	NA	NA	NA
66857	0	116	1.31	108	2.793
66860	0	NA	NA	NA	NA
66861	55475.052	75	0.847	99	2.56
66864	28584.408	44	0.497	66	1.707
66865	60518.721	191	2.156	113	2.922
66869	52686.205	102	1.152	127	3.284
66873	358867.91	139	1.569	188	4.862
66874	114074.095	59	0.666	133	3.439
66875	0	93	1.05	104	2.689
66876	339368.291	62	0.7	156	4.034
66881	66175.939	90	1.016	131	3.388
66885	18599.608	250	2.823	68	1.758
66891	0	NA	NA	NA	NA
66893	344674.014	155	1.75	111	2.87
66896	24079.462	70	0.79	115	2.974
66897	45344.522	72	0.813	136	3.517
66898	65884.391	39	0.44	118	3.051
66903	162484.221	85	0.96	115	2.974
66904	44346.627	77	0.869	90	2.327
66905	47655.91	58	0.655	84	2.172
66907	24408.474	108	1.219	167	4.319
66911	0	85	0.96	113	2.922
66912	15656.21	50	0.565	59	1.526
66914	34099.507	62	0.7	112	2.896
66918	76767.87	146	1.648	112	2.896
66924	63942.921	319	3.602	86	2.224
66925	118621.153	113	1.276	100	2.586
66927	109018.098	62	0.7	130	3.362
66929	48161.892	89	1.005	113	2.922
66933	36355.142	56	0.632	71	1.836
66934	20811.494	107	1.208	64	1.655
66938	47804.157	138	1.558	112	2.896
66942	45847.415	129	1.456	115	2.974
66943	64972.735	267	3.014	105	2.715
66949	0	NA	NA	NA	NA
66954	181839.845	150	1.694	119	3.077
66956	86071.359	171	1.931	97	2.508
66957	296372.364	136	1.535	78	2.017
66959	73592.649	64	0.723	99	2.56
66961	49542.41	263	2.969	133	3.439
66967	0	NA	NA	NA	NA
66975	53960.901	40	0.452	73	1.888
66979	0	NA	NA	NA	NA
66981	57407.944	160	1.806	121	3.129
66982	43432.871	103	1.163	76	1.965
66984	124727.642	182	2.055	114	2.948
66985	0	90	1.016	98	2.534
66988	45091.136	61	0.689	116	3
66993	0	NA	NA	NA	NA
66999	33828.142	44	0.497	78	2.017
67001	155654.796	91	1.027	166	4.293
67003	251738.539	43	0.485	138	3.569
67008	39345.031	80	0.903	137	3.543
67011	34791.152	83	0.937	121	3.129
67015	33881.963	228	2.574	98	2.534
67020	171995.14	195	2.202	119	3.077
67024	139200.344	80	0.903	89	2.302
67026	83189.972	326	3.681	136	3.517
67032	47315.112	39	0.44	80	2.069
67037	46057.668	134	1.513	160	4.138
67039	175968.978	50	0.565	106	2.741
67040	49572.407	72	0.813	88	2.276
67041	124320.418	78	0.881	98	2.534
67048	29123.795	47	0.531	67	1.733
67055	57489.605	320	3.613	66	1.707
67056	23796.069	132	1.49	127	3.284
67058	60930.706	177	1.998	148	3.827
67059	106438.723	72	0.813	121	3.129
67060	24546.925	47	0.531	85	2.198
67061	84141.379	98	1.106	120	3.103
67063	208325.926	56	0.632	77	1.991
67066	50733.346	143	1.614	118	3.051
67067	89863.582	151	1.705	106	2.741
67069	195421.401	101	1.14	82	2.121
67074	95487.897	112	1.264	126	3.258
67075	244082.97	55	0.621	52	1.345
67081	0	63	0.711	82	2.121
67082	61902.264	102	1.152	84	2.172
67083	250771.653	65	0.734	83	2.146
67089	54045.965	95	1.073	142	3.672
67094	13761.074	NA	NA	NA	NA
67098	42981.349	54	0.61	64	1.655
67106	74435.901	54	0.61	111	2.87
67107	24965.239	NA	NA	NA	NA
67112	27184.32	68	0.768	103	2.664
67113	432345.787	100	1.129	131	3.388
67115	62878.778	99	1.118	127	3.284
67116	119462.117	91	1.027	82	2.121
67121	42060.757	234	2.642	95	2.457
67122	25439.47	64	0.723	137	3.543
67123	0	86	0.971	74	1.914
67126	40280.744	52	0.587	101	2.612
67127	27885.946	44	0.497	89	2.302
67134	76810.844	138	1.558	125	3.233
67143	65051.309	53	0.598	113	2.922
67144	37998.729	84	0.948	147	3.801
67148	0	NA	NA	NA	NA
67158	35609.518	66	0.745	49	1.267
67164	25558.839	81	0.914	57	1.474
67165	74160.679	256	2.89	94	2.431
67175	0	102	1.152	188	4.862
67176	23758.892	58	0.655	102	2.638
67182	44506.965	90	1.016	111	2.87
67184	64645.557	97	1.095	105	2.715
67187	32707.779	NA	NA	NA	NA
67188	35778.905	58	0.655	99	2.56
67189	31749.114	198	2.235	166	4.293
67190	171262.504	76	0.858	86	2.224
67191	63932.76	135	1.524	180	4.655
67192	301181.574	112	1.264	103	2.664
67193	66614.404	185	2.089	144	3.724
67194	46764.498	58	0.655	61	1.577
67195	283408.721	64	0.723	86	2.224
67197	0	82	0.926	127	3.284
67199	32916.48	208	2.348	116	3
67200	232778.22	238	2.687	116	3
67203	0	NA	NA	NA	NA
67209	140890.167	159	1.795	164	4.241
67214	238044.04	163	1.84	113	2.922
67222	157863.151	223	2.518	101	2.612
67226	32264.589	39	0.44	110	2.845
67229	297289.008	101	1.14	112	2.896
67230	90626.655	186	2.1	99	2.56
67231	34490.686	116	1.31	74	1.914
67232	84630.58	194	2.19	88	2.276
67236	94881.796	121	1.366	88	2.276
67237	50610.448	53	0.598	100	2.586
67239	66998.216	85	0.96	106	2.741
67243	19441.851	96	1.084	88	2.276
67246	153138.783	63	0.711	91	2.353
67248	41241.794	57	0.644	70	1.81
67250	94139.407	182	2.055	162	4.189
67258	124394.203	136	1.535	98	2.534
67259	191737.827	218	2.461	121	3.129
67261	0	NA	NA	NA	NA
67264	194080.671	113	1.276	129	3.336
67270	84636.824	50	0.565	76	1.965
67273	61557.919	208	2.348	87	2.25
67274	62417.834	144	1.626	197	5.094
67275	36900.652	106	1.197	85	2.198
67279	63837.506	46	0.519	81	2.095
67280	74470.444	69	0.779	120	3.103
67281	81074.591	87	0.982	106	2.741
67283	35156.616	111	1.253	98	2.534
67284	0	NA	NA	NA	NA
67285	0	110	1.242	126	3.258
67293	285849.676	62	0.7	84	2.172
67296	29041.748	72	0.813	54	1.396
67300	0	NA	NA	NA	NA
67306	57083.121	75	0.847	120	3.103
67308	21162.787	76	0.858	122	3.155
67310	105364.749	307	3.466	141	3.646
67315	44744.525	158	1.784	149	3.853
67318	41633.137	85	0.96	138	3.569
67322	99259.662	67	0.756	68	1.758
67327	120224.351	130	1.468	78	2.017
67332	39913.89	125	1.411	214	5.534
67338	47914.532	115	1.298	153	3.957
67339	217521.548	90	1.016	112	2.896
67341	26744.101	109	1.231	58	1.5
67343	100060.386	96	1.084	102	2.638
67344	0	NA	NA	NA	NA
67346	88503.609	271	3.06	62	1.603
67348	14265.173	199	2.247	158	4.086
67349	66189.11	510	5.758	NA	NA
67355	75352.823	80	0.903	62	1.603
67361	86670.855	117	1.321	94	2.431
67362	43087.327	139	1.569	179	4.629
67367	93920.418	152	1.716	116	3
67371	20388.796	63	0.711	98	2.534
67373	29066.957	66	0.745	147	3.801
67375	39398.456	50	0.565	81	2.095
67380	35939.778	76	0.858	166	4.293
67384	241230.693	95	1.073	102	2.638
67385	61785.832	66	0.745	128	3.31
67390	0	95	1.073	91	2.353
67392	71327.521	113	1.276	107	2.767
67395	39607.132	83	0.937	157	4.06
67397	0	55	0.621	71	1.836
67400	20822.967	90	1.016	68	1.758
67407	332158.29	85	0.96	106	2.741
67410	46737.403	155	1.75	100	2.586
67414	30401.652	65	0.734	109	2.819
67417	52297.467	149	1.682	102	2.638
67420	98366.119	91	1.027	85	2.198
67424	106233.751	67	0.756	52	1.345
67431	10219.081	78	0.881	91	2.353
67433	28202.6	106	1.197	149	3.853
67436	54370.033	64	0.723	117	3.026
67438	18233.284	146	1.648	98	2.534
67439	0	68	0.768	90	2.327
67442	71437.161	38	0.429	109	2.819
67445	75064.216	137	1.547	105	2.715
67450	0	74	0.835	131	3.388
67451	40789.312	124	1.4	88	2.276
67454	111066.076	168	1.897	116	3
67455	193581.004	181	2.043	138	3.569
67462	118767.951	330	3.726	82	2.121
67463	283670.432	139	1.569	80	2.069
67466	47474.169	81	0.914	116	3
67473	0	203	2.292	127	3.284
67474	54734.461	68	0.768	172	4.448
67475	45759.478	83	0.937	104	2.689
67480	24517.019	76	0.858	127	3.284
67481	0	94	1.061	131	3.388
67483	25910.331	120	1.355	131	3.388
67484	0	71	0.802	109	2.819
67487	41670.368	64	0.723	142	3.672
67488	27731.301	92	1.039	111	2.87
67493	24678.908	81	0.914	111	2.87
67494	48964.403	124	1.4	166	4.293
67498	34727.7	136	1.535	40	1.034
67499	24280.396	162	1.829	103	2.664
67501	319139.323	357	4.031	55	1.422
67503	329727.791	81	0.914	122	3.155
67516	44793.775	66	0.745	146	3.776
67517	51446.598	64	0.723	80	2.069
67519	16489.793	64	0.723	165	4.267
67520	26032.734	157	1.773	68	1.758
67526	77833.376	564	6.368	NA	NA
67527	38422.852	107	1.208	213	5.508
67530	48436.842	117	1.321	117	3.026
67532	185967.685	122	1.377	83	2.146
67534	73422.627	99	1.118	129	3.336
67537	80457.132	82	0.926	155	4.008
67538	0	59	0.666	105	2.715
67539	222193.778	294	3.319	72	1.862
67545	0	56	0.632	77	1.991
67546	98872.562	60	0.677	105	2.715
67549	0	NA	NA	NA	NA
67550	0	NA	NA	NA	NA
67551	35704.524	NA	NA	NA	NA
67564	87109.797	125	1.411	135	3.491
67566	0	NA	NA	NA	NA
67577	266790.427	93	1.05	96	2.483
67580	82475.734	220	2.484	151	3.905
67587	71399.865	116	1.31	87	2.25
67591	26153.992	79	0.892	101	2.612
67595	54277.01	142	1.603	124	3.207
67597	48887.747	72	0.813	142	3.672
67598	43375.69	193	2.179	179	4.629
67603	35380.476	58	0.655	96	2.483
67611	183870.541	43	0.485	78	2.017
67613	29118.788	183	2.066	90	2.327
67614	61646.686	240	2.71	108	2.793
67616	337603.022	125	1.411	113	2.922
67617	42427.63	73	0.824	83	2.146
67620	82740.71	NA	NA	NA	NA
67629	47611.581	110	1.242	331	8.56
67630	58423.584	48	0.542	68	1.758
67632	54405.699	84	0.948	135	3.491
67635	23045.487	63	0.711	98	2.534
67642	109016.331	191	2.156	71	1.836
67643	117312.531	56	0.632	88	2.276
67645	0	44	0.497	46	1.19
67646	29530.352	111	1.253	139	3.595
67647	41365.131	102	1.152	84	2.172
67649	0	NA	NA	NA	NA
67652	236640.899	249	2.811	84	2.172
67656	0	NA	NA	NA	NA
67661	28812.276	86	0.971	83	2.146
67665	38835.562	81	0.914	124	3.207
67673	35778.905	33	0.373	80	2.069
67675	20992.91	114	1.287	154	3.982
67682	50402.703	103	1.163	103	2.664
67686	87262.982	38	0.429	70	1.81
67690	0	95	1.073	192	4.965
67691	75230.313	53	0.598	58	1.5
67694	23336.181	42	0.474	130	3.362
67696	41776.394	128	1.445	132	3.414
67698	265354.461	78	0.881	131	3.388
67699	73334.808	306	3.455	133	3.439
67703	42580.005	69	0.779	104	2.689
67707	72143.469	92	1.039	138	3.569
67708	45262.8	268	3.026	113	2.922
67714	0	42	0.474	90	2.327
67718	324198.129	98	1.106	166	4.293
67719	0	113	1.276	132	3.414
67727	61601.924	122	1.377	137	3.543
67730	212497.608	50	0.565	90	2.327
67733	44300.465	32	0.361	62	1.603
67734	48725.767	42	0.474	71	1.836
67735	0	46	0.519	71	1.836
67739	31904.05	62	0.7	118	3.051
67740	46046.402	150	1.694	153	3.957
67741	0	194	2.19	127	3.284
67751	96262.226	126	1.423	142	3.672
67754	31883.381	113	1.276	219	5.663
67756	56995.798	39	0.44	73	1.888
67763	213470.03	215	2.427	199	5.146
67764	40248.814	95	1.073	65	1.681
67766	84493.698	70	0.79	96	2.483
67768	201662.963	74	0.835	98	2.534
67769	39872.958	133	1.502	121	3.129
67771	41136.479	27	0.305	93	2.405
67772	131726.768	333	3.76	133	3.439
67776	41969.793	491	5.543	NA	NA
67778	42522.861	148	1.671	121	3.129
67779	472452.362	101	1.14	163	4.215
67781	68894.874	31	0.35	81	2.095
67783	29663.752	91	1.027	98	2.534
67785	61576.405	105	1.185	73	1.888
67786	325674.953	102	1.152	86	2.224
67788	17935.312	107	1.208	171	4.422
67790	22627.014	34	0.384	114	2.948
67793	87293.454	45	0.508	157	4.06
67794	51445.27	124	1.4	105	2.715
67797	56306.852	553	6.243	NA	NA
67799	56119.098	169	1.908	142	3.672
67808	0	62	0.7	98	2.534
67814	48322.718	75	0.847	167	4.319
67818	42758.052	66	0.745	116	3
67819	96837.399	119	1.344	92	2.379
67820	49194.536	66	0.745	83	2.146
67822	87603.944	113	1.276	82	2.121
67828	31648.148	48	0.542	86	2.224
67829	201983.112	83	0.937	112	2.896
67833	28155.52	97	1.095	66	1.707
67834	203453.543	59	0.666	108	2.793
67838	24148.989	138	1.558	160	4.138
67840	276148.048	104	1.174	98	2.534
67841	30061.739	187	2.111	141	3.646
67844	246376.145	120	1.355	81	2.095
67847	36730.802	38	0.429	133	3.439
67853	0	62	0.7	76	1.965
67854	26459.86	70	0.79	90	2.327
67855	30061.739	109	1.231	155	4.008
67860	57357.39	173	1.953	57	1.474
67861	181371.678	151	1.705	135	3.491
67863	455468.128	140	1.581	219	5.663
67868	69459.805	64	0.723	97	2.508
67870	26756.604	45	0.508	90	2.327
67872	64199.414	71	0.802	143	3.698
67874	0	87	0.982	135	3.491
67877	71176.337	127	1.434	122	3.155
67880	27884.595	77	0.869	120	3.103
67881	57330.31	69	0.779	111	2.87
67885	40840.379	161	1.818	145	3.75
67887	35380.476	57	0.644	103	2.664
67889	68716.27	85	0.96	177	4.577
67891	47881.544	60	0.677	100	2.586
67893	228388.938	86	0.971	104	2.689
67894	89823.714	61	0.689	56	1.448
67901	0	NA	NA	NA	NA
67902	91404.766	99	1.118	121	3.129
67911	169689.142	105	1.185	80	2.069
67912	29344.085	236	2.664	71	1.836
67915	36983.524	168	1.897	118	3.051
67916	97963.975	100	1.129	105	2.715
67917	53323.761	104	1.174	117	3.026
67918	23376.607	133	1.502	167	4.319
67919	449903.217	122	1.377	159	4.112
67925	27759.684	141	1.592	119	3.077
67930	0	201	2.269	33	0.853
67938	44601.809	84	0.948	120	3.103
67939	104046.904	105	1.185	118	3.051
67940	43141.392	528	5.961	NA	NA
67941	72397.009	67	0.756	186	4.81
67947	0	61	0.689	82	2.121
67952	0	186	2.1	191	4.939
67957	86709.373	NA	NA	NA	NA
67959	34773.584	51	0.576	73	1.888
67962	37898.171	74	0.835	103	2.664
67964	72121.275	176	1.987	112	2.896
67966	239009.281	84	0.948	96	2.483
67970	0	118	1.332	109	2.819
67972	193781.634	100	1.129	101	2.612
67975	75376.899	102	1.152	105	2.715
67978	96554.896	81	0.914	102	2.638
67986	35804.867	108	1.219	141	3.646
67990	17482.605	118	1.332	92	2.379
68000	51575.895	69	0.779	74	1.914
68001	0	NA	NA	NA	NA
68004	81720.518	77	0.869	97	2.508
68009	35037.45	75	0.847	90	2.327
68011	99040.488	106	1.197	71	1.836
68012	30244.967	209	2.36	134	3.465
68013	0	77	0.869	118	3.051
68014	62691.255	42	0.474	91	2.353
68017	51637.603	115	1.298	150	3.879
68022	76467.202	158	1.784	85	2.198
68027	40014.023	103	1.163	126	3.258
68028	58488.704	163	1.84	111	2.87
68032	90927.777	137	1.547	148	3.827
68038	17380.303	100	1.129	140	3.62
68046	291007.586	NA	NA	NA	NA
68052	51691.304	143	1.614	98	2.534
68058	274808.257	108	1.219	133	3.439
68060	155952.535	170	1.919	121	3.129
68061	50345.601	78	0.881	115	2.974
68063	0	92	1.039	103	2.664
68064	36909.226	121	1.366	105	2.715
68065	252368.112	128	1.445	130	3.362
68066	35762.78	97	1.095	115	2.974
68068	191497.517	95	1.073	168	4.344
68069	26280.567	190	2.145	120	3.103
68073	0	332	3.748	24	0.621
68084	0	NA	NA	NA	NA
68087	29842.851	123	1.389	51	1.319
68091	38834.223	281	3.172	70	1.81
68095	74445.043	84	0.948	117	3.026
68096	0	NA	NA	NA	NA
68100	0	NA	NA	NA	NA
68101	25362.641	NA	NA	NA	NA
68102	37215.052	73	0.824	69	1.784
68104	31244.534	135	1.524	88	2.276
68109	63928.247	95	1.073	95	2.457
68110	240469.556	37	0.418	138	3.569
68111	43611.356	65	0.734	67	1.733
68115	117483.314	119	1.344	123	3.181
68117	0	NA	NA	NA	NA
68118	0	89	1.005	58	1.5
68121	127049.041	145	1.637	193	4.991
68122	0	304	3.432	42	1.086
68127	33086.081	100	1.129	121	3.129
68128	58635.471	51	0.576	66	1.707
68129	40364.837	NA	NA	NA	NA
68133	71666.533	159	1.795	172	4.448
68136	0	NA	NA	NA	NA
68140	73932.641	169	1.908	68	1.758
68143	0	147	1.66	153	3.957
68150	0	NA	NA	NA	NA
68153	16309.829	64	0.723	100	2.586
68154	44066.738	84	0.948	162	4.189
68155	57833.674	42	0.474	140	3.62
68159	24532.199	325	3.669	85	2.198
68169	129620.052	73	0.824	139	3.595
68170	0	86	0.971	128	3.31
68171	59317.226	111	1.253	36	0.931
68173	51764.262	481	5.43	NA	NA
68176	37137.603	98	1.106	128	3.31
68179	22593.794	51	0.576	82	2.121
68180	67290.579	66	0.745	115	2.974
68183	55646.922	126	1.423	134	3.465
68186	56783.586	60	0.677	127	3.284
68191	73442.343	86	0.971	169	4.37
68194	22645.259	85	0.96	204	5.275
68197	392211.749	195	2.202	111	2.87
68199	66878.588	87	0.982	80	2.069
68203	163992.655	134	1.513	129	3.336
68206	0	99	1.118	112	2.896
68209	51747.417	267	3.014	118	3.051
68213	87981.932	124	1.4	90	2.327
68215	33158.286	42	0.474	106	2.741
68217	29756.582	280	3.161	66	1.707
68220	27417.843	70	0.79	120	3.103
68226	47336.173	114	1.287	96	2.483
68227	59996.484	86	0.971	118	3.051
68231	29639.138	46	0.519	59	1.526
[truncated: 7,760 more rows]
