# Supplementary material for: Relationship between serum uric acid and estimated glomerular filtration rate in adolescents aged 12-19 years with different body mass indices: a cross-sectional study
Source: Front Endocrinol (Lausanne). 2023 Jul 26;14:1138513. doi: 10.3389/fendo.2023.1138513 (PMC10410468; doi:10.3389/fendo.2023.1138513)
Supplement: Supplementary file 7 [file Table_7.xls]

SEQN	LBDHDD	LBDHDDSI
62161	41	1.06
62163	44	1.14
62164	28	0.72
62165	63	1.63
62166	NA	NA
62168	51	1.32
62169	43	1.11
62170	61	1.58
62171	42	1.09
62172	73	1.89
62174	54	1.4
62176	55	1.42
62177	43	1.11
62178	47	1.22
62179	54	1.4
62180	33	0.85
62181	NA	NA
62183	74	1.91
62184	61	1.58
62185	NA	NA
62186	54	1.4
62187	NA	NA
62189	48	1.24
62190	63	1.63
62191	35	0.91
62192	41	1.06
62193	42	1.09
62194	71	1.84
62195	46	1.19
62197	67	1.73
62198	65	1.68
62199	35	0.91
62200	36	0.93
62202	58	1.5
62203	NA	NA
62205	40	1.03
62206	65	1.68
62208	46	1.19
62209	31	0.8
62210	61	1.58
62214	54	1.4
62215	52	1.34
62217	46	1.19
62218	36	0.93
62220	53	1.37
62221	48	1.24
62222	51	1.32
62223	57	1.47
62224	56	1.45
62225	64	1.66
62226	37	0.96
62227	53	1.37
62228	33	0.85
62229	50	1.29
62230	36	0.93
62231	59	1.53
62232	38	0.98
62233	64	1.66
62234	40	1.03
62236	39	1.01
62237	53	1.37
62239	42	1.09
62240	NA	NA
62242	54	1.4
62245	56	1.45
62248	30	0.78
62249	69	1.78
62250	50	1.29
62251	50	1.29
62252	75	1.94
62253	NA	NA
62254	NA	NA
62255	38	0.98
62256	33	0.85
62258	27	0.7
62259	36	0.93
62260	70	1.81
62261	NA	NA
62264	55	1.42
62265	39	1.01
62266	56	1.45
62267	52	1.34
62268	62	1.6
62269	47	1.22
62270	47	1.22
62271	64	1.66
62272	55	1.42
62273	35	0.91
62275	NA	NA
62276	70	1.81
62277	79	2.04
62278	48	1.24
62279	54	1.4
62280	67	1.73
62281	NA	NA
62282	72	1.86
62284	85	2.2
62285	33	0.85
62286	29	0.75
62287	47	1.22
62288	53	1.37
62289	42	1.09
62291	43	1.11
62292	40	1.03
62293	51	1.32
62294	50	1.29
62295	40	1.03
62296	49	1.27
62297	60	1.55
62298	39	1.01
62299	65	1.68
62300	77	1.99
62301	44	1.14
62302	80	2.07
62303	25	0.65
62304	69	1.78
62305	29	0.75
62307	33	0.85
62308	57	1.47
62309	51	1.32
62310	75	1.94
62311	43	1.11
62312	50	1.29
62313	57	1.47
62314	48	1.24
62315	NA	NA
62316	38	0.98
62317	59	1.53
62320	NA	NA
62321	43	1.11
62324	40	1.03
62325	67	1.73
62326	52	1.34
62327	39	1.01
62328	67	1.73
62330	58	1.5
62331	43	1.11
62332	43	1.11
62333	NA	NA
62334	43	1.11
62335	47	1.22
62336	46	1.19
62337	77	1.99
62339	49	1.27
62340	38	0.98
62341	NA	NA
62342	49	1.27
62343	39	1.01
62345	57	1.47
62346	39	1.01
62347	57	1.47
62348	55	1.42
62349	44	1.14
62350	72	1.86
62351	39	1.01
62353	39	1.01
62354	53	1.37
62355	53	1.37
62356	NA	NA
62357	44	1.14
62359	32	0.83
62360	NA	NA
62361	54	1.4
62362	56	1.45
62363	45	1.16
62365	59	1.53
62366	44	1.14
62367	41	1.06
62368	47	1.22
62369	61	1.58
62370	52	1.34
62371	52	1.34
62372	49	1.27
62373	33	0.85
62374	44	1.14
62375	36	0.93
62376	45	1.16
62377	50	1.29
62378	33	0.85
62379	46	1.19
62380	38	0.98
62381	NA	NA
62383	48	1.24
62384	44	1.14
62386	47	1.22
62387	45	1.16
62388	36	0.93
62389	NA	NA
62390	54	1.4
62391	42	1.09
62393	45	1.16
62396	48	1.24
62397	45	1.16
62398	58	1.5
62399	60	1.55
62400	35	0.91
62401	44	1.14
62402	45	1.16
62404	NA	NA
62406	NA	NA
62407	70	1.81
62409	72	1.86
62411	34	0.88
62412	45	1.16
62413	63	1.63
62414	NA	NA
62415	77	1.99
62416	39	1.01
62417	42	1.09
62418	37	0.96
62419	65	1.68
62421	61	1.58
62422	70	1.81
62424	43	1.11
62425	63	1.63
62426	NA	NA
62427	38	0.98
62428	55	1.42
62429	55	1.42
62430	39	1.01
62431	54	1.4
62432	52	1.34
62433	NA	NA
62434	54	1.4
62437	NA	NA
62439	45	1.16
62440	34	0.88
62441	46	1.19
62444	45	1.16
62445	45	1.16
62447	70	1.81
62448	24	0.62
62449	71	1.84
62450	64	1.66
62452	42	1.09
62454	52	1.34
62455	41	1.06
62456	50	1.29
62457	52	1.34
62458	50	1.29
62460	53	1.37
62461	71	1.84
62462	54	1.4
62463	42	1.09
62464	51	1.32
62465	37	0.96
62467	68	1.76
62469	82	2.12
62471	51	1.32
62472	36	0.93
62473	NA	NA
62474	53	1.37
62475	51	1.32
62476	44	1.14
62477	NA	NA
62479	32	0.83
62480	50	1.29
62481	46	1.19
62482	47	1.22
62483	40	1.03
62484	45	1.16
62485	32	0.83
62487	45	1.16
62491	47	1.22
62492	65	1.68
62494	44	1.14
62495	42	1.09
62497	47	1.22
62498	62	1.6
62500	84	2.17
62501	51	1.32
62502	62	1.6
62504	43	1.11
62506	56	1.45
62507	34	0.88
62509	60	1.55
62510	53	1.37
62511	63	1.63
62512	48	1.24
62513	27	0.7
62514	34	0.88
62515	56	1.45
62516	54	1.4
62517	32	0.83
62519	56	1.45
62521	NA	NA
62522	93	2.4
62523	NA	NA
62524	39	1.01
62525	34	0.88
62526	49	1.27
62527	54	1.4
62528	43	1.11
62529	48	1.24
62530	40	1.03
62531	NA	NA
62532	NA	NA
62534	53	1.37
62536	51	1.32
62537	34	0.88
62539	65	1.68
62541	60	1.55
62542	54	1.4
62544	NA	NA
62545	64	1.66
62546	41	1.06
62547	39	1.01
62548	44	1.14
62549	49	1.27
62550	52	1.34
62551	53	1.37
62552	70	1.81
62553	NA	NA
62554	54	1.4
62555	46	1.19
62556	44	1.14
62557	NA	NA
62558	55	1.42
62559	53	1.37
62560	70	1.81
62561	82	2.12
62563	NA	NA
62564	44	1.14
62565	40	1.03
62567	74	1.91
62569	40	1.03
62570	NA	NA
62571	57	1.47
62572	75	1.94
62573	68	1.76
62574	48	1.24
62575	45	1.16
62576	54	1.4
62577	47	1.22
62578	63	1.63
62579	53	1.37
62580	64	1.66
62581	71	1.84
62583	38	0.98
62584	41	1.06
62585	59	1.53
62586	31	0.8
62587	61	1.58
62588	66	1.71
62589	77	1.99
62590	59	1.53
62591	71	1.84
62593	53	1.37
62595	50	1.29
62596	53	1.37
62597	75	1.94
62598	45	1.16
62599	42	1.09
62600	NA	NA
62601	41	1.06
62602	71	1.84
62603	42	1.09
62604	72	1.86
62609	43	1.11
62610	59	1.53
62611	29	0.75
62612	48	1.24
62613	71	1.84
62614	35	0.91
62616	55	1.42
62617	63	1.63
62618	54	1.4
62619	57	1.47
62620	46	1.19
62621	NA	NA
62622	58	1.5
62623	48	1.24
62624	47	1.22
62625	45	1.16
62626	NA	NA
62629	57	1.47
62630	54	1.4
62631	38	0.98
62632	30	0.78
62633	60	1.55
62634	51	1.32
62635	44	1.14
62636	51	1.32
62638	NA	NA
62639	53	1.37
62640	37	0.96
62642	41	1.06
62644	51	1.32
62645	52	1.34
62646	38	0.98
62648	50	1.29
62649	48	1.24
62650	53	1.37
62651	42	1.09
62652	48	1.24
62658	41	1.06
62659	38	0.98
62660	NA	NA
62661	45	1.16
62662	43	1.11
62664	34	0.88
62665	61	1.58
62667	NA	NA
62668	36	0.93
62669	48	1.24
62670	49	1.27
62671	64	1.66
62672	77	1.99
62673	29	0.75
62674	77	1.99
62676	66	1.71
62677	48	1.24
62678	50	1.29
62679	NA	NA
62680	NA	NA
62682	33	0.85
62683	54	1.4
62684	41	1.06
62685	51	1.32
62686	52	1.34
62687	59	1.53
62688	40	1.03
62689	35	0.91
62690	57	1.47
62691	63	1.63
62693	29	0.75
62694	46	1.19
62695	53	1.37
62696	57	1.47
62697	45	1.16
62700	26	0.67
62701	64	1.66
62704	63	1.63
62705	57	1.47
62706	47	1.22
62707	62	1.6
62708	47	1.22
62709	NA	NA
62710	NA	NA
62713	45	1.16
62714	47	1.22
62715	58	1.5
62716	73	1.89
62717	NA	NA
62718	46	1.19
62719	48	1.24
62720	57	1.47
62723	50	1.29
62724	72	1.86
62727	65	1.68
62728	71	1.84
62731	49	1.27
62732	61	1.58
62734	28	0.72
62735	44	1.14
62736	68	1.76
62737	35	0.91
62738	53	1.37
62739	NA	NA
62740	47	1.22
62742	46	1.19
62744	44	1.14
62745	109	2.82
62746	61	1.58
62747	50	1.29
62748	66	1.71
62749	58	1.5
62750	49	1.27
62751	NA	NA
62752	64	1.66
62753	58	1.5
62755	53	1.37
62756	76	1.97
62757	34	0.88
62759	46	1.19
62760	83	2.15
62761	55	1.42
62763	80	2.07
62764	52	1.34
62765	66	1.71
62768	80	2.07
62769	35	0.91
62771	30	0.78
62772	54	1.4
62773	52	1.34
62776	NA	NA
62777	92	2.38
62779	41	1.06
62783	46	1.19
62784	28	0.72
62786	53	1.37
62787	54	1.4
62788	41	1.06
62789	49	1.27
62790	49	1.27
62791	42	1.09
62792	67	1.73
62793	37	0.96
62794	53	1.37
62795	39	1.01
62796	NA	NA
62797	58	1.5
62798	50	1.29
62800	50	1.29
62801	37	0.96
62802	48	1.24
62803	66	1.71
62804	50	1.29
62805	58	1.5
62806	39	1.01
62807	46	1.19
62808	59	1.53
62809	67	1.73
62810	37	0.96
62811	62	1.6
62812	63	1.63
62813	46	1.19
62814	73	1.89
62816	74	1.91
62817	46	1.19
62818	70	1.81
62819	62	1.6
62820	47	1.22
62821	44	1.14
62822	53	1.37
62823	NA	NA
62824	36	0.93
62828	31	0.8
62830	40	1.03
62832	NA	NA
62833	67	1.73
62834	45	1.16
62835	50	1.29
62836	55	1.42
62837	41	1.06
62838	71	1.84
62840	46	1.19
62841	NA	NA
62844	60	1.55
62845	32	0.83
62847	38	0.98
62848	46	1.19
62849	49	1.27
62851	53	1.37
62853	46	1.19
62854	63	1.63
62855	48	1.24
62858	58	1.5
62859	57	1.47
62860	50	1.29
62861	76	1.97
62864	48	1.24
62867	46	1.19
62868	NA	NA
62870	29	0.75
62871	58	1.5
62872	70	1.81
62874	30	0.78
62875	46	1.19
62876	43	1.11
62877	NA	NA
62878	64	1.66
62879	46	1.19
62880	54	1.4
62881	75	1.94
62882	37	0.96
62883	65	1.68
62884	53	1.37
62885	47	1.22
62886	46	1.19
62887	94	2.43
62888	59	1.53
62890	44	1.14
62891	66	1.71
62892	53	1.37
62893	38	0.98
62894	44	1.14
62895	51	1.32
62898	54	1.4
62899	69	1.78
62900	56	1.45
62901	55	1.42
62902	35	0.91
62903	NA	NA
62907	54	1.4
62908	37	0.96
62909	61	1.58
62910	NA	NA
62911	67	1.73
62912	NA	NA
62913	NA	NA
62916	44	1.14
62917	48	1.24
62918	67	1.73
62919	49	1.27
62921	55	1.42
62922	72	1.86
62923	NA	NA
62924	41	1.06
62925	45	1.16
62927	43	1.11
62928	46	1.19
62929	48	1.24
62930	58	1.5
62931	46	1.19
62933	55	1.42
62934	NA	NA
62935	38	0.98
62936	70	1.81
62937	48	1.24
62938	53	1.37
62939	71	1.84
62940	49	1.27
62941	119	3.08
62943	52	1.34
62944	69	1.78
62945	47	1.22
62946	66	1.71
62948	43	1.11
62949	63	1.63
62950	42	1.09
62951	50	1.29
62952	51	1.32
62953	NA	NA
62954	64	1.66
62955	77	1.99
62958	52	1.34
62959	58	1.5
62963	56	1.45
62966	47	1.22
62967	47	1.22
62969	43	1.11
62971	38	0.98
62973	NA	NA
62974	61	1.58
62975	80	2.07
62976	46	1.19
62977	57	1.47
62978	55	1.42
62979	40	1.03
62981	37	0.96
62982	49	1.27
62983	64	1.66
62985	50	1.29
62986	46	1.19
62987	63	1.63
62988	NA	NA
62990	62	1.6
62991	34	0.88
62992	42	1.09
62993	52	1.34
62994	62	1.6
62995	44	1.14
62996	59	1.53
62997	40	1.03
62998	54	1.4
62999	76	1.97
63000	NA	NA
63002	62	1.6
63003	33	0.85
63004	83	2.15
63005	43	1.11
63006	NA	NA
63007	53	1.37
63008	40	1.03
63009	62	1.6
63010	56	1.45
63011	68	1.76
63012	51	1.32
63013	41	1.06
63014	43	1.11
63015	39	1.01
63016	57	1.47
63017	NA	NA
63018	NA	NA
63019	72	1.86
63020	55	1.42
63021	62	1.6
63022	52	1.34
63023	47	1.22
63024	55	1.42
63025	NA	NA
63026	57	1.47
63027	40	1.03
63028	45	1.16
63030	40	1.03
63031	NA	NA
63032	65	1.68
63033	35	0.91
63035	49	1.27
63036	37	0.96
63037	NA	NA
63040	62	1.6
63041	65	1.68
63042	46	1.19
63043	47	1.22
63044	36	0.93
63045	45	1.16
63047	70	1.81
63048	48	1.24
63049	34	0.88
63050	38	0.98
63051	40	1.03
63052	39	1.01
63053	NA	NA
63054	43	1.11
63056	56	1.45
63057	43	1.11
63058	43	1.11
63059	63	1.63
63060	49	1.27
63061	66	1.71
63063	59	1.53
63064	150	3.88
63065	NA	NA
63068	NA	NA
63069	NA	NA
63070	45	1.16
63071	53	1.37
63072	36	0.93
63073	50	1.29
63075	48	1.24
63076	40	1.03
63077	60	1.55
63078	NA	NA
63079	47	1.22
63080	NA	NA
63081	42	1.09
63082	53	1.37
63083	54	1.4
63086	54	1.4
63088	38	0.98
63089	38	0.98
63090	51	1.32
63091	61	1.58
63092	44	1.14
63093	49	1.27
63094	54	1.4
63096	56	1.45
63097	38	0.98
63098	66	1.71
63100	NA	NA
63101	57	1.47
63102	71	1.84
63103	37	0.96
63104	62	1.6
63106	50	1.29
63107	63	1.63
63108	NA	NA
63109	54	1.4
63110	51	1.32
63111	58	1.5
63112	45	1.16
63114	64	1.66
63116	88	2.28
63117	41	1.06
63118	61	1.58
63119	54	1.4
63121	NA	NA
63123	47	1.22
63124	51	1.32
63125	49	1.27
63126	49	1.27
63127	45	1.16
63128	70	1.81
63129	38	0.98
63130	47	1.22
63132	39	1.01
63133	41	1.06
63134	48	1.24
63135	46	1.19
63136	47	1.22
63137	45	1.16
63138	49	1.27
63139	36	0.93
63140	70	1.81
63141	63	1.63
63142	42	1.09
63143	30	0.78
63145	80	2.07
63146	57	1.47
63147	46	1.19
63148	40	1.03
63149	50	1.29
63150	46	1.19
63151	42	1.09
63152	90	2.33
63154	36	0.93
63155	NA	NA
63156	89	2.3
63157	59	1.53
63159	37	0.96
63160	51	1.32
63161	51	1.32
63162	45	1.16
63163	NA	NA
63164	46	1.19
63166	68	1.76
63167	38	0.98
63168	51	1.32
63169	NA	NA
63170	45	1.16
63171	NA	NA
63172	65	1.68
63173	66	1.71
63174	NA	NA
63175	39	1.01
63176	52	1.34
63177	44	1.14
63178	70	1.81
63179	45	1.16
63180	41	1.06
63181	49	1.27
63182	NA	NA
63183	55	1.42
63186	51	1.32
63187	37	0.96
63188	52	1.34
63190	53	1.37
63191	69	1.78
63192	NA	NA
63193	45	1.16
63194	62	1.6
63195	45	1.16
63196	41	1.06
63197	72	1.86
63198	40	1.03
63199	51	1.32
63200	73	1.89
63201	60	1.55
63203	35	0.91
63204	35	0.91
63205	55	1.42
63206	57	1.47
63207	NA	NA
63208	36	0.93
63209	48	1.24
63210	54	1.4
63211	53	1.37
63212	40	1.03
63213	52	1.34
63214	49	1.27
63215	44	1.14
63216	47	1.22
63218	51	1.32
63219	54	1.4
63220	43	1.11
63221	49	1.27
63222	46	1.19
63223	41	1.06
63224	53	1.37
63225	53	1.37
63227	67	1.73
63228	50	1.29
63229	NA	NA
63230	47	1.22
63231	39	1.01
63232	48	1.24
63233	63	1.63
63234	52	1.34
63235	NA	NA
63236	43	1.11
63238	63	1.63
63239	70	1.81
63242	72	1.86
63245	42	1.09
63246	56	1.45
63247	54	1.4
63248	47	1.22
63249	60	1.55
63250	70	1.81
63251	51	1.32
63252	46	1.19
63253	39	1.01
63254	52	1.34
63256	56	1.45
63257	68	1.76
63259	NA	NA
63260	90	2.33
63261	65	1.68
63262	68	1.76
63263	40	1.03
63264	72	1.86
63265	55	1.42
63267	26	0.67
63268	56	1.45
63269	74	1.91
63271	44	1.14
63272	88	2.28
63273	36	0.93
63276	34	0.88
63277	44	1.14
63280	71	1.84
63281	42	1.09
63283	48	1.24
63284	41	1.06
63285	54	1.4
63287	53	1.37
63288	51	1.32
63289	69	1.78
63290	NA	NA
63291	49	1.27
63292	60	1.55
63293	85	2.2
63294	62	1.6
63295	51	1.32
63296	74	1.91
63297	33	0.85
63298	64	1.66
63299	43	1.11
63301	36	0.93
63302	61	1.58
63303	NA	NA
63304	NA	NA
63305	49	1.27
63306	47	1.22
63307	NA	NA
63308	44	1.14
63310	37	0.96
63311	88	2.28
63312	60	1.55
63313	62	1.6
63315	47	1.22
63316	45	1.16
63317	51	1.32
63318	32	0.83
63320	67	1.73
63321	53	1.37
63322	NA	NA
63323	75	1.94
63324	45	1.16
63326	32	0.83
63327	59	1.53
63328	54	1.4
63329	62	1.6
63330	66	1.71
63331	21	0.54
63332	72	1.86
63333	52	1.34
63334	65	1.68
63335	47	1.22
63336	55	1.42
63337	NA	NA
63338	49	1.27
63339	52	1.34
63340	39	1.01
63341	43	1.11
63342	38	0.98
63343	39	1.01
63344	52	1.34
63345	100	2.59
63346	38	0.98
63347	32	0.83
63349	47	1.22
63350	44	1.14
63351	51	1.32
63352	43	1.11
63353	44	1.14
63355	91	2.35
63357	52	1.34
63358	57	1.47
63360	46	1.19
63361	40	1.03
63363	56	1.45
63364	NA	NA
63365	49	1.27
63366	61	1.58
63367	62	1.6
63368	51	1.32
63369	NA	NA
63370	37	0.96
63371	69	1.78
63373	48	1.24
63374	37	0.96
63375	47	1.22
63376	43	1.11
63377	34	0.88
63378	51	1.32
63379	61	1.58
63380	43	1.11
63382	30	0.78
63383	41	1.06
63384	NA	NA
63385	87	2.25
63386	36	0.93
63387	56	1.45
63388	64	1.66
63389	83	2.15
63390	45	1.16
63391	55	1.42
63392	43	1.11
63393	61	1.58
63394	39	1.01
63395	NA	NA
63396	58	1.5
63397	41	1.06
63398	58	1.5
63400	70	1.81
63401	54	1.4
63402	38	0.98
63403	30	0.78
63404	47	1.22
63405	86	2.22
63406	57	1.47
63407	NA	NA
63408	69	1.78
63409	64	1.66
63410	57	1.47
63411	55	1.42
63412	35	0.91
63413	49	1.27
63414	81	2.09
63415	46	1.19
63416	33	0.85
63417	60	1.55
63418	32	0.83
63420	52	1.34
63421	58	1.5
63422	52	1.34
63424	45	1.16
63425	35	0.91
63426	59	1.53
63427	NA	NA
63428	56	1.45
63429	56	1.45
63431	NA	NA
63432	70	1.81
63434	66	1.71
63435	34	0.88
63436	82	2.12
63437	NA	NA
63438	40	1.03
63439	49	1.27
63440	60	1.55
63442	51	1.32
63443	NA	NA
63445	64	1.66
63446	NA	NA
63447	58	1.5
63448	58	1.5
63449	35	0.91
63450	NA	NA
63451	97	2.51
63452	NA	NA
63453	53	1.37
63454	NA	NA
63455	45	1.16
63456	42	1.09
63457	NA	NA
63459	33	0.85
63461	51	1.32
63462	75	1.94
63463	69	1.78
63464	48	1.24
63465	53	1.37
63466	65	1.68
63467	42	1.09
63468	81	2.09
63469	38	0.98
63471	43	1.11
63472	52	1.34
63473	54	1.4
63474	42	1.09
63475	57	1.47
63476	39	1.01
63478	NA	NA
63479	38	0.98
63480	49	1.27
63481	65	1.68
63482	51	1.32
63484	51	1.32
63485	49	1.27
63486	74	1.91
63487	66	1.71
63488	63	1.63
63489	37	0.96
63490	45	1.16
63491	52	1.34
63493	38	0.98
63495	66	1.71
63496	41	1.06
63498	47	1.22
63499	23	0.59
63500	NA	NA
63502	51	1.32
63504	47	1.22
63506	NA	NA
63507	51	1.32
63508	49	1.27
63509	NA	NA
63510	62	1.6
63512	54	1.4
63514	49	1.27
63515	62	1.6
63516	37	0.96
63517	60	1.55
63519	42	1.09
63521	66	1.71
63522	54	1.4
63523	69	1.78
63524	47	1.22
63526	48	1.24
63527	48	1.24
63528	47	1.22
63529	50	1.29
63530	49	1.27
63531	42	1.09
63532	37	0.96
63533	46	1.19
63534	60	1.55
63538	45	1.16
63539	38	0.98
63540	58	1.5
63541	51	1.32
63543	61	1.58
63544	46	1.19
63545	85	2.2
63546	58	1.5
63550	63	1.63
63551	51	1.32
63552	33	0.85
63553	49	1.27
63554	36	0.93
63555	54	1.4
63556	56	1.45
63558	65	1.68
63559	33	0.85
63560	38	0.98
63562	46	1.19
63563	46	1.19
63566	40	1.03
63567	41	1.06
63568	58	1.5
63569	53	1.37
63571	59	1.53
63572	51	1.32
63573	58	1.5
63574	53	1.37
63575	45	1.16
63576	34	0.88
63578	59	1.53
63579	70	1.81
63580	79	2.04
63581	50	1.29
63582	76	1.97
63583	55	1.42
63584	62	1.6
63585	46	1.19
63587	37	0.96
63588	72	1.86
63589	50	1.29
63590	43	1.11
63591	64	1.66
63593	51	1.32
63595	46	1.19
63596	37	0.96
63597	37	0.96
63598	66	1.71
63600	57	1.47
63602	60	1.55
63603	38	0.98
63605	83	2.15
63606	88	2.28
63607	42	1.09
63608	53	1.37
63609	41	1.06
63610	57	1.47
63611	39	1.01
63613	43	1.11
63614	42	1.09
63615	69	1.78
63616	48	1.24
63617	33	0.85
63620	59	1.53
63621	53	1.37
63622	34	0.88
63623	29	0.75
63624	57	1.47
63625	62	1.6
63626	64	1.66
63627	36	0.93
63629	70	1.81
63630	NA	NA
63631	62	1.6
63632	58	1.5
63633	37	0.96
63635	36	0.93
63636	62	1.6
63637	42	1.09
63638	33	0.85
63639	35	0.91
63641	38	0.98
63642	50	1.29
63643	54	1.4
63645	77	1.99
63648	56	1.45
63650	NA	NA
63651	NA	NA
63652	75	1.94
63653	47	1.22
63654	51	1.32
63655	53	1.37
63656	62	1.6
63657	38	0.98
63658	44	1.14
63659	42	1.09
63660	39	1.01
63661	51	1.32
63662	46	1.19
63663	72	1.86
63664	58	1.5
63665	51	1.32
63666	66	1.71
63669	42	1.09
63670	64	1.66
63672	60	1.55
63673	69	1.78
63675	55	1.42
63678	55	1.42
63680	48	1.24
63682	59	1.53
63683	32	0.83
63684	58	1.5
63685	50	1.29
63686	45	1.16
63687	NA	NA
63689	58	1.5
63690	51	1.32
63691	68	1.76
63692	52	1.34
63693	49	1.27
63696	NA	NA
63697	37	0.96
63698	37	0.96
63699	59	1.53
63700	43	1.11
63701	34	0.88
63702	50	1.29
63704	78	2.02
63705	56	1.45
63706	NA	NA
63707	68	1.76
63708	57	1.47
63709	36	0.93
63710	48	1.24
63713	35	0.91
63714	63	1.63
63715	NA	NA
63717	64	1.66
63718	39	1.01
63719	50	1.29
63721	51	1.32
63723	41	1.06
63724	43	1.11
63726	59	1.53
63728	51	1.32
63729	47	1.22
63730	66	1.71
63731	46	1.19
63732	78	2.02
63733	34	0.88
63734	38	0.98
63735	34	0.88
63736	39	1.01
63737	59	1.53
63738	61	1.58
63739	49	1.27
63740	66	1.71
63741	106	2.74
63742	47	1.22
63743	53	1.37
63744	66	1.71
63746	68	1.76
63748	63	1.63
63749	60	1.55
63750	82	2.12
63752	36	0.93
63753	42	1.09
63754	62	1.6
63758	NA	NA
63759	44	1.14
63760	52	1.34
63761	48	1.24
63762	66	1.71
63763	47	1.22
63764	70	1.81
63765	31	0.8
63766	67	1.73
63767	46	1.19
63768	34	0.88
63769	49	1.27
63770	37	0.96
63771	43	1.11
63772	56	1.45
63773	57	1.47
63774	53	1.37
63776	56	1.45
63777	44	1.14
63778	60	1.55
63780	62	1.6
63781	44	1.14
63783	88	2.28
63784	59	1.53
63786	NA	NA
63787	45	1.16
63788	52	1.34
63790	62	1.6
63793	51	1.32
63795	45	1.16
63796	47	1.22
63797	46	1.19
63799	64	1.66
63801	89	2.3
63802	52	1.34
63803	49	1.27
63804	48	1.24
63805	37	0.96
63806	36	0.93
63807	43	1.11
63809	55	1.42
63810	NA	NA
63812	62	1.6
63813	59	1.53
63814	47	1.22
63815	51	1.32
63817	79	2.04
63818	57	1.47
63820	61	1.58
63822	45	1.16
63823	51	1.32
63825	40	1.03
63827	50	1.29
63828	87	2.25
63829	60	1.55
63830	65	1.68
63831	40	1.03
63832	42	1.09
63833	31	0.8
63834	54	1.4
63835	NA	NA
63836	59	1.53
63837	45	1.16
63838	53	1.37
63839	55	1.42
63840	43	1.11
63841	44	1.14
63843	41	1.06
63844	46	1.19
63845	43	1.11
63847	69	1.78
63848	49	1.27
63849	31	0.8
63850	58	1.5
63851	56	1.45
63852	65	1.68
63853	71	1.84
63855	NA	NA
63856	67	1.73
63858	52	1.34
63859	48	1.24
63860	61	1.58
63861	76	1.97
63862	46	1.19
63863	62	1.6
63867	76	1.97
63868	57	1.47
63870	52	1.34
63871	57	1.47
63872	77	1.99
63873	55	1.42
63875	64	1.66
63876	56	1.45
63877	72	1.86
63878	51	1.32
63879	46	1.19
63880	NA	NA
63881	72	1.86
63882	51	1.32
63884	56	1.45
63885	64	1.66
63886	49	1.27
63887	44	1.14
63888	29	0.75
63889	54	1.4
63890	49	1.27
63891	76	1.97
63892	45	1.16
63894	43	1.11
63895	47	1.22
63896	NA	NA
63897	46	1.19
63898	47	1.22
63899	NA	NA
63900	NA	NA
63901	44	1.14
63902	55	1.42
63903	44	1.14
63904	68	1.76
63905	56	1.45
63906	NA	NA
63907	39	1.01
63908	41	1.06
63909	60	1.55
63911	44	1.14
63912	43	1.11
63913	39	1.01
63914	65	1.68
63915	35	0.91
63916	34	0.88
63917	33	0.85
63918	46	1.19
63920	57	1.47
63922	NA	NA
63923	84	2.17
63924	32	0.83
63926	39	1.01
63927	63	1.63
63928	NA	NA
63929	51	1.32
63933	40	1.03
63934	25	0.65
63935	67	1.73
63936	41	1.06
63937	54	1.4
63938	53	1.37
63939	62	1.6
63940	47	1.22
63941	51	1.32
63942	72	1.86
63943	52	1.34
63944	32	0.83
63945	46	1.19
63946	37	0.96
63948	82	2.12
63949	57	1.47
63950	57	1.47
63951	67	1.73
63952	35	0.91
63953	81	2.09
63954	36	0.93
63955	51	1.32
63956	54	1.4
63957	47	1.22
63958	51	1.32
63959	32	0.83
63960	42	1.09
63963	51	1.32
63964	NA	NA
63965	42	1.09
63966	51	1.32
63967	72	1.86
63968	39	1.01
63969	57	1.47
63970	51	1.32
63971	68	1.76
63972	53	1.37
63973	64	1.66
63974	48	1.24
63975	41	1.06
63977	51	1.32
63978	62	1.6
63979	37	0.96
63980	NA	NA
63981	44	1.14
63982	35	0.91
63983	38	0.98
63984	52	1.34
63986	41	1.06
63989	58	1.5
63990	47	1.22
63991	61	1.58
63992	36	0.93
63993	50	1.29
63994	45	1.16
63995	46	1.19
63996	86	2.22
63997	54	1.4
63998	78	2.02
63999	63	1.63
64000	47	1.22
64001	68	1.76
64002	NA	NA
64003	33	0.85
64005	42	1.09
64006	45	1.16
64009	37	0.96
64011	53	1.37
64012	39	1.01
64013	54	1.4
64014	52	1.34
64015	43	1.11
64017	61	1.58
64018	39	1.01
64019	55	1.42
64020	43	1.11
64021	44	1.14
64022	NA	NA
64023	NA	NA
64024	72	1.86
64025	58	1.5
64026	64	1.66
64028	37	0.96
64029	49	1.27
64030	NA	NA
64031	NA	NA
64032	37	0.96
64033	NA	NA
64034	71	1.84
64035	47	1.22
64036	49	1.27
64037	44	1.14
64040	48	1.24
64041	49	1.27
64042	36	0.93
64043	52	1.34
64044	45	1.16
64046	36	0.93
64047	52	1.34
64048	46	1.19
64049	47	1.22
64050	91	2.35
64051	38	0.98
64052	29	0.75
64053	62	1.6
64054	51	1.32
64055	54	1.4
64056	38	0.98
64057	80	2.07
64058	74	1.91
64059	54	1.4
64061	NA	NA
64062	43	1.11
64063	38	0.98
64064	80	2.07
64065	55	1.42
64066	50	1.29
64068	NA	NA
64069	56	1.45
64070	54	1.4
64071	58	1.5
64072	53	1.37
64073	81	2.09
64075	NA	NA
64077	64	1.66
64078	49	1.27
64079	50	1.29
64081	37	0.96
64082	80	2.07
64083	50	1.29
64084	53	1.37
64085	52	1.34
64086	74	1.91
64087	32	0.83
64088	52	1.34
64089	77	1.99
64090	39	1.01
64091	43	1.11
64092	34	0.88
64093	NA	NA
64095	47	1.22
64096	NA	NA
64097	43	1.11
64098	43	1.11
64099	41	1.06
64102	41	1.06
64103	NA	NA
64105	59	1.53
64106	55	1.42
64107	56	1.45
64110	59	1.53
64111	42	1.09
64112	66	1.71
64113	55	1.42
64114	87	2.25
64115	78	2.02
64116	NA	NA
64117	33	0.85
64119	52	1.34
64120	33	0.85
64121	42	1.09
64122	38	0.98
64124	55	1.42
64126	45	1.16
64127	40	1.03
64128	33	0.85
64129	56	1.45
64130	39	1.01
64131	46	1.19
64132	63	1.63
64133	59	1.53
64134	49	1.27
64135	62	1.6
64136	65	1.68
64137	NA	NA
64138	63	1.63
64139	45	1.16
64140	46	1.19
64141	33	0.85
64142	39	1.01
64143	67	1.73
64146	57	1.47
64147	52	1.34
64149	34	0.88
64150	NA	NA
64151	50	1.29
64152	42	1.09
64153	49	1.27
64154	68	1.76
64155	52	1.34
64156	45	1.16
64157	95	2.46
64158	57	1.47
64159	52	1.34
64160	38	0.98
64161	71	1.84
64162	65	1.68
64163	41	1.06
64164	42	1.09
64165	NA	NA
64166	40	1.03
64167	65	1.68
64168	26	0.67
64169	37	0.96
64170	59	1.53
64171	49	1.27
64172	35	0.91
64173	51	1.32
64174	51	1.32
64175	51	1.32
64176	75	1.94
64178	71	1.84
64179	31	0.8
64180	79	2.04
64181	58	1.5
64182	85	2.2
64183	62	1.6
64184	44	1.14
64185	45	1.16
64186	47	1.22
64187	NA	NA
64191	49	1.27
64192	30	0.78
64193	57	1.47
64194	64	1.66
64195	40	1.03
64196	NA	NA
64197	44	1.14
64198	46	1.19
64201	NA	NA
64202	59	1.53
64203	68	1.76
64206	57	1.47
64207	71	1.84
64208	NA	NA
64209	NA	NA
64212	NA	NA
64213	44	1.14
64214	60	1.55
64215	43	1.11
64217	32	0.83
64218	NA	NA
64219	41	1.06
64220	77	1.99
64221	44	1.14
64222	47	1.22
64224	49	1.27
64225	46	1.19
64226	46	1.19
64227	56	1.45
64228	40	1.03
64229	27	0.7
64231	47	1.22
64233	52	1.34
64234	47	1.22
64235	36	0.93
64237	69	1.78
64240	62	1.6
64242	43	1.11
64243	NA	NA
64244	67	1.73
64245	60	1.55
64246	68	1.76
64247	42	1.09
64248	73	1.89
64252	70	1.81
64253	53	1.37
64255	45	1.16
64256	48	1.24
64257	49	1.27
64258	63	1.63
64259	45	1.16
64260	65	1.68
64261	42	1.09
64262	NA	NA
64263	62	1.6
64264	62	1.6
64265	38	0.98
64266	45	1.16
64267	NA	NA
64268	41	1.06
64270	54	1.4
64271	63	1.63
64272	104	2.69
64276	48	1.24
64277	39	1.01
64278	66	1.71
64279	45	1.16
64281	43	1.11
64284	54	1.4
64285	48	1.24
64286	66	1.71
64287	NA	NA
64288	NA	NA
64290	58	1.5
64291	NA	NA
64292	57	1.47
64294	42	1.09
64295	51	1.32
64296	36	0.93
64298	65	1.68
64299	60	1.55
64301	53	1.37
64302	32	0.83
64305	43	1.11
64307	45	1.16
64308	71	1.84
64309	44	1.14
64310	56	1.45
64311	NA	NA
64312	78	2.02
64313	44	1.14
64314	NA	NA
64315	57	1.47
64316	47	1.22
64317	68	1.76
64318	51	1.32
64319	47	1.22
64320	50	1.29
64321	50	1.29
64322	72	1.86
64324	43	1.11
64325	51	1.32
64326	63	1.63
64327	46	1.19
64328	62	1.6
64329	48	1.24
64330	35	0.91
64331	43	1.11
64332	67	1.73
64333	59	1.53
64334	57	1.47
64335	43	1.11
64336	42	1.09
64337	39	1.01
64339	NA	NA
64341	52	1.34
64342	42	1.09
64343	45	1.16
64344	46	1.19
64345	50	1.29
64347	44	1.14
64348	48	1.24
64349	62	1.6
64350	60	1.55
64351	30	0.78
64354	40	1.03
64356	68	1.76
64359	68	1.76
64360	49	1.27
64361	51	1.32
64362	58	1.5
64363	38	0.98
64364	83	2.15
64367	44	1.14
64368	40	1.03
64369	56	1.45
64370	55	1.42
64371	NA	NA
64372	62	1.6
64373	56	1.45
64374	58	1.5
64375	48	1.24
64376	37	0.96
64377	67	1.73
64378	45	1.16
64379	78	2.02
64380	73	1.89
64381	60	1.55
64382	59	1.53
64383	37	0.96
64385	NA	NA
64386	37	0.96
64387	NA	NA
64388	89	2.3
64389	41	1.06
64390	45	1.16
64391	64	1.66
64392	44	1.14
64393	59	1.53
64395	45	1.16
64396	47	1.22
64397	59	1.53
64399	77	1.99
64400	NA	NA
64401	NA	NA
64402	48	1.24
64403	41	1.06
64404	37	0.96
64405	46	1.19
64406	47	1.22
64407	83	2.15
64408	NA	NA
64409	58	1.5
64410	46	1.19
64411	NA	NA
64412	60	1.55
64413	68	1.76
64415	68	1.76
64416	57	1.47
64417	55	1.42
64418	NA	NA
64419	52	1.34
64420	56	1.45
64422	59	1.53
64423	53	1.37
64425	54	1.4
64427	57	1.47
64428	58	1.5
64430	34	0.88
64431	46	1.19
64432	57	1.47
64433	47	1.22
64434	51	1.32
64435	62	1.6
64436	54	1.4
64437	48	1.24
64438	44	1.14
64439	41	1.06
64440	64	1.66
64444	NA	NA
64446	54	1.4
64447	41	1.06
64449	52	1.34
64450	54	1.4
64451	21	0.54
64455	56	1.45
64456	NA	NA
64459	49	1.27
64460	50	1.29
64461	39	1.01
64462	NA	NA
64463	65	1.68
64465	87	2.25
64466	58	1.5
64468	NA	NA
64469	63	1.63
64470	NA	NA
64471	78	2.02
64472	49	1.27
64473	57	1.47
64474	56	1.45
64475	51	1.32
64476	NA	NA
64477	61	1.58
64478	52	1.34
64479	73	1.89
64481	43	1.11
64484	54	1.4
64485	34	0.88
64486	60	1.55
64487	68	1.76
64488	65	1.68
64489	56	1.45
64490	NA	NA
64491	44	1.14
64493	49	1.27
64494	36	0.93
64495	53	1.37
64497	51	1.32
64498	77	1.99
64499	39	1.01
64500	87	2.25
64501	30	0.78
64502	64	1.66
64503	47	1.22
64504	64	1.66
64505	49	1.27
64506	43	1.11
64507	NA	NA
64508	48	1.24
64509	60	1.55
64510	60	1.55
64511	46	1.19
64512	36	0.93
64514	43	1.11
64515	61	1.58
64518	61	1.58
64520	NA	NA
64521	50	1.29
64522	NA	NA
64523	35	0.91
64524	42	1.09
64525	57	1.47
64526	40	1.03
64528	55	1.42
64529	47	1.22
64530	47	1.22
64532	56	1.45
64533	NA	NA
64534	39	1.01
64535	53	1.37
64536	51	1.32
64538	46	1.19
64539	NA	NA
64540	33	0.85
64544	52	1.34
64545	57	1.47
64548	50	1.29
64549	39	1.01
64550	61	1.58
64551	33	0.85
64552	35	0.91
64553	50	1.29
64558	43	1.11
64559	36	0.93
64561	64	1.66
64562	37	0.96
64564	76	1.97
64566	NA	NA
64567	40	1.03
64569	69	1.78
64570	NA	NA
64571	28	0.72
64572	NA	NA
64573	49	1.27
64574	NA	NA
64575	42	1.09
64576	54	1.4
64580	51	1.32
64581	92	2.38
64582	49	1.27
64583	47	1.22
64584	63	1.63
64585	NA	NA
64586	41	1.06
64587	53	1.37
64589	40	1.03
64590	NA	NA
64591	48	1.24
64592	36	0.93
64593	43	1.11
64594	54	1.4
64596	43	1.11
64597	48	1.24
64598	49	1.27
64599	43	1.11
64600	NA	NA
64601	49	1.27
64602	54	1.4
64603	67	1.73
64604	40	1.03
64606	63	1.63
64607	NA	NA
64608	35	0.91
64609	45	1.16
64610	32	0.83
64611	42	1.09
64612	60	1.55
64613	41	1.06
64614	53	1.37
64615	50	1.29
64616	38	0.98
64617	46	1.19
64619	49	1.27
64620	97	2.51
64621	44	1.14
64622	47	1.22
64625	52	1.34
64627	42	1.09
64628	61	1.58
64629	42	1.09
64632	39	1.01
64633	52	1.34
64634	42	1.09
64635	34	0.88
64636	NA	NA
64637	41	1.06
64638	45	1.16
64639	39	1.01
64640	32	0.83
64642	68	1.76
64643	64	1.66
64644	71	1.84
64646	34	0.88
64648	58	1.5
64650	51	1.32
64651	38	0.98
64652	56	1.45
64654	37	0.96
[truncated: 22,134 more rows]
