# Supplementary material for: Relationship between serum uric acid and estimated glomerular filtration rate in adolescents aged 12-19 years with different body mass indices: a cross-sectional study
Source: Front Endocrinol (Lausanne). 2023 Jul 26;14:1138513. doi: 10.3389/fendo.2023.1138513 (PMC10410468; doi:10.3389/fendo.2023.1138513)
Supplement: Supplementary file 8 [file Table_8.xls]

## Sheet: _fullview
SEQN	WTINT2YR	GENDER	AGE	RACE	EDUCATION	RATIO.OF.FAMILY.INCOME.CS.NEW	WEIGHT	HEIGHT	WAIST.CIRCUMFERENCE..CM..NEW	BMI..KG..M2	BMI.CATEGORY	SBP.MM.HG	DBP.MM.HG	ALBUMIN..G.DL.	GLOBULIN..G.DL.	TOTAL.PROTEIN..G.DL.	ALT..U.L.	AST..U.L.	GGT..U.L.	LDH..U.L.	URIC.ACID..MG.DL.	BUN..MG.DL.	CREATININE..MG.DL.	GLUCOSE..SERUM..MG.DL.	CHOLESTEROL..MG.DL.	TRIGLYCERIDES..MG.DL..NEW	LDL..MG.DL..NEW	HDL..MG.DL..NEW	EGFR.ML.MIN.1.73M2.	ACR..MG.G	ACR..MG.G..Q3	URIC.ACID..MG.DL..Q4	AGE.Q2	URIC.ACID..MG.DL..Q2	ACR..MG.G..Q2	CKDORNOT	GFR.CATEGORY	log-transformed.EGFR.ML.MIN.1.73M2..NEW
63487	12972.2	1	17	2	1	2	76.7	176.5	80	24.6	2	123	68	5	2.4	7.4	19	24	21	101	6.6	13	1.34	79	207	70	86.912	66	54.4	1.64	0	3	1	1	0	1	0	1.7356
63568	12792.9	1	19	2	2	4	56	168.9	70.4	19.6	2	115	70	4.7	2.3	7	13	16	14	118	5.3	14	1.17	81	157	42	86.912	58	59.6	3.14	0	2	1	0	0	1	0	1.77525
63610	11523.3	1	16	2	1	1	81.7	183.5	87.5	24.3	2	106	47	4.9	2.5	7.4	17	26	12	111	5.9	12	1.28	85	144	42	86.912	57	59.2	5.34	0	3	1	1	0	1	0	1.77232
64493	13416.2	1	17	2	1	2	80.4	176.4	78	25.8	3	141	73	4.5	2.4	6.9	17	20	21	118	4.6	14	1.22	99	159	129	93	49	59.7	3.1	0	1	1	0	0	1	0	1.77597
65521	26457.1	1	17	1	1	0	68.9	165.7	86.8	25.1	3	100	59	4.4	2.9	7.3	32	22	82	107	6.6	14	1.16	83	189	107	132	36	59	5.05	0	3	1	1	0	1	0	1.77085
66332	14848.5	1	19	2	3	0	74.4	178.6	79.1	23.3	2	120	66	4.4	3.1	7.5	17	24	11	127	4.9	14	1.33	79	188	161	118	47	55.5	4.19	0	2	1	0	0	1	0	1.74429
67005	11351.7	1	19	2	1	1	57.6	177.6	70.2	18.3	1	115	74	4.7	2.5	7.2	17	23	24	108	5.6	9	1.24	81	135	56	86.912	42	59.2	21.31	0	2	1	1	0	1	0	1.77232
67711	11125.9	1	17	2	2	4	70.2	171.7	72.3	23.8	2	116	54	4.6	2.9	7.5	9	15	14	113	5.2	7	1.21	82	210	130	86.912	44	58.6	2.94	0	2	1	0	0	1	0	1.7679
67881	31282.3	2	17	1	1	0	40.9	149.9	61.7	18.2	2	115	69	4.4	3	7.4	11	18	7	102	4.4	10	1.04	76	193	63	111	71	59.5	40.28	1	1	1	0	1	1	0	1.77452
68179	9178.52	1	17	2	1	0	66.9	170.6	81.3	23	2	127	58	4.6	2.7	7.3	22	28	31	102	6.5	8	1.28	95	138	42	82	46	55	3.81	0	3	1	1	0	1	0	1.74036
69442	17606.2	1	19	2	3	0	74.7	165.3	80.7	27.3	3	93	55	4.1	2.8	6.9	24	27	12	107	6.6	10	1.14	82	115	104	61	34	59.9	2.27	0	3	1	1	0	1	0	1.77743
70658	27186.3	1	16	3	1	2	92.3	153.3	124	39.3	4	119	83	4.1	3.4	7.5	15	19	20	142	8.6	19	1.58	88	222	137	140	45	40.1	101.33	1	3	1	1	1	1	0	1.60314
71414	24228.9	1	17	3	1	4	66.1	172.4	83	22.2	2	107	53	4.1	2.7	6.8	13	19	12	137	6	10	1.19	82	147	70	86.912	67	59.8	8.4	0	3	1	1	0	1	0	1.7767
74023	87185.7	1	19	1	3	2	84.2	178.6	87	26.4	2	102	53	4.5	2.5	7	21	29	9	133	6.6	13	1.25	86	138	59	86.912	39	59	2.33	0	3	1	1	0	1	0	1.77085
74802	9009.88	1	18	4	2	4	64.4	162	88.5	24.5	2	93	69	4.7	3.6	8.3	25	28	37	135	9.4	16	1.25	92	219	137	86.912	45	53.5	4.91	0	3	1	1	0	1	0	1.72835
75185	15691.6	1	18	2	1	0	74.7	173.9	78	24.7	2	113	72	4.8	2.4	7.2	19	26	16	121	5.3	13	1.23	91	125	41	68	49	58.4	3.68	0	2	1	0	0	1	0	1.76641
76898	13170.9	1	19	4	3	1	66.3	171.7	79.2	22.5	2	105	61	5.2	3	8.2	17	22	14	94	5.7	15	1.2	81	133	203	86.912	49	59.1	2.81	0	2	1	1	0	1	0	1.77159
77516	9059.32	1	16	2	1	0	68.8	158.9	76.5	27.2	3	101	0	4.3	2.9	7.2	17	25	13	145	4.3	18	1.15	82	148	129	86.912	55	57.1	5.32	0	1	1	0	0	1	0	1.75664
78496	17318.2	2	19	3	3	0	79.3	151	102	34.8	4	123	83	4	3.2	7.2	19	22	11	72	5.9	21	1.88	69	223	217	86.912	55	33.2	944.44	2	3	1	1	1	1	0	1.52114
79752	21179.3	1	18	1	3	0	99	173.4	95.1	32.9	4	105	63	4.4	1.9	6.3	31	30	10	135	6.7	14	1.25	90	142	259	49	48	57.3	2.42	0	3	1	1	0	1	0	1.75815
79792	66072.1	2	13	1	1	1	61.8	154.5	82.5	25.9	3	103	73	3.6	3.5	7.1	12	16	13	122	5.9	47	1.85	219	147	53	86.912	42	34.5	181.05	1	3	0	1	1	1	0	1.53782
80649	20846.6	1	19	3	3	0	77.6	184	80	22.9	2	106	53	5.1	3.8	8.9	31	40	19	150	4.3	21	1.27	91	188	109	83	75	59.8	19.06	0	1	1	0	0	1	0	1.7767
82096	12205.9	1	16	2	1	0	67.8	169.9	74.2	23.5	2	108	61	4.5	2.2	6.7	20	27	11	116	3.8	12	1.18	89	146	27	57	74	59.5	4.66	0	0	1	0	0	1	0	1.77452
82713	16247.4	1	16	2	1	1	129.6	187.3	113.2	36.9	4	119	47	4.6	3.3	7.9	27	23	28	120	6.3	7	1.45	84	170	194	86.912	29	53.3	1.05	0	3	1	1	0	1	0	1.72673
83716	49146.8	1	17	1	1	2	78.3	180.3	83	24.1	2	99	61	4.4	2.8	7.2	24	20	13	119	3.7	12	1.27	93	148	98	68	55	58.6	3.25	0	0	1	0	0	1	0	1.7679
86654	82282.2	1	16	1	1	2	67.9	167.5	81.8	24.2	2	114	49	4.6	2.6	7.2	19	27	13	143	5.7	19	1.2	77	191	125	86.912	50	57.6	2.47	0	2	1	1	0	1	0	1.76042
89071	15958.4	1	17	2	1	0	60.5	163.7	70.4	22.6	2	111	71	4.8	2.7	7.5	17	24	10	130	5.6	7	1.21	67	147	85	86.912	70	55.9	22.48	0	2	1	1	0	1	0	1.74741
91518	13328.9	1	19	2	2	0	73.4	176.6	73	23.5	2	123	56	4.6	3.3	7.9	17	20	22	99	6.5	17	1.24	89	151	39	80	66	58.8	3.03	0	3	1	1	0	1	0	1.76938
91808	12607.1	1	19	2	1	0	56.4	168.4	68.8	19.9	2	108	52	4.6	2.7	7.3	29	25	10	112	4	15	1.17	107	132	60	86.912	56	59.4	2.97	0	0	1	0	0	1	0	1.77379
62227	68701.6	1	19	1	3	2	72.2	178.3	80.1	22.7	2	107	74	4.9	2.8	7.7	48	36	16	131	6.1	12	0.95	86	200	129	116	53	77.5	1.57	0	3	1	1	0	0	1	1.8893
62296	13251.6	1	19	2	3	2	120.7	173.1	115.2	40.3	4	131	41	4.3	3.1	7.4	18	27	18	125	7.9	12	0.82	105	143	67	78	49	87.2	26.44	0	3	1	1	0	0	1	1.94052
62327	12209.7	2	19	2	3	0	117.1	174.4	118.8	38.5	4	105	53	4.5	3.1	7.6	13	16	18	124	5.9	9	0.91	74	140	73	86.912	39	79.2	81.68	1	3	1	1	1	1	1	1.89873
62346	6558.31	1	19	4	3	0	80.3	171.3	87	27.4	3	117	68	4.5	2.4	6.9	24	22	16	89	5.8	17	0.93	85	102	35	53	39	76.1	5.71	0	3	1	1	0	0	1	1.88138
62348	11419.9	2	19	2	1	0	49.9	150.7	69.8	22	2	106	65	4.2	2.9	7.1	11	19	11	93	4.3	9	0.75	81	139	52	86.912	55	83	8.45	0	1	1	0	0	0	1	1.91908
62412	21718.3	1	16	3	1	1	72.2	178.4	85.7	22.7	2	113	65	4.9	2.6	7.5	19	26	10	122	6.5	10	0.83	69	158	118	86.912	45	88.8	77.5	1	3	1	1	1	1	1	1.94841
62447	17490.5	2	19	3	2	1	50.4	159.3	76	19.9	2	94	61	4.5	2.8	7.3	11	16	11	108	3.9	10	0.77	90	146	79	56	70	85.4	14.15	0	0	1	0	0	0	1	1.93146
62456	13731.6	1	17	2	3	2	93.9	179.8	88.2	29	4	127	65	4.3	2.8	7.1	18	23	10	123	5.7	11	1.07	90	190	157	116	50	69.4	2.63	0	2	1	1	0	0	1	1.84136
62598	11666	1	18	2	1	0	122.7	181.1	118.8	37.4	4	115	39	4.4	2.6	7	20	23	24	121	6.6	9	1.06	85	140	46	79	45	70.6	2.85	0	3	1	1	0	0	1	1.8488
62622	10963.3	2	15	4	1	2	52.1	152.4	73.9	22.4	2	97	71	4.6	2.9	7.5	18	22	9	135	5.4	14	0.7	83	147	42	86.912	58	89.9	2.17	0	2	0	0	0	0	1	1.95376
62636	12147	1	17	2	1	0	68.3	182.7	73	20.5	2	132	85	4.4	2.8	7.2	16	20	17	120	6.6	8	0.96	85	127	39	86.912	51	78.6	1.39	0	3	1	1	0	0	1	1.89542
62659	5526.9	1	18	4	2	1	77.7	174.9	83.4	25.4	2	109	56	4.9	3.3	8.2	16	19	10	102	5.9	13	0.91	91	120	78	86.912	38	79.4	5.53	0	3	1	1	0	0	1	1.89982
62753	18421.5	2	16	2	1	1	51.1	157.5	70.2	20.6	2	113	56	4.4	2.8	7.2	10	16	19	116	3.4	7	0.76	86	150	74	81	58	85.6	3.98	0	0	1	0	0	0	1	1.93247
62755	12857.5	2	19	2	2	0	55.2	162.8	74.8	20.8	2	97	65	4.7	3.5	8.2	19	20	16	152	5.1	11	0.89	77	175	64	86.912	53	75.5	6.5	0	2	1	0	0	0	1	1.87795
62830	88448.3	1	14	1	1	2	61.2	172.3	73.3	20.6	2	100	53	4.7	2.6	7.3	38	52	6	178	5.3	9	1.08	85	139	185	86.912	40	65.9	2.86	0	2	0	0	0	0	1	1.81889
62833	31627.5	2	18	1	1	0	97.4	164.5	118.3	36	4	121	69	3.9	3.6	7.5	14	18	11	146	4.4	12	0.82	72	213	131	86.912	67	82.9	4.5	0	1	1	0	0	0	1	1.91855
62878	16464	1	15	2	1	0	67	169.7	76.1	23.3	2	104	47	4.8	3.1	7.9	30	29	27	169	5.2	13	0.81	124	141	39	86.912	64	86.5	4.65	0	2	0	0	0	0	1	1.93702
62879	18164	2	14	2	1	1	88.9	149.4	101.8	39.8	4	104	57	4.1	2.8	6.9	9	18	15	112	5.4	7	0.81	96	164	65	86.912	46	76.2	23.08	0	2	0	0	0	0	1	1.88195
62907	14438	2	16	4	1	0	67.2	165.7	87	24.5	2	110	66	4.2	3.3	7.5	14	17	14	133	5.4	13	0.89	93	175	36	86.912	54	76.9	9.2	0	2	1	0	0	0	1	1.88593
62917	69216.3	1	13	1	1	1	59.9	158	80	24	3	103	51	4.4	2.6	7	20	25	12	173	4.3	9	0.73	90	183	107	107	48	89.4	29.44	0	1	0	0	0	0	1	1.95134
62925	22699.2	2	18	1	2	0	65.5	155.2	94	27.2	3	128	77	4.3	4.3	8.6	24	23	34	117	5.7	10	0.76	93	162	82	86.912	45	84.3	25.54	0	2	1	1	0	0	1	1.92583
62931	11171.4	1	15	4	1	1	73.3	164.7	84	27	3	117	67	4.7	3.4	8.1	20	36	17	158	7.3	17	0.98	89	190	205	86.912	46	69.4	5.21	0	3	0	1	0	0	1	1.84136
62943	18042.3	1	15	4	1	1	53.6	178.7	67.5	16.8	1	109	40	4.4	3.1	7.5	11	21	11	114	4.9	14	0.91	87	102	37	40	52	81.1	70.65	1	2	0	0	1	1	1	1.90902
62944	13775.8	2	17	2	2	0	53.8	158.2	70.1	21.5	2	125	64	4.8	2.6	7.4	8	19	7	124	4.9	12	0.79	80	176	49	91	69	82.7	8.8	0	2	1	0	0	0	1	1.91751
62950	91539	2	16	1	1	1	122.4	173.7	134.4	40.6	4	115	62	3.6	3.4	7	23	20	42	116	4.5	7	0.85	109	136	77	86.912	42	84.4	92.6	1	1	1	0	1	1	1	1.92634
62995	11386.7	1	18	2	2	0	88.1	173.1	93.6	29.4	4	108	69	4.2	2.9	7.1	19	19	16	125	5.9	13	0.92	92	148	80	95	44	77.7	5.78	0	3	1	1	0	0	1	1.89042
63011	122092	2	16	1	1	2	63.6	167.6	82.2	22.6	2	112	67	4.9	2.2	7.1	14	19	9	128	4.6	9	0.9	85	159	32	86	68	76.9	13.06	0	1	1	0	0	0	1	1.88593
63027	18242.8	1	15	3	1	0	62.2	171.7	77.7	21.1	2	111	65	4.4	3	7.4	23	40	12	168	5.5	10	0.81	87	109	65	86.912	40	87.5	7.53	0	2	0	1	0	0	1	1.94201
63042	13841.2	2	12	2	1	2	79	171.3	88.3	26.9	4	105	59	4.4	2.7	7.1	11	21	13	105	5	15	0.85	74	133	56	86.912	46	83.2	4.56	0	2	0	0	0	0	1	1.92012
63118	30061.9	1	16	3	1	1	74.7	166.2	83.4	27	3	123	59	4.3	3.1	7.4	15	24	8	173	6	14	0.98	84	146	44	80	61	70	3.58	0	3	1	1	0	0	1	1.8451
63136	66448.1	1	18	1	2	0	65.5	169.3	78.8	22.9	2	117	44	4.6	2.1	6.7	19	18	14	103	5.2	11	1	97	135	78	71	47	69.9	4.11	0	2	1	0	0	0	1	1.84448
63138	76583.5	1	15	1	1	0	83.7	180.3	92.3	25.7	3	114	43	4.4	2.5	6.9	33	33	16	162	5.8	10	0.83	98	155	67	99	49	89.7	6.29	0	3	0	1	0	0	1	1.95279
63150	93665	1	19	1	2	2	89.5	199.5	84.3	22.5	2	105	66	4.7	2.7	7.4	21	22	14	102	7.3	19	0.99	93	180	119	86.912	46	83.2	7.66	0	3	1	1	0	0	1	1.92012
63173	5096.87	1	18	4	2	1	67.3	172	75.9	22.7	2	116	78	4.5	2.8	7.3	16	18	17	117	6.3	12	0.91	79	153	46	79	66	78.1	2.82	0	3	1	1	0	0	1	1.89265
63175	31348.5	1	15	1	1	0	48.4	163.7	68.5	18.1	2	115	71	5	2.5	7.5	17	19	15	111	4.1	16	0.81	85	163	73	114	39	83.5	23.25	0	1	0	0	0	0	1	1.92169
63176	13416.2	1	19	2	3	0	109.1	180.5	103.5	33.5	4	109	60	4.3	2.8	7.1	54	59	28	217	7.6	12	0.99	75	176	104	86.912	52	75.3	3.12	0	3	1	1	0	0	1	1.87679
63246	13416.2	1	13	2	1	2	58	176.3	69.3	18.7	2	97	57	5	2.5	7.5	22	31	15	163	5.6	16	0.92	94	134	23	72	56	79.1	0.81	0	2	0	1	0	0	1	1.89818
63247	13251.6	1	19	4	3	2	61.9	179.6	67.3	19.2	2	105	62	5	2.5	7.5	12	21	21	127	5.1	8	0.97	82	141	48	76	54	76.5	3.54	0	2	1	0	0	0	1	1.88366
63250	88198.9	1	17	1	1	1	62	180.2	76.6	19.1	2	113	75	4.9	2.4	7.3	17	21	16	91	5.1	13	1.07	73	166	58	86.912	70	69.6	7.88	0	2	1	0	0	0	1	1.84261
63271	8062.96	1	19	4	2	4	100.4	168.1	108.1	35.5	4	131	60	4.5	3.5	8	47	31	18	126	5.7	14	0.87	99	170	89	86.912	44	79.8	5.56	0	2	1	1	0	0	1	1.902
63277	69216.3	1	18	1	3	1	107.9	187.6	101.1	30.7	4	106	75	4.5	2.8	7.3	33	26	20	109	6.5	9	0.96	85	213	158	137	44	80.7	10.61	0	3	1	1	0	0	1	1.90687
63280	7558.27	1	12	4	1	2	36.2	138.6	64.5	18.8	2	100	0	4.3	2	6.3	19	24	10	151	3	20	0.64	93	171	60	86.912	71	89.4	1.37	0	0	0	0	0	0	1	1.95134
63299	22768.4	1	17	3	1	1	64.1	161.8	75.2	24.5	2	135	57	4.9	2.4	7.3	17	22	10	135	4.6	9	0.89	77	160	77	94	43	75.1	2.61	0	1	1	0	0	0	1	1.87564
63350	103086	1	16	1	1	2	95.3	175.4	103	31	4	135	58	4.7	1.8	6.5	22	18	42	100	6.7	11	0.91	82	175	99	111	44	79.6	6.55	0	3	1	1	0	0	1	1.90091
63394	5873.09	1	16	4	1	1	75.1	180.5	82.9	23.1	2	117	51	4.8	1.9	6.7	22	25	13	142	6.1	21	0.89	96	149	190	86.912	39	83.8	0.98	0	3	1	1	0	0	1	1.92324
63411	13863.4	1	19	2	3	2	65.5	175.6	70.5	21.2	2	124	49	4.5	3	7.5	19	17	22	83	4.5	11	0.83	86	167	32	102	55	87.4	16.32	0	1	1	0	0	0	1	1.94151
63415	8364.1	1	18	2	1	0	94.5	168.4	100.1	33.3	4	125	56	4.9	2.9	7.8	21	22	22	108	7.8	12	0.92	90	167	47	112	46	75.6	4.05	0	3	1	1	0	0	1	1.87852
63469	14438	2	14	4	1	0	65.8	156.6	83.5	26.8	3	113	57	4.3	2.8	7.1	13	18	10	144	4.5	13	0.72	102	167	208	86.912	38	89.8	6.37	0	1	0	0	0	0	1	1.95328
63479	18164	2	19	2	3	0	62.3	176	71	20.1	2	118	67	4.1	3.3	7.4	21	25	16	143	3.9	10	0.83	61	141	65	86.912	38	87.6	11.95	0	0	1	0	0	0	1	1.9425
63521	8424.94	2	15	4	1	2	44	149.8	69.1	19.6	2	99	65	4.6	2.8	7.4	15	19	11	101	5.3	8	0.93	60	169	314	86.912	66	66.5	18.71	0	2	0	0	0	0	1	1.82282
63563	10817.4	1	16	2	1	4	68.9	170.3	77.7	23.8	2	120	64	4.5	2.7	7.2	11	17	7	84	6.1	12	0.92	62	144	53	86	46	76.4	10.95	0	3	1	1	0	0	1	1.88309
63575	6999.35	1	19	4	3	1	68.4	168.7	80.8	24	2	101	61	4.4	2.4	6.8	20	36	11	167	6.2	16	0.88	91	113	59	86.912	45	79.2	3.72	0	3	1	1	0	0	1	1.89873
63636	11093.3	1	17	2	1	0	61.1	174.8	70.5	20	2	106	69	4.4	2.4	6.8	19	20	8	133	4.7	12	0.93	85	190	27	119	62	77.6	3.14	0	1	1	0	0	0	1	1.88986
63645	13693.3	1	15	4	1	1	83.8	186.5	85.4	24.1	3	109	64	4.5	2.8	7.3	17	24	12	144	4.9	14	1.06	78	187	108	86.912	77	72.7	3.68	0	2	0	0	0	0	1	1.86153
63709	10484.6	2	16	2	1	0	85.7	154	103.4	36.1	4	123	73	4	3.5	7.5	14	17	18	126	5.3	12	0.92	115	143	75	86.912	36	69.1	13.33	0	2	1	0	0	0	1	1.83948
63730	71934.7	1	14	1	1	2	62.5	170.2	71	21.6	2	109	50	4.5	2.6	7.1	20	31	11	135	4.8	12	0.88	90	141	64	86.912	66	79.9	117.02	1	1	0	0	1	1	1	1.90255
63760	13416.2	1	16	2	1	1	55.2	179.2	64.8	17.2	1	101	55	4.7	2.6	7.3	5	20	14	79	3.8	6	0.88	86	109	64	47	52	84.1	1691.18	2	0	1	0	1	1	1	1.9248
63894	13775.8	2	19	2	3	0	106.6	166	118.1	38.7	4	137	79	4.3	2.5	6.8	23	18	13	169	6.8	7	0.87	94	180	101	114	43	78.8	5.88	0	3	1	1	0	0	1	1.89653
63903	13731.6	1	19	2	3	2	112.3	182.1	97.7	33.9	4	127	73	4.3	2.7	7	27	33	14	172	6.5	10	0.86	96	217	406	96	44	87.5	4.35	0	3	1	1	0	0	1	1.94201
63913	14081.8	1	18	4	1	0	79	169.7	92.2	27.4	3	104	65	4.2	3.1	7.3	40	25	17	99	6.5	15	0.93	98	159	90	107	39	75.4	2.66	0	3	1	1	0	0	1	1.87737
63935	20991.9	1	17	1	1	0	55.4	170.7	69.5	19	2	107	63	5.2	2.5	7.7	16	20	7	134	5.7	11	0.87	76	168	66	86.912	67	81	8.55	0	2	1	1	0	0	1	1.90849
63937	12744.9	2	15	2	1	1	86.7	171.8	108.1	29.4	4	123	53	4.1	3.4	7.5	10	19	13	116	4.2	5	0.8	101	128	29	62	54	88.7	6.26	0	1	0	0	0	0	1	1.94792
63973	12224.9	2	15	4	1	1	52.6	160.7	73.3	20.4	2	103	65	4.6	2.5	7.1	20	17	11	91	4	13	0.8	151	171	43	98	64	83	8.45	0	0	0	0	0	0	1	1.91908
63978	15675	1	12	4	1	1	37.7	144.2	65.2	18.1	2	97	63	4.2	2.1	6.3	16	25	11	161	3.4	11	0.69	54	149	32	76	62	86.3	4.68	0	0	0	0	0	0	1	1.93601
63990	6666.05	1	17	4	1	4	55.3	169.4	74.3	19.3	2	101	58	4.7	2.4	7.1	11	21	11	90	6.3	11	0.8	91	162	135	89	47	87.5	4.15	0	3	1	1	0	0	1	1.94201
64056	34847.3	1	18	1	1	0	88.1	188.5	89.7	24.8	2	121	60	5	2.3	7.3	20	33	6	184	6	19	0.92	81	122	45	86.912	38	84.6	9.87	0	3	1	1	0	0	1	1.92737
64078	17606.2	1	17	2	1	2	78.9	173.9	83.3	26.1	3	103	47	4.7	3.5	8.2	16	17	19	148	5.8	15	1.14	82	192	49	86.912	49	63	3.42	0	3	1	1	0	0	1	1.79934
64087	20398.6	1	18	3	2	1	70.1	168.5	83.4	24.7	2	125	62	4.4	3.3	7.7	40	86	15	156	3.8	16	0.82	94	97	116	86.912	32	84.9	4.9	0	0	1	0	0	0	1	1.92891
64090	11351.7	1	18	2	1	1	178.1	179.6	129.6	55.2	4	127	80	4.1	2.8	6.9	40	33	30	135	8.4	11	1.08	86	164	176	86.912	39	68.7	9.09	0	3	1	1	0	0	1	1.83696
64092	71458.9	1	18	1	2	0	86.4	174.8	95.3	28.3	3	123	59	4.5	3.4	7.9	24	27	17	128	7.1	13	0.92	100	146	290	86.912	34	78.5	7.08	0	3	1	1	0	0	1	1.89487
64162	35639.3	1	18	1	1	4	75.2	175	84.8	24.6	2	136	75	5.2	2.6	7.8	15	23	14	129	4.5	13	0.86	93	188	81	99	65	84	4.07	0	1	1	0	0	0	1	1.92428
64169	29202.6	1	17	1	1	0	107.1	172.5	121.2	36	4	117	67	4.5	1.8	6.3	30	22	15	122	7.9	13	0.96	93	142	130	86.912	37	74.2	2.48	0	3	1	1	0	0	1	1.8704
64174	16189.7	2	18	4	1	1	65	157.5	87.8	26.2	3	94	46	4.3	2.8	7.1	10	17	9	101	5.3	8	0.78	96	141	36	86.912	51	83.4	2.46	0	2	1	0	0	0	1	1.92117
64214	24228.9	1	18	3	1	1	51.5	166.1	71	18.7	2	120	67	5.1	3.3	8.4	22	22	22	111	6.5	16	0.78	103	192	111	86.912	60	87.9	2.28	0	3	1	1	0	0	1	1.94399
64221	20634.3	1	19	3	1	0	79.8	176	93.5	25.8	2	117	53	5.2	3	8.2	36	32	116	89	5.8	9	0.83	175	168	159	86.912	44	87.6	3.13	0	3	1	1	0	0	1	1.9425
64233	13731.6	1	14	2	1	0	64.1	164.2	73.3	23.8	3	116	47	4.9	2.5	7.4	22	34	10	126	4.5	9	0.88	79	151	104	86.912	52	77.1	5.21	0	1	0	0	0	0	1	1.88705
64240	23389.6	1	19	3	1	1	75.9	169	92.9	26.6	2	119	47	4.8	2.9	7.7	47	39	42	145	6.3	12	0.92	69	194	155	86.912	62	75.9	8.24	0	3	1	1	0	0	1	1.88024
64294	17149	1	19	4	3	4	77.8	171.4	88.9	26.5	2	89	51	4.5	2.9	7.4	36	16	57	107	5.7	11	0.79	83	218	97	147	42	89.6	3.79	0	2	1	1	0	0	1	1.95231
64331	59545.1	1	16	1	1	1	79.3	176	94.1	25.6	3	114	64	4.7	2.5	7.2	20	19	14	115	6.4	10	0.93	89	114	60	86.912	43	78.2	5.97	0	3	1	1	0	0	1	1.89321
64361	8301.17	2	16	4	1	2	52.4	167.8	69.2	18.6	2	105	59	4.6	2.5	7.1	23	23	12	125	4.5	13	0.79	70	168	231	86.912	51	87.7	4.26	0	1	1	0	0	0	1	1.943
64372	13176.9	2	19	2	3	1	64.5	168	73.2	22.9	2	106	73	3.7	3.1	6.8	14	23	17	116	3.8	8	0.9	61	159	42	86.912	62	77.1	4.96	0	0	1	0	0	0	1	1.88705
64375	14438	2	14	4	1	0	51	162.3	70.3	19.4	2	107	47	4.2	3.2	7.4	9	17	13	128	3.8	9	0.79	102	147	49	86.912	48	84.8	8.47	0	0	0	0	0	0	1	1.9284
64406	6999.35	1	18	4	1	1	63.9	175.4	77	20.8	2	100	65	4.9	3.1	8	16	23	12	115	7.1	18	1.08	95	192	92	86.912	47	67.1	8.37	0	3	1	1	0	0	1	1.82672
64422	15351.5	1	16	4	1	0	64.9	173.7	70	21.5	2	124	63	5.3	2.4	7.7	13	23	11	133	5.1	9	0.82	79	154	57	86.912	59	87.5	4.46	0	2	1	0	0	0	1	1.94201
64481	35205.8	2	19	1	3	0	60.4	164	82	22.5	2	105	65	3.8	3.8	7.6	11	22	12	119	5.1	5	0.92	78	206	93	143	43	73.6	5.6	0	2	1	0	0	0	1	1.86688
64505	13731.6	1	18	2	1	0	68.9	174.9	75	22.5	2	130	17	4	2.8	6.8	16	25	13	114	6.3	10	1.07	66	138	324	30	49	67.5	6.62	0	3	1	1	0	0	1	1.8293
64529	112495	1	18	1	1	0	71.7	188.4	82.3	20.2	2	123	60	4.8	2.8	7.6	15	25	22	112	5.2	11	0.88	80	158	106	87	47	88.4	4.29	0	2	1	0	0	0	1	1.94645
64583	8305.83	1	16	4	1	2	71.7	172.2	86.9	24.2	2	113	67	5.3	2.8	8.1	20	37	12	158	5.5	14	0.9	82	180	75	86.912	47	79	3.5	0	2	1	1	0	0	1	1.89763
64587	17606.2	1	19	2	3	0	72.6	180.1	70.8	22.4	2	116	61	4.5	3	7.5	13	19	17	146	5.6	13	1.15	78	112	41	86.912	53	64.7	2.27	0	2	1	1	0	0	1	1.8109
64619	13969.5	1	16	2	1	1	79.9	169.1	86.3	27.9	3	117	50	4.3	3.5	7.8	17	26	27	144	6.1	14	1.03	80	146	42	86.912	49	67.8	3.4	0	3	1	1	0	0	1	1.83123
64629	119111	1	14	1	1	1	56.7	169.1	67.6	19.8	2	112	67	4.6	2.6	7.2	20	21	12	135	5.1	11	0.88	86	118	49	63	42	79.4	4.38	0	2	0	0	0	0	1	1.89982
64681	68149	1	15	1	1	1	51.7	167.9	67.8	18.3	2	116	75	5.1	2.1	7.2	12	24	8	126	4.8	15	0.81	85	140	59	86.912	55	85.6	200	1	1	0	0	1	1	1	1.93247
64699	18124	1	16	2	1	1	84.2	170.4	93.2	29	4	114	63	4.4	2.4	6.8	23	22	14	139	5.3	13	1.04	97	115	94	86.912	42	67.7	6.5	0	2	1	0	0	0	1	1.83059
64718	14848.5	1	18	2	2	0	68.4	176.7	79.8	21.9	2	130	79	4.7	2.2	6.9	25	25	20	116	6.1	13	1.2	84	212	70	124	75	60.8	7.56	0	3	1	1	0	0	1	1.7839
64762	17606.2	1	17	2	1	2	77.1	188.5	78	21.7	2	116	71	4.7	2.1	6.8	10	20	20	137	4.3	8	0.97	78	123	42	86.912	49	80.3	35.1	1	1	1	0	1	1	1	1.90472
64812	16317.8	2	17	2	1	1	86.5	172.3	97.3	29.1	3	116	68	4.2	2.4	6.6	11	19	15	112	3.8	12	1.05	92	170	64	86.912	69	67.8	7.85	0	0	1	0	0	0	1	1.83123
64883	13752.8	1	18	4	1	1	68	162.6	86.8	25.7	2	125	55	4.8	2.7	7.5	53	43	63	148	6.8	12	0.78	72	149	249	86.912	39	86.1	4.72	0	3	1	1	0	0	1	1.935
64901	10143.9	2	18	2	3	0	61.8	158	84.1	24.8	2	103	63	4.6	2.7	7.3	13	19	19	161	4.4	8	0.73	81	152	46	86.912	49	89.4	44.27	1	1	1	0	1	1	1	1.95134
64939	17606.2	1	19	2	3	0	88.9	183.7	85	26.3	2	117	48	4.4	2.8	7.2	16	24	25	113	5.3	11	1.12	74	139	64	86.912	49	67.7	2.16	0	2	1	0	0	0	1	1.83059
64969	24849.9	1	18	1	2	0	105.8	179.7	112.2	32.8	4	112	64	4.9	1.8	6.7	72	36	29	126	7.6	7	1	72	135	86	86.912	52	74.2	6.19	0	3	1	1	0	0	1	1.8704
64987	17606.2	1	17	2	1	0	80.2	175.4	77.1	26.1	3	119	85	4.3	2.6	6.9	32	48	11	225	7.2	8	1	92	123	33	86.912	48	72.4	29.23	0	3	1	1	0	0	1	1.85974
65015	17606.2	1	19	2	3	0	72.7	177.5	81	23.1	2	135	77	4.5	2.8	7.3	40	163	6	306	7	12	1.16	86	168	84	125	33	63.2	2.21	0	3	1	1	0	0	1	1.80072
65031	22124	1	16	4	1	0	64.7	171.5	77	22	2	141	53	4.6	3.1	7.7	19	19	14	122	6	13	0.84	90	138	80	88	36	84.3	3.18	0	3	1	1	0	0	1	1.92583
65117	11351.7	1	16	2	1	2	79.4	179.1	80.2	24.8	2	116	63	5	3	8	23	35	13	169	4.9	15	1.19	78	157	55	86.912	68	62.2	39.84	1	2	1	0	1	1	1	1.79379
65146	15991.1	1	14	4	1	1	109.2	169.8	117	37.9	4	98	65	4.3	2.8	7.1	17	19	14	126	6.3	11	0.94	85	112	78	86.912	37	74.6	7.13	0	3	0	1	0	0	1	1.87274
65166	12462.6	1	17	2	1	0	74.4	166.6	81.3	26.8	3	105	65	4.6	3.2	7.8	17	25	15	139	6.5	11	0.83	86	201	137	112	64	82.9	4.26	0	3	1	1	0	0	1	1.91855
65167	9608.89	2	17	2	1	4	48.6	155.5	66.5	20.1	2	103	73	4	2.5	6.5	13	21	11	132	5	12	0.72	120	208	23	129	69	89.2	23.92	0	2	1	0	0	0	1	1.95036
65168	15626.1	1	16	4	1	1	57.7	170.5	71.2	19.8	2	108	67	4.6	2.7	7.3	16	23	14	114	4.2	7	0.81	89	138	77	86.912	50	86.9	9.47	0	1	1	0	0	0	1	1.93902
65204	12195.5	1	15	2	1	0	68.2	173.7	72.5	22.6	2	106	83	4.2	3.3	7.5	14	28	15	151	5.2	10	1.1	73	107	58	86.912	55	65.2	3.09	0	2	0	0	0	0	1	1.81425
65238	29234.3	1	19	3	3	0	76.2	171.4	84.5	25.9	2	105	31	4.8	2.8	7.6	23	32	14	146	5	9	0.8	89	194	51	120	65	88.5	90.91	1	2	1	0	1	1	1	1.94694
65257	30100.3	1	13	1	1	1	94.7	173.2	104.9	31.6	4	117	60	4.7	2.7	7.4	20	22	18	117	5.7	10	0.82	88	129	102	86.912	40	87.2	5.76	0	2	0	1	0	0	1	1.94052
65295	18674.9	2	17	3	1	1	44.8	156.8	67.8	18.2	2	107	57	4.9	3	7.9	13	25	8	121	3.3	12	0.87	84	153	66	86.912	55	74.4	24.48	0	0	1	0	0	0	1	1.87157
65314	12209	2	16	2	1	0	45.2	161.2	65.7	17.4	2	105	73	4.6	3.5	8.1	18	22	13	147	4.5	8	0.75	80	198	84	86.912	58	88.8	26.32	0	1	1	0	0	0	1	1.94841
65360	111143	2	17	1	1	4	86.4	168.3	101.1	30.5	4	107	71	3.9	3.5	7.4	33	22	19	140	4.7	11	0.8	83	102	120	43	36	86.9	4.67	0	1	1	0	0	0	1	1.93902
65377	13276.5	1	19	2	2	0	78.3	165.8	96.8	28.5	3	114	0	4.5	3.5	8	15	27	11	151	5.6	6	0.78	90	120	53	69	40	87.8	13.94	0	2	1	1	0	0	1	1.94349
65405	18635.3	1	17	3	1	1	76.5	173	77.5	25.6	3	105	66	4.5	2.8	7.3	18	22	9	124	4.7	10	0.88	97	134	99	66	45	81.2	6.96	0	1	1	0	0	0	1	1.90956
65408	12680.6	2	19	4	1	0	56	148.1	83	25.5	2	101	53	4.4	2.5	6.9	14	21	13	168	5	8	0.73	79	187	98	108	61	83.8	3.78	0	2	1	0	0	0	1	1.92324
65429	16033.3	1	17	4	1	0	75.6	175	80.8	24.7	2	119	68	4.3	3	7.3	19	26	11	160	5.9	12	1.16	83	150	51	86.912	48	62.3	3.17	0	3	1	1	0	0	1	1.79449
65452	10694.8	2	16	2	1	0	57.5	168.9	70.8	20.2	2	107	57	4.3	2.9	7.2	14	22	20	146	3.9	11	0.86	86	219	50	115	91	81.1	6.51	0	0	1	0	0	0	1	1.90902
65455	101169	2	14	1	1	1	71.6	160.3	88.4	27.9	4	109	70	4.5	2.6	7.1	19	16	13	108	4.7	11	0.75	84	186	89	117	44	88.3	3.61	0	1	0	0	0	0	1	1.94596
65489	10558.6	1	18	2	2	0	88.3	173.5	90.5	29.3	4	127	66	4.5	2.7	7.2	17	22	14	92	6.1	8	0.96	97	155	55	84	60	74.6	7.55	0	3	1	1	0	0	1	1.87274
65499	19277.9	1	19	1	1	1	60.2	172.3	72.5	20.3	2	107	71	4.4	2.2	6.6	18	29	7	150	5.5	5	0.81	82	172	40	86.912	51	87.9	3.8	0	2	1	1	0	0	1	1.94399
65532	11107.6	1	18	2	2	0	67.1	175.6	79	21.8	2	106	69	4.3	3.1	7.4	17	19	22	113	5.5	11	0.86	88	245	86	159	61	84.3	4.09	0	2	1	1	0	0	1	1.92583
65569	20678.8	2	16	4	1	0	69.5	160.2	91.8	27.1	3	121	77	4.4	3.3	7.7	13	19	12	105	5.6	10	0.83	84	193	214	119	36	79.7	5.47	0	2	1	1	0	0	1	1.90146
65583	10694.8	2	16	2	1	1	69.7	160.7	76.4	27	3	125	80	4.1	3.2	7.3	9	16	7	124	4.9	10	0.76	95	146	40	83	57	87.3	3.8	0	2	1	0	0	0	1	1.94101
65611	12680.6	2	19	4	1	4	59.3	160	79.4	23.2	2	107	54	4	2.7	6.7	14	22	10	147	3	12	0.8	69	122	95	86.912	45	82.6	62.39	1	0	1	0	1	1	1	1.91698
65627	15970.2	1	16	2	1	0	47.7	162.7	65.3	18	2	108	59	4.7	2.6	7.3	10	20	12	122	4.5	6	0.81	90	174	76	86.912	54	83	6.28	0	1	1	0	0	0	1	1.91908
65665	15626.1	1	19	3	1	1	68.3	171.9	75	23.1	2	112	61	4.3	2.7	7	18	22	15	126	4.6	10	1.02	109	128	227	86.912	34	69.6	3.41	0	1	1	0	0	0	1	1.84261
65689	13969.5	1	19	2	1	1	112.7	174.3	107.6	37.1	4	141	63	4.9	2.5	7.4	23	25	32	115	5.7	4	0.87	97	151	70	86.912	38	82.7	3.52	0	2	1	1	0	0	1	1.91751
65690	107088	1	16	1	1	0	57.9	177.4	71.1	18.4	2	106	75	4.8	2.5	7.3	25	26	14	115	5.9	7	0.84	91	145	38	74	57	87.2	8.66	0	3	1	1	0	0	1	1.94052
65697	26749	1	16	1	1	0	115.4	176.2	125.2	37.2	4	107	65	4.7	2.6	7.3	32	24	25	116	8	13	0.81	91	161	130	107	31	89.8	5.67	0	3	1	1	0	0	1	1.95328
65731	18206.1	1	17	4	1	0	98.4	174.9	98.3	32.2	4	120	61	5.1	2.4	7.5	18	22	9	104	7.1	15	0.99	76	149	81	86.912	50	73	2.48	0	3	1	1	0	0	1	1.86332
65734	13841.2	2	14	2	1	2	78.5	165.9	93.8	28.5	4	101	46	4.9	3	7.9	10	16	20	108	4.9	11	0.86	80	181	100	86.912	49	79.7	5.54	0	2	0	0	0	0	1	1.90146
65817	77001.1	2	19	1	3	2	61.5	169.4	82	21.4	2	109	68	4.1	2.6	6.7	12	19	11	95	4.2	10	0.81	98	188	199	86.912	45	86.4	8.57	0	1	1	0	0	0	1	1.93651
65818	6852.19	1	17	4	1	2	54.6	170	69.4	18.9	2	109	69	4.7	3.1	7.8	18	20	9	93	4.7	11	0.85	82	150	37	82	61	82.6	5.33	0	1	1	0	0	0	1	1.91698
65826	29234.3	1	15	3	1	4	59.8	164.7	74.3	22	2	102	14	4.4	2.5	6.9	24	23	11	148	6.4	14	0.81	93	136	53	64	57	84	4.04	0	3	0	1	0	0	1	1.92428
65835	6666.05	1	18	4	1	4	74.2	168.5	94.6	26.1	3	113	49	4.6	2.7	7.3	16	21	14	150	6.8	8	1.04	111	165	49	97	56	66.9	10.59	0	3	1	1	0	0	1	1.82543
65836	58352.5	2	18	4	1	4	60.1	168.9	73.2	21.1	2	122	58	4.1	2.8	6.9	15	24	6	120	3.9	12	0.89	74	150	74	83	52	78.4	4.82	0	0	1	0	0	0	1	1.89432
65908	18526.9	1	17	2	1	1	88.4	175.6	95.6	28.7	3	121	68	4.6	2.7	7.3	18	19	18	121	5.6	10	0.86	84	129	58	82	36	84.3	21.3	0	2	1	1	0	0	1	1.92583
65912	9948.02	1	18	4	3	4	71.9	172.4	81.6	24.2	2	101	67	4.3	3	7.3	17	21	15	104	5.8	12	0.99	93	209	97	150	42	71.9	2.95	0	3	1	1	0	0	1	1.85673
65935	12530.9	1	18	2	3	1	66.2	175.2	72.3	21.6	2	119	53	4.8	3.1	7.9	19	26	13	143	7	10	1.12	86	169	79	96	53	64.6	2.8	0	3	1	1	0	0	1	1.81023
65952	24228.9	1	17	4	2	0	63	170.4	83.1	21.7	2	123	49	4.9	3	7.9	15	19	11	119	5.1	8	0.84	95	156	53	96	46	83.8	4.77	0	2	1	0	0	0	1	1.92324
65966	16658.2	1	19	2	1	0	78.7	172.5	89.5	26.4	2	119	57	4.8	2.6	7.4	32	30	15	119	5.3	8	0.84	97	188	137	113	54	84.8	3.77	0	2	1	0	0	0	1	1.9284
65969	20398.6	1	14	3	1	2	61.4	174.3	81.1	20.2	2	95	39	5	2.2	7.2	22	35	14	202	6.6	10	0.94	103	127	54	86.912	64	76.6	62.21	1	3	0	1	1	1	1	1.88423
66037	11711.4	2	14	2	1	2	115.6	164.5	108	42.7	4	106	44	4	2.7	6.7	19	23	13	132	4.5	9	0.85	103	100	57	48	39	79.9	4.79	0	1	0	0	0	0	1	1.90255
66042	18909.9	1	15	4	1	1	96.2	173.3	99	32	4	118	71	4.7	3.8	8.5	38	28	23	154	6.5	8	0.84	81	222	116	86.912	49	85.2	3.88	0	3	0	1	0	0	1	1.93044
66100	11711.4	2	16	2	1	0	54.7	158.7	82.09	21.7	2	111	43	4.7	2.7	7.4	13	18	12	90	4.9	11	0.85	67	147	67	72	60	77.1	17.06	0	2	1	0	0	0	1	1.88705
66107	13416.2	1	16	2	1	1	60.3	166.6	70	21.7	2	111	71	4.6	2.8	7.4	10	18	16	121	4.7	12	0.94	93	141	28	59	72	73.2	4.9	0	1	1	0	0	0	1	1.86451
66117	65698.2	2	16	1	1	2	50	165.4	69.7	18.3	2	112	60	4.2	3.1	7.3	16	20	15	151	3.7	14	0.78	89	167	356	48	49	87.6	36.87	1	0	1	0	1	1	1	1.9425
66149	17606.2	1	18	2	2	2	79.1	178.9	85	24.7	2	127	58	4.3	2.4	6.7	18	20	10	130	7	16	1.11	87	194	235	86.912	43	66.6	3.08	0	3	1	1	0	0	1	1.82347
66180	7284.34	2	15	4	1	0	55.5	156.7	71.2	22.6	2	95	51	4.3	3	7.3	17	22	16	154	4.9	15	0.77	86	113	31	59	41	84	8.56	0	2	0	0	0	0	1	1.92428
66203	13748.3	1	17	4	1	2	82.6	176.7	82.1	26.5	3	117	59	4.5	2.9	7.4	12	21	8	138	4.9	10	1.21	104	129	48	70	50	60.3	3.35	0	2	1	0	0	0	1	1.78032
66209	13731.6	1	15	2	1	2	84.2	185.9	80.7	24.4	3	133	51	4.2	2.4	6.6	29	48	13	279	5.2	15	1.08	82	154	111	86.912	56	71.1	8.29	0	2	0	0	0	0	1	1.85187
66265	11462.9	1	16	2	1	0	89.4	190.9	81.4	24.5	3	123	55	4	2.5	6.5	10	14	11	100	6.3	10	0.95	95	107	41	42	56	83	2.31	0	3	1	1	0	0	1	1.91908
66305	11711.4	2	13	2	1	1	77.7	154.9	104.6	32.4	4	101	69	4.3	2.8	7.1	12	17	5	113	5.5	7	0.75	98	159	54	86.912	46	85.3	41.69	1	2	0	1	1	1	1	1.93095
66339	26704.2	1	18	3	1	1	65.8	175.7	77	21.3	2	131	69	4.1	2.8	6.9	22	26	15	136	4.1	15	0.85	85	113	85	86.912	32	85.4	70.54	1	1	1	0	1	1	1	1.93146
66392	8305.83	1	14	4	1	2	81.3	169.5	97.8	28.3	4	108	32	4.5	3.2	7.7	19	26	8	163	8	14	1.07	81	185	144	86.912	35	65.4	3.54	0	3	0	1	0	0	1	1.81558
66434	17848.7	2	17	4	1	0	52.3	153.2	72.9	22.3	2	102	59	4.1	2.8	6.9	22	42	10	122	4.6	9	0.71	81	173	63	86.912	83	89.1	8.52	0	1	1	0	0	0	1	1.94988
66469	26749	1	18	1	1	0	67.5	176.4	82.9	21.7	2	130	70	5.5	2.7	8.2	18	24	15	101	7	13	0.85	99	182	50	86.912	44	85.7	40.48	1	3	1	1	1	1	1	1.93298
66478	22768.4	1	14	3	1	1	64.7	166.9	78.5	23.2	3	113	59	4.5	2.8	7.3	19	25	11	140	5	10	0.8	85	130	279	86.912	43	86.2	58.56	1	2	0	0	1	1	1	1.93551
66566	9099.6	1	17	4	1	2	49.3	158.9	71.7	19.5	2	103	50	4.9	2.3	7.2	18	23	18	109	5.5	10	0.93	79	152	139	86.912	40	70.6	3.13	0	2	1	1	0	0	1	1.8488
66576	11252.4	1	15	2	1	1	67.4	174.4	74.9	22.2	2	111	66	4.2	3.4	7.6	13	19	18	135	5.9	15	0.92	82	167	82	86.912	53	78.3	62.28	1	3	0	1	1	1	1	1.89376
66608	8501.31	2	18	4	1	1	48	154.2	66.4	20.2	2	101	63	4.9	2.8	7.7	15	26	7	107	3.4	15	0.72	89	162	39	86.912	66	88.5	4.2	0	0	1	0	0	0	1	1.94694
66627	11023.2	1	17	2	1	0	83.3	180.1	83.8	25.7	3	105	67	4.3	2.8	7.1	24	22	27	184	5.5	11	0.98	72	150	134	86.912	38	75.9	51.81	1	2	1	1	1	1	1	1.88024
66636	16537.5	2	19	2	2	1	45.2	162.9	66.4	17	1	121	64	4	2.9	6.9	12	16	15	99	5.1	9	0.78	75	147	94	86.912	59	86.3	55.79	1	2	1	0	1	1	1	1.93601
66647	110478	1	19	1	3	0	55.7	178.3	72	17.5	1	116	58	4.5	2.6	7.1	11	20	6	109	5.7	10	1	98	150	117	86.912	67	73.6	2.08	0	2	1	1	0	0	1	1.86688
66652	9313.8	1	17	2	2	4	65.3	174.7	71.8	21.4	2	107	73	4.5	3.2	7.7	19	22	10	140	5.3	14	0.91	86	208	42	142	55	79.3	4.62	0	2	1	0	0	0	1	1.89927
66697	61800.1	2	13	1	1	1	49.4	149	82.5	22.3	2	103	43	4.2	2.2	6.4	14	21	9	157	4.5	12	0.69	90	160	80	86.912	58	89.2	74.26	1	1	0	0	1	1	1	1.95036
66726	21852.1	1	18	4	1	0	80.7	176.3	78	26	3	129	63	4.2	2.9	7.1	17	22	13	159	4.1	11	0.94	85	145	135	86.912	53	77.5	8.97	0	1	1	0	0	0	1	1.8893
66812	10569.8	1	15	2	1	2	66.3	169.4	79.1	23.1	2	110	53	4.5	3.4	7.9	23	26	18	87	5.6	12	0.98	79	127	53	86.912	48	71.4	3.39	0	2	0	1	0	0	1	1.8537
66922	12180.9	2	12	2	1	2	44.5	150.7	74.5	19.6	2	105	46	4.7	2.7	7.4	20	31	8	213	3.4	12	0.7	76	158	93	86.912	65	88.9	14.33	0	0	0	0	0	0	1	1.9489
66931	68149	1	16	1	1	2	61.4	168.7	76.4	21.6	2	129	53	4.8	2.8	7.6	15	22	15	158	6	13	0.79	69	174	78	86.912	54	88.2	3.74	0	3	1	1	0	0	1	1.94547
66948	6140.98	1	14	4	1	0	73.5	169.9	84.5	25.5	3	115	60	4.4	3.1	7.5	10	20	15	165	5.6	14	0.88	122	174	44	86.912	83	79.7	6.48	0	2	0	1	0	0	1	1.90146
66970	26704.2	1	18	3	1	1	71	168.4	81.3	25	2	105	71	5	2.6	7.6	10	22	10	113	6.3	10	0.87	115	116	58	86.912	38	79.9	4.2	0	3	1	1	0	0	1	1.90255
66999	13801.6	2	15	2	1	1	51.3	165.6	74	18.7	2	111	75	4.5	3.4	7.9	9	19	8	126	3.4	9	0.82	87	133	37	78	51	83.4	12.44	0	0	0	0	0	0	1	1.92117
67031	12857.5	2	18	2	2	0	67.1	159.6	75.1	26.3	3	99	66	4	2.9	6.9	8	16	6	111	4.2	9	0.76	84	168	81	86.912	50	86.7	35.95	1	1	1	0	1	1	1	1.93802
67040	18368.9	2	19	3	3	0	71.5	163.4	88.3	26.8	3	85	59	4.7	2.7	7.4	16	21	7	150	3.4	13	0.78	83	152	72	88	47	86.5	9.79	0	0	1	0	0	0	1	1.93702
67044	11975.5	2	19	4	3	2	44.2	155.6	65.5	18.3	2	95	65	4.4	2.6	7	9	16	5	116	4.4	9	0.78	69	155	83	86.912	53	82.4	8.03	0	1	1	0	0	0	1	1.91593
67063	84860.6	1	15	1	1	2	82.7	174.5	83.4	27.2	3	113	73	4.8	2.9	7.7	17	21	12	108	6.3	10	0.95	92	139	52	77	49	75.9	12.08	0	3	0	1	0	0	1	1.88024
67071	135393	2	16	1	1	2	49.1	159.5	63.6	19.3	2	101	66	4.3	3.3	7.6	11	16	8	98	5	9	0.92	74	225	129	86.912	68	71.6	7.92	0	2	1	0	0	0	1	1.85491
67122	12296.7	1	17	2	1	1	70.4	179.8	75.1	21.8	2	116	55	4.2	3.4	7.6	17	27	16	152	4.9	13	0.99	76	205	55	137	58	75	9.89	0	2	1	0	0	0	1	1.87506
67127	14650.5	1	18	2	1	1	90	177.6	89	28.5	3	121	55	4.2	2.7	6.9	19	17	11	104	6.3	15	1.1	81	144	39	89	48	66.7	1.28	0	3	1	1	0	0	1	1.82413
67157	6937.46	2	18	4	1	4	60.8	161.6	78.7	23.3	2	102	49	4	2.8	6.8	15	19	6	125	3	11	0.77	99	150	85	86.912	61	86.7	2.96	0	0	1	0	0	0	1	1.93802
67160	12209.7	2	15	2	1	2	83.6	157.8	96	33.6	4	99	42	4.1	3.3	7.4	14	18	20	152	4.4	8	0.73	85	116	80	86.912	40	89.3	3.27	0	1	0	0	0	0	1	1.95085
67188	14166.7	2	13	2	1	1	52.4	146.3	73	24.5	3	105	74	4.5	2.6	7.1	12	21	9	129	4.6	10	0.75	82	166	60	99	57	80.6	15.67	0	1	0	0	0	0	1	1.90634
67246	68701.6	1	15	1	1	2	58	175.5	69.1	18.8	2	105	75	4.8	2.8	7.6	15	23	12	150	5.3	16	0.86	89	159	59	91	53	84.3	7.57	0	2	0	0	0	0	1	1.92583
67304	12712.5	2	12	4	1	0	67.6	160.2	83	26.3	4	103	62	4.9	2.4	7.3	22	20	18	142	4.3	17	0.76	72	166	75	86.912	60	87.1	6.13	0	1	0	0	0	0	1	1.94002
67348	6666.05	1	16	4	1	4	89.8	184.8	100.1	26.3	3	116	52	4.9	3	7.9	23	20	25	97	7.6	14	0.85	133	236	204	158	37	89.8	3.7	0	3	1	1	0	0	1	1.95328
67403	24325.6	1	15	3	1	0	108.3	179.6	115	33.6	4	120	49	4.4	2.6	7	29	29	22	129	7	16	0.92	106	176	285	86.912	45	80.6	4.91	0	3	0	1	0	0	1	1.90634
67422	83180.8	1	19	1	3	1	73.8	179.8	83	22.8	2	108	57	4.6	2.1	6.7	30	27	13	133	5.7	19	1.11	88	158	139	86.912	51	66.9	6.28	0	2	1	1	0	0	1	1.82543
67482	18515.1	2	14	4	1	0	44.3	149	72	20	2	89	53	4.7	2.6	7.3	22	25	17	117	5.4	12	0.74	91	188	93	86.912	51	83.2	21.14	0	2	0	0	0	0	1	1.92012
67556	13251.6	1	14	2	1	1	59.2	159.6	75.2	23.2	2	116	49	4.7	2.8	7.5	33	59	14	193	4.7	8	0.86	97	202	106	86.912	56	76.6	5.6	0	1	0	0	0	0	1	1.88423
67581	14438	2	19	4	3	0	64.8	163.6	76.2	24.2	2	120	81	4.2	3.7	7.9	11	22	10	120	5.1	7	0.77	98	161	53	86.912	47	87.7	4.43	0	2	1	0	0	0	1	1.943
67615	12857.5	2	17	4	1	1	68.6	162.9	81.3	25.9	3	95	66	4.7	3.3	8	19	24	8	180	5.3	11	1.05	76	191	58	86.912	57	64.1	3.86	0	2	1	0	0	0	1	1.80686
67654	20460.4	2	16	3	1	0	84.5	156.1	94.4	34.7	4	117	60	4.2	3.6	7.8	15	16	18	131	2.6	7	0.75	93	181	82	86.912	57	86	5.6	0	0	1	0	0	0	1	1.9345
67660	9136.39	1	16	4	1	2	117.1	178.1	115.8	36.9	4	122	32	4.3	2.6	6.9	26	23	28	100	7	12	1.16	111	133	269	86.912	42	63.4	6.88	0	3	1	1	0	0	1	1.80209
67673	14166.7	2	13	2	1	2	84.5	164.3	95.8	31.3	4	93	57	4	2.3	6.3	9	15	17	142	3.3	11	0.87	96	146	28	80	55	78	4.49	0	0	0	0	0	0	1	1.89209
67691	34443.9	1	18	1	1	0	54.6	175.1	70.8	17.8	1	126	69	4.7	2.5	7.2	21	25	21	114	6	10	1.03	85	132	50	58	66	70.2	13.08	0	3	1	1	0	0	1	1.84634
67712	13653.4	1	15	2	1	0	59.3	168.5	70.2	20.9	2	103	52	4.6	2.3	6.9	21	22	21	158	4.4	10	0.85	118	149	85	86.912	54	81.9	6.55	0	1	0	0	0	0	1	1.91328
67735	7350.52	1	16	4	1	0	53.7	172.9	67.9	18	2	108	57	4.7	3.2	7.9	12	23	9	186	4.1	5	0.9	88	130	42	71	49	79.3	2	0	1	1	0	0	0	1	1.89927
67752	11506.9	1	14	4	1	2	47.4	160.1	65.8	18.5	2	105	71	4.5	1.9	6.4	22	31	4	127	4.8	5	0.86	99	143	240	86.912	49	76.9	4.88	0	1	0	0	0	0	1	1.88593
67760	7057.98	1	17	4	1	4	87.3	183.5	90.4	25.9	3	116	59	4.1	2.6	6.7	16	19	15	88	4.4	11	0.96	78	159	61	86.912	62	78.9	2.66	0	1	1	0	0	0	1	1.89708
67771	17606.2	1	13	2	1	1	60.3	174.5	72.2	19.8	2	110	19	4.3	2.9	7.2	21	34	16	204	4.8	11	0.82	82	139	23	93	57	87.9	9.85	0	1	0	0	0	0	1	1.94399
67814	18164	2	19	2	3	0	111.9	166.6	126.2	40.3	4	119	64	3.7	3	6.7	16	18	15	102	4.3	7	0.83	85	224	67	167	47	82.9	6.83	0	1	1	0	0	0	1	1.91855
67816	13969.5	1	14	2	1	0	41.4	163.5	60.2	15.5	1	103	58	4.1	2.7	6.8	16	26	10	147	6.2	6	0.76	80	110	97	86.912	54	88.8	53.26	1	3	0	1	1	1	1	1.94841
67829	73465.2	1	19	1	2	2	68	170.3	81	23.4	2	99	70	5	2.3	7.3	16	21	9	91	4.8	14	1.01	80	168	76	112	43	69.6	5.73	0	1	1	0	0	0	1	1.84261
67846	60819	1	15	4	1	2	65.6	173.6	75.7	21.8	2	105	65	4.4	2.5	6.9	17	16	8	142	5.5	12	0.93	88	144	63	86.912	59	77.1	12.89	0	2	0	1	0	0	1	1.88705
67880	9737.71	1	13	4	1	2	70.5	165.5	86.7	25.7	4	99	56	4.8	3	7.8	20	28	15	171	6.6	20	0.94	94	177	72	120	41	72.7	29.23	0	3	0	1	0	0	1	1.86153
67936	10346.3	1	13	4	1	4	56.2	169.9	74.5	19.5	2	103	65	4.5	2.8	7.3	22	21	37	122	5.5	19	0.86	94	181	50	86.912	63	81.6	6.25	0	2	0	1	0	0	1	1.91169
67981	20174.3	1	19	3	3	1	91.5	177.9	102.8	28.9	3	107	45	4.7	2.8	7.5	27	27	24	147	6.7	12	0.9	83	194	364	86.912	33	81.6	2.86	0	3	1	1	0	0	1	1.91169
67988	58479.8	1	14	1	1	2	66.3	173	81.8	22.2	2	126	55	4.3	2.1	6.4	20	29	16	170	5.5	17	0.92	93	148	132	86.912	47	77.7	34.09	1	2	0	1	1	1	1	1.89042
68009	13697.1	2	14	2	1	1	65.2	159.5	76	25.6	3	119	26	4.2	2.8	7	14	19	11	126	4.7	7	0.82	85	166	64	90	64	80.3	9.33	0	1	0	0	0	0	1	1.90472
68060	69211.5	1	18	1	1	1	112.1	169.9	123.7	38.8	4	119	68	4.5	2.3	6.8	33	30	31	130	7.3	13	0.85	78	201	167	121	46	82.6	8.58	0	3	1	1	0	0	1	1.91698
68087	13742.4	1	12	2	1	2	75.7	162.9	86.8	28.5	4	107	25	4.4	2.7	7.1	18	24	17	149	7	19	0.77	89	111	113	51	43	87.4	2.82	0	3	0	1	0	0	1	1.94151
68090	19381.8	1	13	1	1	0	56.7	171.2	71.5	19.3	2	105	39	4.6	3.2	7.8	16	25	19	138	6.3	10	0.85	79	94	34	86.912	60	83.2	6.49	0	3	0	1	0	0	1	1.92012
68104	14831.3	1	18	4	2	0	74.1	172.9	79.2	24.8	2	113	57	4.5	2.8	7.3	18	17	18	88	5.9	12	0.86	88	158	142	88	47	83	9.5	0	3	1	1	0	0	1	1.91908
68114	71303.3	2	16	1	1	2	65.5	163.6	83.1	24.5	2	101	53	4.8	2.4	7.2	15	23	11	132	5.6	10	0.82	103	108	146	86.912	37	82.4	7.1	0	2	1	1	0	0	1	1.91593
68194	10745.1	1	15	2	1	4	58.5	169.1	75.1	20.5	2	113	79	4.8	2.7	7.5	33	29	32	170	5.9	8	0.85	80	283	80	204	64	82.2	8.82	0	3	0	1	0	0	1	1.91487
68208	5388.36	1	16	4	1	2	53	166.7	73.3	19.1	2	110	59	4.2	2.3	6.5	22	23	18	163	6.8	17	0.9	94	128	110	86.912	44	76.5	31.79	1	3	1	1	1	1	1	1.88366
68209	20798.3	1	15	4	1	4	54.4	164.5	75.7	20.1	2	122	69	5.2	2.7	7.9	19	24	27	126	6.1	6	0.82	91	220	296	118	41	82.9	7.59	0	3	0	1	0	0	1	1.91855
68215	13895.3	2	14	2	1	0	62.4	162.6	77.2	23.6	2	113	66	4.3	2.8	7.1	8	17	10	152	4.9	11	0.84	84	165	37	106	48	79.9	3.56	0	2	0	0	0	0	1	1.90255
68240	25099.5	1	19	3	3	0	64.2	174	77.5	21.2	2	109	71	4.6	2.4	7	22	19	14	99	6.4	12	0.82	84	103	82	42	42	87.6	16.28	0	3	1	1	0	0	1	1.9425
68248	12147	1	15	2	1	1	63.7	176.4	71.8	20.5	2	125	59	4.5	2.5	7	25	22	27	97	4.3	15	0.98	92	106	77	86.912	37	74.3	105.34	1	1	0	0	1	1	1	1.87099
68300	11023.2	1	16	2	1	2	55.8	166.3	69.5	20.2	2	99	67	4.2	3.3	7.5	22	30	16	121	4.9	11	0.84	83	95	54	44	39	81.8	8.78	0	2	1	0	0	0	1	1.91275
68302	11023.2	1	17	2	1	2	59.2	177.5	68.9	18.8	2	98	62	4.6	3.2	7.8	16	28	16	133	5.3	12	0.94	82	148	57	93	43	78	31.38	1	2	1	0	1	1	1	1.89209
68304	25268.1	1	19	3	1	4	87.3	168.4	93	30.8	4	121	0	4.7	2.8	7.5	20	21	15	107	6.5	10	0.98	97	147	81	88	48	71	4.91	0	3	1	1	0	0	1	1.85126
68345	18164	2	18	2	3	0	59.9	156.8	73.4	24.4	2	103	71	4.1	2.8	6.9	13	16	20	160	4.5	12	0.87	76	204	59	86.912	87	74.4	1.66	0	1	1	0	0	0	1	1.87157
68408	91539	2	16	1	1	1	118	165.6	121.5	43	4	95	65	4.5	3.1	7.6	32	25	22	112	6.6	14	0.86	95	86	84	31	40	79.5	15.96	0	3	1	1	0	0	1	1.90037
68410	13863.4	1	16	2	1	2	63.8	171.4	72.9	21.7	2	122	54	4.7	2.8	7.5	12	17	13	78	6.4	12	0.91	87	122	37	72	41	77.8	16.28	0	3	1	1	0	0	1	1.89098
68417	14081.8	1	19	3	3	0	66.7	167.5	87.7	23.8	2	115	59	4.6	2.7	7.3	22	45	6	80	7.3	11	0.8	85	127	52	86.912	43	86.5	3.36	0	3	1	1	0	0	1	1.93702
68439	8676.36	1	14	4	1	4	58.1	172.5	69.5	19.5	2	108	81	4.5	2.6	7.1	18	26	10	130	6	14	0.83	97	156	78	87	54	85.8	5.48	0	3	0	1	0	0	1	1.93349
68487	10817.4	1	19	2	2	0	66.9	186.3	69.5	19.3	2	105	77	4.5	2.7	7.2	16	25	10	124	5.5	8	1.1	79	175	107	86.912	62	69.9	23.06	0	2	1	1	0	0	1	1.84448
68520	29885.6	2	17	1	1	0	96.4	166.9	106	34.6	4	111	69	4.3	3.4	7.7	11	18	15	141	4.8	12	0.77	86	166	98	103	43	89.5	6	0	1	1	0	0	0	1	1.95182
68522	10817.4	1	12	2	1	0	70.8	159.1	85.9	28	4	115	64	4.4	2.8	7.2	17	30	12	129	6.2	11	0.81	87	151	73	86.912	60	81.1	2.73	0	3	0	1	0	0	1	1.90902
68577	22228.4	1	19	4	2	1	56.6	166.5	74	20.4	2	115	50	5.4	2.7	8.1	17	19	11	89	6.7	13	0.89	93	192	179	119	44	77.3	4.43	0	3	1	1	0	0	1	1.88818
68616	11956.7	2	17	2	1	2	40.8	154.4	60.2	17.1	1	96	69	4.5	2.5	7	9	15	7	126	4.1	15	0.72	77	109	30	86.912	52	88.6	8.97	0	1	1	0	0	0	1	1.94743
68618	7649.81	2	13	4	1	0	89.2	161.4	97.6	34.2	4	107	48	4.7	2.8	7.5	20	19	17	115	6.1	12	0.84	89	163	112	86.912	47	79.4	38.59	1	3	0	1	1	1	1	1.89982
68621	18164	2	14	2	1	0	65.9	160	77	25.7	3	110	46	4.2	2.8	7	14	20	20	156	4.7	5	0.8	85	150	170	86.912	48	82.6	10.82	0	1	0	0	0	0	1	1.91698
68628	11711.4	2	17	2	3	1	50.1	156.5	72.4	20.5	2	103	64	4.6	3	7.6	19	28	11	139	4.5	11	0.93	84	153	62	86.912	50	69.5	5.16	0	1	1	0	0	0	1	1.84198
68639	123622	2	19	1	3	2	69	170.1	86.3	23.8	2	91	62	4.6	2.3	6.9	16	23	8	132	4.1	8	0.93	75	125	95	86.912	46	75.5	60.56	1	1	1	0	1	1	1	1.87795
68641	20460.4	2	14	3	1	0	91	159.9	82.09	35.6	4	97	45	4.3	3.2	7.5	15	17	12	164	4.2	7	0.77	77	139	88	86.912	39	85.8	17.5	0	1	0	0	0	0	1	1.93349
68643	32326.5	1	17	3	1	0	78.5	173.7	95.9	26	3	101	45	4.5	2.7	7.2	19	16	13	93	5	12	0.88	83	152	107	86.912	39	81.5	2.76	0	2	1	0	0	0	1	1.91116
68658	10998.1	2	17	4	1	2	57.8	151.3	78.5	25.2	2	107	70	4.3	3	7.3	16	25	43	142	3.6	11	0.77	89	215	117	86.912	72	81.2	8.95	0	0	1	0	0	0	1	1.90956
68666	9587.46	1	15	4	1	2	55.2	163.4	71	20.7	2	107	54	4.4	2	6.4	13	16	8	103	5.5	11	0.95	78	126	310	86.912	38	71	0.8	0	2	0	1	0	0	1	1.85126
68777	30100.3	1	17	1	1	1	79.9	174	84.2	26.4	3	124	73	4.5	2.2	6.7	15	21	12	107	5.9	9	0.93	75	125	116	86.912	41	77.3	3.04	0	3	1	1	0	0	1	1.88818
68779	27378.7	1	16	3	1	2	60.6	170.6	72.5	20.8	2	106	47	4.9	2.2	7.1	22	34	7	151	6.8	15	0.93	92	141	60	80	46	75.8	2.43	0	3	1	1	0	0	1	1.87967
68789	126778	1	16	1	1	2	77.8	183.9	77.9	23	2	129	55	4.6	2.3	6.9	17	24	18	118	6	10	0.97	93	130	44	67	49	78.3	265.31	1	3	1	1	1	1	1	1.89376
68832	6666.05	1	15	4	1	1	48.4	173.2	65.2	16.1	1	93	69	4.8	2.7	7.5	14	19	10	106	6.1	12	0.83	79	173	128	86.912	58	86.2	5.28	0	3	0	1	0	0	1	1.93551
68880	59545.1	1	15	4	1	1	59.1	164	75.3	22	2	122	71	4.7	2	6.7	18	25	14	140	4.5	14	0.78	89	154	106	86.912	54	86.8	11.53	0	1	0	0	0	0	1	1.93852
68929	23968.4	2	19	4	2	0	70.3	172.1	87.1	23.7	2	111	66	4.3	2.6	6.9	9	20	10	117	3.4	12	0.81	59	165	24	86.912	80	87.7	31.85	1	0	1	0	1	1	1	1.943
68957	11351.7	1	12	2	1	1	52	159.9	68.4	20.3	2	109	15	4.2	2.8	7	19	26	14	160	5.8	11	0.98	88	159	39	96	49	67.4	229.45	1	3	0	1	1	1	1	1.82866
68962	11506.9	1	14	4	1	2	76.2	172.5	84.2	25.6	3	114	57	4.9	3.1	8	19	20	13	135	8.2	10	0.81	97	162	111	86.912	48	88	2.88	0	3	0	1	0	0	1	1.94448
68985	13895.3	2	16	2	1	0	65.2	161.9	79.7	24.9	2	113	67	4.3	2.9	7.2	11	17	15	154	4.3	11	0.76	83	235	49	168	48	88	3.67	0	1	1	0	0	0	1	1.94448
68986	18164	2	18	2	2	4	68.7	163.2	77.2	25.8	2	127	50	4.4	2.6	7	23	25	18	147	4.8	8	1.02	71	172	54	91	68	66.1	5.33	0	1	1	0	0	0	1	1.8202
69004	18120.5	1	16	3	1	0	66.7	169.5	81.1	23.2	2	99	64	4.6	2.5	7.1	13	16	7	115	6.5	8	0.92	95	147	130	86.912	47	76.1	4.15	0	3	1	1	0	0	1	1.88138
69076	24446.6	1	18	1	1	0	69.8	177.4	81.8	22.2	2	122	27	4.8	3	7.8	14	22	12	104	7.2	9	0.97	99	144	159	69	47	75.5	3.57	0	3	1	1	0	0	1	1.87795
69080	17606.2	1	16	2	1	0	83.2	174.8	86.8	27.2	3	107	45	4.4	2.4	6.8	16	15	9	121	5.8	8	0.92	87	113	16	86.912	48	78.5	3.32	0	3	1	1	0	0	1	1.89487
69087	36586.4	2	15	1	1	0	51.8	152.3	82.4	22.3	2	103	26	4.4	2.5	6.9	18	21	12	120	4.4	9	0.81	91	94	32	51	38	77.7	10.65	0	1	0	0	0	0	1	1.89042
69098	18242.8	1	14	3	1	1	73.7	161	88.1	28.4	4	115	46	4.8	2.2	7	19	19	12	129	6	14	0.79	97	122	65	86.912	39	84.2	3.33	0	3	0	1	0	0	1	1.92531
69119	15008.4	1	16	2	1	1	70.7	180.1	73.2	21.8	2	125	71	4.8	2.8	7.6	13	23	12	132	4.7	10	0.98	98	139	40	76	50	75.9	4.55	0	1	1	0	0	0	1	1.88024
69122	10732.7	1	16	2	1	2	102.1	176.5	102.2	32.8	4	113	50	4.3	2.8	7.1	35	37	33	119	6.3	10	0.87	78	133	146	86.912	32	83.8	3.68	0	3	1	1	0	0	1	1.92324
69138	71832.6	2	16	1	1	1	60.1	160.8	78.8	23.2	2	110	74	4.4	2.7	7.1	11	18	9	102	5	16	1.1	96	125	72	86.912	48	60.4	6.42	0	2	1	0	0	0	1	1.78104
69204	30430.4	2	16	1	1	0	57	170.1	75.1	19.7	2	113	56	4.9	2.6	7.5	13	16	10	97	5.8	10	0.8	88	170	84	98	56	87.8	15.59	0	3	1	1	0	0	1	1.94349
69228	61479.7	1	17	1	1	2	61.5	169.8	73.7	21.3	2	103	55	4.9	2.1	7	20	34	13	124	5.9	14	0.99	65	132	47	73	51	70.8	26.05	0	3	1	1	0	0	1	1.85003
69246	7672.61	1	19	4	3	2	67.3	171.2	78.8	23	2	108	41	4.6	3	7.6	16	20	18	114	5.7	18	0.96	96	104	105	52	35	73.7	4.62	0	2	1	1	0	0	1	1.86747
69276	22768.4	1	16	3	1	2	61	165.6	73.2	22.2	2	133	57	4.7	2.8	7.5	22	24	23	145	4.4	10	1.1	77	171	80	86.912	56	62.2	4.29	0	1	1	0	0	0	1	1.79379
69305	12462.6	1	14	2	1	0	104.3	177.3	93.7	33.2	4	123	59	5	2.4	7.4	15	27	12	238	7.7	8	0.83	88	122	105	86.912	56	88.2	12.55	0	3	0	1	0	0	1	1.94547
69332	17606.2	1	15	2	1	1	61.6	163.6	76.2	23	2	107	48	4.8	2.9	7.7	17	30	16	137	5	6	0.87	88	169	158	86.912	54	77.7	5.53	0	2	0	0	0	0	1	1.89042
69340	6666.05	1	14	4	1	1	49.7	175.4	82.09	16.2	1	99	48	4.3	2.8	7.1	15	22	10	106	6.7	9	0.82	76	128	23	66	55	88.3	12.65	0	3	0	1	0	0	1	1.94596
69385	6666.05	1	12	4	1	4	91.5	166.5	82.09	33	4	118	68	4.4	2.8	7.2	21	28	20	230	7.8	9	0.84	91	184	106	86.912	35	81.9	5.76	0	3	0	1	0	0	1	1.91328
69406	8168.71	1	16	4	1	1	57.7	163.1	72.7	21.7	2	109	53	4.8	3.2	8	14	22	14	85	4.7	12	0.79	90	134	109	86.912	57	85.3	2.86	0	1	1	0	0	0	1	1.93095
69438	29222.8	1	16	1	1	1	95.8	178.4	106	30.1	4	127	64	4.3	3.2	7.5	40	28	58	105	6.4	10	1.05	120	207	108	86.912	36	70.2	4.05	0	3	1	1	0	0	1	1.84634
69500	119111	1	19	1	3	2	61.3	190.6	73.7	16.9	1	129	57	5.1	3	8.1	18	26	20	125	5.5	17	1.23	56	136	85	86.912	55	64	43.23	1	2	1	1	1	1	1	1.80618
69512	17395.5	1	17	1	1	4	54.2	168.9	67.4	19	2	88	59	5.1	3.3	8.4	20	23	10	134	6.2	10	0.96	92	138	107	61	60	72.7	4.12	0	3	1	1	0	0	1	1.86153
69526	22313.5	1	19	1	2	0	64.9	178.7	78.7	20.3	2	105	69	4	2.6	6.6	13	18	14	102	6.7	10	0.95	96	121	34	52	55	77.7	7.44	0	3	1	1	0	0	1	1.89042
69535	59545.1	1	16	4	1	1	76.8	169.2	88	26.8	3	119	75	4.7	1.8	6.5	17	21	14	148	4.9	11	0.98	90	103	128	86.912	40	71.3	4.82	0	2	1	0	0	0	1	1.85309
69545	30430.4	2	17	1	1	0	75.9	168.9	85.2	26.6	3	109	59	5.1	2.7	7.8	12	16	6	107	5.3	8	0.85	83	169	44	88	70	82.1	28.28	0	2	1	0	0	0	1	1.91434
69634	22139.3	2	14	4	1	0	79.1	153.6	93.3	33.5	4	103	63	4.1	2.6	6.7	26	23	21	142	5	13	0.88	82	197	78	122	64	72.1	4.95	0	2	0	0	0	0	1	1.85794
69642	17606.2	1	19	2	3	0	98.6	186.1	81.6	28.5	3	127	66	4.5	2.5	7	44	30	14	140	6.4	11	1.2	88	118	58	86.912	53	64	1.67	0	3	1	1	0	0	1	1.80618
69708	15469.7	1	14	3	1	4	89.3	170.9	98.1	30.6	4	110	77	4.8	2.6	7.4	18	35	18	144	6.6	11	0.87	84	154	112	86.912	42	81.1	8.05	0	3	0	1	0	0	1	1.90902
69713	24585.6	1	17	4	1	0	72.8	173	75.1	24.3	2	95	44	4.4	2.7	7.1	33	33	24	144	5.9	13	0.99	82	190	47	111	62	72.2	4.28	0	3	1	1	0	0	1	1.85854
69718	82923.2	2	15	1	1	1	52.5	164.2	73	19.5	2	95	53	4.3	2.6	6.9	20	19	8	106	4.9	7	0.76	77	160	51	86.912	60	89.2	1.91	0	2	0	0	0	0	1	1.95036
69731	18164	2	19	2	3	0	58.5	161.9	70.4	22.3	2	108	61	4.2	2.6	6.8	12	23	14	125	4	9	1	85	122	40	61	53	66.9	15.94	0	0	1	0	0	0	1	1.82543
69757	11125.9	1	19	4	3	1	52.1	168.2	62.8	18.4	1	103	67	5.5	1.9	7.4	13	17	11	121	5.6	16	1.05	82	117	20	86.912	54	66.2	6.88	0	2	1	1	0	0	1	1.82086
69829	19844.6	1	18	2	1	2	127.9	181.6	121.2	38.8	4	107	78	4.6	2.8	7.4	50	42	33	155	9.4	8	0.86	83	115	168	55	32	87.2	2.33	0	3	1	1	0	0	1	1.94052
69857	21852.1	1	16	4	1	0	89.8	178.5	82.8	28.2	4	131	43	4.2	2.6	6.8	14	22	12	137	4.9	13	1.08	99	109	132	86.912	46	68.3	2.78	0	2	1	0	0	0	1	1.83442
69878	15844	2	15	4	1	1	67.7	152.6	84.3	29.1	4	95	51	4.3	2.5	6.8	12	18	15	133	4.8	13	0.73	79	105	64	86.912	38	86.3	7.53	0	1	0	0	0	0	1	1.93601
69882	11791.8	2	14	2	1	0	74.8	169.4	80.5	26.1	3	101	63	4.5	3.3	7.8	12	19	10	159	4.4	16	0.82	87	192	72	131	49	85.3	5.58	0	1	0	0	0	0	1	1.93095
69901	20638.8	1	17	3	1	1	77.6	170.7	91	26.6	3	110	68	4.5	2.6	7.1	31	23	25	112	4.6	10	0.8	95	204	136	139	41	88.1	4.07	0	1	1	0	0	0	1	1.94498
69938	11791.8	2	16	2	1	0	49.9	164.4	69	18.5	2	123	67	4.6	3.5	8.1	16	23	22	118	4.4	14	0.94	87	180	57	101	62	72.2	10.91	0	1	1	0	0	0	1	1.85854
69968	113571	1	16	1	1	1	64.2	174.7	74.2	21	2	121	65	4.7	2.7	7.4	25	25	9	122	7.1	14	0.9	88	184	76	124	53	80.2	3.55	0	3	1	1	0	0	1	1.90417
69995	18120.5	1	18	3	1	0	63.9	164	81	23.8	2	115	71	4.7	2.3	7	14	16	10	110	5.3	9	0.78	98	161	192	86.912	47	86.8	3.76	0	2	1	0	0	0	1	1.93852
70004	99249.1	1	12	1	1	2	44.7	154.6	71.3	18.7	2	99	58	5.1	2.8	7.9	12	23	9	154	5.7	14	0.81	69	166	198	86.912	45	78.8	30.29	1	2	0	1	1	1	1	1.89653
70073	30943	1	19	1	1	0	56.1	166.5	76.7	20.2	2	115	63	4.7	2.4	7.1	14	17	20	98	6.8	8	0.93	98	125	55	86.912	44	73.9	7.83	0	3	1	1	0	0	1	1.86864
70074	19996.5	1	16	3	1	1	55.8	167.4	71.2	19.9	2	134	48	4.5	2.7	7.2	14	28	9	95	5.8	8	0.77	99	160	74	96	56	89.8	6.4	0	3	1	1	0	0	1	1.95328
70081	10154	2	19	2	1	0	72.4	176.6	79.5	23.2	2	107	75	4.3	3	7.3	13	21	6	103	4.3	16	0.86	84	143	31	83	57	84.8	12.84	0	1	1	0	0	0	1	1.9284
70099	100371	1	17	1	1	2	73.3	168	79.5	26	3	126	64	4.9	2.5	7.4	17	20	14	90	6.5	12	0.99	90	158	35	91	56	70.1	5.96	0	3	1	1	0	0	1	1.84572
70106	30100.3	1	18	1	3	0	78.6	171.2	95.8	26.8	3	124	69	5	2.7	7.7	18	18	10	137	6.4	8	0.88	85	160	64	99	49	80.3	7.08	0	3	1	1	0	0	1	1.90472
70119	110478	1	19	1	2	0	73.5	169.1	87.2	25.7	2	115	63	4.4	2.9	7.3	21	21	13	101	5.9	15	0.96	88	166	106	94	53	72.7	3.73	0	3	1	1	0	0	1	1.86153
70147	8915.81	1	14	4	1	2	64.3	164.3	77.2	23.8	3	109	44	4.6	2.7	7.3	12	18	8	140	6.1	15	0.85	92	121	78	65	42	79.8	23.33	0	3	0	1	0	0	1	1.902
70159	11125.9	1	13	2	1	1	48	153.8	65.5	20.3	2	122	70	4.5	3	7.5	13	25	13	171	3.7	8	0.72	75	158	45	86.912	83	88.2	5.3	0	0	0	0	0	0	1	1.94547
70224	39616.6	2	19	1	3	0	62	153	78.2	26.5	3	111	67	4.1	3	7.1	15	18	13	141	5	10	0.84	81	226	101	149	55	75.2	13.04	0	2	1	0	0	0	1	1.87622
70237	68701.6	1	13	1	1	2	54	165.4	72.1	19.7	2	106	56	4.8	2.4	7.2	26	30	28	143	6.9	15	0.81	78	147	78	86.912	65	84.3	5.83	0	3	0	1	0	0	1	1.92583
70256	9098.18	2	16	4	1	2	54.2	159.4	74.6	21.3	2	109	79	4.5	2.8	7.3	17	21	9	137	4	6	0.74	103	145	103	86.912	60	89	4.76	0	0	1	0	0	0	1	1.94939
70280	20606.5	1	18	4	1	0	108.4	182.6	104.5	32.5	4	121	53	4.1	2.9	7	11	20	12	120	5.5	10	0.88	105	180	244	86.912	36	85.7	2.48	0	2	1	1	0	0	1	1.93298
70286	71231.7	1	18	1	2	1	82.2	179.8	86.3	25.4	2	113	51	4.5	3	7.5	43	58	12	103	5.2	13	0.88	81	176	99	86.912	50	84.4	2.85	0	2	1	0	0	0	1	1.92634
70354	11125.9	1	17	2	1	1	56.6	186.3	62.2	16.3	1	121	58	4.1	2.9	7	19	24	20	124	4.2	7	0.89	82	143	35	86.912	48	86.5	112.48	1	1	1	0	1	1	1	1.93702
70376	14432.8	1	17	3	1	0	66.6	166.3	85.1	24.1	2	123	51	4.7	2.7	7.4	17	22	13	122	4.1	7	0.86	92	148	79	77	51	79.9	11.38	0	1	1	0	0	0	1	1.90255
70403	19242.9	1	13	3	1	0	53.6	162.3	69.6	20.3	2	105	59	4.6	2.6	7.2	15	21	10	168	5.1	11	0.77	102	132	46	71	50	87.1	97.55	1	2	0	0	1	1	1	1.94002
70433	22768.4	1	16	3	1	1	61.4	164.7	77.7	22.6	2	118	70	4.5	2.6	7.1	14	28	10	159	5.3	15	0.96	99	133	273	86.912	42	70.9	5.92	0	2	1	0	0	0	1	1.85065
70440	10082	1	14	2	1	0	52.8	159.3	68.5	20.8	2	119	70	4.8	2.4	7.2	16	24	18	151	5.4	5	0.74	92	153	202	49	67	88.9	4.78	0	2	0	0	0	0	1	1.9489
70452	6232.59	1	17	4	1	1	107.9	177.7	102.5	34.2	4	125	65	4.4	2.8	7.2	31	21	26	126	10.3	14	0.82	85	161	430	52	30	89.5	2.46	0	3	1	1	0	0	1	1.95182
70471	11711.4	2	16	4	1	1	109.8	171.1	122.8	37.5	4	107	68	3.9	3.2	7.1	20	16	20	125	7.1	8	0.83	77	147	61	86.912	43	85.1	3.33	0	3	1	1	0	0	1	1.92993
70482	11712.7	1	17	4	1	2	82.3	189.3	87.6	23	2	120	59	4.5	2.5	7	14	20	10	113	6	17	1.02	73	133	81	86.912	58	76.6	28	0	3	1	1	0	0	1	1.88423
70503	18164	2	18	2	3	0	55.7	157.8	69.4	22.4	2	109	56	4.3	2.8	7.1	8	19	13	106	2.8	12	0.83	76	155	73	86.912	57	78.5	4.71	0	0	1	0	0	0	1	1.89487
70528	19163.1	1	15	2	1	1	71.9	187.7	74	20.4	2	114	55	4.3	2.8	7.1	24	41	19	206	4.9	12	1.03	76	102	50	44	54	75.3	27.23	0	2	0	0	0	0	1	1.87679
70540	105663	1	18	1	2	4	83.6	165	97.7	30.7	4	111	63	4.5	2.4	6.9	25	24	16	110	5.7	11	0.9	76	142	118	86.912	45	75.7	3.69	0	2	1	1	0	0	1	1.8791
70542	11956.7	2	14	2	1	2	39	150.8	60	17.1	2	91	61	3.9	2.2	6.1	7	16	9	127	4.2	8	0.81	67	138	52	86.912	57	76.9	10.04	0	1	0	0	0	0	1	1.88593
70578	12721.7	1	16	2	1	1	90.4	174.2	88	29.8	4	118	64	4.4	3.3	7.7	17	23	17	96	7.9	14	1.08	75	158	70	86.912	46	66.6	1.14	0	3	1	1	0	0	1	1.82347
70616	8869.17	1	17	4	1	4	77.9	179	84.5	24.3	2	118	73	5	3	8	18	18	12	124	5.6	15	0.86	90	171	95	103	44	86	14	0	2	1	1	0	0	1	1.9345
70844	10817.4	1	19	2	1	4	77.1	180.6	79.2	23.6	2	119	74	4	2.5	6.5	29	29	27	84	0.4	10	0.84	85	119	99	72	34	88.8	4.85	0	0	1	0	0	0	1	1.94841
70847	11711.4	2	19	2	1	0	42.8	160.7	59.9	16.6	1	92	53	3.9	4.1	8	12	14	11	100	5.6	10	0.74	82	121	102	86.912	52	89.7	3.58	0	2	1	1	0	0	1	1.95279
70875	71758	1	15	1	1	1	85.5	172.8	92.7	28.6	4	120	68	4.5	2.4	6.9	29	29	34	155	7.7	9	0.87	98	166	228	96	37	82	2.41	0	3	0	1	0	0	1	1.91381
70896	13276.5	1	15	2	1	1	76	174	77	25.1	3	117	25	4.4	2.3	6.7	19	23	13	140	5.4	11	1.03	89	145	152	62	54	69.8	2.21	0	2	0	0	0	0	1	1.84386
70948	18164	2	19	2	2	0	56	167.2	69	20	2	109	73	4.2	3.5	7.7	13	23	22	128	3.6	6	0.77	76	138	45	78	57	89.7	7.28	0	0	1	0	0	0	1	1.95279
70978	11834.8	1	15	2	1	0	69	174.9	82.1	22.6	2	123	35	4.2	3.4	7.6	13	24	11	153	5.4	10	0.82	102	168	56	118	46	88.1	3.28	0	2	0	0	0	0	1	1.94498
71030	14438	2	13	4	1	1	50.7	155.2	82.09	21	2	105	68	4.7	3.3	8	15	26	12	168	3.6	9	0.74	76	204	88	105	79	86.6	333.46	2	0	0	0	1	1	1	1.93752
71058	41202.7	2	19	1	3	0	55	163.8	75.9	20.5	2	128	77	4.7	2.8	7.5	13	19	9	119	4.1	6	0.81	87	198	57	86.912	76	83.5	28.46	0	1	1	0	0	0	1	1.92169
71129	69211.5	1	16	1	1	1	69.1	174.2	76.5	22.8	2	107	49	4.5	2.8	7.3	23	28	9	129	5.8	12	0.96	84	111	80	56	38	74.9	5.27	0	3	1	1	0	0	1	1.87448
71145	21062.3	2	15	3	1	1	56.8	153.8	81.2	24	2	105	57	4.1	2.5	6.6	17	24	8	121	4.2	6	0.72	84	170	155	86.912	40	88.2	2.61	0	1	0	0	0	0	1	1.94547
71181	17606.2	1	19	2	3	0	79.1	175.4	80	25.7	2	127	73	4.3	2.8	7.1	121	59	25	170	6.9	9	1.04	109	160	76	86.912	42	69.7	4.83	0	3	1	1	0	0	1	1.84323
71190	12327.8	2	12	2	1	0	82.6	155.9	100.7	34	4	99	64	4.3	3.7	8	14	19	20	159	5.5	8	0.72	69	173	50	86.912	62	89.4	11.36	0	2	0	1	0	0	1	1.95134
71191	11711.4	2	15	2	1	1	51.7	167.4	69.9	18.4	2	112	45	4.7	3.1	7.8	12	23	21	150	4.3	14	0.77	94	149	57	86.912	59	89.8	18.78	0	1	0	0	0	0	1	1.95328
71258	15442.6	2	19	4	1	2	78.1	156.4	99.8	31.9	4	110	50	4.2	2.5	6.7	7	17	13	109	3.7	10	0.78	77	159	70	93	48	82.8	7.3	0	0	1	0	0	0	1	1.91803
71408	16995.4	2	19	4	2	0	73.3	164	88.2	27.3	3	100	36	4.1	2.8	6.9	17	20	9	145	3.3	13	0.96	103	153	63	86.912	51	70.6	7.18	0	0	1	0	0	0	1	1.8488
71410	103008	2	15	1	1	2	43.5	163.3	67.1	16.3	1	110	71	4.9	2.8	7.7	17	24	11	109	4.2	14	0.81	66	142	158	86.912	57	83.3	11.29	0	1	0	0	0	0	1	1.92065
71424	110478	1	19	1	3	0	74.8	185.1	77.6	21.8	2	107	73	4.7	2.5	7.2	17	14	16	96	6.4	12	1.04	91	147	75	73	54	73.5	25.52	0	3	1	1	0	0	1	1.86629
71441	14438	2	12	4	1	0	55.6	153	76.2	23.8	3	109	43	4.3	2.8	7.1	13	17	9	131	3.6	17	0.77	75	129	107	86.912	48	82.1	6.19	0	0	0	0	0	0	1	1.91434
71459	93307.6	2	14	1	1	2	49.9	162.4	68.9	18.9	2	103	71	4.7	2.3	7	17	23	10	154	5.1	12	0.8	84	157	37	86.912	52	83.8	8.64	0	2	0	0	0	0	1	1.92324
71499	11834.8	1	16	2	1	2	76.1	177.2	80	24.2	2	108	76	4.3	2.7	7	26	31	26	151	4.8	17	0.95	83	159	43	109	49	77	5.43	0	1	1	0	0	0	1	1.88649
71502	19571	1	16	3	1	0	62.8	174.4	78.5	20.6	2	109	52	5.2	2.3	7.5	12	24	7	75	6.2	9	0.98	83	143	70	67	58	73.5	22.55	0	3	1	1	0	0	1	1.86629
71512	18206.1	1	18	4	2	0	60.4	166.9	75.4	21.7	2	115	65	4.7	2.2	6.9	12	25	9	131	3.4	8	0.79	87	170	209	86.912	54	87.3	3.81	0	0	1	0	0	0	1	1.94101
71513	17555.9	1	18	4	1	1	98.3	173.7	105.3	32.6	4	134	61	4.5	2.8	7.3	17	22	18	108	5.5	11	0.81	98	176	87	99	51	88.6	4.49	0	2	1	1	0	0	1	1.94743
71521	13416.2	1	18	2	2	2	54.1	168.7	67.4	19	2	111	50	4.9	3	7.9	16	23	18	97	5.1	15	0.89	96	122	30	65	52	78.3	5.59	0	2	1	0	0	0	1	1.89376
71524	8391.25	2	16	4	1	4	51.9	151.5	76.1	22.6	2	111	58	4.6	2.8	7.4	18	22	10	105	3.6	12	0.74	105	158	76	86.912	52	84.6	3.38	0	0	1	0	0	0	1	1.92737
71568	22768.4	1	13	3	1	1	83.9	164.3	106.5	31.1	4	119	69	4.2	2.9	7.1	21	25	13	152	5	15	0.79	94	152	229	86.912	39	85.9	4.69	0	2	0	0	0	0	1	1.93399
71610	22203	1	16	3	1	4	70.7	162.4	89.1	26.8	3	103	61	4.5	2.9	7.4	18	22	10	96	4.8	11	0.94	98	99	102	86.912	32	71.4	3.2	0	1	1	0	0	0	1	1.8537
71627	9099.6	1	19	4	1	1	68.7	166.8	79.9	24.7	2	109	58	5	3	8	17	29	15	131	5.8	13	0.82	55	168	120	86.912	45	84	3.94	0	3	1	1	0	0	1	1.92428
71632	13276.5	1	18	2	1	4	71.6	172.8	78.1	24	2	103	51	4.3	3.2	7.5	20	23	18	143	5.3	11	1.05	86	184	87	124	40	68	6.52	0	2	1	0	0	0	1	1.83251
71689	16659.3	2	17	2	1	2	72.1	155.8	82.9	29.7	3	123	79	4.4	2.8	7.2	12	19	18	132	4.2	11	0.81	85	125	39	86.912	56	79.4	3.5	0	1	1	0	0	0	1	1.89982
71746	32725.1	2	18	1	3	0	71.4	162.5	86.2	27	3	101	67	4.2	2.5	6.7	15	17	12	111	5.2	9	0.84	81	150	174	70	52	79.9	17.79	0	2	1	0	0	0	1	1.90255
71759	17606.2	1	16	2	1	1	60.6	172.6	74	20.3	2	115	57	4.3	2.6	6.9	18	28	17	128	4.4	10	0.93	81	143	20	86.912	60	76.6	8.51	0	1	1	0	0	0	1	1.88423
71779	11125.9	1	19	2	3	0	71.2	165.1	78.5	26.1	2	115	77	4.7	2.8	7.5	19	25	9	104	6.1	8	1.01	93	170	146	100	45	67.5	3.75	0	3	1	1	0	0	1	1.8293
71791	32262.9	1	18	3	1	1	59.9	174.8	72.7	19.6	2	117	48	4.5	3	7.5	21	28	11	122	4.4	9	0.86	80	124	73	58	49	83.9	7.05	0	1	1	0	0	0	1	1.92376
71851	29234.3	1	17	3	1	0	64.6	166.9	80	23.2	2	103	60	4.9	2.8	7.7	24	32	10	98	5	14	1.05	94	168	66	86.912	99	65.6	178.16	1	2	1	0	1	1	1	1.8169
71852	24231.4	1	19	4	2	1	62.9	173.3	74	20.9	2	105	59	4.8	2.7	7.5	11	14	11	106	5.5	15	1.01	82	94	44	49	36	70.9	3.2	0	2	1	1	0	0	1	1.85065
71876	22621.5	1	14	3	1	0	62.9	173.8	73.5	20.8	2	123	55	4.6	2.5	7.1	20	25	12	120	4.9	10	0.87	96	125	48	59	52	82.5	6.32	0	2	0	0	0	0	1	1.91645
73576	12433.7	1	16	2	1	1	67.3	170.4	74.2	23.2	2	109	67	5.1	2.1	7.2	15	25	15	135	5.4	14	0.89	83	157	49	82	61	79.1	3.01	0	2	1	0	0	0	1	1.89818
73587	16220.7	1	14	4	1	1	110.2	168.8	115.9	38.7	4	112	69	4.5	2.5	7	53	37	32	132	7.1	16	0.88	92	159	83	110	34	79.2	3.9	0	3	0	1	0	0	1	1.89873
73605	58023.1	1	13	1	1	2	55.7	162.3	73.4	21.1	2	93	55	4.4	2.3	6.7	24	27	8	177	4	22	0.89	72	164	76	86.912	56	75.3	21.29	0	0	0	0	0	0	1	1.87679
73728	54114.1	1	16	1	1	1	66.9	177.6	74.2	21.2	2	98	73	4.6	2.8	7.4	16	24	10	125	6.3	15	1.17	92	144	101	86.912	42	62.7	5.54	0	3	1	1	0	0	1	1.79727
73754	22187.3	1	15	3	1	0	66.7	175.6	76	21.6	2	107	72	4.7	2.6	7.3	15	21	20	107	5.6	13	0.91	98	180	94	86.912	51	79.7	7.57	0	2	0	1	0	0	1	1.90146
73761	17367	1	17	3	1	0	48.5	167.8	64.9	17.2	1	101	53	5.1	3.2	8.3	17	24	10	120	4.4	6	0.83	101	170	71	86.912	59	83.5	6.78	0	1	1	0	0	0	1	1.92169
73764	9621.35	1	13	4	1	1	54.9	161.3	74.1	21.1	2	106	0	4.8	2.5	7.3	16	22	17	151	5.2	13	0.75	103	137	132	60	46	88.8	6.54	0	2	0	0	0	0	1	1.94841
73776	15642.7	2	19	4	1	0	52.9	153.2	73	22.5	2	107	51	4.3	3.5	7.8	17	25	14	130	3.7	8	0.75	78	147	43	86.912	54	84.4	11.72	0	0	1	0	0	0	1	1.92634
73849	56135.3	2	16	1	1	2	49.3	158.8	68.1	19.5	2	105	69	4.7	2.5	7.2	14	18	11	86	4.5	9	0.77	78	176	50	117	49	85.2	4	0	1	1	0	0	0	1	1.93044
73887	81494.7	1	16	1	1	1	89.9	170.8	100.2	30.8	4	122	65	5	2.4	7.4	27	23	23	138	6.2	6	0.79	98	124	79	70	40	89.3	6.22	0	3	1	1	0	0	1	1.95085
73892	12488.2	1	15	4	1	2	61.6	169.4	67.9	21.5	2	98	72	4.7	2.7	7.4	11	22	16	137	5.7	17	1.07	92	170	43	107	53	65.4	5.75	0	2	0	1	0	0	1	1.81558
73920	25924	1	18	3	2	1	60	168.7	71.9	21.1	2	126	81	4.9	3.2	8.1	15	20	20	119	6.4	8	0.86	97	147	75	70	55	81	8.63	0	3	1	1	0	0	1	1.90849
73968	18184.5	1	15	2	1	2	63.4	174.4	74	20.8	2	111	67	4.4	2.8	7.2	20	34	23	169	5.4	15	0.85	87	142	60	86.912	58	84.7	5.09	0	2	0	0	0	0	1	1.92788
73971	14359.1	2	15	2	1	1	80.5	157.1	96.9	32.6	4	99	61	4.1	2.8	6.9	19	24	13	121	4.9	11	0.88	104	168	66	86.912	46	73.7	12.92	0	2	0	0	0	0	1	1.86747
73997	18022.9	1	17	3	1	1	58.9	163.6	76.6	22	2	107	52	4.9	2.5	7.4	16	27	9	112	4.7	15	0.87	88	170	143	86.912	44	77.7	1.46	0	1	1	0	0	0	1	1.89042
74061	11374.5	2	12	2	1	0	43.9	158.1	65.2	17.6	2	98	43	4.3	2.8	7.1	13	21	10	113	4.9	4	0.74	64	164	115	86.912	79	88.2	89.19	1	2	0	0	1	1	1	1.94547
74102	13675.4	2	18	2	1	1	117.9	164	111.5	43.8	4	123	68	4.1	2	6.1	39	79	15	161	5.5	13	1	81	167	182	86.912	43	67.7	1.85	0	2	1	1	0	0	1	1.83059
74103	11580.1	2	17	4	1	0	71.4	162.2	89.3	27.1	3	104	55	4.5	3.3	7.8	42	27	9	112	4.7	13	0.75	89	139	92	86.912	61	89.3	3.93	0	1	1	0	0	0	1	1.95085
74113	27210.8	1	17	1	1	0	90.6	179.7	87.9	28.1	3	119	69	4.7	2.9	7.6	23	33	16	113	7.2	13	1.03	88	152	72	86.912	51	72.1	11.7	0	3	1	1	0	0	1	1.85794
74137	19785	1	17	3	1	0	60.7	167.7	76	21.6	2	103	62	4.2	2.9	7.1	28	36	16	170	6	15	0.88	95	141	67	86.912	49	78.7	3.63	0	3	1	1	0	0	1	1.89597
74161	14143.1	2	16	4	1	0	54.3	153.1	73.7	23.2	2	110	48	4	2.8	6.8	16	22	14	123	4.2	9	0.86	70	155	80	86.912	52	73.5	5.96	0	1	1	0	0	0	1	1.86629
74171	12287	1	17	4	1	1	52.3	161.8	72.5	20	2	100	66	5	3	8	13	19	13	99	6.8	11	0.91	93	196	109	86.912	52.249	73.4	3.97	0	3	1	1	0	0	1	1.8657
74206	87000.3	1	16	4	1	2	57.5	174.5	71.5	18.9	2	106	48	4.8	2.1	6.9	18	19	21	114	7.5	14	0.88	88	156	92	92	40	81.9	3.7	0	3	1	1	0	0	1	1.91328
74274	10071.3	1	16	2	1	1	73.3	180.11	76.2	22.6	2	96	75	4.3	2.9	7.2	13	17	22	114	4	10	0.94	77	124	34	69	47	79.1	2.92	0	0	1	0	0	0	1	1.89818
74316	12492.5	2	17	2	1	0	62.2	160.3	70.9	24.2	2	97	60	4.4	2.8	7.2	13	18	9	75	4.2	11	0.83	75	163	48	86.912	65	79.8	9.45	0	1	1	0	0	0	1	1.902
74322	13934	1	18	3	1	0	53	168	73.3	18.8	2	99	58	4.5	2.7	7.2	22	21	10	90	6.7	9	0.94	84	114	61	86.912	31	73.8	10	0	3	1	1	0	0	1	1.86806
74326	14101.7	1	16	2	1	0	114.1	185.3	104.8	33.2	4	111	47	4.1	2.6	6.7	19	13	15	135	6.4	7	0.94	97	132	38	79	48	81.4	3.05	0	3	1	1	0	0	1	1.91062
74360	13675.4	2	17	2	1	1	74.3	163.7	80	27.7	3	105	65	4.4	2.3	6.7	21	34	17	152	5.2	11	0.94	92	142	67	86.912	73	71.9	3.16	0	2	1	0	0	0	1	1.85673
74415	17640.5	2	17	3	1	1	67	167.1	85.3	24	2	117	62	3.9	3.2	7.1	17	21	12	76	6.7	9	0.77	87	157	55	97	49	89.6	5.92	0	3	1	1	0	0	1	1.95231
74435	12350.6	1	19	2	3	1	58.8	174.5	66.8	19.3	2	115	63	4.5	2.5	7	13	15	26	102	5.7	9	1.03	89	104	23	52	44	70	2.05	0	2	1	1	0	0	1	1.8451
74457	65458.2	1	13	1	1	2	55.9	168.2	69.8	19.8	2	97	64	4.3	2.6	6.9	12	20	11	171	6.4	11	0.8	96	149	70	86.912	54	86.8	4.89	0	3	0	1	0	0	1	1.93852
74458	16348.1	2	15	3	1	1	60.4	154.8	83.4	25.2	3	117	73	4.6	2.8	7.4	17	20	9	121	5.5	13	0.91	91	163	90	86.912	56	70.3	2.68	0	2	0	1	0	0	1	1.84696
74507	18719.3	1	14	3	1	0	58.2	171.8	69.6	19.7	2	95	66	4.8	3.1	7.9	12	18	13	131	5.5	8	0.8	85	145	63	86.912	52	88.7	12.14	0	2	0	1	0	0	1	1.94792
74516	14844.6	2	16	3	1	1	50.8	154.5	74.7	21.3	2	108	69	4.3	3.3	7.6	15	19	8	102	2.4	8	0.71	86	125	175	86.912	39	89.9	17.86	0	0	1	0	0	0	1	1.95376
74602	16846.1	2	18	2	1	1	76.8	163.8	89.2	28.6	3	115	66	4.7	2.7	7.4	13	18	17	102	4.7	10	0.8	91	153	76	93	45	84.6	7.4	0	1	1	0	0	0	1	1.92737
74608	17696.4	1	14	3	1	1	43.2	164.1	63.7	16	1	111	59	4.5	2.8	7.3	19	26	14	118	5.5	16	0.83	102	144	100	86.912	56	81.7	11.46	0	2	0	1	0	0	1	1.91222
74616	14573	1	19	3	1	0	136.6	174	127.7	45.1	4	131	70	4.5	3.5	8	30	28	25	142	8.1	9	0.8	94	208	313	86.912	32	89.8	4.48	0	3	1	1	0	0	1	1.95328
74617	18184.5	1	17	2	1	0	67.3	176.1	76.5	21.7	2	121	39	4.1	2.8	6.9	12	19	27	108	5	3	0.87	99	136	92	67	53	83.6	10.21	0	2	1	0	0	0	1	1.92221
74665	19694.1	1	16	3	1	0	68	183.5	75.8	20.2	2	103	60	4.8	2.6	7.4	15	14	12	111	5.5	15	0.86	91	141	52	86.912	50	88.1	7.84	0	2	1	1	0	0	1	1.94498
74672	12498.3	1	17	3	1	0	58.1	164.2	79.4	21.5	2	135	64	5.2	2.2	7.4	19	20	8	90	5.4	14	0.96	91	139	68	86.912	51	70.6	10.26	0	2	1	0	0	0	1	1.8488
74675	74330.1	2	18	1	1	2	69.6	162.9	83.2	26.2	3	108	57	4.7	2.8	7.5	23	27	11	135	5.7	9	0.82	81	177	75	86.912	44	82	5.75	0	2	1	1	0	0	1	1.91381
74682	14837.3	1	17	2	1	0	68.6	192.9	68.3	18.4	2	95	49	4.2	2.9	7.1	20	23	13	151	4.2	15	0.92	85	133	61	86.912	49	86.6	12.86	0	1	1	0	0	0	1	1.93752
74687	12881.9	1	16	2	1	2	59.1	169.8	67.9	20.5	2	115	66	4.3	2.3	6.6	14	30	12	171	4.8	13	0.85	92	126	22	61	57	82.5	11.5	0	1	1	0	0	0	1	1.91645
74710	26540.6	2	15	1	1	0	63.2	161.2	82	24.3	2	111	67	4.6	2.2	6.8	15	19	14	105	5.2	12	0.76	88	159	106	86.912	44	87.6	8.05	0	2	0	0	0	0	1	1.9425
74774	16090.8	2	19	2	1	0	49.6	161.4	82.09	19	2	96	45	3.7	3.4	7.1	200	56	119	93	4.4	21	0.84	72	171	160	86.912	50	79.4	14.83	0	1	1	0	0	0	1	1.89982
74778	53069.8	2	18	1	1	1	58.1	163.3	79.9	21.8	2	105	69	4.7	3.7	8.4	14	17	9	112	5.5	6	0.84	79	131	42	86.912	49	80.3	12.04	0	2	1	1	0	0	1	1.90472
74783	11596.1	2	13	2	1	0	49.9	148.4	71.8	22.7	2	112	50	4.2	2.8	7	13	18	12	128	3.6	9	0.71	90	132	19	86.912	68	86.3	37.19	1	0	0	0	1	1	1	1.93601
74788	10264.2	1	13	2	1	0	42.6	158	64.7	17.1	2	104	46	4	2.5	6.5	15	25	12	138	3.9	7	0.75	92	152	78	95	43	87	27.19	0	0	0	0	0	0	1	1.93952
74830	23942.9	1	12	1	1	0	41.2	148.7	66.9	18.6	2	103	53	4.4	3.1	7.5	13	23	10	162	3.2	7	0.71	98	163	43	81	66	86.5	14.55	0	0	0	0	0	0	1	1.93702
74833	54114.1	1	16	1	1	1	64.6	178.4	74.2	20.3	2	107	73	4.7	2.5	7.2	31	44	15	145	5.2	16	0.91	109	148	42	86.912	60	81	10.71	0	2	1	0	0	0	1	1.90849
74854	12336.3	2	18	4	2	0	102.3	164.1	107.7	38	4	114	63	3.9	3	6.9	16	17	13	107	6.2	8	0.83	92	173	129	116	31	81.7	4.14	0	3	1	1	0	0	1	1.91222
74855	18431.7	1	16	2	1	2	68.6	175.4	72	22.3	2	109	51	4.5	2.6	7.1	18	29	17	132	5.3	13	1.07	82	122	198	86.912	35	67.7	43.21	1	2	1	0	1	1	1	1.83059
74895	93161.2	2	15	1	1	0	54.3	149.9	73.8	24.2	2	114	58	4.7	2.8	7.5	14	23	13	134	4.5	11	0.78	106	210	51	131	66	79.4	12.94	0	1	0	0	0	0	1	1.89982
74927	14868.4	1	17	2	1	2	118	167.3	116.4	42.2	4	119	51	4.1	3.2	7.3	24	26	24	134	6.1	9	0.85	99	102	35	55	41	81.3	6.24	0	3	1	1	0	0	1	1.91009
74986	14176.4	2	17	3	1	0	42.2	148.4	69.1	19.2	2	107	68	4.6	2.4	7	14	20	8	102	3.2	6	0.72	91	117	61	54	47	85.1	7.82	0	0	1	0	0	0	1	1.92993
75138	11596.1	2	15	2	1	1	72.8	156	96.7	29.9	4	98	41	4.3	2.9	7.2	15	13	21	105	4.1	12	0.74	82	172	72	86.912	59	87.1	3.19	0	1	0	0	0	0	1	1.94002
75141	17392.9	2	16	2	1	0	91.7	157.9	106	36.8	4	111	66	3.8	2.9	6.7	12	19	12	115	6.1	5	0.81	92	101	48	47	47	80.5	2.79	0	3	1	1	0	0	1	1.9058
75151	31046.9	1	19	1	2	0	67.8	169.3	79.6	23.7	2	101	60	4.6	2.5	7.1	27	27	12	116	6.6	10	0.9	82	148	96	86.912	42	77.7	4.15	0	3	1	1	0	0	1	1.89042
75227	6113.25	2	18	4	2	0	52.5	157.1	74.5	21.3	2	109	67	4.7	2.7	7.4	19	24	12	142	7.2	20	0.92	77	129	52	64	48	70.5	3.77	0	3	1	1	0	0	1	1.84819
75265	19110.7	2	16	1	1	0	46.8	155.8	71.8	19.3	2	97	45	4.7	2.6	7.3	11	19	9	103	3.7	10	0.84	82	113	38	54	50	76.6	5.48	0	0	1	0	0	0	1	1.88423
75303	12586.7	2	17	4	1	1	82.2	155.4	100.7	34	4	108	73	3.9	2.7	6.6	14	18	14	129	5.4	11	0.86	61	153	38	86.912	49	74.6	5.38	0	2	1	0	0	0	1	1.87274
75312	16247.4	1	14	2	1	1	76.1	185.9	79.8	22	2	114	73	4.3	3	7.3	15	17	14	125	6.2	9	0.89	90	150	27	93	53	86.3	2.25	0	3	0	1	0	0	1	1.93601
75392	22621.4	1	13	4	1	1	66.6	171.9	82.3	22.5	3	117	55	4.7	2.5	7.2	21	18	17	108	6.2	12	0.85	98	179	73	127	40	83.5	4.83	0	3	0	1	0	0	1	1.92169
75405	16423.6	2	19	1	3	1	113.1	159.6	118.8	44.4	4	120	75	4	3	7	19	17	14	137	7	10	0.89	80	135	169	68	35	74.1	5.45	0	3	1	1	0	0	1	1.86982
75410	18351.1	2	17	4	1	0	55.1	152.5	77.5	23.7	2	101	56	4.7	3.7	8.4	12	17	14	94	3.1	10	0.71	85	146	61	90	40	88.7	21.72	0	0	1	0	0	0	1	1.94792
75413	18643.5	2	18	2	3	1	46.5	167.8	66.2	16.5	1	103	63	4.5	2.6	7.1	13	22	17	115	3.4	16	0.8	99	182	70	103	62	86.6	69.1	1	0	1	0	1	1	1	1.93752
75431	14573	1	16	3	1	0	62.4	168.6	76	22	2	117	73	5	2.5	7.5	18	23	12	96	5.5	9	0.81	73	142	163	86.912	35	86	19.88	0	2	1	1	0	0	1	1.9345
75454	18353.7	1	17	4	1	0	68.2	155.3	84.3	28.3	3	123	61	4.7	3.1	7.8	19	20	13	122	6.3	9	0.78	93	142	232	86.912	38	82.2	8.37	0	3	1	1	0	0	1	1.91487
75463	22844.5	1	14	3	1	1	60.1	160.2	82.8	23.4	3	129	59	5.2	2.8	8	21	18	20	83	6.7	14	0.78	89	158	104	86.912	52	84.8	7.25	0	3	0	1	0	0	1	1.9284
75502	13128.5	1	17	4	1	1	63.8	176.9	70	20.4	2	119	69	4.9	2.5	7.4	18	22	11	118	5.9	20	1.04	99	103	95	22	62	70.2	8.91	0	3	1	1	0	0	1	1.84634
75513	10382.2	2	15	2	1	0	53	158.5	69.5	21.1	2	105	59	4.2	3.2	7.4	8	16	13	105	3.1	6	0.86	90	122	33	66	49	76.1	122.42	1	0	0	0	1	1	1	1.88138
75518	18728.4	2	17	2	1	0	53.5	165.3	67	19.6	2	100	54	4.3	2.5	6.8	14	24	15	133	4.2	10	0.78	90	184	68	98	65	87.5	5.73	0	1	1	0	0	0	1	1.94201
75539	14129.5	2	19	2	1	0	79.8	164.7	97.3	29.4	3	110	56	4.4	2.7	7.1	12	16	17	144	5.2	11	0.78	90	168	53	100	57	87.2	4.51	0	2	1	0	0	0	1	1.94052
75578	14256.8	1	16	4	1	0	64	175.8	77.2	20.7	2	97	56	4.6	2.4	7	20	28	17	135	6.5	20	0.96	82	119	40	71	42	75.6	2.94	0	3	1	1	0	0	1	1.87852
75587	13278.2	1	16	1	1	4	79.1	175.7	91.5	25.6	3	115	57	4.8	2.7	7.5	16	18	10	126	8.1	19	0.88	91	120	117	46	49	82.5	7.81	0	3	1	1	0	0	1	1.91645
75639	18184.5	1	15	2	1	1	77.7	165.5	88.5	28.4	4	111	71	4.5	2.8	7.3	15	17	18	118	7	14	1.01	91	212	167	86.912	41	67.7	41.09	1	3	0	1	1	1	1	1.83059
75648	15642.7	2	18	4	1	0	53.9	153.7	81.7	22.8	2	94	54	4.3	3.5	7.8	48	37	38	121	4.3	10	0.74	76	190	155	86.912	35	85.8	6.85	0	1	1	0	0	0	1	1.93349
75659	12304	1	15	2	1	0	95	181.9	87.7	28.7	4	112	59	4.2	2.1	6.3	23	24	11	134	6	14	1.01	84	130	38	61	57	74.4	3.08	0	3	0	1	0	0	1	1.87157
75735	14020.2	1	19	4	2	2	77.5	165	90.5	28.5	3	139	85	4.9	2.9	7.8	121	275	37	452	6.2	11	0.88	93	229	80	146	60	77.4	4.71	0	3	1	1	0	0	1	1.88874
75753	15326.5	1	19	3	2	2	52.8	164.2	72.9	19.6	2	107	60	5.4	2.2	7.6	28	28	15	123	4.9	9	0.8	94	208	80	112	70	84.8	6.74	0	2	1	0	0	0	1	1.9284
75773	27525.4	2	19	1	1	0	58.1	173.4	77.9	19.3	2	93	55	4.2	3.3	7.5	26	19	11	125	5.8	5	0.81	78	219	94	86.912	46	88.4	6.84	0	3	1	1	0	0	1	1.94645
75796	13294.3	2	14	2	1	0	108.7	167.6	114.3	38.7	4	107	63	4.2	2.5	6.7	20	21	14	124	5.9	11	0.82	91	145	64	86	43	84.4	2.85	0	3	0	1	0	0	1	1.92634
75802	10375.2	1	15	3	1	4	67	166.8	80.3	24.1	2	97	46	4.8	2.8	7.6	16	25	13	126	5.3	7	0.79	92	137	84	86.912	57	87.2	834.04	2	2	0	0	1	1	1	1.94052
75830	12340.9	2	18	2	1	2	52.1	162.9	72	19.6	2	106	64	4.6	2.5	7.1	23	25	21	165	3.6	15	0.76	76	167	33	85	70	88.5	13.8	0	0	1	0	0	0	1	1.94694
75832	18152.8	2	14	3	1	0	50	158.1	72.5	20	2	105	65	4.3	2.6	6.9	17	20	9	103	5.7	12	0.84	90	177	74	86.912	63	77.7	22.88	0	2	0	1	0	0	1	1.89042
75833	9059.32	1	15	2	1	0	60.5	163.6	74.5	22.6	2	113	31	4.2	3.5	7.7	23	27	20	167	5.6	13	0.88	92	175	87	86.912	71	76.8	25	0	2	0	1	0	0	1	1.88536
75854	59124	1	18	1	2	1	79.4	185.9	82.5	23	2	110	53	4.6	2.2	6.8	19	23	14	97	5.3	18	1.02	89	164	51	99	50	75.3	2.22	0	2	1	0	0	0	1	1.87679
75901	77169.7	2	19	1	3	1	54.3	169.6	75	18.9	2	109	67	4.5	2.6	7.1	14	21	14	119	2.9	9	0.87	86	137	37	79	48	80.5	27.46	0	0	1	0	0	0	1	1.9058
75906	33299.9	1	17	1	1	0	91.7	168.1	105.8	32.5	4	115	58	4.4	2.7	7.1	26	22	28	127	6.6	16	0.79	94	138	90	72	46	87.9	6.22	0	3	1	1	0	0	1	1.94399
75931	12068.1	1	18	4	2	1	68.3	180.9	77.2	20.9	2	114	70	4.5	2.4	6.9	17	22	14	109	7.6	16	1.07	91	107	40	57	42	69.8	3.13	0	3	1	1	0	0	1	1.84386
75984	11722.7	1	15	2	1	2	73	168.8	83.7	25.6	3	118	41	4.5	3	7.5	19	19	20	129	5.1	12	0.84	70	159	131	86.912	66	83	5.03	0	2	0	0	0	0	1	1.91908
75988	18184.5	1	18	2	2	4	66.6	177.1	71.5	21.2	2	110	67	4.3	2.8	7.1	14	24	31	106	4.8	10	0.99	79	145	36	86.912	73	73.9	5.21	0	1	1	0	0	0	1	1.86864
75999	14348	1	19	4	3	0	74.8	175.1	85.8	24.4	2	121	52	4.3	2.6	6.9	49	48	13	161	6	6	0.9	82	184	207	86.912	37	80.4	4.25	0	3	1	1	0	0	1	1.90526
76056	12443.7	1	17	2	1	0	105.5	174.6	105.6	34.6	4	115	34	4.1	3.2	7.3	37	24	30	106	7	14	0.88	84	139	36	74	64	81.9	2.76	0	3	1	1	0	0	1	1.91328
76086	29696.4	1	18	1	2	0	60.4	174.6	69.7	19.8	2	109	67	4.5	2.9	7.4	13	17	11	103	5.5	8	0.91	84	114	99	86.912	48	79.2	8.93	0	2	1	1	0	0	1	1.89873
76094	17788.7	1	18	4	1	0	59.2	161	75.5	22.8	2	109	44	4.7	4.1	8.8	33	41	28	137	6.3	14	0.83	85	153	50	101	44	80.1	4.04	0	3	1	1	0	0	1	1.90363
76114	87000.3	1	18	1	1	4	57.9	175.3	67.3	18.8	2	125	47	4.7	2.4	7.1	10	19	13	83	5.6	8	0.95	101	122	28	54	63	76.2	26.3	0	2	1	1	0	0	1	1.88195
76135	18184.5	1	16	2	1	1	159.4	177.7	155.5	50.5	4	141	15	4.1	3.1	7.2	15	17	13	116	7.4	11	0.98	96	157	76	114	34	74.9	3.2	0	3	1	1	0	0	1	1.87448
76173	9463.5	1	19	4	2	1	124.7	186	110	36	4	110	62	4.8	3.3	8.1	27	28	14	181	8.3	16	1.02	93	160	106	86.912	35	75.3	4.15	0	3	1	1	0	0	1	1.87679
76176	11161.2	1	17	2	1	0	76.5	181.4	83.5	23.2	2	104	57	4.6	3	7.6	29	28	15	134	6.6	7	0.92	73	130	30	86.912	54	81.4	6.46	0	3	1	1	0	0	1	1.91062
76195	14376.1	1	18	4	1	1	59.2	171	75.5	20.2	2	89	59	5.1	2.8	7.9	15	30	24	156	9	8	1.14	82	156	120	86.912	62	62	138.24	1	3	1	1	1	1	1	1.79239
76203	19728.9	1	13	1	1	0	61.5	158.2	85.5	24.6	3	105	38	4.5	2.6	7.1	18	23	10	192	5.8	11	0.78	94	186	49	86.912	81	83.8	15.65	0	3	0	1	0	0	1	1.92324
76211	22844.5	1	17	3	1	1	54.6	158.6	77	21.7	2	115	71	4.7	2.5	7.2	15	19	15	111	4.9	7	0.77	84	173	38	86.912	69	85.1	6.48	0	2	1	0	0	0	1	1.92993
76214	12814.9	2	18	3	1	0	56.4	163.6	76.6	21.1	2	100	64	4.4	3.5	7.9	12	23	6	113	5.3	10	0.84	114	166	69	86.912	64	80.4	7.58	0	2	1	0	0	0	1	1.90526
76229	20102.5	1	17	4	1	1	66.9	164.1	82.3	24.8	2	98	69	4.9	2.3	7.2	27	25	40	111	5.5	11	0.96	92	197	242	86.912	36	70.6	3.64	0	2	1	1	0	0	1	1.8488
76279	21398	2	15	4	1	0	72	160.8	87.9	27.8	3	117	68	4.1	2.3	6.4	25	26	17	170	5.5	13	1.05	85	233	50	71	49	63.2	3.38	0	2	0	1	0	0	1	1.80072
76293	61427.7	1	14	1	1	2	94.9	178	92.7	30	4	103	61	4.2	2.9	7.1	17	18	15	131	6.7	11	0.87	89	109	126	86.912	31	84.5	116.97	1	3	0	1	1	1	1	1.92686
76305	31248.6	1	18	1	2	0	52.4	160.5	70.8	20.3	2	101	43	4.5	2.4	6.9	19	21	14	91	5.2	6	1.02	84	131	100	86.912	38	65	2.03	0	2	1	0	0	0	1	1.81291
76328	26498.2	1	16	1	1	0	64.7	183.5	71.9	19.2	2	115	59	4.7	2.5	7.2	16	22	8	129	5.3	15	1.03	87	127	91	86.912	51	73.6	4.68	0	2	1	0	0	0	1	1.86688
76371	64733.2	1	18	1	1	2	52.4	161.5	71.6	20.1	2	117	70	4.8	2.7	7.5	26	24	22	103	4.3	20	1.1	95	227	117	86.912	53	60.6	3.93	0	1	1	0	0	0	1	1.78247
76398	19070.3	2	15	2	1	0	72.7	157	86.2	29.5	4	113	55	4	3	7	14	22	18	120	5.3	11	0.86	82	104	60	86.912	35	75.4	6.12	0	2	0	0	0	0	1	1.87737
76432	21654.7	1	18	1	1	1	90.2	183.3	96.6	26.8	3	124	67	4.7	2.5	7.2	27	19	12	102	6.1	9	0.87	95	119	209	39	46	87	4.88	0	3	1	1	0	0	1	1.93952
76458	18572.4	1	17	2	1	0	77.8	165.3	84.5	28.5	3	103	59	4.6	3.6	8.2	13	18	14	111	8	11	0.98	113	131	36	86.912	50	69.7	7.49	0	3	1	1	0	0	1	1.84323
76513	15415.4	1	15	3	1	4	46.8	163.4	65	17.5	2	107	60	4.3	2.9	7.2	12	23	10	99	5.7	6	0.8	87	121	25	64	46	84.4	26.52	0	2	0	1	0	0	1	1.92634
76519	13623.7	1	17	2	1	0	63.5	172.6	74.2	21.3	2	118	51	4.4	2.7	7.1	18	27	16	142	4.7	8	1.02	89	158	385	86.912	54	69.9	4.39	0	1	1	0	0	0	1	1.84448
76611	17893.4	1	16	3	1	0	61.3	169.3	75.4	21.4	2	97	51	4.4	3	7.4	21	22	15	127	5.7	14	0.85	97	130	88	41	70	82.3	3.29	0	2	1	1	0	0	1	1.9154
76617	13251.2	1	18	2	1	0	84.9	182.2	83.6	25.6	2	117	30	4.4	2.4	6.8	27	20	22	117	6	6	0.89	85	162	45	91	59	84.5	11.11	0	3	1	1	0	0	1	1.92686
76677	17318.2	2	18	3	3	0	50.7	152.8	78	21.7	2	94	50	4.5	2.6	7.1	16	19	10	99	3.7	13	0.72	60	160	60	86.912	59	87.6	18.8	0	0	1	0	0	0	1	1.9425
76683	18614.7	1	15	4	1	0	108.9	174.9	116	35.6	4	119	57	4.6	2.5	7.1	22	22	17	158	5.1	8	0.91	86	143	123	86.912	36	79.4	9.89	0	2	0	0	0	0	1	1.89982
76690	13071.7	2	14	2	1	4	54.2	160.3	70.7	21.1	2	100	69	4.4	2.8	7.2	11	23	17	149	4.7	11	0.78	66	199	69	86.912	80	84.9	170.79	1	1	0	0	1	1	1	1.92891
76699	11596.1	2	16	2	1	1	52.3	160.7	70	20.3	2	120	65	4.3	2.8	7.1	18	27	17	152	3.6	11	0.75	99	138	75	74	48	88.5	9.03	0	0	1	0	0	0	1	1.94694
76725	16921.6	1	14	1	1	0	66.5	165.9	84.3	24.2	3	104	47	4.5	2.5	7	13	28	8	170	7.6	13	0.85	86	167	63	109	42	80.6	3.55	0	3	0	1	0	0	1	1.90634
76758	18206.2	1	15	4	1	1	86.8	173.1	95.1	29	4	105	53	4.7	3.1	7.8	17	22	18	116	6.9	8	0.96	78	218	186	86.912	50	74.5	7.32	0	3	0	1	0	0	1	1.87216
76765	9926.32	2	13	2	1	0	63.5	166.9	85.2	22.8	2	106	61	4.3	2.9	7.2	13	18	14	100	4.6	16	1.07	85	124	61	86.912	50	64.4	5.05	0	1	0	0	0	0	1	1.80889
76800	23500.4	1	18	1	1	0	69.5	169.8	77.5	24.1	2	118	50	4.5	2.4	6.9	50	26	20	129	5.2	13	0.83	91	129	38	73	47	84.5	4.69	0	2	1	0	0	0	1	1.92686
76821	13784.7	1	18	3	2	2	89.6	185.8	86.9	26	2	127	59	4.7	2.5	7.2	22	27	8	118	4.4	19	0.99	98	141	61	70	55	77.5	5.02	0	1	1	0	0	0	1	1.8893
76845	42444.2	1	17	1	1	2	59	179.1	72.5	18.4	2	91	54	4.8	2.1	6.9	17	25	23	116	7.3	13	0.89	82	157	92	86.912	53	83.1	4.26	0	3	1	1	0	0	1	1.9196
76894	10120.8	2	18	4	2	1	67.3	160.6	81.1	26.1	3	101	69	4.4	3	7.4	28	28	60	125	5.4	17	0.83	123	214	351	86.912	49	79.9	10.05	0	2	1	0	0	0	1	1.90255
76918	95044.4	1	17	1	1	1	85.7	179.8	90.1	26.5	3	114	61	4.7	2.2	6.9	16	20	9	107	6.3	16	1.02	91	153	156	86.912	44	72.8	4.29	0	3	1	1	0	0	1	1.86213
76924	11464.4	1	19	2	1	0	72.4	182.7	77.8	21.7	2	126	78	4.3	2.9	7.2	15	26	12	139	4.8	12	0.93	59	140	69	86.912	36	81.1	3.01	0	1	1	0	0	0	1	1.90902
76929	58894.1	1	19	4	3	2	71.4	180.2	77.5	22	2	109	69	5	2.6	7.6	14	19	10	89	5.7	13	0.99	73	155	54	86.912	58	75.2	6.52	0	2	1	1	0	0	1	1.87622
76938	10195.3	2	16	3	1	0	112.4	175.1	120.1	36.7	4	135	77	4	3.3	7.3	30	21	12	107	4.7	10	0.86	81	144	181	86.912	32	84.1	29.23	0	1	1	0	0	0	1	1.9248
76997	14910	1	18	4	1	1	68	175.5	74.2	22.1	2	127	72	4.4	2.7	7.1	17	21	14	114	4.5	8	0.83	106	96	138	86.912	27	87.3	7.24	0	1	1	0	0	0	1	1.94101
76999	69002	1	19	1	3	2	63.4	165.3	78.2	23.2	2	111	60	4.9	3.1	8	41	31	10	116	6.1	9	0.94	71	174	160	86.912	52	72.6	4.35	0	3	1	1	0	0	1	1.86094
77039	16409.4	2	16	3	1	0	49.4	154.6	73.2	20.7	2	107	68	4.6	3.1	7.7	19	30	7	154	5.5	11	0.73	81	168	35	94	62	87.5	17.3	0	2	1	1	0	0	1	1.94201
77058	15096.1	2	17	3	1	2	66.7	159.2	79.2	26.3	3	101	53	4.6	3.1	7.7	16	18	9	120	3	15	0.83	254	134	44	63	61	79.2	7.6	0	0	1	0	0	0	1	1.89873
77071	14705.3	1	14	4	1	1	54.8	173.9	65.3	18.1	2	100	59	4.8	2.8	7.6	9	18	12	109	5.2	15	0.97	74	168	133	86.912	75	74	5.35	0	2	0	0	0	0	1	1.86923
77104	11289.4	2	13	2	1	0	67.1	172.3	78.4	22.6	2	101	62	4.1	3.1	7.2	13	17	11	86	4.4	9	0.85	70	155	53	86.912	52	83.7	5.52	0	1	0	0	0	0	1	1.92273
77108	9957.87	1	19	2	1	0	80.1	172.8	87.4	26.8	3	107	31	4.6	3	7.6	28	21	13	125	5.5	7	0.92	105	202	199	86.912	31	77.6	3.4	0	2	1	1	0	0	1	1.88986
77119	13358.6	1	15	4	1	4	59.4	167.9	73.8	21.1	2	113	68	5.2	2.9	8.1	16	28	8	120	5.3	14	0.86	81	121	41	58	52	80.6	29.23	0	2	0	0	0	0	1	1.90634
77128	66654.8	1	19	1	1	1	79.5	162.6	102.3	30.1	3	129	76	4.4	2.5	6.9	19	21	15	121	5.4	10	1.06	87	181	58	109	66	63.4	9.88	0	2	1	0	0	0	1	1.80209
77138	17185	2	15	2	1	1	82.2	171.3	92	28	3	103	75	4.2	2.7	6.9	16	30	17	140	3.4	7	0.81	71	142	25	86.912	66	87.3	5.78	0	0	0	0	0	0	1	1.94101
77208	49473.1	1	18	1	2	1	71.3	170.5	76	24.5	2	111	75	4.7	2.6	7.3	19	28	6	113	5.3	11	0.84	89	145	119	86.912	51	83.8	4.92	0	2	1	0	0	0	1	1.92324
77249	18575.8	1	16	4	1	1	84.8	173.8	87.5	28.1	4	113	41	4.6	2.8	7.4	15	16	13	119	5.4	6	0.81	86	151	66	80	55	88.6	5.17	0	2	1	0	0	0	1	1.94743
77262	12091.9	2	19	3	2	1	46.2	156.9	65.5	18.8	2	100	61	4.3	3	7.3	13	21	9	94	3.9	11	0.95	87	128	43	63	58	68.2	17.61	0	0	1	0	0	0	1	1.83378
77325	20060.6	1	16	4	1	1	59.9	175.3	74.4	19.5	2	98	57	5.1	2.3	7.4	17	21	12	136	5.6	11	0.88	83	135	83	86.912	47	82.3	10.06	0	2	1	1	0	0	1	1.9154
77395	14204.8	2	18	2	1	2	77.9	181.2	79.5	23.7	2	110	55	3.8	2.8	6.6	11	13	8	92	2.5	14	0.97	77	154	44	81	59	77.2	7.29	0	0	1	0	0	0	1	1.88762
77439	25841.5	2	14	4	1	0	83.8	165.1	94.6	30.7	4	105	53	4.4	3.2	7.6	31	22	19	146	5	11	0.76	80	128	82	86.912	47	89.7	9.84	0	2	0	0	0	0	1	1.95279
77440	13750.8	1	19	3	2	2	73.1	162.9	84.4	27.5	3	109	78	4.6	2.6	7.2	21	45	7	102	6.6	8	1.03	84	184	82	103	58	65.3	3.56	0	3	1	1	0	0	1	1.81491
77508	14222.2	2	18	4	1	1	54.1	157.4	84.5	21.8	2	109	66	4.5	2.9	7.4	9	20	15	105	5	10	1.03	97	156	87	86.912	71	63.1	12.75	0	2	1	0	0	0	1	1.80003
77534	59626	2	15	1	1	2	55.1	154.8	70	23	2	93	35	4.5	2.3	6.8	17	19	8	101	3.5	10	0.74	84	152	41	95	46	86.4	21.27	0	0	0	0	0	0	1	1.93651
77571	12492.5	2	18	4	1	0	52.9	160.2	66.7	20.6	2	107	33	4.4	2.2	6.6	15	18	17	75	3.6	5	0.83	87	169	154	86.912	44	79.7	5.12	0	0	1	0	0	0	1	1.90146
77579	17167.9	1	15	4	1	0	60.8	161.5	73.4	23.3	2	91	45	4.7	2.1	6.8	27	31	14	129	5.5	10	0.83	92	149	110	90	40	80.4	17.25	0	2	0	1	0	0	1	1.90526
77606	49847.1	1	14	1	1	1	83.2	184.9	88.2	24.3	3	107	63	5.1	2.5	7.6	24	24	19	126	7.3	11	0.86	93	77	78	86.912	44	88.8	17.18	0	3	0	1	0	0	1	1.94841
77641	17367.4	1	16	4	1	4	54.1	171	68.1	18.5	2	124	81	5.2	2.3	7.5	17	18	7	92	6.2	11	0.91	86	149	95	86.912	51	77.6	4.82	0	3	1	1	0	0	1	1.88986
77742	11602.2	1	19	2	2	1	69.2	173.6	75	23	2	125	57	4.7	2.7	7.4	9	18	23	118	4.4	4	0.86	79	140	100	86.912	54	83.4	15.05	0	1	1	0	0	0	1	1.92117
77816	63414.5	1	18	1	2	1	94	183.2	96.4	28	3	113	67	4.3	2.7	7	53	39	19	128	5	7	0.94	88	162	124	86.912	41	80.5	7.5	0	2	1	0	0	0	1	1.9058
77862	67899.6	1	18	1	1	1	63	178.5	75.6	19.8	2	126	66	4.8	2.6	7.4	16	23	14	134	6.7	14	0.98	90	133	58	86.912	55	75.2	29.23	0	3	1	1	0	0	1	1.87622
77895	16689.8	2	15	4	1	1	53	154.7	75.4	22.1	2	96	58	4.8	2.6	7.4	11	14	9	114	4.1	11	0.85	83	155	36	81	61	75.2	54.46	1	1	0	0	1	1	1	1.87622
77920	11013.5	1	18	2	1	1	81.1	182.2	81.7	24.4	2	115	35	4.6	2.3	6.9	14	21	11	134	6.2	11	0.84	80	189	111	86.912	46	89.6	4.85	0	3	1	1	0	0	1	1.95231
77929	11180.6	1	15	4	1	0	69	174.1	74.2	22.8	2	120	53	4.4	2.5	6.9	24	30	19	140	5.9	15	1.05	80	167	74	86.912	63	68.5	4.11	0	3	0	1	0	0	1	1.83569
77933	22344.7	2	18	1	1	1	52.7	149.8	75.9	23.5	2	114	41	4.1	2.5	6.6	14	13	12	91	4.5	13	0.74	74	160	66	94	54	83.6	4.25	0	1	1	0	0	0	1	1.92221
77947	15041.3	1	12	2	1	0	74.2	164.2	90	27.5	4	103	51	4.7	2.7	7.4	24	32	24	175	6.6	10	0.8	100	157	74	94	49	84.8	7.92	0	3	0	1	0	0	1	1.9284
77982	14292.1	2	16	2	1	0	77.1	158.1	92.1	30.8	4	111	62	4.5	3.3	7.8	12	19	13	104	5.2	10	0.77	81	211	106	142	40	84.8	13.06	0	2	1	0	0	0	1	1.9284
77988	22844.5	1	17	4	1	1	73.8	167.6	82.6	26.3	3	107	69	4.7	2.3	7	19	24	8	105	4.7	12	0.97	79	149	74	86.912	54	71.4	14.57	0	1	1	0	0	0	1	1.8537
78005	14437.3	2	15	3	1	0	63.2	149.8	84.8	28.2	4	102	49	4	3.3	7.3	16	20	12	124	5.6	8	0.71	85	125	41	53	59	87.1	3.06	0	2	0	1	0	0	1	1.94002
78046	61838.8	1	19	1	2	1	107.9	181.2	108.2	32.9	4	114	61	4.5	2.4	6.9	30	21	18	102	7.3	10	0.89	85	153	221	86.912	35	84.1	2.59	0	3	1	1	0	0	1	1.9248
78050	20846.6	1	17	3	1	0	63.5	169.7	75.7	22.1	2	113	55	4.8	2.9	7.7	15	16	20	108	5	8	1.07	83	201	77	86.912	56	65.5	29.6	0	2	1	0	0	0	1	1.81624
78068	50861	1	19	1	2	4	63	172	74	21.3	2	124	81	5	2.9	7.9	11	17	7	108	7	15	1.04	105	179	106	109	46	68.3	4.38	0	3	1	1	0	0	1	1.83442
78087	13982.4	1	16	2	1	0	69.5	168.3	75.8	24.5	2	108	69	4.6	2.7	7.3	14	20	15	110	4.2	10	0.95	72	125	48	86.912	45	73.2	3.01	0	1	1	0	0	0	1	1.86451
78090	50982.6	2	15	1	1	2	49.5	166.9	67.4	17.8	2	93	50	4.6	2.6	7.2	19	25	9	139	5.9	11	0.86	74	166	70	84	60	80.2	13.95	0	3	0	1	0	0	1	1.90417
78097	64429.5	1	17	1	1	2	125.6	184.6	125.2	36.9	4	113	74	4.6	2.9	7.5	47	26	31	127	7.7	10	0.86	82	123	132	86.912	28	88.7	3.68	0	3	1	1	0	0	1	1.94792
78142	16689.8	2	13	4	1	1	67.6	159.9	80.8	26.4	3	97	39	4.4	2.4	6.8	24	27	13	156	5.4	7	0.74	93	138	23	62	68	89.2	4.75	0	2	0	0	0	0	1	1.95036
78222	14043.5	1	15	4	1	1	53.5	169.1	70.6	18.7	2	110	69	4.4	2.2	6.6	17	31	13	148	4.4	13	0.92	78	171	128	86.912	59	75.9	41.99	1	1	0	0	1	1	1	1.88024
78233	14749.7	1	18	4	2	2	68.7	185.4	80.4	20	2	108	70	4.1	3.1	7.2	13	21	17	124	7.1	7	0.86	72	140	97	86.912	47	89	3.29	0	3	1	1	0	0	1	1.94939
78252	13969	1	18	4	1	0	66	171.8	79.3	22.4	2	115	32	4.9	2.2	7.1	17	24	13	129	7.8	14	0.99	78	162	42	86.912	55	71.7	11.52	0	3	1	1	0	0	1	1.85552
78255	19383.6	1	17	1	1	1	80.3	174.9	87.9	26.3	3	109	39	4.7	2.8	7.5	21	21	15	123	6.9	16	0.97	91	177	115	109	43	74.5	3.54	0	3	1	1	0	0	1	1.87216
78298	71227.9	1	12	1	1	2	68.7	164.3	85.9	25.4	4	101	57	4.1	2	6.1	73	43	16	200	6.3	13	0.79	98	95	54	86.912	45	85.9	4.91	0	3	0	1	0	0	1	1.93399
78302	9737.73	2	15	4	1	2	58.4	160.9	73	22.6	2	101	47	4.4	2.8	7.2	13	18	17	119	4.7	8	0.82	80	139	111	86.912	48	81	8.85	0	1	0	0	0	0	1	1.90849
78389	10627.6	1	16	4	1	0	64	170.5	75	22	2	117	76	4.5	3	7.5	25	27	32	148	6.8	16	0.8	73	177	240	86.912	46	88	29.23	0	3	1	1	0	0	1	1.94448
78398	15326.5	1	17	4	1	2	85.7	190.3	81.4	23.7	2	105	67	4.2	2.3	6.5	17	21	14	118	5.6	20	1.16	93	176	53	108	53	67.8	4.64	0	2	1	1	0	0	1	1.83123
78427	13675.4	2	18	2	3	2	79.3	167.7	94.9	28.2	3	119	57	4.2	3	7.2	20	23	20	99	5.9	5	0.85	86	155	33	86.912	64	81.5	11.48	0	3	1	1	0	0	1	1.91116
78432	26426.3	2	16	3	1	1	87.4	156.3	117	35.8	4	107	57	4.5	2.7	7.2	87	37	28	164	6.9	11	0.75	97	209	90	122	60	86.1	3.66	0	3	1	1	0	0	1	1.935
78461	9556.13	2	16	4	1	0	98.1	165	104.1	36	4	105	48	4.4	2.9	7.3	10	17	9	123	4.6	7	0.76	101	167	42	86.912	71	89.7	28.54	0	1	1	0	0	0	1	1.95279
78511	15691.6	1	15	2	1	0	92.9	180.9	91.7	28.4	4	123	81	4.3	2.5	6.8	21	28	22	107	6.1	10	1.04	85	120	69	60	45	71.8	5.67	0	3	0	1	0	0	1	1.85612
78582	86616.3	2	15	1	1	2	50.9	160.7	70	19.7	2	99	74	5	2.6	7.6	24	41	8	131	3.4	9	0.75	91	149	59	82	52	88.5	9.09	0	0	0	0	0	0	1	1.94694
78642	35063.3	2	19	1	3	0	54.1	171.7	73.3	18.4	2	103	75	4.6	2.5	7.1	15	20	14	112	5.2	9	0.84	97	143	60	84	46	84.4	652.36	2	2	1	0	1	1	1	1.92634
78675	12350.6	1	19	2	1	0	61.7	184.6	73	18.1	1	108	51	4.2	2	6.2	12	21	12	94	5.4	3	1	85	170	188	86.912	54	76.2	7.58	0	2	1	0	0	0	1	1.88195
78680	28984.1	1	16	1	1	0	101.4	174.3	101.8	33.4	4	129	65	5	2.8	7.8	19	20	15	133	7.2	12	0.94	87	164	67	86.912	42	76.6	3.2	0	3	1	1	0	0	1	1.88423
78687	15216.7	1	17	2	1	1	83.7	181.3	92.7	25.5	3	108	67	4.4	3.1	7.5	20	18	19	114	6.1	13	0.9	94	210	122	86.912	31	83.2	3.21	0	3	1	1	0	0	1	1.92012
78769	30051.8	1	19	3	2	1	69.7	176.5	80.5	22.4	2	115	79	4.8	2.6	7.4	21	23	14	159	6.3	11	1.06	85	164	126	71	66	68.8	8.55	0	3	1	1	0	0	1	1.83759
78785	10350.5	1	14	2	1	1	60	174.6	71	19.7	2	109	60	4.6	2.5	7.1	19	26	20	157	3.3	8	0.82	93	147	55	86.912	57	87.9	187.25	1	0	0	0	1	1	1	1.94399
78788	12586.7	2	16	2	1	2	44.1	151	68.7	19.3	2	116	45	3.9	2.7	6.6	13	19	15	109	4.5	9	0.74	106	138	89	86.912	72	84.3	10.57	0	1	1	0	0	0	1	1.92583
78798	12350.6	1	19	2	3	0	74.3	169.5	78.3	25.9	2	111	61	4.1	2.6	6.7	22	22	10	155	6.2	18	0.98	83	157	30	109	42	71.4	2.57	0	3	1	1	0	0	1	1.8537
78815	83497.5	1	17	1	1	1	69.7	180.4	74	21.4	2	110	56	4.5	2.9	7.4	28	30	28	109	6.4	9	0.83	83	133	164	84	20	89.8	3.37	0	3	1	1	0	0	1	1.95328
78840	68416.4	2	18	1	1	1	45.8	150	70.6	20.4	2	98	50	4.3	2.5	6.8	14	16	10	115	5	13	0.81	91	150	33	78	60	76.5	4.04	0	2	1	0	0	0	1	1.88366
78850	13128.6	1	15	3	1	1	80	170.6	87.3	27.5	4	115	51	4.5	2.1	6.6	25	28	21	152	7.8	12	0.93	100	161	65	86.912	58	75.8	2.44	0	3	0	1	0	0	1	1.87967
78863	14101.7	1	18	2	3	2	82.7	193.8	75.4	22	2	113	59	4.1	2.3	6.4	17	24	6	105	3.7	15	1.07	95	155	70	87	48	74.8	3.48	0	0	1	0	0	0	1	1.8739
78889	14139.3	1	17	4	1	2	77.9	153.5	102	33.1	4	119	67	4.3	3	7.3	22	20	17	127	5.5	11	0.89	81	180	109	86.912	50	71.2	2.5	0	2	1	1	0	0	1	1.85248
78957	7350.89	1	19	2	3	4	103.4	182.1	102.7	31.2	4	113	55	4.4	2.4	6.8	25	29	12	160	7.4	14	1.06	80	167	73	105	48	71	4.4	0	3	1	1	0	0	1	1.85126
79059	37529.8	1	18	1	1	2	67.9	171	76	23.2	2	120	61	4.4	2.4	6.8	22	24	14	106	4.3	13	0.97	84	157	158	86.912	54	72.8	8	0	1	1	0	0	0	1	1.86213
79066	14376.1	1	14	2	1	0	82	169.1	84.5	28.7	4	118	45	4.4	2.8	7.2	32	30	24	137	6.6	10	0.91	84	140	109	93	30	76.7	4.77	0	3	0	1	0	0	1	1.8848
79074	16999.9	1	16	2	1	1	65.1	176	75.4	21	2	108	55	4.6	3	7.6	14	24	11	105	6.3	10	0.99	79	174	70	86.912	82	73.4	4.91	0	3	1	1	0	0	1	1.8657
79076	11374.5	2	19	2	3	0	57.3	156.3	70.3	23.5	2	111	59	4.2	3	7.2	13	16	12	52	3.7	4	0.78	86	114	40	59	45	82.8	20.2	0	0	1	0	0	0	1	1.91803
79229	13243.6	1	15	4	1	4	53.3	164.2	69.1	19.8	2	103	39	4.2	2.3	6.5	16	23	10	152	6	12	0.81	92	134	44	60	60	83.7	3.78	0	3	0	1	0	0	1	1.92273
79235	12349.5	2	14	3	1	4	86.8	163.2	97.4	32.6	4	107	57	4.8	2.2	7	17	21	25	141	4.1	13	0.81	89	187	69	86.912	77	83.2	10.97	0	1	0	0	0	0	1	1.92012
79251	12091.9	2	15	3	1	1	44.5	155.9	64.4	18.3	2	97	65	4.1	2.9	7	18	30	8	129	3.9	8	0.75	83	112	58	48	47	85.8	30.15	1	0	0	0	1	1	1	1.93349
79283	8098.69	1	18	4	2	0	64.8	166.7	78.2	23.3	2	107	68	4.7	2.3	7	62	30	24	137	7.2	17	0.85	85	160	48	85	61	81	2.67	0	3	1	1	0	0	1	1.90849
79290	95591.5	1	18	1	1	0	78.9	164.4	101.4	29.2	3	109	57	4.7	2.4	7.1	15	21	10	110	5.5	8	1.04	98	168	151	96	43	65.3	4.32	0	2	1	1	0	0	1	1.81491
79329	64042.3	1	18	1	1	2	122.5	183.3	107.9	36.5	4	129	67	4.6	2.8	7.4	36	29	24	117	8.4	12	0.94	95	228	143	176	33	80.5	2.95	0	3	1	1	0	0	1	1.9058
79354	21406.3	2	19	1	2	0	69.4	165.3	84.5	25.4	2	109	69	4.1	2.2	6.3	14	18	9	101	4.6	10	0.82	85	162	67	88	58	83.3	10.55	0	1	1	0	0	0	1	1.92065
79430	14376.1	1	18	2	1	0	71.6	162.7	83	27	3	114	38	4.2	3.1	7.3	22	28	13	136	4.5	9	0.86	91	168	51	86.912	65	78.1	6.51	0	1	1	0	0	0	1	1.89265
79456	9726.71	1	18	3	1	0	99.5	181.7	98.8	30.1	4	107	66	4.7	2.5	7.2	19	16	11	100	5.4	11	0.84	70	129	249	58	29	89.3	4.46	0	2	1	0	0	0	1	1.95085
79492	11180.6	1	13	4	1	0	93.7	161.6	105.4	35.9	4	115	75	4.4	3	7.4	28	25	21	251	6.5	13	0.77	86	173	196	86.912	48	86.7	6.73	0	3	0	1	0	0	1	1.93802
79516	11161.2	1	17	2	1	1	65.6	173	72.2	21.9	2	122	54	4.6	2.7	7.3	14	17	12	95	5.4	10	0.98	108	113	36	86.912	50	72.9	12	0	2	1	0	0	0	1	1.86273
79542	58023.1	1	15	1	1	2	64.7	171.3	77.4	22	2	111	61	4.9	2.3	7.2	24	21	10	115	4.9	9	0.89	89	159	75	86.912	51	79.5	3.31	0	2	0	0	0	0	1	1.90037
79566	88211.3	2	18	1	2	0	56.1	163.6	74	21	2	99	65	4.5	3.3	7.8	17	22	14	106	4.6	12	0.92	90	157	44	86.912	53	73.4	5.8	0	1	1	0	0	0	1	1.8657
79568	12586.7	2	19	2	3	0	87.4	164	87.3	32.5	4	112	51	3.7	2.8	6.5	13	16	8	119	4.3	9	0.77	85	114	27	54	56	88	3.41	0	1	1	0	0	0	1	1.94448
79588	12039.6	1	18	3	2	1	78.8	172.9	94.1	26.4	3	117	59	4.3	2.8	7.1	18	22	19	101	4.8	10	0.87	89	171	58	86.912	64	82.1	6.38	0	1	1	0	0	0	1	1.91434
79615	21547.3	1	17	2	1	0	80.6	184.4	80.2	23.7	2	99	69	4.6	2.9	7.5	18	29	23	132	6.5	14	0.96	92	179	42	109	60	79.3	3.3	0	3	1	1	0	0	1	1.89927
79625	11289.4	2	16	2	1	0	74.7	155.9	93.7	30.7	4	99	66	4.2	3.8	8	19	17	19	85	4.6	8	0.86	88	185	39	86.912	42	74.9	8.74	0	1	1	0	0	0	1	1.87448
79626	31008.2	1	16	1	1	0	100	177.2	105	31.8	4	109	41	4.5	2.9	7.4	19	26	9	137	7	14	0.82	82	216	491	86.912	25	89.2	8.85	0	3	1	1	0	0	1	1.95036
79686	88211.3	2	18	1	2	0	68.7	170.3	79.5	23.7	2	97	57	4.4	3.3	7.7	13	23	19	102	2.9	10	0.8	86	204	100	86.912	51	87.9	9.32	0	0	1	0	0	0	1	1.94399
79689	11734.3	1	16	4	1	2	81.2	170.8	88.8	27.8	3	106	53	4.5	3	7.5	23	19	21	125	5.4	14	0.91	79	139	76	72	50	77.5	4.14	0	2	1	0	0	0	1	1.8893
79701	11825	1	18	4	1	0	75.6	173.7	88.5	25.1	2	95	51	4.4	2.7	7.1	14	19	16	124	6.2	11	0.89	62	178	69	86.912	50	80.6	3.93	0	3	1	1	0	0	1	1.90634
79745	63010.7	1	16	1	1	2	61.2	162.7	78.7	23.1	2	105	48	4.5	2.3	6.8	23	32	14	130	6.7	9	0.83	89	151	35	88	50	81	5.27	0	3	1	1	0	0	1	1.90849
79771	15545.1	2	14	4	1	1	49.9	155.7	71	20.6	2	102	62	4.3	2.3	6.6	14	22	12	121	4	12	0.72	87	165	109	86.912	73	89.3	365.1	2	0	0	0	1	1	1	1.95085
79806	9708.41	2	19	4	3	0	81.8	163.9	86.7	30.5	3	102	48	4	3.3	7.3	18	18	15	111	5.4	17	0.76	86	182	159	86.912	50	89.1	6.96	0	2	1	0	0	0	1	1.94988
79820	9831.77	2	18	4	1	0	86.3	173	87.8	28.8	3	109	53	4.3	2.6	6.9	20	28	10	146	4.8	7	0.8	86	152	217	86.912	42	89.3	4.44	0	1	1	0	0	0	1	1.95085
79822	11596.1	2	15	2	1	1	64.3	163.8	80.7	24	2	109	69	4.8	2.6	7.4	13	19	15	107	3.8	5	0.85	85	136	110	86.912	43	79.6	7.7	0	0	0	0	0	0	1	1.90091
79862	14905.6	1	17	3	1	1	67.2	170.5	86.5	23.1	2	120	67	4.7	2.2	6.9	53	38	18	139	6.5	12	1	91	170	246	86.912	51	70.4	3.03	0	3	1	1	0	0	1	1.84757
79895	18800.4	1	19	2	1	0	126.3	175.1	122.4	41.2	4	131	67	3.8	2.5	6.3	19	20	23	114	5.8	11	0.85	94	92	32	60	28	85.1	2.72	0	3	1	1	0	0	1	1.92993
79953	11161.2	1	19	2	3	0	98.8	181.5	93.7	30	4	125	78	4.3	3.6	7.9	22	20	26	118	5.2	16	0.98	96	158	64	97	49	76.5	3.53	0	2	1	0	0	0	1	1.88366
79995	12576.6	2	15	4	1	2	53.9	160.7	67.8	20.9	2	96	58	4.4	3.3	7.7	12	19	18	104	4.7	9	0.79	88	197	148	86.912	57	84	7.63	0	1	0	0	0	0	1	1.92428
80001	14263.7	2	17	2	2	1	68.6	163.9	88.5	25.5	2	101	51	4.7	3.2	7.9	16	27	20	162	4.6	6	0.94	76	116	58	86.912	42	72	5.13	0	1	1	0	0	0	1	1.85733
80004	19452.8	1	17	1	1	0	81	179.7	90	25.1	3	123	78	4.6	2.7	7.3	109	48	42	141	6.1	11	1.03	104	112	62	44	53	72.1	4.02	0	3	1	1	0	0	1	1.85794
80053	13155.5	1	16	2	1	1	100.9	166.8	102	36.3	4	121	83	4.6	3.3	7.9	26	27	26	148	6.7	9	0.99	92	192	140	124	40	69.6	5.21	0	3	1	1	0	0	1	1.84261
80098	14573	1	15	3	1	0	54.8	167.8	68.6	19.5	2	112	73	4.6	2.7	7.3	18	38	12	159	6.9	8	0.85	83	175	49	86.912	76	81.5	102.94	1	3	0	1	1	1	1	1.91116
80166	19474.8	1	17	4	1	2	103	175.6	110.3	33.4	4	126	17	4.6	2.6	7.2	42	63	20	117	9.7	10	0.88	98	135	131	71	37	82.4	5.33	0	3	1	1	0	0	1	1.91593
80184	18353.7	1	13	4	1	0	64.7	162.6	83.7	24.5	3	111	51	4.4	3.3	7.7	10	18	12	98	5.9	12	1	100	175	262	86.912	41	67.2	112.75	1	3	0	1	1	1	1	1.82737
80243	66369.9	2	12	1	1	2	38.9	151.5	65	16.9	2	106	45	4.2	2.4	6.6	14	20	5	130	4.7	17	0.85	90	158	98	86.912	61	73.6	16.23	0	1	0	0	0	0	1	1.86688
80258	14030.6	1	19	2	1	0	63.4	173.2	70.7	21.1	2	114	51	4.7	2.3	7	22	25	22	125	5.2	12	1.02	88	204	69	102	83	70.1	4.33	0	2	1	0	0	0	1	1.84572
80299	9956.28	1	15	2	1	1	82	180.4	85.5	25.2	3	121	53	4.7	2.9	7.6	87	54	28	109	6	11	0.86	77	227	235	86.912	41	86.6	2.44	0	3	0	1	0	0	1	1.93752
80310	16252	1	18	2	1	4	61.5	171.9	70.9	20.8	2	101	65	4.4	2.6	7	11	22	10	183	5.2	8	1.08	61	163	87	86.912	46	65.7	2.35	0	2	1	0	0	0	1	1.81757
80334	10197.9	2	14	1	1	1	54.9	167.8	71.1	19.5	2	111	71	4	2.3	6.3	14	18	11	105	4.4	5	0.89	89	157	74	86.912	50	77.9	419.64	2	1	0	0	1	1	1	1.89154
80361	49740.7	1	19	1	1	2	89.2	185	90.1	26.1	2	117	65	4.8	2.7	7.5	21	20	32	100	5.6	14	0.91	110	250	393	86.912	53	84	6.95	0	2	1	1	0	0	1	1.92428
80421	61332.4	2	13	1	1	2	60.1	170.4	78.4	20.7	2	101	65	4.7	2.5	7.2	19	28	11	132	4.4	11	0.81	93	128	27	51	66	86.9	6.07	0	1	0	0	0	0	1	1.93902
80463	17614.5	2	13	2	1	2	75.8	167.3	91	27.1	4	96	61	4.4	3.2	7.6	12	23	12	123	4.9	13	0.83	87	230	98	86.912	70	83.2	26.05	0	2	0	0	0	0	1	1.92012
80480	17788.7	1	16	4	1	0	47.3	160.3	68.2	18.4	2	105	54	4.5	3.2	7.7	15	27	12	147	5.4	8	0.86	84	152	181	86.912	52	77	2.65	0	2	1	0	0	0	1	1.88649
80484	19785	1	13	3	1	1	49.2	152.4	71	21.2	2	93	57	4.7	2.5	7.2	13	13	9	105	6.2	13	0.7	93	119	32	72	39	89.9	4.53	0	3	0	1	0	0	1	1.95376
80501	8098.69	1	18	4	2	0	61.8	166.6	81.8	22.3	2	115	66	4.6	3.1	7.7	17	18	13	100	6.6	14	0.85	90	171	75	98	52	80.9	6.17	0	3	1	1	0	0	1	1.90795
80540	13009.1	2	18	2	3	0	72.1	164.4	83.6	26.7	3	105	54	4.4	3.1	7.5	15	20	11	102	2.8	10	0.83	120	143	40	86.912	55	81.8	8.05	0	0	1	0	0	0	1	1.91275
80607	25924	1	16	3	1	0	52.1	161.8	71.4	19.9	2	117	36	5.1	2.4	7.5	12	21	14	123	4.9	6	0.86	115	110	106	86.912	44	77.7	8.5	0	2	1	0	0	0	1	1.89042
80624	19728.9	1	15	1	1	4	52.2	177.9	68.3	16.5	1	98	43	4.2	2.6	6.8	17	25	14	118	4.9	14	0.84	87	140	50	86.912	62	87.5	8.25	0	2	0	0	0	0	1	1.94201
80626	54284.5	1	18	1	2	4	72	182.3	80	21.7	2	119	63	4.7	2.6	7.3	21	25	9	108	4.3	15	0.92	95	177	114	100	51	81.8	3.05	0	1	1	0	0	0	1	1.91275
80627	23942.9	1	18	1	1	0	69.5	178.1	80.6	21.9	2	121	83	4.7	3.3	8	21	25	17	119	7.7	12	1.09	83	148	128	84	37	67.5	7.12	0	3	1	1	0	0	1	1.8293
80671	57707.8	2	19	4	2	1	82.3	162	98.1	31.4	3	95	55	4.3	2.8	7.1	28	24	14	139	3.6	10	0.77	89	172	111	86.912	51	86.9	46.41	1	0	1	0	1	1	1	1.93902
80673	9832.93	1	15	4	1	2	86	178.9	86.5	26.9	3	125	0	4.6	2.6	7.2	18	30	11	131	6.2	13	1	105	180	122	86.912	50	73.9	8.36	0	3	0	1	0	0	1	1.86864
80711	24905.2	1	17	3	1	2	63.4	176	77.3	20.5	2	122	53	5.1	2.6	7.7	12	18	12	102	5.5	7	0.88	102	172	51	90	67	82.6	12.69	0	2	1	1	0	0	1	1.91698
80752	48360.5	1	14	1	1	2	54	164.9	69	19.9	2	111	57	4.8	2	6.8	15	30	8	139	5.1	6	0.81	100	164	70	86.912	58	84.1	6.37	0	2	0	0	0	0	1	1.9248
80753	11493	1	18	4	1	0	66.1	168.7	81.3	23.2	2	108	67	5.1	2.4	7.5	17	20	12	119	5.3	16	0.84	91	131	56	69	46	82.9	5.32	0	2	1	0	0	0	1	1.91855
80797	11464.4	1	16	2	1	0	103	173.4	110.5	34.3	4	117	34	4.2	2.7	6.9	17	17	12	133	6	8	0.9	64	202	173	86.912	40	79.6	4.32	0	3	1	1	0	0	1	1.90091
80799	66452.2	1	18	1	1	0	83	170.5	100.5	28.6	3	129	83	4.2	2.5	6.7	41	23	19	131	5.4	7	0.79	93	171	372	86.912	29	89.1	2.35	0	2	1	0	0	0	1	1.94988
80853	14186.9	1	18	3	1	0	69.8	166.6	88.9	25.1	2	111	61	4.4	2.4	6.8	26	22	18	103	6	10	0.91	91	124	86	61	44	75.6	3.61	0	3	1	1	0	0	1	1.87852
80857	22881.4	1	17	1	1	0	77.3	183.4	79.7	23	2	109	59	4.6	2.8	7.4	19	31	13	149	6.5	14	0.92	79	147	62	80	56	82.3	5.3	0	3	1	1	0	0	1	1.9154
80883	22984.4	1	18	3	1	0	97.6	172.4	110.4	32.8	4	109	53	4.7	2.5	7.2	47	21	25	105	5.8	14	0.85	90	189	150	86.912	47	83.8	6.27	0	3	1	1	0	0	1	1.92324
80899	12539.3	2	15	3	1	1	58.1	140.1	90.3	29.6	4	111	45	4.3	2.9	7.2	18	28	14	144	4.7	9	0.66	94	160	39	95	52	87.7	4.43	0	1	0	0	0	0	1	1.943
80948	11641.3	1	18	2	1	0	76.9	174.7	79.8	25.2	2	113	71	4.5	2.7	7.2	17	21	13	116	6.6	12	1.01	88	145	65	86.912	52	71.4	3.98	0	3	1	1	0	0	1	1.8537
80964	23419.7	2	19	1	3	1	58.3	163.6	82.09	21.8	2	109	63	4.2	2.2	6.4	23	23	11	112	4.1	12	0.86	75	185	101	108	54	78.6	9.54	0	1	1	0	0	0	1	1.89542
80999	60971.6	1	15	1	1	2	63.5	169	83.2	22.2	2	113	61	4.9	3.2	8.1	25	25	12	126	5.2	10	0.82	81	149	519	86.912	25	85.1	5	0	2	0	0	0	0	1	1.92993
81060	25805.6	2	14	1	1	4	52.3	152.5	82	22.5	2	97	51	4.4	2.3	6.7	12	24	8	120	5.7	10	0.78	93	158	64	94	50	80.7	6.9	0	2	0	1	0	0	1	1.90687
81072	16121.3	1	17	3	1	0	56.6	162.3	74	21.5	2	99	67	4.6	2.5	7.1	16	18	10	139	6.2	12	0.93	92	145	72	69	59	72.1	5.11	0	3	1	1	0	0	1	1.85794
81073	11533.9	2	13	2	1	4	114.6	179.5	113	35.6	4	113	71	4.2	2.9	7.1	23	45	19	182	6.7	9	0.94	78	153	159	86.912	32	78.9	9.25	0	3	0	1	0	0	1	1.89708
81076	13479.3	2	18	4	2	0	51.9	158.7	71.3	20.6	2	101	68	4.6	2.8	7.4	21	27	22	108	5	14	0.88	86	156	57	69	74	74.5	4.21	0	2	1	0	0	0	1	1.87216
81133	29385.5	2	17	1	1	0	100.8	161	108.6	38.9	4	114	62	4.4	2	6.4	20	20	26	179	4.8	10	0.88	76	168	149	105	46	75.6	29.23	0	1	1	0	0	0	1	1.87852
81224	56135.3	2	18	1	1	1	75.5	166.7	81.9	27.2	3	101	75	4.9	2.9	7.8	20	27	16	131	4.6	16	0.85	84	200	85	86.912	63	81	4.96	0	1	1	0	0	0	1	1.90849
81252	10264.2	1	15	2	1	0	60.8	174.7	74.3	19.9	2	117	61	4.3	2.2	6.5	17	20	13	119	4.8	8	0.83	93	156	57	97	42	86.9	7.12	0	1	0	0	0	0	1	1.93902
81281	15574	1	17	2	1	4	86.9	180.9	83.5	26.6	3	107	46	4.5	2.4	6.9	9	19	14	103	5.8	10	1.02	71	127	106	86.912	48	73.2	10.81	0	3	1	1	0	0	1	1.86451
81289	25723.7	2	17	1	1	1	50.4	154.5	72.6	21.1	2	102	54	4.5	2.9	7.4	16	14	10	113	5.4	14	0.77	80	125	67	71	39	82.9	7.03	0	2	1	0	0	0	1	1.91855
81294	14530.1	1	18	2	1	2	91.4	178.5	82.09	28.7	3	105	69	4.2	2.7	6.9	25	19	13	132	5.6	12	0.99	96	193	47	129	55	74.5	2.91	0	2	1	1	0	0	1	1.87216
81300	55471.8	1	17	1	2	1	60.5	164.8	76	22.3	2	101	60	4.7	2.6	7.3	19	23	13	117	5.5	11	0.9	85	176	179	86.912	33	75.6	3.64	0	2	1	1	0	0	1	1.87852
81310	19474.8	1	19	3	2	0	124.7	179.5	118.5	38.7	4	116	69	3.9	3.2	7.1	25	21	24	114	6.9	7	0.83	87	189	131	86.912	40	89.3	4.23	0	3	1	1	0	0	1	1.95085
81328	58023.1	1	18	1	1	2	79.1	180.7	87.5	24.2	2	105	66	4.4	2.6	7	16	20	13	114	6	10	0.91	96	134	95	72	42	82	4.14	0	3	1	1	0	0	1	1.91381
81364	69002	1	16	1	1	2	91.6	168.7	100.3	32.2	4	127	67	4.6	2.8	7.4	29	22	20	109	5.1	10	0.82	105	182	219	86.912	48	85	8.04	0	2	1	0	0	0	1	1.92942
81389	14705.3	1	13	4	1	1	44.1	146.8	66.4	20.5	2	105	48	4.4	3.1	7.5	9	21	10	124	3.6	11	0.8	86	174	114	86.912	71	75.8	4.12	0	0	0	0	0	0	1	1.87967
81407	12336.3	2	16	4	1	0	79.6	156.2	99.6	32.6	4	115	63	4.4	3.1	7.5	18	18	22	126	4.6	11	0.81	93	139	78	84	41	79.6	3.61	0	1	1	0	0	0	1	1.90091
81411	15750.5	1	15	4	1	2	57.4	157.3	73	23.2	2	124	34	4.3	2.6	6.9	13	22	11	143	5.7	12	0.86	72	153	108	86.912	54	75.5	4.55	0	2	0	1	0	0	1	1.87795
81437	10961.6	1	16	2	1	1	63	179.4	68.1	19.6	2	115	46	4.1	3.4	7.5	13	16	11	98	7.5	18	0.92	93	121	31	66	47	80.5	4.55	0	3	1	1	0	0	1	1.9058
81451	94996.8	1	19	1	3	1	73.7	182.3	78.3	22.2	2	106	63	4.7	2.7	7.4	66	172	12	228	5.5	15	1.05	68	134	50	86.912	57	71.7	17.86	0	2	1	1	0	0	1	1.85552
81454	31046.9	1	15	4	1	0	139.4	175.5	150	45.3	4	130	61	4.3	2.8	7.1	38	24	19	130	5.5	10	0.84	114	161	385	86.912	34	86.3	5.48	0	2	0	1	0	0	1	1.93601
81496	59124	1	14	1	1	2	120.1	188	119	34	4	117	77	4.3	3.3	7.6	40	25	35	131	8.3	10	1.08	105	157	304	86.912	30	71.9	7.98	0	3	0	1	0	0	1	1.85673
81502	12350.6	1	17	2	1	0	74.5	160.1	82.6	29.1	4	112	54	4.6	3.7	8.3	17	22	13	92	5.7	9	0.92	115	167	71	86.912	44	71.9	4.39	0	2	1	1	0	0	1	1.85673
81517	15725.4	2	15	4	1	0	53.4	150.3	73.2	23.6	2	109	55	4.7	3	7.7	20	20	11	83	5.1	13	0.7	85	193	63	86.912	66	88.7	3.96	0	2	0	0	0	0	1	1.94792
81541	12586.7	2	15	2	1	1	84.7	160.8	94.3	32.8	4	105	60	4	3.2	7.2	21	20	20	139	4.5	10	0.94	95	211	108	138	48	70.6	2.95	0	1	0	0	0	0	1	1.8488
81545	16720.1	1	16	3	1	0	70.2	173.5	81.9	23.3	2	109	67	4.6	3	7.6	35	31	12	167	7	15	0.88	92	133	62	86	39	81.4	5.27	0	3	1	1	0	0	1	1.91062
81591	14919.2	2	14	4	1	2	78.9	161.7	101	30.2	4	105	59	4.3	2.4	6.7	14	19	10	147	5.5	9	0.8	108	189	243	86.912	41	83.5	6	0	2	0	1	0	0	1	1.92169
81667	12576.6	2	19	2	3	1	52.8	155.2	69.3	21.9	2	103	67	4.5	2.7	7.2	9	16	9	103	4.5	10	0.77	89	183	79	127	43	83.2	10.61	0	1	1	0	0	0	1	1.92012
81678	12443.7	1	17	2	1	0	97	175.9	95.4	31.4	4	129	49	4.5	3	7.5	28	27	23	125	6.7	15	1	101	192	112	86.912	44	72.6	4.64	0	3	1	1	0	0	1	1.86094
81687	11178.8	1	13	3	1	0	66.4	162.1	83.2	25.3	3	117	60	4.6	2.7	7.3	13	18	11	104	5.9	12	0.75	93	150	52	84	54	89.3	1.21	0	3	0	1	0	0	1	1.95085
81692	13758.1	2	17	2	2	1	59	153.7	78.9	25	2	113	69	3.9	2.8	6.7	18	22	23	134	3.7	11	0.83	77	170	35	86.912	73	76.5	5.87	0	0	1	0	0	0	1	1.88366
81735	16605	2	12	3	1	1	43.2	155.9	67.3	17.8	2	97	57	4.6	3.2	7.8	12	23	11	83	5.1	15	0.76	78	201	88	86.912	64	84.7	5.77	0	2	0	0	0	0	1	1.92788
81745	13273.3	1	16	2	1	1	79.5	170.8	92.5	27.3	3	105	49	4.5	2.7	7.2	38	30	16	137	7.2	9	0.83	84	121	36	86.912	36	85	4.21	0	3	1	1	0	0	1	1.92942
81771	50920.2	1	18	1	2	4	96.8	183	95.8	28.9	3	118	75	4.7	2.6	7.3	24	30	11	133	8.5	17	1.05	74	169	100	86.912	51	72	10.93	0	3	1	1	0	0	1	1.85733
81775	91849.6	1	17	1	1	2	84.6	188.3	82.5	23.9	2	105	61	4.6	2.6	7.2	24	29	20	121	6.4	14	0.98	63	143	118	85	32	79.4	9.1	0	3	1	1	0	0	1	1.89982
81803	8098.69	1	18	4	2	0	61.6	176.4	73.9	19.8	2	107	61	4.8	2.7	7.5	14	17	11	101	7	18	0.89	95	152	50	82	53	81.9	5.04	0	3	1	1	0	0	1	1.91328
81839	13358.6	1	13	4	1	4	83.7	164.7	107.1	30.9	4	108	59	4.1	2.9	7	20	19	13	151	5.5	11	0.76	98	155	309	56	37	89.5	5.03	0	2	0	1	0	0	1	1.95182
81853	6737.44	1	17	4	1	1	74.1	161.2	88.4	28.5	3	108	58	4.5	2.5	7	29	48	19	164	6	12	0.91	79	162	222	86.912	44	73.2	4.29	0	3	1	1	0	0	1	1.86451
81897	15540.8	2	12	4	1	0	45	155.6	63.9	18.6	2	106	60	4.4	3.4	7.8	13	17	15	87	4.9	11	0.72	83	162	58	86.912	54	89.3	5.64	0	2	0	0	0	0	1	1.95085
81909	11847.9	2	18	2	1	0	56.2	160.6	72.3	21.8	2	94	52	4.2	2.9	7.1	10	18	10	110	3.5	4	0.8	75	161	49	89	60	82.9	3.73	0	0	1	0	0	0	1	1.91855
81913	13236.7	2	18	3	2	0	76.5	156.8	100	31.1	4	106	58	4.3	2.8	7.1	16	31	8	145	4.3	11	0.75	78	160	164	86.912	51	86.3	10.73	0	1	1	0	0	0	1	1.93601
81914	9277.51	1	15	4	1	2	63.1	173.9	73.4	20.9	2	106	69	4.9	2.5	7.4	13	19	13	96	5.3	12	0.89	98	135	137	68	40	80.7	3.14	0	2	0	0	0	0	1	1.90687
81921	11857.4	2	14	2	1	0	51.9	152.1	75.3	22.4	2	109	66	4.2	2.5	6.7	10	15	15	108	5.7	10	0.83	89	147	82	84	46	75.7	5.29	0	2	0	1	0	0	1	1.8791
81930	18353.7	1	18	4	3	0	116.4	166.6	117	41.9	4	114	69	4.4	2.8	7.2	36	27	31	98	7.3	9	0.84	107	166	524	86.912	40	81.9	4.82	0	3	1	1	0	0	1	1.91328
81941	18928.4	1	17	4	1	0	75.5	175.5	76.7	24.5	2	99	66	4.7	2.8	7.5	23	26	15	136	4.7	19	1.13	88	148	62	86.912	39	64.1	79.02	1	1	1	0	1	1	1	1.80686
81960	12287	1	17	4	1	2	53.5	165.5	72.9	19.5	2	103	39	4.6	2.8	7.4	17	23	17	140	6.6	10	0.92	63	160	112	86.912	66	74.3	5.73	0	3	1	1	0	0	1	1.87099
82017	26714	2	18	1	1	0	49	156.1	75.1	20.1	2	100	56	4.3	2.8	7.1	13	20	14	114	4	7	0.89	89	119	54	69	39	72.4	19.78	0	0	1	0	0	0	1	1.85974
82036	20060.6	1	17	4	1	0	67.8	172.9	83.8	22.7	2	119	63	4.5	2.5	7	16	23	15	118	6.2	6	0.9	89	174	56	115	48	79.3	3.93	0	3	1	1	0	0	1	1.89927
82042	14118	1	17	2	1	1	74.7	170	81.4	25.8	3	119	56	4.6	2.6	7.2	30	28	14	144	6.2	12	0.82	90	153	37	95	47	85.6	16.89	0	3	1	1	0	0	1	1.93247
82049	16347.7	2	15	2	1	1	65.6	164.7	83.5	24.2	2	93	48	4.2	3.1	7.3	10	14	19	99	3.6	13	0.83	86	141	58	95	39	82	21.56	0	0	0	0	0	0	1	1.91381
82066	22375.1	2	15	1	1	0	82.1	164.4	89.9	30.4	4	93	51	4.6	2.5	7.1	38	32	5	197	4.9	13	0.94	98	127	47	58	60	72.2	29.23	0	2	0	0	0	0	1	1.85854
82070	64335.7	1	18	1	1	2	105.5	177.1	105.2	33.6	4	115	79	4.7	2.2	6.9	19	16	7	134	7	17	0.85	94	154	37	107	36	86	2.84	0	3	1	1	0	0	1	1.9345
82073	33997.7	1	19	1	2	1	85.6	174	88.8	28.3	3	111	58	4.9	1.9	6.8	16	18	12	81	6.3	10	0.9	94	125	72	79	32	79.8	6.67	0	3	1	1	0	0	1	1.902
82104	48360.5	1	17	1	1	2	50.7	159.5	73.2	19.9	2	125	54	4.9	2.5	7.4	13	23	11	99	6.4	8	0.8	88	155	44	86.912	62	82.3	5.03	0	3	1	1	0	0	1	1.9154
82109	33997.7	1	19	1	2	0	97.7	187	96.5	27.9	3	123	81	4.7	2.4	7.1	19	14	16	82	7.7	8	0.95	84	149	126	86.912	42	81.3	4.25	0	3	1	1	0	0	1	1.91009
82187	99162.1	2	18	1	1	0	68.3	164.8	85.5	25.1	2	102	63	4.6	2.6	7.2	13	14	10	95	4.5	8	0.78	84	162	84	89	52	87.3	16	0	1	1	0	0	0	1	1.94101
82198	25805.6	2	17	1	1	4	65.6	159.5	86.6	25.8	3	102	52	5.1	2.7	7.8	15	17	6	116	5.6	14	1.04	89	143	51	84	47	63.3	19.41	0	2	1	1	0	0	1	1.8014
82229	24575	1	16	1	1	0	85.5	174.9	94.4	28	4	123	77	4.6	2.8	7.4	22	19	22	131	6	12	0.82	92	123	98	75	33	88.1	6.62	0	3	1	1	0	0	1	1.94498
82232	19684.5	1	15	3	1	1	56.8	169.6	68.9	19.7	2	107	51	4.7	2.4	7.1	13	27	11	161	4.6	12	0.83	92	129	66	86.912	59	84.4	137.96	1	1	0	0	1	1	1	1.92634
82250	19162.8	1	19	3	3	1	81.5	171.5	93	27.7	3	115	69	4.4	2.7	7.1	31	26	23	140	6.8	5	0.86	96	252	98	86.912	51	82.4	5	0	3	1	1	0	0	1	1.91593
82253	18728.4	2	19	2	3	1	57.7	164.4	71.5	21.3	2	127	57	4.4	3.4	7.8	14	19	19	126	4.3	14	0.78	97	208	86	156	41	87	4.08	0	1	1	0	0	0	1	1.93952
82287	14636.7	2	19	4	2	0	67.7	154.5	94.2	28.4	3	98	57	4.7	3	7.7	16	18	19	107	4.4	12	0.72	82	143	89	86.912	49	88.6	1.32	0	1	1	0	0	0	1	1.94743
82302	25841.5	2	16	4	1	0	67.2	163.3	83.6	25.2	3	111	65	4.3	2.8	7.1	21	23	13	137	4.1	11	0.79	79	154	23	86.912	75	85.4	5.93	0	1	1	0	0	0	1	1.93146
82313	15752.9	2	15	2	1	1	50.7	154.5	68.1	21.2	2	117	57	4.4	2.7	7.1	13	21	8	133	3.9	12	0.79	84	162	101	86.912	45	80.8	6.32	0	0	0	0	0	0	1	1.90741
82331	11529.1	1	16	4	1	4	61.5	163.8	79.5	22.9	2	108	51	4.6	2.9	7.5	19	20	14	98	4.9	7	0.79	98	122	88	48	54	85.6	4.73	0	2	1	0	0	0	1	1.93247
82341	11381.9	1	16	2	1	0	87.1	172.6	86.9	29.2	4	108	55	4.3	2.4	6.7	14	16	8	91	5	11	0.95	89	112	119	67	23	75	2.36	0	2	1	0	0	0	1	1.87506
82358	17957.7	1	13	4	1	0	65.3	162.8	77.1	24.6	3	104	54	4.4	2.6	7	18	29	14	190	5.1	12	0.88	82	173	88	99	56	76.4	3.01	0	2	0	0	0	0	1	1.88309
82373	54836.7	2	16	1	1	2	51.8	157.3	72.1	20.9	2	111	67	4.6	2.7	7.3	12	18	9	96	5.6	15	0.82	99	145	47	86.912	60	79.2	12.37	0	2	1	1	0	0	1	1.89873
82378	12003.5	1	17	4	1	0	63.3	178.3	74.9	19.9	2	115	75	4.6	2.4	7	10	16	10	96	6.3	13	0.91	90	113	64	53	50	80.9	4.53	0	3	1	1	0	0	1	1.90795
82394	15415.4	1	18	3	3	4	66.3	162	82	25.3	2	107	63	4.5	2.6	7.1	16	19	11	97	5.7	10	0.97	86	138	50	80	46	69	5.09	0	2	1	1	0	0	1	1.83885
82400	14087.5	1	16	2	1	0	79.8	186.1	76.4	23	2	124	35	4.1	2.1	6.2	28	29	13	136	3.8	10	0.99	75	134	78	86.912	55	77.6	6.49	0	0	1	0	0	0	1	1.88986
82418	62101.3	1	16	1	1	1	55.4	170.1	69.8	19.1	2	117	58	4.7	2.3	7	20	22	11	133	4	10	0.94	80	153	84	86.912	52	74.7	17.36	0	0	1	0	0	0	1	1.87332
82470	11641.3	1	13	2	1	0	121.9	175.7	119.2	39.5	4	111	69	4	3	7	24	24	23	182	7.2	9	0.81	99	135	37	91	36	89.6	6.13	0	3	0	1	0	0	1	1.95231
82532	12003.5	1	16	4	1	0	62.5	169.6	72.6	21.7	2	109	63	5	2.9	7.9	18	22	12	116	6.2	14	0.94	84	159	32	64	86	74.5	15.03	0	3	1	1	0	0	1	1.87216
82534	11047.8	1	18	3	2	1	62.8	171.2	81.3	21.4	2	115	71	4.8	2.6	7.4	15	25	8	169	4.8	10	0.93	81	173	77	86.912	61	76	6.81	0	1	1	0	0	0	1	1.88081
82581	21967.6	1	17	4	2	1	83.2	166.5	87.5	30	4	129	65	4.8	2.8	7.6	14	20	17	83	6.7	10	0.93	86	247	135	154	59	73.9	3.44	0	3	1	1	0	0	1	1.86864
82595	26169.2	1	18	1	1	0	101.6	175.3	108.1	33.1	4	137	64	4.6	3	7.6	52	33	50	127	6.9	11	0.89	99	195	162	124	38	81.3	6.84	0	3	1	1	0	0	1	1.91009
82630	22281.2	2	15	1	1	4	52.1	153.1	75.4	22.2	2	103	67	4.4	3	7.4	15	24	8	145	4.2	14	0.71	86	139	53	86.912	65	89.1	8.42	0	1	0	0	0	0	1	1.94988
82633	26027.7	1	15	1	1	1	82.6	170.1	94.4	28.5	4	117	50	4.6	2.7	7.3	19	24	14	109	6.2	11	1.05	96	135	164	86.912	29	66.9	2.63	0	3	0	1	0	0	1	1.82543
82639	18184.5	1	16	2	1	0	165.5	176.2	149.4	53.3	4	128	38	3.9	3.2	7.1	87	39	91	155	7.9	10	0.9	91	120	99	86.912	37	80.9	170.73	1	3	1	1	1	1	1	1.90795
82656	83497.5	1	12	1	1	2	36.1	144.7	62.5	17.2	2	100	61	4.1	2.8	6.9	16	30	7	158	5.8	10	0.77	92	159	46	86.912	76	77.6	14.44	0	3	0	1	0	0	1	1.88986
82717	13297.4	1	14	2	1	2	80.6	183.9	75.8	23.8	3	105	71	4.4	3.2	7.6	15	24	10	127	4.9	5	0.91	91	143	50	63	65	83.5	11.85	0	2	0	0	0	0	1	1.92169
82726	11652.3	2	16	2	1	1	54.4	152.6	78.4	23.4	2	107	64	4.1	3.5	7.6	14	16	15	118	4.8	7	0.82	83	144	41	91	51	76.9	10.62	0	1	1	0	0	0	1	1.88593
82774	21016.4	2	19	2	3	0	71.2	156.1	90.7	29.2	3	117	68	4.3	3	7.3	20	20	25	136	3.2	8	0.72	78	194	70	86.912	72	89.5	5	0	0	1	0	0	0	1	1.95182
82884	51790.9	1	18	1	2	2	54.5	183.3	67.3	16.2	1	117	58	4.8	2.6	7.4	13	20	12	101	5.8	11	1.06	49	174	79	88	64	71.4	3.98	0	3	1	1	0	0	1	1.8537
83017	11361.2	2	17	3	1	0	68.3	160.1	86.4	26.6	3	105	62	4.2	2.6	6.8	17	23	10	130	3.1	10	0.81	86	151	62	81	54	81.6	7.62	0	0	1	0	0	0	1	1.91169
83025	16347.7	2	15	2	1	1	71.2	162.2	77.3	27.1	3	95	57	4.8	2.5	7.3	11	17	15	122	5.1	7	0.97	88	108	45	38	61	69.1	47.85	1	2	0	0	1	1	1	1.83948
83039	17983.3	1	19	1	2	0	45.2	166.9	70	16.2	1	122	59	4.6	2	6.6	13	14	9	100	5.2	12	0.78	91	136	175	57	43	88.4	6.11	0	2	1	0	0	0	1	1.94645
83056	11544.8	2	16	3	1	4	45.4	153.5	64.8	19.3	2	92	47	4.3	3.1	7.4	13	19	11	140	3.6	10	0.72	67	133	87	86.912	57	88	10.3	0	0	1	0	0	0	1	1.94448
83060	67151.1	2	15	1	1	2	41	153.9	60.4	17.3	2	106	59	5	2.9	7.9	12	20	6	101	3.9	13	0.8	97	160	49	86.912	65	79.5	490.57	2	0	0	0	1	1	1	1.90037
83085	8098.69	1	18	4	2	0	54.8	160.1	71.1	21.4	2	103	60	4.4	3	7.4	19	29	10	127	5.9	11	0.89	119	175	52	86.912	54	74.3	4.37	0	3	1	1	0	0	1	1.87099
83093	14758.8	1	16	3	1	0	70.9	173.3	78.3	23.6	2	94	55	4.7	2.5	7.2	21	17	12	117	5.4	9	0.88	87	132	83	56	60	81.3	5.64	0	2	1	0	0	0	1	1.91009
83117	19510.6	2	16	4	1	1	68.8	162.8	92.2	26	3	93	57	4.2	2.7	6.9	10	14	10	110	4.2	10	0.77	97	150	65	86.912	51	87.3	5.09	0	1	1	0	0	0	1	1.94101
83145	61838.8	1	16	1	1	1	57.7	175.9	71.6	18.6	2	115	42	4.6	2.2	6.8	10	16	8	92	6	12	1.12	80	122	56	86.912	49	64.9	21.06	0	3	1	1	0	0	1	1.81224
83162	44029.6	2	19	1	3	2	63.4	166.4	81.8	22.9	2	92	58	4.3	2.4	6.7	14	23	6	126	5.9	11	0.8	81	154	101	86.912	54	85.9	3.5	0	3	1	1	0	0	1	1.93399
83185	60190.4	2	17	1	1	2	57	162.8	70.7	21.5	2	127	49	4.1	2.7	6.8	15	21	7	113	4	12	0.77	83	162	106	86.912	72	87.3	17.01	0	0	1	0	0	0	1	1.94101
83256	81834.3	2	19	1	3	2	45.2	163.8	68.8	16.8	1	97	65	5.4	2.7	8.1	15	26	14	104	5.8	10	0.91	77	151	43	92	55	74.3	10.61	0	3	1	1	0	0	1	1.87099
83270	8098.69	1	18	4	2	0	71.9	170.9	80.4	24.6	2	115	72	5	2.8	7.8	22	25	15	103	6.4	14	0.86	105	130	51	86.912	55	82.1	2.83	0	3	1	1	0	0	1	1.91434
83275	19785	1	17	3	1	1	78.5	180.6	80.2	24.1	2	107	59	4.7	2.5	7.2	17	26	10	134	6.2	12	1.15	78	181	69	112	51	64.9	2.76	0	3	1	1	0	0	1	1.81224
83319	18524.2	1	15	4	1	0	52.5	156.3	72.6	21.5	2	118	55	4.4	2.7	7.1	13	22	9	132	6.4	5	0.89	96	115	136	86.912	46	72.5	4.37	0	3	0	1	0	0	1	1.86034
83331	19069.3	1	18	3	1	0	59.5	165	74.6	21.9	2	127	65	4.9	2.4	7.3	9	14	12	95	6.4	12	0.95	90	143	84	86.912	41	71.7	5.61	0	3	1	1	0	0	1	1.85552
83332	17007.3	2	14	3	1	0	79.8	159	99.3	31.6	4	100	47	4.3	3	7.3	15	19	12	116	4.3	11	0.83	101	125	36	63	49	79.1	3.77	0	1	0	0	0	0	1	1.89818
83348	10867.1	1	15	4	1	1	56.7	167	71.9	20.3	2	114	67	4.7	2.8	7.5	18	31	18	128	5.5	12	0.79	110	153	57	86.912	42	87.3	11.15	0	2	0	1	0	0	1	1.94101
83350	22621.4	1	15	3	1	0	102.9	168.9	104.3	36.1	4	115	56	4.5	2.8	7.3	10	17	10	120	1.5	7	0.82	105	141	173	86.912	47	85.1	2.57	0	0	0	0	0	0	1	1.92993
83355	14101.7	1	15	2	1	2	67.7	166.6	81.8	24.4	3	94	62	4.5	2.5	7	17	22	14	116	5.4	12	0.82	88	181	77	86.912	41	83.9	2.62	0	2	0	0	0	0	1	1.92376
83371	92304	1	15	1	1	1	81.6	176.2	88	26.3	3	115	70	4.6	2.5	7.1	35	24	16	116	7.4	14	0.94	101	208	105	140	45	77.4	9.49	0	3	0	1	0	0	1	1.88874
83373	16165	1	15	2	1	0	70.9	176.7	77	22.7	2	119	66	4.4	2.9	7.3	15	18	8	123	6.1	13	0.9	88	161	44	98	58	81.1	6.41	0	3	0	1	0	0	1	1.90902
83383	68416.4	2	12	1	1	1	54.4	150.4	75.9	24	3	99	58	4.4	2.9	7.3	34	34	12	164	6.5	16	0.71	90	236	69	146	73	87.5	12.51	0	3	0	1	0	0	1	1.94201
83451	11757.5	1	16	4	1	0	60.9	171.5	76.4	20.7	2	111	66	4.7	2.3	7	15	24	14	117	5.7	9	0.84	88	140	76	86.912	42	84.3	4.18	0	2	1	1	0	0	1	1.92583
83468	66076.2	1	15	1	1	1	63.2	175.8	73.8	20.4	2	108	63	4.4	2.3	6.7	14	24	8	125	7.4	14	0.85	89	140	67	86.912	35	85.4	15.36	0	3	0	1	0	0	1	1.93146
83485	11995	1	18	2	1	0	56.7	169.5	68.5	19.7	2	120	59	4.7	3.4	8.1	15	21	14	115	4.2	10	0.99	90	121	62	67	57	70.7	17.58	0	1	1	0	0	0	1	1.84942
83496	10382.2	2	18	2	1	1	60.5	159.4	83.7	23.8	2	111	47	4.3	2.5	6.8	18	14	12	111	4.3	11	1.01	72	176	86	108	54	65.2	19.33	0	1	1	0	0	0	1	1.81425
83527	20955.4	1	18	4	3	0	74.2	169.5	87.7	25.8	3	117	65	5	2.9	7.9	51	30	40	91	7	11	0.85	83	187	137	114	45	82.4	6.52	0	3	1	1	0	0	1	1.91593
83610	19294.6	1	18	1	1	0	71.9	173.7	89	23.8	2	120	55	4.8	2.4	7.2	32	24	17	90	5.7	13	0.83	92	118	55	86.912	35	86.4	7.87	0	2	1	1	0	0	1	1.93651
83666	14682.8	1	13	2	1	0	54.2	176.5	65.6	17.4	2	109	71	4.3	3.7	8	13	19	16	152	6.1	14	0.9	97	127	47	69	49	81	17.79	0	3	0	1	0	0	1	1.90849
83707	18081.8	1	18	3	2	0	57.7	160.2	76.8	22.5	2	105	53	4.6	3.6	8.2	22	29	36	119	6.7	11	0.84	94	125	121	46	53	78.8	13.83	0	3	1	1	0	0	1	1.89653
83714	26001.2	2	19	1	2	0	71.7	159.7	82.09	28.1	3	113	66	4.5	2.6	7.1	22	13	30	98	4.6	9	0.74	85	193	153	127	32	89.1	4.48	0	1	1	0	0	0	1	1.94988
83764	69163	1	14	1	1	2	54.8	170.8	69.8	18.8	2	105	64	4.3	3	7.3	11	16	10	121	4.6	12	0.79	364	172	96	107	39	89.3	8.65	0	1	0	0	0	0	1	1.95085
83778	18894.6	1	16	4	1	0	99.9	170.2	111.5	34.5	4	115	54	4	2.4	6.4	39	24	20	120	5.3	13	0.79	96	211	82	153	33	89	8.38	0	2	1	0	0	0	1	1.94939
83833	25568.6	1	14	1	1	1	50.7	169.3	66.5	17.7	2	93	51	4.6	2.3	6.9	20	26	14	134	5.4	10	0.84	82	130	48	55	66	83.2	6.17	0	2	0	0	0	0	1	1.92012
83847	82367.4	1	18	1	1	2	71.2	185	77.8	20.8	2	106	62	4.5	2.3	6.8	12	21	8	116	4.6	19	0.87	89	118	53	63	45	87.8	10.67	0	1	1	0	0	0	1	1.94349
83917	27453.8	2	17	1	1	0	68.2	156.9	82	27.7	3	111	61	4.1	2.4	6.5	16	22	11	151	4.9	15	0.91	68	156	92	86.912	50	71.2	16.96	0	2	1	0	0	0	1	1.85248
83918	14978	1	15	2	1	1	51.6	162.8	65.5	19.5	2	107	61	4.8	2.9	7.7	23	28	18	217	4.3	24	0.75	75	183	61	86.912	81	89.6	7.13	0	1	0	0	0	0	1	1.95231
83930	41784.1	1	17	1	1	0	71.6	176.6	78	23	2	125	59	4.9	2	6.9	22	22	16	126	7.2	16	1.01	95	191	90	86.912	54	72.2	7.26	0	3	1	1	0	0	1	1.85854
83940	21898.2	1	16	4	1	0	58.9	167	75.3	21.1	2	97	61	4	2.3	6.3	20	31	11	139	5.4	9	0.87	73	134	56	86.912	41	79.3	4.46	0	2	1	0	0	0	1	1.89927
83960	50784.9	1	12	1	1	2	47.4	151.3	70.4	20.7	2	108	50	4.3	2.6	6.9	21	27	10	168	4.7	10	0.76	107	147	159	86.912	45	82.2	3.98	0	1	0	0	0	0	1	1.91487
83991	47074	2	14	4	1	1	84.6	166.7	98	30.4	4	99	62	4.6	2.9	7.5	11	20	10	133	4.3	8	0.83	91	143	88	72	53	82.9	13.88	0	1	0	0	0	0	1	1.91855
84054	24040.9	1	17	3	1	1	92.4	171.9	99.5	31.3	4	122	49	5.1	2.4	7.5	40	21	14	155	6.9	14	0.92	96	135	173	86.912	61	77.2	4.9	0	3	1	1	0	0	1	1.88762
84121	18894.6	1	18	3	1	1	83.2	176.7	93.8	26.6	3	128	47	4.4	2.6	7	32	18	19	134	6.6	10	0.96	81	168	168	103	32	76	5.85	0	3	1	1	0	0	1	1.88081
84211	11380.5	1	18	4	1	2	73.2	176	77.8	23.6	2	119	55	4.4	2.6	7	18	35	11	143	6.4	17	1.07	73	132	148	86.912	57	67.9	6.91	0	3	1	1	0	0	1	1.83187
84247	44476	2	16	1	1	2	57.3	160.5	71.7	22.2	2	103	46	4.4	2.3	6.7	16	23	11	114	3.6	14	0.78	72	221	76	86.912	75	85	37.99	1	0	1	0	1	1	1	1.92942
84310	20142.3	1	15	3	1	0	63.5	167.5	78.6	22.6	2	111	59	4.8	3	7.8	15	17	9	98	5.6	12	1.02	103	126	47	86.912	47	67.8	15.19	0	2	0	1	0	0	1	1.83123
84314	12275.2	1	14	2	1	0	101.5	171.7	92.4	34.4	4	108	51	4.3	3	7.3	35	44	16	219	7	10	0.92	83	187	37	86.912	63	77.1	2.89	0	3	0	1	0	0	1	1.88705
84325	57459.7	2	17	1	1	1	58	161.5	76.4	22.2	2	97	50	4.4	2.5	6.9	13	19	11	101	5.5	9	0.8	82	145	55	86.912	50	83.4	31.2	1	2	1	1	1	1	1	1.92117
84328	22223.1	1	16	2	1	4	56.9	169.5	72.8	19.8	2	108	51	4.6	3.1	7.7	25	37	27	195	7.3	12	0.96	66	150	40	86.912	55	72.9	15.88	0	3	1	1	0	0	1	1.86273
84385	49461.6	1	18	1	2	1	80.1	164.3	89.2	29.7	4	125	69	4.7	3.4	8.1	59	45	93	101	7.3	13	0.82	76	247	110	86.912	56	82.8	6.48	0	3	1	1	0	0	1	1.91803
84391	89924.8	1	18	1	2	2	55.1	182.1	67	16.6	1	112	58	5	2.4	7.4	16	21	15	117	6.5	12	0.93	86	189	46	97	72	80.9	99.43	1	3	1	1	1	1	1	1.90795
84417	8968.67	2	18	4	3	2	80.3	168.8	91.1	28.2	3	113	61	4.3	4	8.3	26	28	11	145	4.6	16	0.79	127	184	130	86.912	65	88.2	6.26	0	1	1	0	0	0	1	1.94547
84433	11758.7	1	18	2	2	1	86.6	171	91.5	29.6	4	103	67	4.6	3	7.6	20	25	10	124	4.4	11	0.88	96	144	88	86.912	36	80.3	2.65	0	1	1	0	0	0	1	1.90472
84436	14895.2	1	16	3	1	1	60.2	168.7	70.5	21.2	2	137	55	5.1	2.7	7.8	17	22	22	121	7.9	18	0.91	78	140	102	86.912	45	76.6	4.41	0	3	1	1	0	0	1	1.88423
84446	14952.9	1	14	2	1	1	126	182.8	108.1	37.7	4	120	58	4.5	2.8	7.3	21	27	14	168	5.4	12	0.89	101	109	92	86.912	43	84.8	2.44	0	2	0	0	0	0	1	1.9284
84457	45184.1	2	19	1	3	1	71.4	159	99.2	28.2	3	109	67	4.4	2.5	6.9	14	18	13	115	4.8	6	0.81	85	110	104	43	40	81.1	5.7	0	1	1	0	0	0	1	1.90902
84476	28035.1	2	16	1	1	0	60.5	166.6	74.5	21.8	2	107	57	4.9	2.7	7.6	11	19	12	125	3.9	7	0.83	92	136	28	63	64	82.9	844.12	2	0	1	0	1	1	1	1.91855
84540	13513.4	2	18	2	3	1	71.6	161.4	81.9	27.5	3	121	51	4.3	3	7.3	13	15	19	94	5.1	15	0.77	84	146	49	81	57	86.6	3.88	0	2	1	0	0	0	1	1.93752
84573	27459.5	1	16	3	1	2	58.4	173	74.5	19.5	2	113	49	5	2.6	7.6	20	26	17	129	6.1	17	0.96	66	151	166	86.912	41	74.4	4.22	0	3	1	1	0	0	1	1.87157
84580	10364	1	18	4	1	4	86.9	182.5	96.9	26.1	3	110	53	4.4	2.9	7.3	16	22	13	150	5.9	17	0.94	95	159	125	86.912	65	80.2	6.63	0	3	1	1	0	0	1	1.90417
84635	50784.9	1	14	4	1	1	74.6	178.6	79.6	23.4	3	120	58	4.3	2.6	6.9	23	29	12	140	6.9	16	1.02	82	145	114	86.912	41	72.3	5.54	0	3	0	1	0	0	1	1.85914
84800	14494.5	1	19	3	2	0	71.1	176.6	81.7	22.8	2	109	66	4.8	3.1	7.9	20	26	12	98	6.3	13	0.95	93	172	77	105	53	76.8	3.89	0	3	1	1	0	0	1	1.88536
84810	14942	1	18	2	1	0	70.7	171.6	75.2	24	2	127	72	4.5	3.8	8.3	25	27	14	188	4.6	17	0.97	89	207	66	86.912	63	73.1	3.1	0	1	1	0	0	0	1	1.86392
84815	27649.3	2	15	1	1	0	49.7	164.2	69	18.4	2	97	63	4.8	2.9	7.7	15	24	11	115	5.5	11	0.88	81	177	89	86	70	77.1	3.51	0	2	0	1	0	0	1	1.88705
84936	17091.4	2	12	4	1	1	61.3	149.4	84.7	27.5	4	107	69	4.5	2.9	7.4	14	22	11	172	5.7	10	0.69	85	235	128	161	49	89.4	5.04	0	2	0	1	0	0	1	1.95134
85018	15387.7	2	15	4	1	1	52.9	162.8	68	20	2	109	62	4.5	2.8	7.3	13	15	12	133	5.4	5	1.01	71	135	82	86.912	52	66.6	4.55	0	2	0	0	0	0	1	1.82347
85020	46513.3	2	18	1	2	0	72.3	162.2	101.9	27.5	3	115	65	4.2	2.6	6.8	16	20	17	122	5.5	12	0.85	70	203	133	86.912	45	78.8	8.78	0	2	1	1	0	0	1	1.89653
85102	15387.7	2	13	2	1	2	55.4	159.8	73.2	21.7	2	105	47	4.5	2.9	7.4	20	28	12	102	3.9	15	0.76	85	113	171	86.912	51	86.8	5.71	0	0	0	0	0	0	1	1.93852
85125	16866.1	1	15	2	1	1	54.4	149.1	82.09	24.5	3	93	50	4.1	2.2	6.3	16	20	19	116	7.4	12	0.93	91	192	168	86.912	46	66.2	3.66	0	3	0	1	0	0	1	1.82086
85136	12928.9	1	17	2	1	1	68.1	178.8	74.8	21.3	2	109	73	4.9	2.8	7.7	12	20	15	115	6.6	7	0.98	84	170	47	86.912	61	75.4	3.28	0	3	1	1	0	0	1	1.87737
85176	13404.1	1	19	3	3	1	61.5	172.4	75.5	20.7	2	116	73	4.4	2.5	6.9	26	30	11	99	3.7	9	0.8	92	142	40	68	63	89	5.25	0	0	1	0	0	0	1	1.94939
85180	22421	1	15	3	1	0	66.6	166.8	77.5	23.9	3	98	57	4.5	2.2	6.7	19	25	11	104	6.4	12	0.87	92	110	139	86.912	50	79.2	4.31	0	3	0	1	0	0	1	1.89873
85228	20753.1	1	19	3	2	0	94.2	169.8	101.1	32.7	4	112	71	4.4	3	7.4	27	36	17	137	6.9	15	0.97	89	144	92	86.912	42	72.3	6.22	0	3	1	1	0	0	1	1.85914
85248	20023	2	16	2	1	0	61.8	150.1	78	27.4	3	123	54	3.9	3.3	7.2	25	28	12	162	3.9	12	0.69	78	118	48	86.912	40	89.8	4.78	0	0	1	0	0	0	1	1.95328
85258	32250.5	1	17	1	1	0	64.6	174	72.7	21.3	2	122	67	4.8	3.1	7.9	14	18	19	85	6.6	9	0.89	87	250	244	146	56	80.7	5.44	0	3	1	1	0	0	1	1.90687
85272	14586.8	1	17	2	1	4	90.7	185.6	84.6	26.3	3	119	64	4.4	2.7	7.1	19	24	13	118	5.7	13	0.94	80	162	39	67	82	81.5	4.67	0	2	1	1	0	0	1	1.91116
85280	12948.1	1	16	2	1	0	54.8	183.8	66.7	16.2	1	106	66	4.5	3.4	7.9	10	24	16	142	5.2	8	0.87	94	167	54	88	65	87.3	67.39	1	2	1	0	1	1	1	1.94101
85331	14214	2	14	2	1	4	50.5	158.3	68.6	20.2	2	108	65	4.2	3.1	7.3	16	27	18	140	2.7	12	0.77	86	142	63	86.912	67	84.9	16.52	0	0	0	0	0	0	1	1.92891
85347	50784.9	1	15	1	1	2	57	171.5	68.8	19.4	2	108	57	4.6	2.6	7.2	16	20	13	160	4.7	11	0.88	102	115	38	86.912	63	80.5	12.53	0	1	0	0	0	0	1	1.9058
85388	27092.6	1	18	1	1	1	69.3	170.9	84.2	23.7	2	113	68	5.2	3	8.2	21	29	14	159	6.7	11	0.84	87	134	62	86.912	53	84	10.55	0	3	1	1	0	0	1	1.92428
85392	10570.7	1	18	4	2	1	98.6	176	113.2	31.8	4	133	56	4.5	3	7.5	20	21	31	155	6.4	14	1.08	85	165	176	86.912	44	67.3	6.72	0	3	1	1	0	0	1	1.82802
85568	16330.9	1	17	2	1	1	87.7	170.4	90.7	30.2	4	107	69	4.4	2.7	7.1	18	23	19	121	6.6	13	0.92	86	122	68	86.912	45	76.5	2.9	0	3	1	1	0	0	1	1.88366
85619	8888.8	1	14	2	1	1	67.7	179.4	75.2	21	2	110	62	4.3	2.9	7.2	24	62	12	229	7.1	12	0.99	75	158	27	78	71	74.8	28.18	0	3	0	1	0	0	1	1.8739
85639	20799	1	17	3	1	0	71.4	176.4	84.5	22.9	2	103	68	5	2.1	7.1	24	28	14	123	4.6	11	0.87	92	173	160	86.912	56	83.7	4.75	0	1	1	0	0	0	1	1.92273
85644	7718.62	1	18	4	1	0	90.4	167.9	101.7	32.1	4	133	76	4.5	2.7	7.2	34	21	30	116	7.2	12	1.01	97	185	97	127	36	68.7	5.35	0	3	1	1	0	0	1	1.83696
85776	19987.6	1	19	3	2	0	78.3	169.2	90.8	27.4	3	110	49	4.9	2.2	7.1	19	19	20	135	5.6	12	0.83	81	155	301	86.912	57	84.2	0.31	0	2	1	1	0	0	1	1.92531
85788	12928.9	1	14	2	1	1	69.5	164.9	73.2	25.6	3	117	53	4.3	3.1	7.4	14	25	8	107	6.2	10	0.94	72	139	73	86.912	45	72.5	5.17	0	3	0	1	0	0	1	1.86034
85829	8282.32	1	18	2	1	0	65.1	170.5	72	22.4	2	113	71	5.1	2.5	7.6	23	26	17	125	4.3	8	0.79	86	155	44	86.912	51	89.1	7.06	0	1	1	0	0	0	1	1.94988
85848	58289.2	1	14	1	1	1	86.5	179.7	98.1	26.8	4	116	50	4.6	2.6	7.2	14	18	14	94	8.5	19	0.86	83	123	96	86.912	44	86.3	35.45	1	3	0	1	1	1	1	1.93601
85854	19457.3	1	18	2	1	1	63	169.4	73.4	22	2	103	45	4.3	2.8	7.1	11	21	12	119	3.4	14	0.85	91	134	46	86.912	61	82.3	3.92	0	0	1	0	0	0	1	1.9154
85901	46289.5	1	19	1	3	0	94	187.7	99.6	26.7	2	127	59	5.1	2.5	7.6	30	31	24	132	6	11	0.87	88	162	124	86.912	43	89.1	13.01	0	3	1	1	0	0	1	1.94988
85906	22101.8	1	13	4	1	1	57	166.4	70.7	20.6	2	99	61	5	2.5	7.5	13	18	10	129	6.4	20	0.88	95	145	77	74	51	78.1	11.13	0	3	0	1	0	0	1	1.89265
85988	89924.8	1	17	4	1	1	85.4	170	94.2	29.6	4	124	57	4.6	2.1	6.7	19	22	17	105	6.8	17	0.97	93	192	93	127	41	72.4	3.03	0	3	1	1	0	0	1	1.85974
85991	13441.3	1	19	2	3	4	57.1	168	68.4	20.2	2	118	53	4.8	2.5	7.3	36	25	11	134	5.9	11	0.9	89	130	49	52	66	77.1	3.81	0	3	1	1	0	0	1	1.88705
86043	45540.1	2	14	1	1	0	58.6	167	76.4	21	2	107	52	4.8	2	6.8	13	17	10	96	3.7	9	0.88	96	145	201	86.912	37	78.4	48.99	1	0	0	0	1	1	1	1.89432
86086	19069.9	1	19	3	2	0	67.3	182	78.2	20.3	2	112	51	4.4	2.3	6.7	18	16	9	110	5.2	9	0.86	101	164	116	83	53	87.4	2	0	2	1	0	0	0	1	1.94151
86145	28388	2	14	2	1	1	86.3	166.2	96.8	31.2	4	110	65	4.5	2.9	7.4	15	19	17	114	4.7	10	0.78	91	191	129	86.912	42	88	2.74	0	1	0	0	0	0	1	1.94448
86180	55558.9	2	15	1	1	1	58.3	156.1	76.4	23.9	2	107	60	4.7	2.5	7.2	11	19	11	133	3	7	0.72	91	161	67	86.912	53	89.5	20.92	0	0	0	0	0	0	1	1.95182
86292	29599.4	1	16	1	1	0	53.6	171.7	72.4	18.2	2	101	59	5	2.4	7.4	14	18	14	113	6	17	1.04	84	133	59	86.912	42	68.2	16.37	0	3	1	1	0	0	1	1.83378
86329	16104.2	2	18	4	2	1	48.5	154	71.4	20.5	2	116	51	4.1	2.9	7	11	21	22	136	3.1	6	0.81	80	199	85	118	62	78.5	236.11	1	0	1	0	1	1	1	1.89487
86381	13143.7	1	15	2	1	1	65.1	168.2	74.7	23	2	110	46	4.7	2.4	7.1	17	29	17	125	5.2	14	0.8	91	149	45	88	46	86.8	8.74	0	2	0	0	0	0	1	1.93852
86390	18690.3	2	15	2	1	2	64.2	159.3	79.7	25.3	3	107	69	3.9	3.2	7.1	15	17	19	98	4.3	10	0.76	81	156	93	81	58	86.6	13.56	0	1	0	0	0	0	1	1.93752
86402	13772	1	19	4	3	0	62.8	175.8	76.2	20.3	2	123	61	4.5	2.9	7.4	17	18	15	89	6.5	16	0.81	100	160	90	88	52	89.6	4.87	0	3	1	1	0	0	1	1.95231
86410	13143.7	1	16	2	1	1	70.7	171.6	77.2	24	2	128	61	4.6	2.7	7.3	20	33	43	149	6.1	17	1.06	90	137	25	55	69	66.9	9.47	0	3	1	1	0	0	1	1.82543
86421	19226.4	2	15	1	1	1	55.7	162.6	68.9	21.1	2	97	73	4.2	2.6	6.8	14	24	14	120	4.2	16	1.03	81	175	78	109	52	65.2	5.5	0	1	0	0	0	0	1	1.81425
86499	15780.3	1	19	2	1	4	70.3	171.9	79.5	23.8	2	125	65	4.7	2.7	7.4	13	19	12	92	4.3	7	0.92	96	126	87	86.912	49	77.2	5.08	0	1	1	0	0	0	1	1.88762
86536	20477.1	2	17	3	1	0	55	160.3	80.5	21.4	2	105	69	4.4	2.9	7.3	26	25	13	114	3.4	10	0.78	93	126	77	61	49	84.9	13.48	0	0	1	0	0	0	1	1.92891
86636	24346.9	1	18	3	2	0	90.1	177.7	96.3	28.5	3	102	67	4.3	2.2	6.5	19	21	14	154	6.5	7	0.86	98	135	63	83	37	85.3	5.63	0	3	1	1	0	0	1	1.93095
86666	15175.7	2	18	2	1	1	53.5	158	70	21.4	2	104	65	4.5	3.3	7.8	9	19	13	162	4.1	13	0.77	80	150	13	68	72	84.7	5.19	0	1	1	0	0	0	1	1.92788
86709	15372.9	1	17	3	1	4	84.3	180.1	88.8	26	3	115	50	5.1	2.5	7.6	16	25	12	179	7.2	18	0.94	68	134	86	86.912	56	79.1	20.23	0	3	1	1	0	0	1	1.89818
86729	43455.5	1	17	1	1	1	89	181.2	86.3	27.1	3	117	49	4.6	2.2	6.8	30	21	23	114	6.7	10	1.01	92	179	80	103	52	74.1	3.64	0	3	1	1	0	0	1	1.86982
86754	15348.6	1	18	3	1	0	63.3	154.3	84.2	26.6	3	103	25	4.6	2.9	7.5	15	16	10	80	6	11	0.71	92	147	118	85	34	89.8	2.93	0	3	1	1	0	0	1	1.95328
86764	19716.2	1	19	4	1	1	65.9	171.1	85.2	22.5	2	111	59	5.2	2.5	7.7	20	23	17	112	5.8	11	0.9	86	152	89	86.912	35	78.5	6.76	0	3	1	1	0	0	1	1.89487
86771	14516.2	1	18	2	1	0	76.3	177.5	86	24.2	2	119	49	4.8	2.8	7.6	14	21	22	103	6.4	10	1.03	82	152	97	86.912	48	71.2	8.65	0	3	1	1	0	0	1	1.85248
86798	52851.9	1	19	1	2	2	54.9	173.6	69.8	18.2	1	115	72	5.2	2.7	7.9	57	31	19	123	5.2	11	1.17	94	224	174	86.912	49	61.3	6.92	0	2	1	0	0	0	1	1.78746
86816	60610	1	19	1	2	2	71.4	172.4	84.5	24	2	127	73	5.2	3.1	8.3	9	23	13	93	5.4	16	0.87	94	174	38	86.912	56	81.8	5.68	0	2	1	0	0	0	1	1.91275
86818	16254.8	2	16	2	1	1	52.6	158.7	69.2	20.9	2	115	76	4.2	3.3	7.5	13	18	14	95	3.6	17	0.86	84	189	47	86.912	58	76.2	4.95	0	0	1	0	0	0	1	1.88195
86850	20270.2	2	14	2	1	1	58.9	164.2	72.3	21.8	2	111	70	4.8	2.7	7.5	12	16	11	105	3.2	9	0.84	89	163	142	86.912	74	80.7	5.6	0	0	0	0	0	0	1	1.90687
86937	50142.9	1	17	1	1	1	64.8	181.4	73.6	19.7	2	111	79	4.6	2.4	7	26	35	14	141	4.9	22	1.02	98	157	32	80	67	73.4	3.31	0	2	1	0	0	0	1	1.8657
86943	17984.1	2	13	2	1	4	111.9	162	116.7	42.6	4	114	59	4.7	2.5	7.2	16	19	18	131	8.2	12	0.92	84	172	72	101	58	72.7	12.66	0	3	0	1	0	0	1	1.86153
86958	27823.8	1	17	1	1	0	63.8	170.9	82.5	21.8	2	123	52	5.3	2.2	7.5	19	18	14	125	5.9	10	1.07	77	132	121	86.912	36	66	6.32	0	3	1	1	0	0	1	1.81954
86979	43455.5	1	15	1	1	1	62	180.6	72.6	19	2	99	65	4.7	2.2	6.9	15	19	15	97	4.7	7	0.9	96	165	81	86.912	42	82.9	4.5	0	1	0	0	0	0	1	1.91855
86988	50142.9	1	19	1	2	1	68.3	179	72	21.3	2	112	69	5	2.4	7.4	10	20	16	97	5.5	15	1.09	91	129	98	61	46	67.8	4.88	0	2	1	1	0	0	1	1.83123
87034	13715.2	1	16	2	1	1	85.2	176.9	86.2	27.2	3	135	19	4.8	2.5	7.3	18	30	22	172	6.6	14	0.95	112	127	71	86.912	59	76.9	3.31	0	3	1	1	0	0	1	1.88593
87037	12858	1	13	2	1	0	43.6	154.4	61.1	18.3	2	99	48	4.5	3	7.5	14	21	14	147	4.3	14	0.72	84	192	41	107	73	88.6	11.31	0	1	0	0	0	0	1	1.94743
87042	20764.5	1	17	2	1	4	90.5	200.7	81.9	22.5	2	124	61	4.7	3.7	8.4	16	33	12	188	6.3	13	1.11	86	149	34	70	70	74.7	5.81	0	3	1	1	0	0	1	1.87332
87077	13068.5	1	16	4	1	1	47.8	163.7	64	17.8	2	106	68	4.8	2.8	7.6	16	24	12	119	5.2	20	0.91	88	179	71	118	44	74.3	4.65	0	2	1	0	0	0	1	1.87099
87098	12067.1	1	18	4	2	2	59.5	167.2	80	21.3	2	122	61	4.4	2.7	7.1	13	19	13	111	7.1	18	0.87	94	133	55	86.912	42	79.4	10.51	0	3	1	1	0	0	1	1.89982
87103	51266.6	1	17	1	1	2	128	180.4	121.6	39.3	4	117	65	4.4	2.8	7.2	26	29	16	119	6.3	16	1.03	85	127	66	77	39	72.3	2.38	0	3	1	1	0	0	1	1.85914
87133	19303.6	1	15	2	1	1	69.1	160.7	73.6	26.8	3	107	21	4.2	3.6	7.8	25	27	27	136	5.3	8	0.85	86	160	55	86.912	47	78.1	2.75	0	2	0	0	0	0	1	1.89265
87164	12586.7	1	18	4	1	2	76	177	86	24.3	2	99	53	4.9	2.7	7.6	16	24	19	121	6.3	16	0.91	83	156	58	88	47	80.3	2.57	0	3	1	1	0	0	1	1.90472
87166	55558.9	2	18	1	2	1	48.3	149.6	68.8	21.6	2	117	73	4.2	3	7.2	16	24	9	133	2.4	7	0.79	98	144	87	86.912	57	78.2	5.39	0	0	1	0	0	0	1	1.89321
87191	16940.8	2	17	3	1	1	66.7	152.1	88.3	28.8	3	108	68	4.5	2.4	6.9	17	19	15	119	3.8	11	0.93	88	181	87	86.912	46	67.5	4.41	0	0	1	0	0	0	1	1.8293
87227	42572.5	1	16	1	1	1	78.9	169.5	84.5	27.5	3	113	61	4.8	2.1	6.9	19	14	14	140	5.1	11	0.88	86	145	51	84	43	79.5	3.7	0	2	1	0	0	0	1	1.90037
87232	15827.9	1	17	2	1	1	64.6	163.3	73	24.2	2	109	62	4.8	3	7.8	17	21	22	118	5.6	11	1.04	80	159	23	86.912	65	64.8	5.91	0	2	1	1	0	0	1	1.81158
87253	9351.69	1	18	4	1	4	71.7	179.8	79.2	22.2	2	105	59	4.7	3.5	8.2	39	28	16	125	7	12	0.83	81	160	97	90	50	89.5	3.48	0	3	1	1	0	0	1	1.95182
87286	16650.1	1	16	4	1	0	56.4	163.1	80.5	21.2	2	111	55	4.3	2.4	6.7	15	15	12	101	5.4	14	0.91	85	141	114	71	46	74	3.58	0	2	1	0	0	0	1	1.86923
87371	85148.7	2	15	1	1	1	88.2	158.6	100.4	35.1	4	106	73	4.6	2.7	7.3	24	31	16	202	8.4	12	0.79	130	153	73	90	43	82.9	4.22	0	3	0	1	0	0	1	1.91855
87455	22421	1	19	3	2	0	52.5	160.7	72.2	20.3	2	101	58	5.1	2.6	7.7	23	25	18	90	6.3	13	0.85	108	142	47	86.912	66	78.1	4.84	0	3	1	1	0	0	1	1.89265
87483	13487.8	1	18	2	1	0	90	168.9	95.9	31.5	4	111	72	5	2.6	7.6	18	22	27	110	7.1	12	1.07	80	153	141	86.912	41	65.2	5	0	3	1	1	0	0	1	1.81425
87527	20538.8	2	14	4	1	2	56	161.2	76	21.6	2	111	75	4.4	2.5	6.9	23	29	10	148	2.9	11	0.92	92	165	53	86.912	56	72.4	13.74	0	0	0	0	0	0	1	1.85974
87572	26142	1	17	1	1	1	76.7	184.7	79.5	22.5	2	119	58	4.7	2.8	7.5	20	30	25	178	6.6	15	1.05	77	127	84	86.912	49	72.6	10.35	0	3	1	1	0	0	1	1.86094
87642	68919.1	1	16	1	1	2	63.5	172.4	77.5	21.4	2	116	45	4.8	2.6	7.4	24	26	18	145	5.3	19	0.81	102	122	95	86.912	40	87.9	3.41	0	2	1	0	0	0	1	1.94399
87656	14494.5	1	14	3	1	4	66.4	168.3	77.2	23.4	3	116	61	4.4	2.3	6.7	36	51	14	184	7.3	14	0.83	100	104	58	86.912	51	83.7	17.45	0	3	0	1	0	0	1	1.92273
87666	14593.6	2	16	2	1	0	51.6	156.7	69.2	21	2	104	68	4.4	3	7.4	14	19	17	133	3.6	14	0.8	78	146	36	86.912	72	80.9	16.35	0	0	1	0	0	0	1	1.90795
87681	9145.34	1	17	4	1	0	75.9	176.6	84.7	24.3	2	105	71	4.7	3.2	7.9	24	23	19	94	6.2	9	0.97	65	116	132	86.912	24	75.2	44.78	1	3	1	1	1	1	1	1.87622
87723	10981.2	2	14	4	1	4	65.2	161	82.7	25.2	3	105	50	4.3	2.6	6.9	10	15	7	102	4.5	9	0.87	64	142	63	86.912	39	76.4	14.02	0	1	0	0	0	0	1	1.88309
87755	11425.5	1	18	2	1	4	71.5	180.4	74	22	2	119	46	4.3	3.4	7.7	16	25	17	127	4.8	13	0.87	84	158	43	79	75	85.6	4.04	0	1	1	0	0	0	1	1.93247
87810	17309.9	1	18	2	3	1	96.1	167.6	97.4	34.2	4	116	47	4.1	2.4	6.5	23	26	15	157	7	12	1.01	139	156	108	102	29	68.5	2.54	0	3	1	1	0	0	1	1.83569
87812	13779	1	14	2	1	0	127	181.6	117.8	38.5	4	117	49	4.5	3.2	7.7	36	42	21	184	6.1	10	0.88	80	129	195	86.912	30	85.2	3.1	0	3	0	1	0	0	1	1.93044
87820	36113	2	14	1	1	1	64	159.3	82.1	25.2	3	111	55	4.5	2	6.5	13	23	6	136	4.6	10	0.79	83	188	114	86.912	59	83.3	10.29	0	1	0	0	0	0	1	1.92065
87855	80495.4	1	18	1	2	2	64.2	180.4	69.2	19.7	2	112	52	4.6	2.3	6.9	21	22	14	107	7.1	16	0.98	76	157	77	90	53	76	6.17	0	3	1	1	0	0	1	1.88081
87865	11373.2	1	18	2	2	2	62.7	170.4	74.8	21.6	2	119	40	4.7	2.3	7	22	19	14	115	7	14	1.16	76	160	45	86.912	48	60.7	14.83	0	3	1	1	0	0	1	1.78319
87908	42447.3	1	16	1	1	1	60	168.7	82.7	21.1	2	103	68	4.9	2.9	7.8	13	21	16	121	7.3	14	0.84	88	158	113	86.912	29	82.9	7.8	0	3	1	1	0	0	1	1.91855
88038	56341.9	1	16	1	1	1	77.2	177.2	78.5	24.6	3	101	51	4.5	2.1	6.6	20	27	14	122	4.9	12	0.83	84	134	90	86.912	47	88.2	14.91	0	2	1	0	0	0	1	1.94547
88044	16607.5	2	19	2	3	0	97.7	160.6	109.9	37.9	4	122	77	3.9	3.4	7.3	16	23	11	136	7	8	0.89	89	205	108	86.912	39	74.5	61.24	1	3	1	1	1	1	1	1.87216
88061	10539.1	1	15	2	1	0	57.2	175.3	66.8	18.6	2	109	65	4.6	2.4	7	27	32	19	146	5.7	18	1.07	92	144	33	78	54	67.7	4.75	0	2	0	1	0	0	1	1.83059
88070	11836.8	1	19	2	1	4	79.8	177	77.6	25.5	2	119	62	4.3	2.6	6.9	20	24	21	121	4.6	10	1.08	75	150	63	86.912	51	67.7	3.96	0	1	1	0	0	0	1	1.83059
88079	16650.1	1	19	3	2	0	112	184.5	109.3	32.9	4	122	60	4.7	2.9	7.6	35	29	136	98	6.3	11	0.89	97	198	112	128	50	85.6	3.48	0	3	1	1	0	0	1	1.93247
88085	14820.9	1	16	4	1	2	54.4	172	68.8	18.4	2	103	36	4.9	2.6	7.5	11	18	12	95	7.2	16	0.89	82	138	62	74	49	79.8	5.92	0	3	1	1	0	0	1	1.902
88176	8385.46	1	16	4	1	2	62.4	161.2	79.8	24	2	115	55	4.7	2.8	7.5	15	23	17	117	7.6	12	0.76	86	141	63	67	57	87.6	2.8	0	3	1	1	0	0	1	1.9425
88266	8282.32	1	18	2	1	4	68	180.7	76	20.8	2	108	70	4.8	2.1	6.9	11	16	6	118	6.2	14	1.09	83	145	55	86.912	51	68.5	5.58	0	3	1	1	0	0	1	1.83569
88296	23066.3	2	17	1	1	0	45.2	156.2	69.5	18.5	2	100	64	4.9	2.3	7.2	10	16	12	117	3.9	18	0.78	84	159	61	78	68	82.7	94.05	1	0	1	0	1	1	1	1.91751
88349	82976.1	2	16	1	1	1	62.5	160.6	79.3	24.2	2	109	53	5.1	2.9	8	34	39	10	182	5.6	7	0.76	71	169	56	78	72	87.3	4.24	0	2	1	1	0	0	1	1.94101
88410	80359	1	19	1	1	1	71	183.3	77.3	21.1	2	135	57	5	2.5	7.5	16	21	12	91	5.2	11	0.94	61	161	132	86.912	49	80.5	4.48	0	2	1	0	0	0	1	1.9058
88475	12480.9	1	18	2	1	4	79.4	162.2	89.1	30.2	4	123	66	4.3	2.7	7	14	21	10	106	3.2	11	1	86	115	77	44	54	67	4.26	0	0	1	0	0	0	1	1.82607
88486	15406.3	1	15	4	1	1	68.4	168	87.8	24.2	3	103	69	4.6	2.7	7.3	15	21	20	104	6.2	9	0.84	87	167	90	86.912	53	82.6	11.5	0	3	0	1	0	0	1	1.91698
88493	17722.3	2	15	2	1	1	60.8	154.9	76.3	25.3	3	103	38	4.6	3.1	7.7	14	20	16	110	4.9	9	0.88	84	144	37	80	55	72.7	22.91	0	2	0	0	0	0	1	1.86153
88521	13258.1	2	19	4	2	1	61.5	154.9	86.8	25.6	2	115	60	4.5	3.1	7.6	28	24	14	96	5.2	8	0.75	102	134	85	86.912	37	85.3	3.6	0	2	1	0	0	0	1	1.93095
88539	13362.1	1	16	2	1	0	62.4	169.6	68.2	21.7	2	115	52	4.8	3.4	8.2	16	23	18	147	5.4	12	1.04	79	166	47	86.912	54	67.4	16.6	0	2	1	0	0	0	1	1.82866
88541	36255.9	2	16	1	1	1	57.9	154.9	77	24.1	2	119	71	4.4	2.9	7.3	26	31	15	135	4.9	12	0.72	76	153	57	68	74	88.9	14.44	0	2	1	0	0	0	1	1.9489
88563	15693.7	1	13	2	1	1	63.3	170.8	73.1	21.7	2	106	71	4.6	2.5	7.1	19	27	18	150	5.1	11	0.9	96	180	41	113	53	78.4	8.76	0	2	0	0	0	0	1	1.89432
88582	16224.2	1	19	2	3	1	68.1	181.8	75.5	20.6	2	119	75	4.8	2.7	7.5	18	27	21	126	4.2	11	0.88	80	156	73	81	55	85.3	4.62	0	1	1	0	0	0	1	1.93095
88587	18037.6	1	15	4	1	0	71.3	160.7	85.3	27.6	4	119	59	4.3	2.6	6.9	22	18	18	108	5.8	11	0.75	91	190	98	86.912	51	88.5	4.29	0	3	0	1	0	0	1	1.94694
88662	19123.3	1	15	3	1	0	64.2	169.4	77.3	22.4	2	111	67	4.7	2.5	7.2	14	22	16	122	5.7	13	0.83	69	122	82	86.912	45	84.3	7.69	0	2	0	1	0	0	1	1.92583
88685	9991.07	1	15	4	1	1	64.4	172.8	76.5	21.6	2	115	53	4.8	3.1	7.9	21	28	13	148	6.2	20	0.81	100	177	286	86.912	33	88.1	1.05	0	3	0	1	0	0	1	1.94498
88792	16650.1	1	19	3	3	0	80.4	170.4	101	27.7	3	125	67	5.3	2.4	7.7	22	18	18	102	6.8	10	0.83	97	184	152	86.912	41	84.8	5.7	0	3	1	1	0	0	1	1.9284
88811	9127.49	2	19	4	3	4	45.1	156.9	71.1	18.3	2	97	56	4.2	3.4	7.6	40	40	15	105	3.9	14	0.73	382	182	112	86.912	59	88.8	482.27	2	0	1	0	1	1	1	1.94841
88893	11836.8	1	19	2	1	0	82.3	172.1	85.1	27.8	3	112	57	4.5	2.9	7.4	21	35	10	156	8.6	9	0.99	95	165	154	86.912	22	71.8	8.33	0	3	1	1	0	0	1	1.85612
88918	10211.3	2	18	2	1	4	63.4	163	76.2	23.9	2	123	61	4.3	3	7.3	11	20	13	142	4.2	13	0.83	92	213	76	126	64	81.1	4.19	0	1	1	0	0	0	1	1.90902
88964	14497.3	2	19	4	3	1	142.5	161.4	134.9	54.7	4	109	83	3.6	2.9	6.5	26	26	39	128	5.6	6	0.82	106	148	248	86.912	26	81.3	13.02	0	2	1	1	0	0	1	1.91009
88998	13253.1	1	17	2	1	4	72	180.3	76.5	22.1	2	111	79	4.5	2.7	7.2	15	23	11	153	6.4	13	1.14	81	121	54	86.912	37	65.3	6.92	0	3	1	1	0	0	1	1.81491
89001	15614	1	16	2	1	0	63.7	187.4	71.9	18.1	2	118	79	4.4	2.6	7	13	25	12	151	5.4	11	0.9	84	112	70	38	55	86	19.6	0	2	1	0	0	0	1	1.9345
89008	53055.7	2	16	1	1	2	57.5	164.4	70.2	21.3	2	124	49	5.1	2.9	8	15	21	15	121	3.4	16	0.79	98	153	62	88	49	85.9	8.1	0	0	1	0	0	0	1	1.93399
89045	13362.1	1	19	2	1	0	72.1	186	73.9	20.8	2	123	56	4.6	3	7.6	15	25	13	179	3.9	9	0.89	77	173	48	86.912	67	86.3	29.73	0	0	1	0	0	0	1	1.93601
89059	25359.5	1	13	4	1	0	58.5	166.1	72.5	21.2	2	111	43	4.5	2.3	6.8	18	30	11	146	6.1	15	0.83	60	178	109	86.912	90	82.6	5.12	0	3	0	1	0	0	1	1.91698
89066	19649.4	1	12	4	1	0	49.7	155.5	81.4	20.6	2	109	46	4.5	3.4	7.9	10	24	12	170	3.4	16	0.75	129	157	240	86.912	52	85.6	13.45	0	0	0	0	0	0	1	1.93247
89085	53055.7	2	17	4	1	1	59.4	169.9	72.5	20.6	2	109	77	4.4	2.4	6.8	23	26	10	149	3.4	14	0.83	82	131	156	86.912	49	84.5	7.19	0	0	1	0	0	0	1	1.92686
89176	49822.1	2	16	1	1	2	69.7	161.7	86.6	26.7	3	105	66	4.3	2.9	7.2	11	17	8	125	4	10	0.76	87	133	63	86.912	62	87.9	5.9	0	0	1	0	0	0	1	1.94399
89224	8703.86	1	18	4	2	1	71.7	167.8	78.5	25.5	2	115	57	4.8	3	7.8	18	21	13	126	6.2	14	1.12	95	221	89	143	48	61.9	5.05	0	3	1	1	0	0	1	1.79169
89272	93986.4	2	14	1	1	1	46.2	161.7	68.9	17.7	2	95	56	5.1	2	7.1	10	15	9	78	4.7	7	0.8	93	122	67	86.912	48	83.5	18.75	0	1	0	0	0	0	1	1.92169
89296	16084.8	2	12	4	1	0	70.2	158.2	87.3	28	4	117	59	4.6	2.7	7.3	14	18	13	149	5.6	14	0.79	84	145	79	86.912	41	82.7	12.79	0	2	0	1	0	0	1	1.91751
89297	18791	1	19	3	3	2	100.9	171.6	107.2	34.3	4	109	64	4.6	2.1	6.7	18	26	10	140	5	13	0.94	103	132	36	86.912	65	75.4	8.59	0	2	1	0	0	0	1	1.87737
89306	14516.2	1	17	2	1	4	72.8	181.5	75.7	22.1	2	114	47	4.7	2.6	7.3	18	22	14	139	5.8	9	0.96	82	174	38	103	56	78.1	15.58	0	3	1	1	0	0	1	1.89265
89311	9336.8	1	19	4	2	1	71.4	176.3	79.4	23	2	107	59	4.7	2.8	7.5	16	26	20	129	6.5	15	0.99	106	135	229	86.912	40	73.5	9.82	0	3	1	1	0	0	1	1.86629
89349	13470.3	1	17	2	1	0	59.1	174.9	70.2	19.3	2	114	71	5.1	2.6	7.7	10	19	14	119	5.1	12	1.06	85	157	58	86.912	67	68.1	263.38	1	2	1	0	1	1	1	1.83315
89377	16333	2	17	2	1	1	94.3	161.8	112.1	36	4	124	73	4.2	3.3	7.5	11	20	16	152	4.2	9	0.76	94	185	65	86.912	45	87.9	5.74	0	1	1	0	0	0	1	1.94399
89387	26142	1	15	1	1	1	70.3	180.8	78	21.5	2	112	73	4.7	2.6	7.3	17	25	27	149	5.5	16	0.84	88	142	52	86.912	55	88.9	35.87	1	2	0	1	1	1	1	1.9489
89393	18017.1	1	17	4	1	0	73.9	166.3	82	26.7	3	99	66	4.5	2.8	7.3	13	18	12	83	4.7	11	0.83	91	169	70	98	49	82.7	3.91	0	1	1	0	0	0	1	1.91751
89401	20142.3	1	16	4	1	1	76	163.3	90.5	28.5	4	109	51	4.5	2.7	7.2	42	32	31	117	5.4	12	0.99	96	162	196	86.912	63	68.1	2.02	0	2	1	0	0	0	1	1.83315
89424	16509.9	2	17	4	1	1	59	162.6	81.4	22.3	2	104	73	4.7	3	7.7	15	22	8	112	5.2	9	0.78	84	144	49	69	55	86.1	3.47	0	2	1	0	0	0	1	1.935
89539	13816	1	17	4	1	0	76.2	182.8	77	22.8	2	109	59	5.2	3.1	8.3	13	22	11	123	4.1	13	1.09	65	155	163	86.912	64	69.3	6.48	0	1	1	0	0	0	1	1.84073
89627	12525.6	1	17	4	1	1	69.3	171.5	78.6	23.6	2	102	57	4.9	3.4	8.3	37	39	14	167	6.9	17	0.89	77	147	132	86.912	44	79.6	4.64	0	3	1	1	0	0	1	1.90091
89675	15614	1	14	2	1	0	76.9	179.5	82.6	23.9	3	129	11	4.4	2.6	7	16	28	10	218	6.9	9	0.83	89	145	91	71	53	89.3	6.42	0	3	0	1	0	0	1	1.95085
89765	7003.75	1	16	4	1	0	49.9	168.1	64	17.7	2	108	57	4.9	2.7	7.6	12	13	21	110	4.7	10	0.85	83	166	47	85	69	81.7	11.09	0	1	1	0	0	0	1	1.91222
89784	8905.47	1	19	4	3	0	71.4	167.2	82.5	25.5	2	107	61	4.7	3.3	8	16	25	13	62	7	19	0.94	86	161	141	86.912	44	73.5	10.81	0	3	1	1	0	0	1	1.86629
89815	14494.5	1	16	3	1	0	62.5	170.9	76.1	21.4	2	113	69	4.6	2.6	7.2	15	26	14	123	3.9	10	0.83	74	100	27	32	58	85	21.44	0	0	1	0	0	0	1	1.92942
89866	19124.5	1	13	4	1	0	87.3	164.6	96.3	32.2	4	112	76	4.5	2.6	7.1	24	30	14	132	6.8	10	0.81	98	122	91	86.912	35	83.9	3.62	0	3	0	1	0	0	1	1.92376
89875	39047.1	2	17	1	1	0	53.8	157.3	72.9	21.7	2	103	62	4.8	2.5	7.3	11	27	8	164	4.2	10	0.74	80	194	96	105	65	87.8	10.49	0	1	1	0	0	0	1	1.94349
89876	14593.6	2	16	2	1	0	47.7	156.1	87	19.6	2	108	67	4.7	2.8	7.5	13	18	17	110	3.3	11	0.85	89	149	42	86.912	72	75.8	18.29	0	0	1	0	0	0	1	1.87967
89900	8888.8	1	17	2	1	1	60.5	171.5	68.2	20.6	2	107	65	4.5	3	7.5	17	26	17	122	6.7	8	1.14	84	148	67	68	68	62.1	16.49	0	3	1	1	0	0	1	1.79309
89916	11562.3	1	13	4	1	1	62.8	175.2	73	20.5	2	100	51	4.7	3.1	7.8	18	36	12	186	6.2	15	1.01	81	172	79	86.912	52	71.6	9.06	0	3	0	1	0	0	1	1.85491
89924	18791	1	16	3	1	0	123.9	166	128.3	45	4	120	77	4.7	3	7.7	57	36	45	147	6.5	16	0.86	101	204	194	86.912	59	79.7	9.38	0	3	1	1	0	0	1	1.90146
89934	11823.6	2	19	2	3	1	41.3	148.3	72.5	18.8	2	99	63	4.5	2.7	7.2	7	19	15	109	3.4	12	0.75	91	160	92	86.912	67	81.7	21.65	0	0	1	0	0	0	1	1.91222
89936	19301	1	15	4	1	2	54	161.8	71.7	20.6	2	103	61	4.9	2.7	7.6	13	28	11	142	5.1	15	0.87	78	129	41	86.912	72	76.8	2.83	0	2	0	0	0	0	1	1.88536
89971	45738.2	1	13	1	1	0	61.1	159.1	81.9	24.1	3	109	63	5	2.6	7.6	18	25	10	182	5.2	13	0.74	87	140	95	86.912	43	88.8	3.71	0	2	0	0	0	0	1	1.94841
89976	9161.21	1	19	4	1	1	70.5	170.9	78.5	24.1	2	108	70	4.8	2.7	7.5	23	27	15	117	6.6	18	0.94	77	171	114	86.912	43	75.1	5.75	0	3	1	1	0	0	1	1.87564
89984	18783.5	1	18	4	1	1	63.6	174.1	71.5	21	2	144	73	4.5	4.1	8.6	16	26	16	140	5	10	0.97	92	186	58	111	58	74.1	5.61	0	2	1	0	0	0	1	1.86982
89988	21080.5	2	16	2	1	0	60.3	151.3	86	26.3	3	110	64	4.3	2.9	7.2	12	18	15	113	3.8	6	0.76	107	118	32	86.912	46	82.2	7.11	0	0	1	0	0	0	1	1.91487
90005	14657.5	2	19	4	2	1	50.2	153.6	74.3	21.3	2	101	65	4.2	3.1	7.3	13	19	10	103	5.6	11	0.76	88	297	255	195	42	83.5	25.85	0	2	1	1	0	0	1	1.92169
90082	58289.2	1	17	1	2	1	68.1	170.7	82.4	23.4	2	137	59	5.1	2.5	7.6	39	25	15	148	5.5	14	0.88	95	143	36	86.912	52	80.1	5	0	2	1	1	0	0	1	1.90363
90126	68478.7	1	16	1	1	1	90.2	185.7	85.7	26.2	3	110	54	4.9	2.5	7.4	14	19	12	147	5.6	17	0.9	89	156	44	94	54	85.2	3.15	0	2	1	1	0	0	1	1.93044
90201	65635.3	2	17	1	1	1	50.2	156.1	72.8	20.6	2	101	60	4.8	2.1	6.9	13	21	8	123	3	10	0.78	88	139	67	86.912	50	82.7	11.53	0	0	1	0	0	0	1	1.91751
90271	57338.9	1	19	1	3	2	80.1	180.6	83.8	24.6	2	120	63	5	2.1	7.1	15	18	19	109	6.5	19	0.96	88	152	200	78	36	77.7	3.12	0	3	1	1	0	0	1	1.89042
90279	16297.8	1	18	3	1	1	74.5	172.7	84.5	25	2	117	56	4.4	2.8	7.2	14	15	10	104	7	9	1.01	90	125	63	70	38	70.6	5.87	0	3	1	1	0	0	1	1.8488
90327	14657.5	2	19	4	2	1	69.8	153.9	99.3	29.5	3	116	77	4.5	3.1	7.6	17	26	14	153	6.1	10	0.76	96	211	153	132	47	83.6	4.03	0	3	1	1	0	0	1	1.92221
90344	18690.3	2	18	2	2	2	50.4	161.6	68	19.3	2	103	57	3.8	2.9	6.7	21	21	16	101	4.1	8	0.79	79	167	103	92	47	84.5	3.53	0	1	1	0	0	0	1	1.92686
90349	33753.8	2	16	1	1	0	74.8	156.8	88.2	30.4	4	113	54	3.9	2.4	6.3	15	19	9	112	5.9	13	0.89	91	189	100	86.912	77	72.8	1.27	0	3	1	1	0	0	1	1.86213
90371	15460.7	1	16	3	1	1	74.9	164.2	88.1	27.8	3	112	63	4.7	2.4	7.1	25	25	20	127	5.6	12	0.82	95	174	137	86.912	46	82.7	6.31	0	2	1	1	0	0	1	1.91751
90407	20527.8	1	15	1	1	1	58.7	164.1	73.6	21.8	2	107	57	4.6	3	7.6	15	20	13	126	4.2	11	0.78	92	157	73	82	58	86.9	6.94	0	1	0	0	0	0	1	1.93902
90414	9155.81	1	17	4	1	1	61.2	173.4	74.7	20.4	2	113	77	4.8	3.4	8.2	24	30	20	107	8.4	13	0.87	77	148	98	86.912	48	82.3	5.71	0	3	1	1	0	0	1	1.9154
90433	57574.4	2	18	1	1	2	61.2	163.8	78.2	22.8	2	116	69	4.2	3	7.2	14	18	13	88	4.1	10	1	86	193	82	110	53	67.6	3.24	0	1	1	0	0	0	1	1.82995
90487	18037.6	1	17	4	1	1	85.9	165.3	94.7	31.4	4	119	71	4.7	2.4	7.1	29	31	20	131	5.3	10	0.89	88	190	277	86.912	40	76.7	3.02	0	2	1	0	0	0	1	1.8848
90566	47172.7	1	19	1	3	2	112.2	178.6	108.8	35.2	4	123	75	5	2.4	7.4	97	60	48	163	10.6	11	0.95	91	157	105	94	34	77.6	3.88	0	3	1	1	0	0	1	1.88986
90592	15940.1	2	16	2	1	1	96.5	154.8	101.4	40.3	4	114	65	3.6	3.8	7.4	14	22	14	161	4.4	9	0.75	85	145	34	86.912	50	85.2	12.79	0	1	1	0	0	0	1	1.93044
90596	12993.6	2	13	2	1	0	45.4	163.2	62.4	17	2	98	64	4.6	2.7	7.3	13	25	17	157	4.7	11	0.75	90	234	79	144	68	89.9	38.85	1	1	0	0	1	1	1	1.95376
90664	22289.9	2	18	1	1	1	65.9	167.7	81.1	23.4	2	113	76	4.5	1.9	6.4	15	20	8	121	4.8	14	0.99	88	144	129	86.912	50	70	6.93	0	1	1	0	0	0	1	1.8451
90708	48295.8	1	15	1	1	2	81.6	182.7	83.5	24.4	3	130	59	4.8	2.6	7.4	15	23	12	123	5	12	0.95	91	174	70	98	56	79.4	3.86	0	2	0	0	0	0	1	1.89982
90712	44197.1	2	16	1	1	2	42.9	158.3	65.7	17.1	1	89	67	4.8	2.7	7.5	13	19	9	116	5.9	16	0.8	90	170	51	86.912	70	81.7	24.01	0	3	1	1	0	0	1	1.91222
90714	33099.2	1	14	1	1	1	63.7	171	73.5	21.8	2	115	67	4.8	2.5	7.3	16	24	14	107	6.6	15	0.8	84	156	37	86.912	52	88.3	6.76	0	3	0	1	0	0	1	1.94596
90728	57459.7	2	17	1	1	2	71.1	170.5	82.7	24.5	2	117	68	4.3	2.4	6.7	18	25	13	140	3.9	6	0.89	83	195	84	86.912	82	79.1	20.67	0	0	1	0	0	0	1	1.89818
90780	15083.5	1	15	3	1	4	69.8	170.6	77	24	3	117	43	4.6	2.3	6.9	17	25	10	121	5.1	19	0.87	91	179	111	86.912	62	81	4.45	0	2	0	0	0	0	1	1.90849
90785	23288.6	1	16	4	1	0	49.2	160.4	74.3	19.1	2	101	67	4.9	2.8	7.7	14	21	12	127	5.5	20	0.81	94	191	136	114	53	81.8	23.67	0	2	1	1	0	0	1	1.91275
90786	12525.1	1	19	4	2	0	92	178.3	94.8	28.9	3	123	64	4.5	3.2	7.7	156	73	29	172	5.4	13	0.9	87	140	99	86.912	37	81.8	2.27	0	2	1	0	0	0	1	1.91275
90795	14494.5	1	18	3	1	0	120.3	167	121.7	43.1	4	115	62	4.3	3.1	7.4	44	24	17	195	6.3	17	0.99	93	187	88	134	33	69.7	10.99	0	3	1	1	0	0	1	1.84323
90806	31036.1	1	16	1	1	0	70.2	154.1	91.4	29.6	4	110	65	4.9	2.8	7.7	18	24	16	150	6	13	0.71	92	128	77	73	39	89.6	5.85	0	3	1	1	0	0	1	1.95231
90820	43652.4	2	16	1	1	1	72.2	165.8	87	26.3	3	102	62	4.5	2.2	6.7	14	22	8	143	3.5	8	0.87	80	139	57	86.912	52	78.7	8.15	0	0	1	0	0	0	1	1.89597
90862	25741.6	1	14	3	1	0	61.7	162.7	81.3	23.3	3	98	64	4.4	2.5	6.9	14	22	13	127	6.9	14	0.78	94	130	126	86.912	46	86.1	6.67	0	3	0	1	0	0	1	1.935
90865	26996.3	1	18	1	2	1	63.5	180.3	74.6	19.5	2	117	49	4.6	3	7.6	21	20	12	104	5.2	12	0.92	91	165	40	85	61	80.9	5.02	0	2	1	0	0	0	1	1.90795
90874	53813.4	1	16	1	1	1	56.3	166.3	69.8	20.4	2	100	65	5.2	2.5	7.7	15	21	11	104	6.6	13	0.9	83	154	34	90	55	76.3	33.69	1	3	1	1	1	1	1	1.88252
90876	10218.3	1	16	2	1	0	81	169.5	85.5	28.2	4	131	43	4.8	2.6	7.4	20	23	15	203	5.6	14	0.86	94	180	40	116	59	81.4	2.89	0	2	1	1	0	0	1	1.91062
90965	26124.2	2	15	4	1	1	55.2	157.3	74	22.3	2	121	63	5.2	2.8	8	13	21	10	124	5.3	15	0.74	82	163	60	86.912	58	87.8	6.43	0	2	0	0	0	0	1	1.94349
90989	11190.6	2	18	4	2	0	61.3	164.1	74.4	22.8	2	105	36	4.7	2.2	6.9	13	20	9	107	4	13	0.82	85	120	206	86.912	33	82.7	6.37	0	0	1	0	0	0	1	1.91751
90990	23460.6	1	19	3	2	1	59.9	181.9	72.2	18.1	1	117	76	4.7	3.3	8	15	21	11	107	5.9	17	1.07	69	109	99	86.912	45	70.2	3.54	0	3	1	1	0	0	1	1.84634
91015	12993.6	2	16	2	1	0	71.6	161.4	83.1	27.5	3	100	49	3.8	3.2	7	11	18	21	101	4.7	9	0.95	86	172	66	86.912	65	70.2	9.5	0	1	1	0	0	0	1	1.84634
91024	7488.25	1	19	4	2	4	64.9	171.3	75.3	22.1	2	121	79	5.4	2.4	7.8	17	24	17	115	7.1	17	0.8	89	159	110	90	52	88.4	4.63	0	3	1	1	0	0	1	1.94645
91036	7108.83	1	14	4	1	0	52.8	163.5	65.1	19.8	2	104	70	4.8	2.7	7.5	17	24	11	138	6	10	0.83	94	148	158	66	50	81.4	2.88	0	3	0	1	0	0	1	1.91062
91059	12459.8	2	17	2	1	0	82.2	169.3	92.1	28.7	3	109	47	4.5	3.1	7.6	18	31	7	298	4.6	11	0.85	89	194	166	86.912	45	82.3	4.1	0	1	1	0	0	0	1	1.9154
91073	10106	1	13	2	1	0	57.4	176	69.6	18.5	2	116	66	4.5	2.7	7.2	16	25	16	156	4.4	13	0.93	86	122	39	60	53	78.2	8.66	0	1	0	0	0	0	1	1.89321
91084	23723.8	1	18	2	1	2	60.1	168.6	72.6	21.1	2	119	64	4.6	3.5	8.1	38	79	17	330	6.2	9	1.04	74	145	46	72	62	67	4.07	0	3	1	1	0	0	1	1.82607
91120	17920.2	1	15	2	1	1	81.3	168.6	86.3	28.6	4	115	41	4.1	2.8	6.9	20	20	24	132	5.4	8	0.85	94	142	57	90	38	81.9	3.28	0	2	0	0	0	0	1	1.91328
91122	54789.6	2	14	1	1	2	74.7	172.7	85.7	25	3	97	49	3.9	2.5	6.4	16	16	14	113	5.5	16	0.89	79	146	67	78	50	80.1	5.45	0	2	0	1	0	0	1	1.90363
91158	15529.8	1	16	4	1	1	70.9	168.5	90.6	25	3	97	25	4.6	2.6	7.2	13	16	11	90	5.6	14	0.79	75	135	133	86.912	36	88.1	6.48	0	2	1	1	0	0	1	1.94498
91164	27086.6	2	17	1	1	1	92.1	157.3	106.2	37.2	4	103	68	4.2	2.9	7.1	17	18	13	120	5.9	11	0.86	76	158	135	94	38	75.5	3.19	0	3	1	1	0	0	1	1.87795
91231	93976.2	1	17	1	1	2	65.7	181.1	71.3	20	2	109	65	4.7	2.4	7.1	14	19	11	112	4.9	18	1.02	92	126	89	71	49	73.3	2.9	0	2	1	0	0	0	1	1.8651
91236	15387.7	2	17	2	2	2	47.3	156.2	70.9	19.4	2	99	65	4.6	2.8	7.4	10	18	19	98	3.7	9	0.74	82	170	49	86.912	54	87.2	3.8	0	0	1	0	0	0	1	1.94052
91240	18772.5	1	16	2	1	1	99.2	181.1	94	30.2	4	133	59	4.6	3.2	7.8	93	48	27	183	5	12	0.97	91	194	43	111	64	77.1	2.94	0	2	1	0	0	0	1	1.88705
91241	10814.7	1	17	4	1	0	65.7	171.3	75.8	22.4	2	101	58	4.5	2.4	6.9	16	20	10	94	5.8	19	0.8	87	114	49	41	62	88.4	8.67	0	3	1	1	0	0	1	1.94645
91246	25062.9	1	17	3	1	1	73.7	171.7	85.5	25	2	113	77	4.4	3	7.4	15	17	12	118	5.6	12	0.96	82	148	103	76	45	73.9	3.6	0	2	1	1	0	0	1	1.86864
91263	22300	1	19	3	2	0	105	164.9	131	38.6	4	118	65	4.4	2.9	7.3	46	26	18	120	7.7	11	0.77	92	179	75	114	42	88.4	7.37	0	3	1	1	0	0	1	1.94645
91274	21272	1	18	1	2	0	74.4	174.6	87.5	24.4	2	116	63	4.6	2.4	7	25	15	12	99	6.5	14	0.89	88	142	73	91	39	81	4	0	3	1	1	0	0	1	1.90849
91275	60896.8	2	19	1	2	1	55.2	164.6	74.3	20.4	2	105	62	4.5	2.8	7.3	20	29	11	145	4.3	15	0.77	88	137	75	86.912	43	88.3	11.94	0	1	1	0	0	0	1	1.94596
91278	15543.3	2	18	2	3	0	56.1	157.2	71.5	22.7	2	99	55	4.4	2.7	7.1	25	24	10	81	3.2	12	0.89	78	175	43	86.912	49	72.9	3.63	0	0	1	0	0	0	1	1.86273
91306	11346.1	1	14	4	1	0	59.3	169.5	71.8	20.6	2	109	71	4.8	2.4	7.2	21	38	9	246	6.7	13	1.16	75	123	17	86.912	76	60.3	9.72	0	3	0	1	0	0	1	1.78032
91392	14178.6	2	19	4	3	4	89.3	161.1	99.8	34.4	4	114	64	4.2	2.8	7	15	19	12	98	5.7	10	0.76	85	125	71	61	48	87.5	8.33	0	2	1	1	0	0	1	1.94201
91422	19709.3	1	15	1	1	1	53.7	167.7	69.8	19.1	2	99	56	5	2.6	7.6	14	22	12	116	5.6	10	0.84	102	119	59	86.912	42	82.5	10.27	0	2	0	1	0	0	1	1.91645
91423	12202.5	1	18	4	1	1	75.3	172.2	85.1	25.4	2	130	75	4.8	3	7.8	17	24	13	105	8.3	12	0.89	148	131	47	86.912	59	79.9	5.75	0	3	1	1	0	0	1	1.90255
91446	14179.3	2	17	2	1	1	74.2	179.4	81.2	23.1	2	117	75	4.3	2.5	6.8	14	25	10	153	3.4	15	0.84	96	162	33	86.912	62	88.2	60.51	1	0	1	0	1	1	1	1.94547
91534	17465.5	2	13	3	1	4	39.8	141.8	64.4	19.8	2	109	47	4.5	2.4	6.9	15	22	13	121	3.9	14	0.69	84	169	66	86.912	56	84.9	6.48	0	0	0	0	0	0	1	1.92891
91601	19123.3	1	17	3	1	0	61	163.4	76.2	22.8	2	119	45	4.9	2.4	7.3	22	26	18	171	3.9	14	0.83	92	149	516	86.912	30	81.3	5.52	0	0	1	0	0	0	1	1.91009
91605	17465.5	2	16	3	1	4	55.2	146.5	79.3	25.7	3	91	57	4.1	3.1	7.2	19	21	12	153	3.8	15	0.83	81	157	67	86.912	45	72.9	6.92	0	0	1	0	0	0	1	1.86273
91617	32663.6	1	19	1	1	0	55.7	166	72.1	20.2	2	98	48	4.9	2.4	7.3	16	22	12	116	5.5	11	1.02	69	166	65	86.912	83	67.2	3.75	0	2	1	1	0	0	1	1.82737
91640	19303.6	1	17	4	1	0	71.7	181.1	84.2	21.9	2	116	69	5.6	2.6	8.2	10	16	7	119	6.3	10	0.84	92	146	76	81	42	89	5.06	0	3	1	1	0	0	1	1.94939
91677	10959	2	19	4	2	1	75.9	164.7	89.4	28	3	103	69	4.6	3.3	7.9	15	26	20	102	5.1	8	1	72	170	43	117	42	68	6.13	0	2	1	0	0	0	1	1.83251
91686	19303.6	1	18	2	2	4	73.6	187.3	75.2	21	2	99	69	4.4	2.2	6.6	16	26	12	146	6.4	12	1.08	78	115	28	55	50	71.6	3.68	0	3	1	1	0	0	1	1.85491
91709	19348.8	2	17	2	1	1	68.4	159.3	88.4	27	3	108	70	4	2.8	6.8	14	19	13	136	2.5	18	0.9	89	160	22	74	79	73.1	3.69	0	0	1	0	0	0	1	1.86392
91729	62618.8	1	19	1	3	2	70.5	187.9	79.9	20	2	97	45	5	3	8	14	13	12	105	6.5	16	0.89	101	190	88	121	40	87.2	49.36	1	3	1	1	1	1	1	1.94052
91731	66214.9	1	19	1	2	2	92.9	176.4	101.6	29.9	3	128	68	4.7	2.8	7.5	27	22	43	121	5	11	0.9	102	133	86	86.912	41	80.9	4.29	0	2	1	0	0	0	1	1.90795
91738	17098.3	1	19	2	2	0	71.6	179.4	76.4	22.2	2	129	85	4.5	3.1	7.6	12	22	14	139	5.3	12	1.16	73	158	97	86.912	68	63.9	3.17	0	2	1	0	0	0	1	1.8055
91762	18485.8	1	16	4	1	1	137.1	180.8	126	41.9	4	109	80	4.6	3.2	7.8	40	29	40	133	10.3	18	1.01	85	142	139	86.912	30	73.9	8.52	0	3	1	1	0	0	1	1.86864
91764	17532.4	1	16	4	1	0	68.2	179.5	74	21.2	2	119	51	4.7	2.4	7.1	21	33	13	171	5.9	14	1.12	81	146	63	86.912	53	66.2	2.22	0	3	1	1	0	0	1	1.82086
91769	59296.1	1	19	4	3	1	106.2	171.1	121.6	36.3	4	118	73	5	3	8	24	23	15	94	6.7	7	0.95	103	173	73	86.912	37	74.4	3.8	0	3	1	1	0	0	1	1.87157
91813	7148.64	1	17	4	1	1	61.2	177	75.5	19.5	2	108	51	4.6	3.3	7.9	10	23	23	134	6.4	14	0.94	83	154	35	78	59	77.8	4.69	0	3	1	1	0	0	1	1.89098
91819	47689.8	1	18	1	1	2	64.6	170.9	74.1	22.1	2	107	52	5	1.9	6.9	26	38	12	150	7.3	17	1.04	75	119	74	86.912	55	67.9	247.35	1	3	1	1	1	1	1	1.83187
91828	12858	1	19	2	3	4	81.4	166.6	90.9	29.3	3	107	61	4.9	2.9	7.8	17	19	19	120	5.8	11	0.94	92	185	99	86.912	65	73.2	4.16	0	3	1	1	0	0	1	1.86451
91908	37459.9	1	16	4	1	1	76.4	178.5	77.5	24	2	105	47	4.6	2.6	7.2	18	22	10	111	7.7	19	1.07	74	150	91	86.912	43	68.9	2.72	0	3	1	1	0	0	1	1.83822
91964	12459.8	2	13	2	1	0	52.2	155.3	64.6	21.6	2	106	73	4.7	2.8	7.5	9	17	15	121	4.5	10	0.78	86	190	65	117	58	82.2	73.53	1	1	0	0	1	1	1	1.91487
91975	17629.5	1	18	3	1	1	122	172.9	113.4	40.8	4	113	59	4.7	2.7	7.4	29	36	12	145	6.7	8	0.99	91	240	151	86.912	41	72.1	7.16	0	3	1	1	0	0	1	1.85794
92004	15780.3	1	19	2	3	4	77.5	179.9	79.5	23.9	2	123	70	4.7	3.3	8	13	22	12	128	4.4	13	1.19	83	172	124	86.912	67	62.4	3.51	0	1	1	0	0	0	1	1.79518
92008	8124.87	1	16	4	1	4	48.8	165.9	66.8	17.7	2	111	69	5.1	3	8.1	15	19	16	91	7.9	13	0.89	88	138	59	86.912	45	77	4.7	0	3	1	1	0	0	1	1.88649
92016	33358.6	1	15	1	1	1	64.5	156.6	86.6	26.3	3	131	73	5	2.6	7.6	21	26	14	151	5.8	13	0.9	81	154	175	86.912	36	71.9	2.54	0	3	0	1	0	0	1	1.85673
92042	51617.5	1	16	4	1	1	85.8	179.4	99.2	26.7	3	101	71	5	2.6	7.6	17	18	18	127	7.4	16	0.93	94	191	221	86.912	26	79.7	3.28	0	3	1	1	0	0	1	1.90146
92043	22414.4	2	19	1	2	0	64.2	166.5	83.1	23.2	2	111	47	4.7	2.9	7.6	20	36	10	172	5.3	11	0.96	53	171	52	86.912	57	71.6	6.41	0	2	1	0	0	0	1	1.85491
92072	18772.5	1	19	2	2	1	115	181.1	100.3	35.1	4	119	89	4.4	2.9	7.3	29	27	26	125	7.1	11	1.22	75	217	160	141	37	61.3	6.38	0	3	1	1	0	0	1	1.78746
92123	25060.2	1	18	3	2	4	65	171.8	76	22	2	106	57	4.2	2.7	6.9	20	25	22	125	4	14	0.87	79	172	41	75	84	81.6	3.53	0	0	1	0	0	0	1	1.91169
92147	19342.6	1	14	3	1	0	65.3	162.9	82.09	24.6	3	117	63	4.9	2.7	7.6	13	21	12	151	4.6	7	0.75	96	119	46	41	67	89.7	7.03	0	1	0	0	0	0	1	1.95279
92189	16121.8	2	12	2	1	1	69.5	162.1	84	26.4	4	105	65	4.5	2.8	7.3	13	24	10	139	5.3	13	0.87	77	110	27	86.912	43	77	49.34	1	2	0	0	1	1	1	1.88649
92292	16266.2	1	16	3	1	2	50.9	168.9	67.7	17.8	2	120	63	4.7	2.3	7	17	18	18	133	4.7	12	0.93	75	180	126	86.912	74	75	26.98	0	1	1	0	0	0	1	1.87506
92296	8138	1	18	4	3	4	50.1	168.3	69.1	17.7	1	97	53	4.7	2.2	6.9	26	29	18	116	6.3	18	0.92	92	154	72	86.912	58	75.6	3.6	0	3	1	1	0	0	1	1.87852
92311	43591	1	14	1	1	0	108.5	176.1	105.5	35	4	114	57	4.5	2.5	7	21	23	11	123	7.4	16	0.94	88	136	71	80	40	77.4	7.94	0	3	0	1	0	0	1	1.88874
92388	92048.6	1	14	1	1	1	57	170.1	70.5	19.7	2	113	50	4.8	2.3	7.1	24	28	14	188	5.4	11	0.86	90	199	88	117	58	81.7	8.46	0	2	0	0	0	0	1	1.91222
92401	16528.5	1	14	4	1	1	67	176.4	77.5	21.5	2	123	43	4.8	2.9	7.7	19	25	10	141	6	14	0.92	87	134	379	86.912	37	79.2	4.57	0	3	0	1	0	0	1	1.89873
92466	26142	1	17	1	1	0	89.8	159.9	101	35.1	4	107	52	4.3	2.5	6.8	37	23	20	139	4.9	10	0.97	95	140	130	86.912	39	68.1	7.48	0	2	1	0	0	0	1	1.83315
92520	11059.8	1	17	4	1	0	64.1	172.2	75.7	21.6	2	113	71	4.5	2.5	7	21	23	14	142	6.7	16	0.83	84	147	48	76	56	85.7	29.23	0	3	1	1	0	0	1	1.93298
92591	20766.2	1	19	3	1	4	75.2	162.4	93	28.5	3	112	53	4.3	3.2	7.5	29	26	28	119	7.3	9	0.85	103	221	234	126	37	78.9	5.39	0	3	1	1	0	0	1	1.89708
92604	13779	1	18	2	2	0	143.6	176.7	131.4	46	4	153	49	4.4	3.1	7.5	35	33	22	183	5.4	10	1.14	72	168	157	86.912	31	64	4.19	0	2	1	0	0	0	1	1.80618
92606	20527.8	1	18	1	1	1	88.9	180.7	102.6	27.2	3	121	58	4.7	2.8	7.5	23	19	19	118	3.7	12	0.94	93	157	63	103	37	79.4	5.53	0	0	1	0	0	0	1	1.89982
92691	17377.2	1	17	4	1	1	51	171.2	64.7	17.4	1	109	65	4.5	2.2	6.7	18	26	12	129	4.7	10	0.87	76	156	103	86.912	49	81.3	4.26	0	1	1	0	0	0	1	1.91009
92701	15949.6	2	12	4	1	0	67	160.1	85.5	26.1	4	114	50	4.3	2.6	6.9	18	26	15	127	6	8	0.74	87	142	66	80	46	89.4	7.7	0	3	0	1	0	0	1	1.95134
92826	11273.6	2	19	3	2	1	83.1	162.6	96.3	31.4	3	117	61	4.3	2.9	7.2	16	22	17	115	6.1	10	0.75	73	218	364	86.912	42	89.5	12.48	0	3	1	1	0	0	1	1.95182
92860	76469.2	1	17	1	1	2	69	176.1	76.1	22.3	2	115	78	5	2.4	7.4	14	23	11	108	5.3	19	0.93	80	120	52	86.912	47	78.2	6.22	0	2	1	0	0	0	1	1.89321
92932	13253.1	1	15	2	1	4	82.7	183.8	81.3	24.5	3	119	81	4.5	2.8	7.3	35	28	34	155	6.3	10	0.93	93	131	77	86.912	41	81.6	3.58	0	3	0	1	0	0	1	1.91169
92944	22348.1	1	16	2	1	2	153.7	185.2	130.8	44.8	4	114	58	3.9	3.3	7.2	36	37	37	207	8.2	13	0.87	125	115	60	63	40	87.9	2.58	0	3	1	1	0	0	1	1.94399
92958	9644.72	1	13	2	1	1	61.8	157	85.5	25.1	3	109	28	4.2	2.7	6.9	14	26	10	162	6.2	15	0.82	96	198	50	86.912	60	79.1	4.4	0	3	0	1	0	0	1	1.89818
92966	17670.7	1	15	3	1	0	71.2	170.1	81.5	24.6	3	94	43	4.5	2.5	7	14	21	11	153	6.2	8	0.87	95	96	90	86.912	39	80.7	75.88	1	3	0	1	1	1	1	1.90687
92996	64396.8	1	16	1	1	1	62	173.4	75.6	20.6	2	110	72	4.4	2.3	6.7	16	23	15	145	4.1	14	0.86	86	169	219	86.912	42	83.3	7.26	0	1	1	0	0	0	1	1.92065
93019	21105	1	13	2	1	0	60.5	167.1	75.4	21.7	2	112	51	4.5	2.6	7.1	21	28	27	130	5.1	11	0.81	75	130	74	86.912	57	85.2	12.51	0	2	0	0	0	0	1	1.93044
93037	21450.2	1	16	3	1	0	67.2	168.3	79.7	23.7	2	117	67	4.7	2.3	7	13	16	12	121	4.7	11	1.01	109	127	65	86.912	52	68.8	2.79	0	1	1	0	0	0	1	1.83759
93119	17763.8	1	17	3	1	4	52	167.5	66	18.5	2	111	65	5	2.5	7.5	14	21	8	105	1.7	16	0.92	90	147	66	66	69	75.2	2.96	0	0	1	0	0	0	1	1.87622
93135	29249.1	2	15	2	1	2	51.6	156	69.4	21.2	2	107	58	4.5	3.5	8	14	21	15	127	3.9	12	0.73	75	138	60	56	67	88.3	7.63	0	0	0	0	0	0	1	1.94596
93166	75935.8	1	15	4	1	2	95.3	174.5	99.1	31.3	4	117	52	5	2.4	7.4	26	37	39	241	6.2	10	0.89	89	179	201	103	34	81	16.65	0	3	0	1	0	0	1	1.90849
93231	71570.7	2	12	1	1	0	58.8	142.2	84.3	29.1	4	123	71	4.7	2.5	7.2	14	21	10	134	5.3	14	0.66	98	140	98	86.912	65	89	16	0	2	0	0	0	0	1	1.94939
93262	25600.6	2	13	4	1	2	66.5	156.5	82.9	27.2	4	120	75	4.5	2.7	7.2	13	17	15	125	3.3	9	0.72	90	150	84	86.912	52	89.8	6.75	0	0	0	0	0	0	1	1.95328
93300	20188.4	1	19	3	2	0	74	181.1	75.5	22.6	2	115	61	4.6	2.6	7.2	15	19	11	105	6	10	1.09	83	131	48	70	49	68.6	5.44	0	3	1	1	0	0	1	1.83632
93323	19225.3	1	15	3	1	1	106.9	177.1	114	34.1	4	122	67	4.6	2.7	7.3	42	37	15	195	9.4	11	0.91	109	165	415	86.912	37	80.4	2.5	0	3	0	1	0	0	1	1.90526
93343	19583.4	1	15	4	1	4	63.3	177.8	73.8	20	2	122	80	5.1	2.5	7.6	13	21	12	109	5.4	9	0.84	88	167	86	91	50	87.4	3.52	0	2	0	0	0	0	1	1.94151
93383	10350.2	2	16	2	1	0	49.4	159.7	76.8	19.4	2	113	71	4.7	3	7.7	13	21	14	134	4.9	9	0.86	81	135	58	86.912	51	76.7	16.14	0	2	1	0	0	0	1	1.8848
93396	14086.6	2	14	2	1	4	74.1	155.1	98	30.8	4	97	66	3.7	3.2	6.9	12	18	7	134	3.4	9	0.72	76	151	42	86.912	47	89	5.48	0	0	0	0	0	0	1	1.94939
93416	12957.6	2	19	4	3	2	56.8	176.7	70	18.2	2	125	71	4.6	2.7	7.3	13	18	10	91	4.3	10	0.82	68	132	51	86.912	52	89	7.76	0	1	1	0	0	0	1	1.94939
93419	50784.9	1	19	1	3	2	77.2	177	86.2	24.6	2	112	57	4.4	2.6	7	16	19	12	101	6.2	14	0.91	91	172	55	95	60	80.3	3.52	0	3	1	1	0	0	1	1.90472
93467	78077.8	1	15	1	1	2	63.5	163.5	79.7	23.8	3	115	49	5	2.5	7.5	16	22	13	123	6.4	14	0.76	94	172	92	86.912	51	88.8	3.56	0	3	0	1	0	0	1	1.94841
93481	9303.7	1	17	4	1	0	82	173	92	27.4	3	125	79	4.9	2.7	7.6	19	21	17	95	7	20	0.84	92	163	38	92	60	85.1	4.52	0	3	1	1	0	0	1	1.92993
93484	22999.8	1	16	1	1	0	56.5	159.5	76.7	22.2	2	119	50	4.9	2.8	7.7	12	24	15	115	6.6	15	0.91	102	154	77	86.912	64	72.4	19.79	0	3	1	1	0	0	1	1.85974
93510	88377.1	1	14	1	1	2	61.2	166.9	76.5	22	2	115	77	5	2.9	7.9	19	27	13	143	5.7	16	0.77	102	151	111	86.912	52	89.5	22.03	0	2	0	1	0	0	1	1.95182
93543	61767.2	1	15	1	1	2	50.1	180	64.5	15.5	1	116	77	4.7	2.4	7.1	17	24	13	134	6.4	16	0.91	78	130	53	86.912	51	81.7	5.34	0	3	0	1	0	0	1	1.91222
93544	49822.1	2	13	1	1	2	67.6	162	78.3	25.8	3	108	43	4.7	2.3	7	14	23	6	153	5.6	14	0.87	80	139	55	86.912	58	76.9	17.39	0	2	0	1	0	0	1	1.88593
93562	14648	2	19	4	2	0	74.9	166.7	81.6	27	3	103	53	3.9	2.7	6.6	60	40	21	143	4.4	10	0.91	90	144	64	79	52	75.7	3.2	0	1	1	0	0	0	1	1.8791
93564	25701.7	1	18	4	2	2	65.7	178.7	74.2	20.6	2	116	65	4.7	2.4	7.1	22	26	14	147	6.3	16	0.98	88	133	38	66	56	75.3	5.77	0	3	1	1	0	0	1	1.87679
93577	18018.5	1	19	3	2	0	68.1	180.5	78.7	20.9	2	119	75	5	2.9	7.9	13	17	10	126	6.5	17	0.92	77	161	45	84	63	81	3.66	0	3	1	1	0	0	1	1.90849
93680	11528.9	1	17	2	1	4	65.1	179.5	72	20.2	2	112	59	4.9	3.1	8	17	22	19	185	4.6	19	1.05	81	114	57	86.912	45	70.6	7.25	0	1	1	0	0	0	1	1.8488
93687	16979.6	2	16	4	1	0	54.4	154.8	70.5	22.7	2	115	61	4.8	2.6	7.4	17	22	10	112	4	7	0.93	86	170	62	94	62	68.7	4.25	0	0	1	0	0	0	1	1.83696
62163	7397.68	1	14	4	1	2	49.4	168.9	64.6	17.3	2	109	37	4	3	7	13	19	8	137	5.8	16	0.65	64	158	114	86.912	44	107.3	11.76	0	3	0	1	0	0	2	2.0306
62170	7794.53	1	15	4	1	2	63.5	187	69.4	18.2	2	125	83	4.5	2.6	7.1	20	28	13	150	6.2	12	0.78	92	147	41	77	61	99	24.55	0	3	0	1	0	0	2	1.99564
62171	22768.4	1	14	3	1	1	58.2	171	71.6	19.9	2	105	56	4.6	2.5	7.1	25	23	12	131	5.6	10	0.75	83	121	39	68	42	94.2	4.31	0	2	0	1	0	0	2	1.97405
62186	11224	2	17	2	1	0	63.5	166.4	76	22.9	2	108	63	3.9	3.3	7.2	15	20	15	123	2.7	8	0.75	66	122	31	86.912	54	91.6	8.46	0	0	1	0	0	0	2	1.9619
62193	11386.7	1	17	2	1	0	98.4	185.7	97.2	28.5	3	139	73	4.5	2.3	6.8	30	30	20	126	5.5	8	0.79	101	131	34	85	42	97.1	3.43	0	2	1	1	0	0	2	1.98722
62197	20015.7	2	16	2	1	2	63	167.6	80.7	22.4	2	103	60	4.2	2.2	6.4	12	22	19	164	3.4	7	0.6	79	188	41	86.912	67	115.4	22.26	0	0	1	0	0	0	2	2.06221
62268	16734.6	2	15	3	1	0	46.3	155.6	71.9	19.1	2	95	57	4.6	3.1	7.7	12	22	10	124	3.9	12	0.59	84	146	60	70	62	108.9	6.4	0	0	0	0	0	0	2	2.03703
62273	7588.54	2	15	4	1	2	85.1	168.3	103.6	30	4	119	65	4.8	3.1	7.9	209	108	36	158	8.1	9	0.76	151	214	569	86.912	35	91.5	21.77	0	3	0	1	0	0	2	1.96142
62285	103008	2	17	1	1	1	78.9	154.5	101.7	33.1	4	121	73	4.4	3.1	7.5	13	18	13	114	4.1	8	0.58	70	243	265	86.912	33	110	10	0	1	1	0	0	0	2	2.04139
62298	93665	1	15	1	1	2	84.6	178.2	92.6	26.6	3	120	57	4.7	2.9	7.6	80	187	11	363	7.1	8	0.76	89	146	222	86.912	39	96.8	7.68	0	3	0	1	0	0	2	1.98588
62311	68149	1	18	1	3	2	78.8	179.8	87.1	24.4	2	117	63	5	2.7	7.7	22	25	14	151	5.1	13	0.81	77	190	233	86.912	43	91.7	4.29	0	2	1	0	0	0	2	1.96237
62335	13922	1	14	4	1	2	56.2	152.5	75.8	24.2	3	125	53	4.6	2.8	7.4	16	19	10	120	4.4	10	0.65	90	159	94	86.912	47	96.9	18.29	0	1	0	0	0	0	2	1.98632
62355	7176.75	2	16	4	1	1	55.6	164	73.2	20.7	2	107	63	4.1	3.6	7.7	15	21	9	128	3.8	8	0.64	81	131	28	71	53	105.8	38.63	1	0	1	0	1	1	2	2.02449
62401	93740.5	2	15	1	1	1	66.7	167.6	75.5	23.7	2	103	49	4.2	2.7	6.9	12	22	9	87	3.8	8	0.68	88	147	98	79	44	101.8	3.86	0	0	0	0	0	0	2	2.00775
62416	13824	2	19	4	2	1	76	147.1	95.6	35.1	4	107	54	4.1	3	7.1	11	16	10	137	3.6	9	0.66	86	138	78	82	39	92	5.67	0	0	1	0	0	0	2	1.96379
62427	11462.9	1	15	2	1	0	56.7	181	65.2	17.3	2	115	67	4.3	2.8	7.1	15	19	29	154	3.6	8	0.65	92	108	119	49	38	115	15.8	0	0	0	0	0	0	2	2.0607
62428	16598.9	2	12	2	1	2	37.2	147	62	17.2	2	116	25	4.4	3.1	7.5	15	27	16	193	5.3	7	0.56	79	188	76	86.912	55	108.4	7.41	0	2	0	0	0	0	2	2.03503
62448	18583.7	1	13	3	1	0	83.5	171.8	92.2	28.3	4	118	33	4.3	2.4	6.7	18	20	17	138	5.1	12	0.68	105	158	185	104	24	104.3	5.89	0	2	0	0	0	0	2	2.01828
62455	7946.44	1	18	2	2	2	129.4	162.6	128	48.9	4	116	50	3.8	3	6.8	24	29	24	167	6.7	10	0.7	106	220	260	86.912	41	95.9	24.16	0	3	1	1	0	0	2	1.98182
62458	6666.05	1	13	4	1	4	52.1	166.5	69.8	18.8	2	105	59	4.3	2.4	6.7	10	18	13	108	5	8	0.6	102	129	79	86.912	50	114.6	198.72	1	2	0	0	1	1	2	2.05918
62497	61479.7	1	12	1	1	2	37.3	152.8	82.09	16	2	101	61	5	2.9	7.9	11	20	12	125	3.7	16	0.62	91	135	41	82	47	101.8	26.07	0	0	0	0	0	0	2	2.00775
62498	20347.9	2	13	3	1	1	59.4	156.2	82	24.3	3	125	57	4.9	3	7.9	14	16	14	91	4	9	0.51	94	174	42	107	62	126.5	4.96	0	0	0	0	0	0	2	2.10209
62507	18581.2	2	17	3	1	0	71.5	158	90.9	28.6	3	95	48	4.5	3.3	7.8	16	20	15	127	5.1	13	0.59	85	137	92	83	34	110.6	24.95	0	2	1	0	0	0	2	2.04376
62525	10725.4	1	15	4	1	0	92.3	176.8	95.8	29.5	4	119	77	4.5	2.8	7.3	11	24	28	118	6.8	9	0.74	97	133	109	79	34	98.7	1.25	0	3	0	1	0	0	2	1.99432
62534	11068.7	1	13	4	1	0	67.1	163	87.6	25.3	3	105	63	4	2.4	6.4	14	14	13	153	5.9	14	0.6	105	133	126	86.912	53	112.2	3.94	0	3	0	1	0	0	2	2.04999
62541	68400	2	13	1	1	2	54.9	155.8	76.5	22.6	2	115	71	4.7	2.5	7.2	16	22	10	175	4.4	11	0.68	90	185	76	108	60	94.6	17.41	0	1	0	0	0	0	2	1.97589
62574	132630	2	13	1	1	1	78.2	158.8	100.4	31	4	115	70	4.3	3.1	7.4	20	21	16	118	5.1	8	0.7	78	179	52	86.912	48	93.7	11.7	0	2	0	0	0	0	2	1.97174
62580	38400.8	2	14	1	1	0	49.2	166.2	68.7	17.8	2	106	47	4.6	2.5	7.1	13	19	8	108	5.1	13	0.71	87	192	54	110	64	96.7	10.53	0	2	0	0	0	0	2	1.98543
62610	18006.9	2	12	4	1	0	70.3	152.2	88.7	30.3	4	99	51	4.6	3	7.6	18	19	11	167	4.9	11	0.58	109	177	60	107	59	108.4	8.52	0	2	0	0	0	0	2	2.03503
62614	58479.8	1	12	1	1	2	44.8	156	66.3	18.4	2	109	53	4.5	3.3	7.8	17	27	12	162	2.8	15	0.61	101	140	190	86.912	35	105.6	37.17	1	0	0	0	1	1	2	2.02366
62645	6391.02	2	12	4	1	4	48.7	159.6	70.6	19.1	2	107	59	4.4	2.9	7.3	10	22	8	110	3.6	13	0.54	95	157	68	86.912	52	122.1	270.41	1	0	0	0	1	1	2	2.08672
62670	107088	1	13	1	1	0	54	166.2	69.5	19.5	2	106	66	4.6	2.6	7.2	17	27	18	141	5.4	6	0.59	89	139	41	79	49	116.3	7.69	0	2	0	0	0	0	2	2.06558
62696	11351.7	1	13	2	1	1	50	170.6	67	17.2	2	103	11	4.5	2.7	7.2	17	28	14	170	5	13	0.71	111	129	88	52	57	99.2	6.08	0	2	0	0	0	0	2	1.99651
62713	17395.5	1	15	1	1	4	90.1	174.4	107.1	29.6	4	93	65	4.3	3	7.3	34	34	12	123	6.1	7	0.61	96	127	123	61	45	118.1	11.68	0	3	0	1	0	0	2	2.07225
62748	15675	1	13	4	1	1	42.8	156.1	65.2	17.6	2	105	72	4.2	2.2	6.4	13	24	14	173	4.5	12	0.61	64	147	59	66	66	105.7	17.5	0	1	0	0	0	0	2	2.02407
62769	74165	2	13	1	1	0	61.4	151.5	86.4	26.8	4	115	65	4.5	2.8	7.3	14	18	18	104	6	14	0.64	137	152	188	86.912	35	97.8	3.96	0	3	0	1	0	0	2	1.99034
62791	24231.4	1	14	1	1	1	92.6	176.9	96.6	29.6	4	108	53	4.4	2.6	7	29	22	15	154	4.9	15	0.77	77	132	88	80	42	94.9	2.66	0	2	0	0	0	0	2	1.97727
62800	103299	2	15	1	1	1	47.2	148.3	69.5	21.5	2	103	47	4.2	2.8	7	18	27	14	119	4.8	9	0.62	90	219	152	86.912	50	98.8	9.74	0	1	0	0	0	0	2	1.99476
62810	105892	2	15	1	1	0	92.5	168.5	104.8	32.6	4	109	76	3.8	3.3	7.1	14	16	12	101	5.2	12	0.74	96	129	57	77	37	94	3.88	0	2	0	0	0	0	2	1.97313
62837	31716.9	2	18	1	2	4	52.5	152.7	74.8	22.5	2	117	72	4.2	2.7	6.9	11	16	12	98	4.9	11	0.53	79	147	65	86	41	119	11.29	0	2	1	0	0	0	2	2.07555
62853	5526.9	1	16	4	1	1	64.9	172.1	76	21.9	2	111	55	5.2	3.2	8.4	15	21	11	89	5.8	13	0.75	95	143	45	86.912	46	94.8	46.91	1	3	1	1	1	1	2	1.97681
62858	11763.9	1	17	2	1	2	91.5	193.7	81.1	24.4	2	122	69	4.3	4.1	8.4	13	20	12	127	5.1	16	0.82	83	125	26	62	58	97.6	32.19	1	2	1	0	1	1	2	1.98945
62867	21603.2	1	12	1	1	0	33.4	140.3	61	17	2	105	41	4.5	2.6	7.1	19	27	15	190	3.7	10	0.58	94	164	55	106	46	99.9	9.02	0	0	0	0	0	0	2	1.99957
62872	78268.3	2	17	1	1	2	51.6	163.6	76.9	19.3	2	107	73	4.1	3	7.1	15	21	8	112	3.4	9	0.62	78	165	68	80	70	109	7.5	0	0	1	0	0	0	2	2.03743
62890	8210.01	2	16	4	1	2	53.5	159.6	73.3	21	2	108	65	4.6	2.1	6.7	13	24	12	132	4.1	5	0.61	75	128	84	86.912	44	108.1	5.28	0	1	1	0	0	0	2	2.03383
62911	24902.9	1	16	3	1	1	46	172.3	67	15.5	1	123	57	5	2.5	7.5	15	25	17	130	5.2	9	0.65	88	177	134	83	67	109.5	4.72	0	2	1	0	0	0	2	2.03941
62969	16891	1	14	2	1	1	85.7	183.7	92.1	25.4	3	111	57	4.3	2.2	6.5	11	18	16	137	4.7	12	0.8	81	84	50	30	43	94.8	51.67	1	1	0	0	1	1	2	1.97681
62976	82089.7	2	18	1	2	2	125.6	152	129.9	54.4	4	125	57	3.8	2.9	6.7	22	25	12	140	3.7	16	0.61	89	276	137	86.912	46	102.9	5.39	0	0	1	0	0	0	2	2.01242
62978	21062.3	2	18	3	1	2	46.1	157.3	68.4	18.6	2	95	53	5	2.4	7.4	17	22	9	96	4.1	16	0.69	77	129	64	86.912	55	94.2	2.42	0	1	1	0	0	0	2	1.97405
62986	69211.5	1	14	1	1	1	62.1	165.4	78.2	22.7	2	119	57	4.4	2.4	6.8	16	17	9	122	4.5	9	0.65	99	96	95	86.912	46	105.1	4.17	0	1	0	0	0	0	2	2.0216
63005	32326.5	1	19	3	2	0	90	180.5	101.7	27.6	3	135	68	4.4	3.2	7.6	20	18	11	126	3.7	12	0.72	88	142	51	86.912	43	103.5	2.87	0	0	1	0	0	0	2	2.01494
63016	12680.6	2	14	4	1	0	45.1	149.7	67.7	20.1	2	90	13	3.7	2.2	5.9	12	19	7	96	4.3	8	0.68	76	157	128	68	57	90.9	7.08	0	1	0	0	0	0	2	1.95856
63032	11085.1	1	14	2	1	0	56.6	164.4	71.2	20.9	2	115	47	4.2	2.8	7	23	32	10	162	4.5	8	0.74	89	140	34	86.912	65	91.8	7.3	0	1	0	0	0	0	2	1.96284
63049	30061.9	1	19	4	3	0	92.1	174.7	110.7	30.2	4	116	58	4.6	2.3	6.9	9	16	10	86	5.6	13	0.76	78	176	203	86.912	34	94.9	2.87	0	2	1	1	0	0	2	1.97727
63072	31756.6	2	12	1	1	0	90.4	155.6	109.7	37.3	4	111	59	4.1	2.7	6.8	19	21	13	129	5.4	8	0.56	93	187	274	86.912	36	114.8	5.7	0	2	0	0	0	0	2	2.05994
63073	25367.6	1	16	1	1	0	64.8	171.1	74.9	22.1	2	138	70	5	2	7	16	27	16	120	4.5	7	0.74	97	175	103	106	50	95.5	8.21	0	1	1	0	0	0	2	1.98
63075	20502.9	2	12	4	1	4	48.1	151.3	75.2	21	2	113	65	4.3	2.7	7	18	19	9	134	5.2	6	0.49	86	197	205	103	48	127.5	4.94	0	2	0	0	0	0	2	2.10551
63090	41202.7	2	15	1	1	0	58.3	168	71.7	20.7	2	105	65	4.3	2.3	6.6	13	24	6	109	4.6	11	0.71	94	153	58	86.912	51	97.7	12.61	0	1	0	0	0	0	2	1.98989
63092	12581.9	2	17	2	1	0	71.8	160.3	86	27.9	3	102	62	4.2	3	7.2	22	23	16	152	3.3	9	0.72	82	126	39	86.912	44	91.9	5.82	0	0	1	0	0	0	2	1.96332
63114	11657.2	1	15	4	1	1	56.5	176.4	69.7	18.2	2	113	62	4.7	2.9	7.6	22	24	29	141	5.1	10	0.65	90	151	78	68	64	112.1	5	0	2	0	0	0	0	2	2.04961
63130	10767.6	2	16	4	1	0	39	148.9	62.8	17.6	2	106	55	4.6	3	7.6	13	20	10	87	3.3	4	0.51	89	95	47	86.912	47	120.6	75	1	0	1	0	1	1	2	2.08135
63135	11351.7	1	15	2	1	1	124.1	178.3	121.3	39	4	120	55	4.3	2.8	7.1	25	21	19	145	7	7	0.8	89	145	52	85	46	92	4.51	0	3	0	1	0	0	2	1.96379
63157	32477.6	1	13	1	1	0	48.5	151.6	77.4	21.1	2	103	55	4.8	2.7	7.5	20	26	14	185	3.9	9	0.52	96	223	72	144	59	120.4	5	0	0	0	0	0	0	2	2.08063
63166	10848.6	2	17	2	1	0	63	163.8	73.1	23.5	2	119	31	4.5	2.8	7.3	16	19	15	137	3.2	9	0.57	93	143	56	57	68	118.7	51.61	1	0	1	0	1	1	2	2.07445
63232	10128	2	14	2	1	1	76.4	167.4	95.6	27.3	3	115	37	4.3	3.2	7.5	10	15	12	97	3.5	6	0.61	91	146	53	86.912	48	113.3	9.11	0	0	0	0	0	0	2	2.05423
63253	11160.1	2	13	2	1	4	71.2	154.4	81.5	29.9	4	111	58	3.9	2.6	6.5	12	17	8	125	5.2	10	0.67	79	113	41	65	39	95.2	16.7	0	2	0	0	0	0	2	1.97864
63268	15506.3	1	12	4	1	0	47.4	158.5	67.3	18.9	2	123	60	4.6	3.1	7.7	16	22	6	143	6.2	9	0.56	79	131	47	68	56	116.9	72.22	1	3	0	1	1	1	2	2.06781
63327	25736.6	1	14	1	1	0	58.6	167.1	69.9	21	2	116	48	4.7	2.2	6.9	20	24	15	157	6	10	0.65	85	156	50	79	59	106.2	8.57	0	3	0	1	0	0	2	2.02612
63332	18515.1	2	15	3	1	0	49.3	157.1	73.4	20	2	98	60	4.4	2.9	7.3	12	20	10	106	3.8	8	0.65	85	164	69	78	72	99.8	4.75	0	0	0	0	0	0	2	1.99913
63347	26325.4	2	15	3	1	1	93	163.7	103.5	34.7	4	106	61	4.4	3.2	7.6	60	43	52	149	6.3	9	0.64	82	164	325	86.912	32	105.6	8.58	0	3	0	1	0	0	2	2.02366
63371	10162.6	1	13	2	1	0	44.7	158.2	64.3	17.9	2	103	58	4.1	2.7	6.8	14	31	14	213	3.7	11	0.63	103	134	58	86.912	69	103.7	94.24	1	0	0	0	1	1	2	2.01578
63375	22046.1	2	17	1	1	1	68	157.7	97.2	27.3	3	136	78	4.2	2.9	7.1	12	21	11	150	4.5	10	0.65	78	252	211	160	47	100.2	80.82	1	1	1	0	1	1	2	2.00087
63378	16360.4	2	18	3	2	0	55.7	167.8	74.5	19.8	2	109	53	4.6	2.7	7.3	20	24	18	121	3.4	11	0.72	65	159	32	86.912	51	96.3	4.84	0	0	1	0	0	0	2	1.98363
63393	20502.9	2	19	3	3	1	104.3	162.1	115.5	39.7	4	110	82	4.5	2.8	7.3	39	20	28	137	5.8	6	0.59	89	212	106	86.912	61	113.5	13.5	0	3	1	1	0	0	2	2.055
63406	12462.6	1	12	2	1	0	40.4	145.7	62	19	2	107	50	4.1	3.4	7.5	20	30	19	165	4.7	13	0.57	97	139	54	86.912	57	105.6	4.58	0	1	0	0	0	0	2	2.02366
63421	8915.81	1	13	4	1	0	43.3	160.6	62.4	16.8	2	105	68	5.2	2.4	7.6	14	22	15	148	4.8	18	0.6	83	167	45	99	58	110.5	17.35	0	1	0	0	0	0	2	2.04336
63424	24902.9	1	17	3	1	0	83	178.2	94.2	26.1	3	129	49	4.9	3	7.9	16	18	19	128	4.9	6	0.64	80	215	263	86.912	45	115	13.48	0	2	1	0	0	0	2	2.0607
63428	18515.1	2	13	3	1	0	40.7	156.9	64	16.5	2	97	55	4.5	3.4	7.9	12	23	8	150	4.2	9	0.53	88	161	46	86.912	56	122.3	87.18	1	1	0	0	1	1	2	2.08743
63462	10484.6	2	18	2	1	0	90.1	163.4	101	33.7	4	112	65	3.6	3	6.6	15	19	24	119	4.5	12	0.74	89	151	106	55	75	91.2	2.63	0	1	1	0	0	0	2	1.95999
63476	21818	2	15	3	1	0	45.8	149.5	77	20.5	2	106	36	4.1	2.9	7	23	21	13	103	3.9	9	0.56	74	152	91	95	39	110.3	5.04	0	0	0	0	0	0	2	2.04258
63495	11419.4	2	14	4	1	1	44.5	159.2	62.1	17.6	2	108	50	4.3	3.1	7.4	10	21	8	112	4.8	10	0.56	61	150	21	78	66	117.4	53.89	1	1	0	0	1	1	2	2.06967
63539	30061.9	1	14	3	1	0	80.5	173.9	95.3	26.6	4	109	53	4.5	2.7	7.2	19	18	10	121	4.6	11	0.72	84	150	91	89	38	99.8	5.52	0	1	0	0	0	0	2	1.99913
63558	99340.8	2	18	1	3	4	43.1	153	68	18.4	2	87	54	4.9	2.9	7.8	13	25	15	123	3.8	11	0.67	86	177	72	86.912	65	94.3	8.89	0	0	1	0	0	0	2	1.97451
63591	6145.02	2	19	4	2	0	47	160.7	69	18.2	2	101	61	5.1	2.6	7.7	12	20	13	98	4.9	15	0.59	80	216	103	127	64	112.5	7.23	0	2	1	0	0	0	2	2.05115
63598	16189.7	2	18	4	1	1	63.6	167.4	84.6	22.7	2	105	57	4.4	2.7	7.1	13	21	11	129	3.7	9	0.62	71	183	145	86.912	66	111.5	28.16	0	0	1	0	0	0	2	2.04727
63622	88448.3	1	18	1	2	1	81.3	178.4	95.3	25.5	2	109	68	4.6	2.9	7.5	26	20	27	101	5.9	14	0.79	85	188	79	132	34	93.3	8	0	3	1	1	0	0	2	1.96988
63653	12712.5	2	19	4	1	0	77	157.8	94.5	30.9	3	119	69	3.7	3.4	7.1	13	7	22	109	4.3	12	0.58	88	161	63	86.912	47	112.4	6.46	0	1	1	0	0	0	2	2.05077
63655	97212.1	2	17	1	1	2	61.5	164.8	77.8	22.6	2	117	58	4.8	2.2	7	10	18	12	94	4	10	0.73	98	158	76	89	53	93.2	12.47	0	0	1	0	0	0	2	1.96942
63656	7825.56	2	16	2	1	0	92.5	169.7	102.3	32.1	4	94	58	3.9	3	6.9	12	19	15	111	4.5	6	0.64	82	170	27	105	62	109.5	6.78	0	1	1	0	0	0	2	2.03941
63675	101056	1	12	1	1	2	33.1	147.4	58.3	15.2	1	99	75	5.2	2.5	7.7	14	25	14	150	3.9	10	0.62	86	171	84	100	55	98.2	5.5	0	0	0	0	0	0	2	1.99211
63682	77169.2	1	14	1	1	2	65.4	179.6	78	20.3	2	119	72	4.6	2.5	7.1	18	25	14	158	6.2	14	0.61	88	113	34	43	59	121.6	10.45	0	3	0	1	0	0	2	2.08493
63763	7649.81	2	17	4	1	0	84.2	163.7	92.6	31.4	4	105	56	4	3.9	7.9	13	21	13	145	5.7	9	0.69	90	185	123	117	47	98	4.93	0	2	1	1	0	0	2	1.99123
63764	18368.9	2	14	3	1	4	46	165	69.1	16.9	2	115	59	4.4	3	7.4	12	22	9	135	4.7	10	0.7	95	187	35	86.912	70	97.4	56.51	1	1	0	0	1	1	2	1.98856
63778	10972	2	14	2	1	0	54	168.1	70	19.1	2	109	63	4	2.8	6.8	21	23	17	124	4.2	7	0.74	83	141	44	80	60	93.8	15.59	0	1	0	0	0	0	2	1.9722
63797	127791	1	14	1	1	2	54	152.7	81.3	23.2	3	105	59	4.4	2.7	7.1	18	23	10	193	4.7	7	0.62	87	137	188	86.912	46	101.7	6.54	0	1	0	0	0	0	2	2.00732
63814	57357.9	1	17	1	1	4	60.3	176.9	74	19.3	2	107	52	4.9	2.6	7.5	23	29	14	136	4.2	6	0.75	85	149	130	86.912	47	97.4	164.26	1	1	1	0	1	1	2	1.98856
63822	13416.2	1	13	2	1	1	48.7	162.8	65.1	18.4	2	107	66	4.5	3	7.5	14	21	18	128	4.7	13	0.66	89	105	34	54	45	101.9	6.59	0	1	0	0	0	0	2	2.00817
63836	12462.6	1	16	2	1	0	82.7	169.2	86.9	28.9	4	111	56	4.2	3.1	7.3	17	23	13	140	5.4	18	0.7	93	175	101	86.912	59	99.8	16.67	0	2	1	0	0	0	2	1.99913
63843	17848.7	2	13	4	1	4	77.7	157.4	102.2	31.4	4	109	72	4.3	2.7	7	16	22	14	136	4.5	9	0.59	85	158	68	107	41	110.2	5.48	0	1	0	0	0	0	2	2.04218
63901	20560.9	1	12	4	1	0	52.6	169.7	68.1	18.3	2	88	52	4.6	2.5	7.1	13	19	11	134	6.7	8	0.68	79	107	93	86.912	44	103.1	55.21	1	3	0	1	1	1	2	2.01326
63934	26628.9	1	18	4	2	0	108.5	177.2	114.9	34.6	4	136	79	4.7	2.9	7.6	29	39	17	168	6	14	0.74	94	184	527	86.912	25	98.9	3.55	0	3	1	1	0	0	2	1.9952
63940	16033.3	1	15	4	1	1	75.2	182.1	75.9	22.7	2	107	69	4.2	3.4	7.6	15	25	15	144	6.4	9	0.64	84	117	47	60	47	117.5	9.49	0	3	0	1	0	0	2	2.07004
63951	11806.8	1	14	2	1	2	69.5	178	76.5	21.9	2	101	57	4.3	1.8	6.1	18	24	9	143	5.1	11	0.78	85	140	56	86.912	67	94.2	4.07	0	2	0	0	0	0	2	1.97405
63972	74123.2	1	15	1	1	2	71.6	189.6	77.5	19.9	2	121	63	4.6	2.4	7	19	26	16	163	5.9	11	0.73	83	147	48	83	53	107.3	31.25	1	3	0	1	1	1	2	2.0306
64012	27482.8	2	16	1	1	0	49.1	154.7	72.5	20.5	2	95	40	3.8	3.5	7.3	17	18	9	96	4.1	10	0.56	76	153	83	97	39	114.1	5.39	0	1	1	0	0	0	2	2.05729
64020	11225.8	2	17	4	1	1	52.3	158.1	69.1	20.9	2	94	71	4.5	3.4	7.9	14	25	16	115	5.6	12	0.61	77	140	122	72	43	107	10.38	0	2	1	1	0	0	2	2.02938
64043	11523.3	1	14	2	1	1	68.1	183.3	73.8	20.3	2	117	58	4.5	2.5	7	15	22	14	148	4.7	12	0.8	99	135	44	86.912	52	94.6	3.59	0	1	0	0	0	0	2	1.97589
64049	15690.5	2	16	3	1	0	74.2	160.9	89.3	28.7	3	96	53	4.3	2.6	6.9	11	16	10	115	4.2	13	0.68	115	108	18	59	47	97.7	11.11	0	1	1	0	0	0	2	1.98989
64054	10484.6	2	19	2	2	0	61.5	164.8	77.6	22.6	2	115	52	4.3	3.2	7.5	12	14	14	101	4	12	0.61	81	112	36	51	51	111.6	7.01	0	0	1	0	0	0	2	2.04766
64073	12972.2	1	13	2	1	2	84.5	164.8	91	31.1	4	119	63	4.5	2.3	6.8	13	28	21	165	5.8	7	0.72	82	127	38	86.912	81	94.5	3.45	0	3	0	1	0	0	2	1.97543
64112	18635.3	1	14	4	1	4	51.7	163	74.2	19.5	2	115	52	4.5	2.2	6.7	13	19	14	140	4.1	10	0.67	85	207	30	86.912	66	100.5	5.56	0	1	0	0	0	0	2	2.00217
64117	60694.4	2	16	1	1	2	72.3	173.3	84.6	24.1	2	109	69	4.7	3.1	7.8	18	23	15	134	3.2	11	0.69	85	126	102	86.912	33	103.7	67.41	1	0	1	0	1	1	2	2.01578
64140	12531.9	2	16	2	1	0	51.4	163.3	82.09	19.3	2	118	20	4.2	3.6	7.8	12	21	9	102	4.4	7	0.73	84	131	37	86.912	46	92.4	3.13	0	1	1	0	0	0	2	1.96567
64152	16262	1	14	2	1	0	47.2	162.2	63.6	17.9	2	121	64	4	3.3	7.3	11	21	11	131	4.1	10	0.55	98	173	114	118	42	121.8	3.07	0	1	0	0	0	0	2	2.08565
64160	11171.4	1	13	4	1	1	49.7	151.3	70.6	21.7	2	115	57	4.4	2.8	7.2	26	25	23	114	6.2	9	0.57	104	151	54	101	38	109.6	4.89	0	3	0	1	0	0	2	2.03981
64183	27070.7	2	18	3	3	1	71.5	158.4	95.7	28.5	3	121	65	3.9	3.7	7.6	14	21	8	130	3.6	10	0.61	73	179	77	97	62	107.2	4.91	0	0	1	0	0	0	2	2.03019
64185	11975.5	2	14	4	1	1	42.6	153.1	82.09	18.2	2	98	48	4.4	2.8	7.2	19	18	8	106	3.5	12	0.57	104	166	45	86.912	45	110.9	29.23	0	0	0	0	0	0	2	2.04493
64237	38400.8	2	16	1	1	0	56.6	163.2	77.9	21.3	2	101	64	4.6	2.3	6.9	11	19	9	144	4.2	13	0.69	72	150	85	62	69	97.7	10.45	0	1	1	0	0	0	2	1.98989
64253	5388.36	1	13	4	1	2	48.4	165.2	69	17.7	2	111	62	4.6	2.3	6.9	16	24	11	213	5.8	16	0.61	97	149	74	86.912	53	111.8	35.21	1	3	0	1	1	1	2	2.04844
64260	11438.1	2	17	2	1	0	63.3	161.8	78.3	24.2	2	91	66	4.3	3	7.3	12	23	13	143	4.3	4	0.57	78	145	40	86.912	65	117.2	12.23	0	1	1	0	0	0	2	2.06893
64264	8364.1	1	14	2	1	0	61.5	178.1	69.9	19.4	2	123	48	4.4	2.5	6.9	13	16	14	133	5.2	6	0.62	91	123	29	53	62	118.6	2.91	0	2	0	0	0	0	2	2.07408
64272	12209.7	2	19	2	1	1	79.9	163.8	80.5	29.8	3	103	62	4	3.1	7.1	10	17	12	131	4.7	12	0.74	97	257	48	159	104	91.4	2.4	0	1	1	0	0	0	2	1.96095
64316	18164	2	12	2	1	0	52	149.4	76.4	23.3	3	115	49	4.1	3.1	7.2	15	26	17	129	6.2	5	0.65	92	147	198	86.912	47	94.9	2.39	0	3	0	1	0	0	2	1.97727
64320	17606.2	1	14	2	1	0	110.5	172	114.7	37.4	4	111	50	4.5	3.2	7.7	18	27	11	221	7.9	9	0.69	86	169	76	106	50	103	2.67	0	3	0	1	0	0	2	2.01284
64321	90320.1	1	12	1	1	2	71.1	166.9	90.6	25.5	4	110	52	4.1	2.8	6.9	16	23	9	181	6.4	9	0.66	104	136	74	86.912	50	104.4	17.36	0	3	0	1	0	0	2	2.0187
64342	103365	1	12	1	1	1	47.9	162.3	64.9	18.2	2	106	75	4.4	2.7	7.1	21	33	14	156	4.5	15	0.61	81	137	151	86.912	42	109.9	5.58	0	1	0	0	0	0	2	2.041
64348	105892	2	13	1	1	1	49.8	155.5	75.4	20.6	2	96	67	4.1	3.3	7.4	16	22	11	134	5.3	9	0.55	90	216	54	159	48	116.8	6	0	2	0	0	0	0	2	2.06744
64350	11351.7	1	12	2	1	1	41.4	157.1	62.5	16.8	2	107	59	4	3	7	17	22	14	152	4.3	13	0.63	70	129	54	86.912	60	103	9.73	0	1	0	0	0	0	2	2.01284
64393	14166.7	2	16	2	1	2	92.4	169.1	107	32.3	4	110	70	4	3.3	7.3	37	27	44	140	4.2	11	0.62	87	158	42	86.912	59	112.6	10.33	0	1	1	0	0	0	2	2.05154
64410	16360.4	2	13	4	1	1	48.1	143.4	74	23.4	3	119	54	4.3	2.9	7.2	11	11	10	87	3.3	5	0.5	89	166	155	86.912	46	118.4	6.15	0	0	0	0	0	0	2	2.07335
64423	12826.5	2	12	2	1	0	47.7	143.3	67.1	23.2	3	101	53	4.3	2.9	7.2	22	23	11	227	2.6	8	0.47	85	86	42	86.912	53	125.9	5.9	0	0	0	0	0	0	2	2.10003
64432	16598.9	2	12	2	1	0	43.7	149.3	66.6	19.6	2	95	14	4	2.6	6.6	13	22	9	128	3.5	14	0.54	74	166	91	86.912	57	114.2	9.46	0	0	0	0	0	0	2	2.05767
64449	10312.4	2	18	4	1	2	60.2	170.7	73.4	20.7	2	103	58	4.2	3.2	7.4	17	19	13	123	5.5	8	0.73	109	159	52	86.912	52	96.6	4.15	0	2	1	1	0	0	2	1.98498
64508	9987.25	1	14	2	1	1	61.4	173.2	69.8	20.5	2	106	67	4.4	2.5	6.9	25	28	25	182	5.7	8	0.63	86	138	45	87	48	113.5	3.75	0	2	0	1	0	0	2	2.055
64521	11351.7	1	15	2	1	0	138.5	186	124.9	40	4	129	67	4.2	3.2	7.4	40	24	20	114	7.2	3	0.75	83	179	179	86.912	50	102.4	5.29	0	3	0	1	0	0	2	2.0103
64545	17555.9	1	15	4	1	1	73.6	176.3	94.3	23.7	2	114	71	4.6	2.7	7.3	23	22	15	162	4.5	15	0.74	75	176	103	86.912	57	98.4	8.02	0	1	0	0	0	0	2	1.993
64569	9188.45	1	14	2	1	2	68.8	171	75.8	23.5	3	110	63	5	2.8	7.8	11	18	12	126	4.3	11	0.68	77	167	35	90	69	103.9	5.71	0	1	0	0	0	0	2	2.01662
64589	14081.8	1	13	4	1	0	75	159.3	90.2	29.6	4	112	35	4.5	2.6	7.1	18	36	10	176	5.2	8	0.69	88	126	77	86.912	40	95.3	5.47	0	2	0	0	0	0	2	1.97909
64597	23708.6	2	16	1	1	0	68.5	159.1	90.9	27.1	3	117	77	4.3	3.3	7.6	15	17	9	141	4.3	7	0.56	82	123	47	66	48	117.3	4.52	0	1	1	0	0	0	2	2.0693
64615	23708.6	2	14	1	1	0	52.9	153.4	74.9	22.5	2	107	69	4.5	3	7.5	9	20	9	115	3.2	7	0.64	90	119	71	53	50	99	6.12	0	0	0	0	0	0	2	1.99564
64622	20398.6	1	13	3	1	4	45.7	163.8	64.2	17	2	109	31	4.1	2.9	7	16	27	8	132	5.4	15	0.64	81	150	127	86.912	47	105.7	5.31	0	2	0	0	0	0	2	2.02407
64627	9269.28	2	17	4	1	0	84.9	154.9	102.5	35.4	4	105	50	4	3	7	21	20	7	129	4.4	17	0.55	91	129	64	74	42	116.3	8.33	0	1	1	0	0	0	2	2.06558
64642	24585.6	1	15	4	1	0	41.7	165.4	63	15.2	1	101	54	4.5	2.6	7.1	15	22	11	106	4.8	8	0.59	85	128	30	52	68	115.8	12.82	0	1	0	0	0	0	2	2.06371
64671	117872	2	13	1	1	1	47.8	161.9	68.8	18.2	2	110	55	4.4	2.4	6.8	14	19	7	123	5.4	10	0.59	93	170	101	85	71	113.3	2.71	0	2	0	0	0	0	2	2.05423
64685	13752.8	1	12	4	1	1	67.3	155.8	93.1	27.7	4	94	56	4.5	2.8	7.3	91	47	40	123	6	9	0.68	108	145	199	86.912	34	94.6	22.5	0	3	0	1	0	0	2	1.97589
64698	23685.1	1	13	1	1	0	43.4	146	68.6	20.4	2	112	26	5	2.2	7.2	17	26	12	211	3.2	8	0.48	69	173	149	86.912	55	125.6	16.61	0	0	0	0	0	0	2	2.09899
64714	13661	2	17	2	1	0	83.2	167.4	99.5	29.7	4	105	68	4.3	3	7.3	15	19	22	118	6	4	0.76	79	206	152	86.912	50	91	3.26	0	3	1	1	0	0	2	1.95904
64732	16262	1	17	2	1	1	49.9	160.3	67.2	19.4	2	123	51	4.4	3.2	7.6	20	24	27	162	5.2	8	0.64	88	185	54	86.912	48	103.4	5.65	0	2	1	0	0	0	2	2.01452
64773	19836.7	2	16	3	1	2	58.6	168.1	76.3	20.7	2	113	80	4.3	2.8	7.1	11	17	8	102	3	12	0.73	80	140	45	60	68	95.1	4.72	0	0	1	0	0	0	2	1.97818
64781	19820.9	1	15	4	1	0	82.9	175.1	91	27	3	116	50	4.7	3	7.7	24	31	19	133	5.6	10	0.68	76	197	112	86.912	54	106.3	3.18	0	2	0	1	0	0	2	2.02653
64793	23968.4	2	14	4	1	2	57.1	164.6	69.2	21.1	2	113	69	4.3	2.3	6.6	38	36	33	99	4.2	9	0.6	80	146	39	86.912	63	113.3	5	0	1	0	0	0	0	2	2.05423
64830	15506.3	1	15	3	1	0	61.9	165.2	79.7	22.7	2	109	49	4.5	2.7	7.2	14	21	12	120	5.5	10	0.53	113	146	266	86.912	47	128.7	10.42	0	2	0	1	0	0	2	2.10958
64838	10128	2	18	2	1	0	49.7	158.3	69.6	19.8	2	105	69	4.1	3.2	7.3	13	18	25	138	3.4	13	0.62	70	187	60	86.912	66	105.4	64.55	1	0	1	0	1	1	2	2.02284
64850	99015	1	19	1	2	1	59.6	181.3	74.5	18.1	1	110	76	4.4	3.1	7.5	15	20	14	56	4.7	12	0.74	91	149	200	69	41	101.2	9.13	0	1	1	0	0	0	2	2.00518
64864	17606.2	1	12	2	1	0	41.3	156.9	61.8	16.8	2	98	69	4.5	3.1	7.6	17	31	13	182	3.5	12	0.6	84	161	37	86	72	108	12.54	0	0	0	0	0	0	2	2.03342
64878	19197.9	1	12	1	1	1	59.7	173.9	76	19.7	2	103	11	4.5	2.3	6.8	11	20	10	133	6.3	11	0.64	79	150	69	86.912	53	112.2	37.96	1	3	0	1	1	1	2	2.04999
64887	32477.6	1	13	1	1	1	48.4	157.7	69	19.5	2	101	51	4.5	2.1	6.6	19	31	14	162	5.7	11	0.61	86	125	40	53	52	106.8	23.15	0	2	0	1	0	0	2	2.02857
64910	71837.5	2	15	1	1	1	51.6	163.8	76.2	19.2	2	109	54	4.7	2.6	7.3	11	20	9	106	4.2	5	0.7	91	158	66	72	72	96.6	12.14	0	1	0	0	0	0	2	1.98498
64911	5956.74	2	15	4	1	2	54.1	158.6	71.3	21.5	2	100	59	4.5	3	7.5	16	21	9	146	5.7	13	0.72	82	162	74	88	57	91	10.7	0	2	0	1	0	0	2	1.95904
64921	12857.5	2	16	2	1	0	54.3	156.5	68.8	22.2	2	119	87	4.3	3.1	7.4	11	21	13	105	4.1	8	0.64	94	158	60	86.912	66	101	41.02	1	1	1	0	1	1	2	2.00432
64926	13352.8	1	14	2	1	0	112.2	174.7	101.3	36.8	4	116	72	4	2.8	6.8	47	37	10	223	7.2	9	0.75	96	114	56	64	37	96.2	6.42	0	3	0	1	0	0	2	1.98318
64929	10791.3	1	19	2	2	0	139	188	126.2	39.3	4	131	53	4.4	3.3	7.7	19	21	22	108	5.8	7	0.79	96	190	114	119	47	98.3	20.33	0	3	1	1	0	0	2	1.99255
64970	15626.1	1	12	4	1	1	45.3	159.3	65.6	17.9	2	95	60	4.4	3.2	7.6	17	28	14	117	5.9	10	0.63	95	145	50	86.912	53	104.4	8.52	0	3	0	1	0	0	2	2.0187
64997	13824	2	15	4	1	0	59.4	157.2	88	24	2	111	59	4.6	3	7.6	19	21	16	166	3.6	6	0.5	97	151	64	86	53	129.8	13.45	0	0	0	0	0	0	2	2.11327
65001	8777.49	2	13	4	1	2	33.2	146.3	60.4	15.5	2	89	45	4.7	3.1	7.8	31	45	9	178	4.4	10	0.5	93	230	99	86.912	48	120.8	53.33	1	1	0	0	1	1	2	2.08207
65018	18254.4	2	14	4	1	4	67.9	155.3	87	28.2	4	109	69	4.1	3.3	7.4	15	19	6	111	4.9	9	0.59	98	151	86	86.912	50	108.7	453.49	2	2	0	0	1	1	2	2.03623
65023	11711.4	2	13	2	1	0	47.4	152	68.3	20.5	2	104	55	4.4	2.7	7.1	10	14	15	70	3.7	7	0.57	92	174	69	86.912	49	110.1	2793.3	2	0	0	0	1	1	2	2.04179
65034	12161.8	2	16	2	1	0	59.2	162.5	79.9	22.4	2	102	59	4	2.6	6.6	12	21	10	124	4.1	12	0.65	74	196	50	86.912	71	103.3	6.07	0	1	1	0	0	0	2	2.0141
65044	10142.3	2	15	4	1	2	63.7	172.7	77.5	21.4	2	110	47	4.4	3.3	7.7	13	21	12	116	3.6	15	0.79	91	158	59	87	55	90.3	85.19	1	0	0	0	1	1	2	1.95569
65082	20830.7	2	14	3	1	1	83.5	162.9	97	31.5	4	109	52	4.4	2.9	7.3	13	16	11	90	4.6	14	0.64	80	184	98	114	46	105.1	14.64	0	1	0	0	0	0	2	2.0216
65090	6391.02	2	18	4	3	4	75.3	173.7	93	25	2	103	71	4.3	2.7	7	13	15	8	108	3.1	12	0.74	88	168	79	86.912	49	96.9	10.42	0	0	1	0	0	0	2	1.98632
65107	20398.6	1	14	3	1	0	62.2	162.8	82.3	23.5	3	105	58	4.6	2.8	7.4	12	24	12	125	4.1	12	0.66	89	173	87	86.912	63	101.9	5.19	0	1	0	0	0	0	2	2.00817
65111	18645.6	1	14	1	1	1	71.3	177.6	80.8	22.6	2	109	65	4.8	2.4	7.2	18	21	13	155	6.5	10	0.81	85	151	100	86	35	90.6	21.87	0	3	0	1	0	0	2	1.95713
65115	18164	2	19	2	3	0	65.3	165.9	77.8	23.7	2	113	55	3.9	3.3	7.2	13	15	26	144	3.4	8	0.63	80	194	59	86.912	55	108.8	64.88	1	0	1	0	1	1	2	2.03663
65123	19222.4	2	13	2	1	1	58.6	171.1	75.4	20	2	97	57	3.8	2.4	6.2	18	26	18	100	4.1	13	0.58	72	141	53	79	55	121.8	7.95	0	1	0	0	0	0	2	2.08565
65152	16891	1	13	2	1	1	52.7	173.2	69.2	17.6	2	109	50	4.2	2.3	6.5	14	23	7	165	4.2	8	0.63	81	144	41	73	62	113.5	9.89	0	1	0	0	0	0	2	2.055
65160	12209.7	2	17	2	1	0	90.8	176.4	97.7	29.2	3	106	48	3.9	3.7	7.6	10	19	11	121	3.2	6	0.64	88	188	56	121	61	113.8	10.42	0	0	1	0	0	0	2	2.05614
65171	99340.8	2	13	1	1	2	39.7	156.4	59.4	16.2	2	101	65	4.8	2.8	7.6	20	27	9	178	6	11	0.58	82	173	52	91	59	111.4	14.93	0	3	0	1	0	0	2	2.04689
65180	10694.8	2	14	2	1	0	103.8	168.7	111.1	36.5	4	113	69	4.1	3.1	7.2	14	17	12	116	4	6	0.66	96	189	181	86.912	45	105.6	6.87	0	0	0	0	0	0	2	2.02366
65212	7291.65	1	14	4	1	1	67.6	166.6	86.7	24.4	3	111	79	4.6	3.4	8	13	25	10	122	5.8	11	0.65	85	159	58	95	49	105.9	6.84	0	3	0	1	0	0	2	2.0249
65278	18368.9	2	13	3	1	1	47.8	157.4	63.8	19.3	2	95	57	4.7	3	7.7	14	25	8	133	2.7	7	0.57	76	152	101	86.912	59	114	14.29	0	0	0	0	0	0	2	2.0569
65294	11133.2	2	15	2	1	0	61.7	167.1	79.2	22.1	2	111	50	4.9	3.5	8.4	24	44	10	162	3.7	7	0.66	88	158	41	92	56	104.6	83.89	1	0	0	0	1	1	2	2.01953
65305	6386.34	2	16	4	1	2	48.1	163.1	64.5	18.1	2	105	67	4.5	2.8	7.3	22	25	13	126	4.3	15	0.57	90	111	44	54	50	118.2	5.51	0	1	1	0	0	0	2	2.07262
65359	25622.4	1	14	4	1	2	48.2	165.6	64.7	17.6	2	109	78	4.3	2.4	6.7	13	21	10	128	5.3	8	0.61	91	138	90	86.912	53	112.1	5.61	0	2	0	0	0	0	2	2.04961
65365	11078.2	2	17	2	1	4	52.2	159.4	70.3	20.5	2	105	35	3.9	3.4	7.3	17	20	13	129	5	8	0.6	89	173	46	105	57	109.7	5.2	0	2	1	0	0	0	2	2.04021
65379	39616.6	2	12	1	1	0	73.3	158.1	89.5	29.3	4	111	0	4.3	2.4	6.7	20	22	14	153	4.4	11	0.55	93	160	170	86.912	43	118.7	13.51	0	1	0	0	0	0	2	2.07445
65380	9884.96	2	17	4	1	0	58.5	157.8	72.7	23.5	2	107	65	4.5	3.2	7.7	12	17	12	93	3.7	12	0.61	75	163	64	92	51	106.8	8.93	0	0	1	0	0	0	2	2.02857
65385	11975.5	2	12	4	1	1	38.3	145.3	70	18.1	2	104	69	4.6	2.9	7.5	12	19	7	115	3.9	8	0.52	79	93	63	17	64	115.4	6.35	0	0	0	0	0	0	2	2.06221
65411	8391.25	2	16	4	1	1	48.6	155	68.1	20.2	2	99	53	4.3	2.8	7.1	11	16	11	87	4.2	10	0.66	81	158	28	80	68	97	36.71	1	1	1	0	1	1	2	1.98677
65439	16189.7	2	15	4	1	1	64.1	150	86.5	28.5	4	95	53	4.3	3.4	7.7	11	22	10	150	3.5	6	0.55	90	179	118	86.912	52	112.6	6.67	0	0	0	0	0	0	2	2.05154
65456	16594.4	2	12	3	1	0	62.6	151.7	86	27.2	4	97	53	4.5	3.1	7.6	15	21	14	133	3.7	12	0.49	88	122	40	50	65	127.9	9.22	0	0	0	0	0	0	2	2.10687
65507	15442.6	2	13	4	1	0	37.9	149.3	59.6	17	2	105	67	4.7	2.9	7.6	9	16	14	104	4.4	6	0.59	98	125	39	69	44	104.5	6.05	0	1	0	0	0	0	2	2.01912
65515	17185.9	2	14	2	1	0	108.3	161.1	122	41.7	4	122	79	4.1	2.6	6.7	18	17	16	132	5.1	9	0.71	92	152	350	46	47	93.7	3.75	0	2	0	0	0	0	2	1.97174
65519	10346.3	1	13	4	1	4	56.5	157.1	74	22.9	3	122	64	4.6	2.5	7.1	16	34	9	214	5.3	7	0.7	94	140	89	86.912	54	92.7	10.83	0	2	0	0	0	0	2	1.96708
65544	19113.8	2	19	2	2	0	57.2	170.7	71.6	19.6	2	123	85	4.9	3	7.9	17	18	13	97	4.1	11	0.76	83	136	62	86.912	68	92.8	492.35	2	1	1	0	1	1	2	1.96755
65570	35593.5	1	16	1	1	1	77	178.7	85	24.1	2	110	63	4.8	2.8	7.6	36	30	28	110	5.5	9	0.71	92	146	75	86.912	46	103.9	4.32	0	2	1	1	0	0	2	2.01662
65580	17339	2	19	4	2	1	65.8	160.8	79.5	25.4	2	108	57	4.7	2.2	6.9	14	16	11	98	4.3	13	0.6	82	175	59	96	62	110.7	5.93	0	1	1	0	0	0	2	2.04415
65597	18164	2	19	2	3	0	52.6	170	68	18.2	2	107	71	4.5	2.5	7	10	16	10	114	4.3	7	0.77	82	177	48	86.912	42	91.2	4.92	0	1	1	0	0	0	2	1.95999
65601	13366.9	1	15	2	1	1	42.5	169.6	66.7	14.8	1	113	71	4.6	2.7	7.3	19	26	10	134	5	10	0.55	89	160	45	113	45	127.4	19.37	0	2	0	0	0	0	2	2.10517
65638	21852.1	1	12	4	1	0	64.2	161	77.1	24.8	3	109	45	4.1	3	7.1	22	36	13	206	6.2	9	0.72	82	116	56	86.912	62	92.4	8.41	0	3	0	1	0	0	2	1.96567
65644	18164	2	19	2	2	0	90.5	172.3	95	30.5	3	119	81	4.2	3.3	7.5	10	21	15	137	4	8	0.78	78	158	52	86.912	67	91.2	4.34	0	0	1	0	0	0	2	1.95999
65657	29234.3	1	15	3	1	1	83.1	176	88	26.8	3	114	68	4.4	2.2	6.6	18	24	18	124	4.2	18	0.72	75	153	88	86.912	53	101	10.78	0	1	0	0	0	0	2	2.00432
65684	18242.8	1	14	3	1	0	41.5	158.2	66.5	16.6	2	101	35	4.3	2.7	7	16	23	12	146	4.2	13	0.51	97	128	44	67	50	128.1	22.88	0	1	0	0	0	0	2	2.10755
65701	11711.4	2	17	2	1	1	61.8	176.3	81.6	19.9	2	121	71	4.4	3.1	7.5	12	19	8	109	2.7	13	0.57	85	137	25	86.912	65	127.7	35.73	1	0	1	0	1	1	2	2.10619
65709	97212.1	2	17	1	1	2	53.7	158	73.3	21.5	2	115	52	3.9	4	7.9	130	49	120	146	4.7	11	0.57	110	189	294	86.912	33	114.5	11.18	0	1	1	0	0	0	2	2.05881
65715	60819	1	12	4	1	2	50	156.4	69.4	20.4	2	95	53	4.8	2.6	7.4	21	25	13	162	4.7	14	0.58	92	142	58	86.912	67	111.4	6.09	0	1	0	0	0	0	2	2.04689
65750	79147.9	1	14	1	1	2	78.7	183.1	85.2	23.5	3	109	76	4.5	2.8	7.3	27	24	18	125	5.4	9	0.68	86	161	169	86.912	36	111.2	6.58	0	2	0	0	0	0	2	2.0461
65793	25543.2	2	16	1	1	0	46.3	152.1	68.6	20	2	124	61	4.7	3.4	8.1	19	19	14	113	4.8	11	0.66	87	138	62	86.912	49	95.2	24.08	0	1	1	0	0	0	2	1.97864
65803	38400.8	2	15	1	1	1	46.5	156.1	69.4	19.1	2	106	56	4.1	2.8	6.9	9	15	16	108	3.5	9	0.65	81	177	58	109	45	99.2	8.13	0	0	0	0	0	0	2	1.99651
65845	7350.52	1	13	4	1	1	41.3	162.7	63.6	15.6	1	108	0	4.3	3	7.3	14	22	10	128	5.5	10	0.67	72	122	54	65	46	100.3	12.16	0	2	0	1	0	0	2	2.0013
65853	97212.1	2	14	1	1	2	53.3	166.5	73.7	19.2	2	105	42	4.2	2.9	7.1	17	25	7	112	4.3	9	0.62	84	140	71	86	42	110.9	10.73	0	1	0	0	0	0	2	2.04493
65894	13653.4	1	12	2	1	1	75.4	164.4	88	27.9	4	125	62	4.4	2.2	6.6	16	22	11	182	5.9	10	0.6	85	128	35	86.912	51	113.2	5.17	0	3	0	1	0	0	2	2.05385
65897	23389.6	1	13	3	1	1	44.5	153.6	64.7	18.9	2	93	11	4.7	2.2	6.9	14	23	13	120	4.9	14	0.7	97	156	57	86.912	65	90.6	15.95	0	2	0	0	0	0	2	1.95713
65900	76992.8	2	18	1	3	2	75.7	165.3	96.7	27.7	3	114	54	4.5	2.4	6.9	12	16	13	94	6.3	10	0.72	97	145	168	86.912	45	94.8	8.69	0	3	1	1	0	0	2	1.97681
65964	18526.9	1	13	2	1	1	64	169.5	78.1	22.3	2	125	71	4.1	3.4	7.5	18	23	13	140	6.2	6	0.77	82	152	54	86.912	46	90.9	3.63	0	3	0	1	0	0	2	1.95856
66005	14438	2	18	4	1	0	41	160.4	65	15.9	1	94	63	4.3	2.7	7	13	23	15	144	4.4	9	0.63	79	138	98	86.912	66	105.2	17	0	1	1	0	0	0	2	2.02202
66006	36586.4	2	18	1	1	0	68.8	160.2	93.8	26.8	3	101	59	4.3	2.6	6.9	10	14	11	92	4.5	6	0.62	88	116	57	86.912	39	106.7	207.83	1	1	1	0	1	1	2	2.02816
66011	10848.6	2	12	2	1	1	51.3	163.6	69.5	19.2	2	107	61	4.4	3.3	7.7	13	19	13	168	3.5	8	0.54	93	146	43	77	57	125.1	40.08	1	0	0	0	1	1	2	2.09726
66019	16089.1	1	12	2	1	0	88.3	169.9	89.1	30.6	4	105	39	3.8	2.8	6.6	15	23	14	194	6	10	0.7	81	122	28	71	48	100.2	2.63	0	3	0	1	0	0	2	2.00087
66044	12013	1	14	4	1	4	82.3	179.2	84.7	25.6	3	115	47	4.9	1.8	6.7	21	22	13	116	5.5	9	0.81	68	125	65	86.912	69	91.4	4.06	0	2	0	1	0	0	2	1.96095
66076	22721.2	1	17	4	1	0	50.9	171.6	66.4	17.3	1	105	53	4.9	3	7.9	14	20	12	126	3.9	11	0.77	94	148	45	88	49	92	5.09	0	0	1	0	0	0	2	1.96379
66087	19458.1	2	18	4	1	0	63.4	161.2	84.8	24.4	2	121	56	4.3	2.7	7	20	21	15	116	4.3	6	0.65	102	136	30	90	41	102.4	9.36	0	1	1	0	0	0	2	2.0103
66119	59545.1	1	14	1	1	1	55.1	165.7	72	20.1	2	113	42	4.7	2.2	6.9	16	29	7	165	6	8	0.69	76	144	58	86.912	46	99.2	20	0	3	0	1	0	0	2	1.99651
66155	11078.2	2	19	2	2	4	81.9	157.5	107.3	33	4	107	45	3.9	2.8	6.7	18	21	22	127	5	5	0.52	76	175	146	87	63	125.1	2.73	0	2	1	0	0	0	2	2.09726
66156	11711.4	2	15	2	1	0	55.7	163.4	67.3	20.9	2	99	63	4.5	2.6	7.1	18	21	44	71	4.3	9	0.61	84	155	27	86.912	54	110.6	16.76	0	1	0	0	0	0	2	2.04376
66163	18242.8	1	12	3	1	0	45.6	157	71.4	18.5	2	109	45	4.4	2.9	7.3	23	27	12	164	5.3	11	0.57	85	169	170	86.912	48	113.8	7.97	0	2	0	0	0	0	2	2.05614
66175	30943	1	13	1	1	0	40	154.1	63	16.8	2	96	61	4.5	2.1	6.6	18	32	11	157	4.8	6	0.61	87	172	35	98	64	104.3	11.95	0	1	0	0	0	0	2	2.01828
66183	14143.2	2	14	2	1	0	44.7	145.6	66.7	21.1	2	101	60	4.9	2.9	7.8	12	12	10	107	3.6	10	0.55	95	130	38	56	65	109.3	4.63	0	0	0	0	0	0	2	2.03862
66213	93641.9	1	18	4	1	1	180.6	183.8	82.09	53.5	4	143	79	4.3	3.1	7.4	46	29	23	119	6.5	6	0.71	100	165	400	54	33	106.9	5.26	0	3	1	1	0	0	2	2.02898
66257	9509.19	1	15	2	1	0	57.3	165.4	70.1	20.9	2	112	75	4.2	2.4	6.6	9	15	9	80	4.3	9	0.67	77	97	85	86.912	40	102	3.02	0	1	0	0	0	0	2	2.0086
66258	7721.6	1	14	4	1	1	46	166	61.8	16.7	2	97	59	4.7	4.3	9	11	23	9	87	5.7	9	0.54	86	122	48	86.912	65	127	7.58	0	2	0	1	0	0	2	2.1038
66273	13824	2	13	4	1	1	62.4	166.4	77.8	22.5	2	101	67	4.1	2.7	6.8	15	22	7	111	4.3	12	0.58	93	143	35	85	51	118.5	7.35	0	1	0	0	0	0	2	2.07372
66301	17606.2	1	12	2	1	1	56.1	164.7	70.1	20.7	2	120	61	4	2.5	6.5	26	33	10	173	4.3	5	0.62	85	165	36	86	71	109.7	4.17	0	1	0	0	0	0	2	2.04021
66346	8111.89	2	17	4	1	2	60.6	172	77.2	20.5	2	108	77	4	3.5	7.5	15	29	18	131	4.9	12	0.78	84	152	108	78	56	91.1	4.18	0	2	1	0	0	0	2	1.95952
66352	12970.7	2	18	4	1	0	50.8	155.5	75.1	21	2	118	61	4.6	2.9	7.5	15	23	11	124	4	10	0.68	56	259	267	86.912	68	94.4	2.95	0	0	1	0	0	0	2	1.97497
66420	6747.26	1	12	4	1	2	88.2	166.7	99.9	31.7	4	117	61	4.4	2.7	7.1	19	20	17	134	7.2	18	0.57	98	173	88	109	44	120.8	19.43	0	3	0	1	0	0	2	2.08207
66480	21818	2	13	3	1	1	45.6	154.8	71	19	2	91	47	4.6	3.3	7.9	14	20	18	147	4.3	8	0.58	81	155	85	86.912	64	110.2	10	0	1	0	0	0	0	2	2.04218
66481	14081.8	1	12	4	1	0	27.7	132.9	58.2	15.7	2	98	36	4.7	3	7.7	19	33	15	183	4.6	11	0.52	88	197	50	103	82	105.6	4.91	0	1	0	0	0	0	2	2.02366
66492	19186.4	1	13	4	1	0	47.5	159.9	68.2	18.6	2	120	70	4.8	2.8	7.6	11	20	10	125	5.2	10	0.61	75	180	102	86.912	50	108.3	6.45	0	2	0	0	0	0	2	2.03463
66498	113907	2	14	1	1	1	82.9	168	97.4	29.4	4	97	49	4.4	1.8	6.2	15	21	10	145	4.6	11	0.74	82	125	82	66	43	93.8	3.75	0	1	0	0	0	0	2	1.9722
66508	16363.9	2	13	2	1	4	53.9	172.8	69.1	18.1	2	101	70	4.1	2.8	6.9	13	23	7	122	4.2	7	0.73	82	136	92	86.912	46	97.8	15.45	0	1	0	0	0	0	2	1.99034
66537	39918.1	1	15	1	1	2	70.7	176.1	79.6	22.8	2	119	63	4.7	2.7	7.4	17	26	18	130	5.1	13	0.8	79	134	90	86.912	65	90.9	81.78	1	2	0	0	1	1	2	1.95856
66557	21399.2	1	13	3	1	1	75.3	157.3	103.6	30.4	4	109	59	4.4	2.9	7.3	21	27	19	161	4.6	10	0.64	96	177	165	114	37	101.5	10.16	0	1	0	0	0	0	2	2.00647
66571	61475.4	1	13	1	1	2	57.3	175.9	71.7	18.5	2	101	55	4.4	2.3	6.7	15	26	13	131	5.2	7	0.6	83	128	64	86.912	49	121.1	93.1	1	2	0	0	1	1	2	2.08314
66579	6666.05	1	13	4	1	4	67.8	165.5	84.4	24.8	3	118	35	4.5	2.7	7.2	21	21	9	173	2.6	12	0.55	86	164	200	86.912	45	124.3	4.65	0	0	0	0	0	0	2	2.09447
66581	7534.59	2	17	4	1	2	53.1	152.5	67.7	22.8	2	97	60	4.7	3	7.7	12	21	12	131	5.6	15	0.7	81	200	52	122	73	90	12.95	0	2	1	1	0	0	2	1.95424
66611	18556.1	2	15	4	1	0	63.9	161.4	77.6	24.5	2	109	57	4.4	2.9	7.3	10	16	7	94	4.4	8	0.65	77	170	104	86.912	63	102.6	5.71	0	1	0	0	0	0	2	2.01115
66615	14085.7	2	16	2	1	1	52.5	157.7	74.5	21.1	2	111	65	4.8	2.7	7.5	19	20	17	107	3.4	8	0.72	85	163	58	73	82	90.5	7.04	0	0	1	0	0	0	2	1.95665
66658	10963.3	2	14	4	1	2	46.1	151.7	70.1	20	2	102	58	4.7	2.2	6.9	11	18	12	120	4.3	9	0.65	94	172	132	86.912	61	96.4	3.33	0	1	0	0	0	0	2	1.98408
66677	18368.9	2	18	4	2	1	62.8	160.1	89	24.5	2	101	56	4.4	3.1	7.5	21	29	18	123	5.7	12	0.54	81	203	349	86.912	33	122.4	13.21	0	2	1	1	0	0	2	2.08778
66693	11506.9	1	18	4	3	1	96	186.9	88.6	27.5	3	124	37	4.5	3.1	7.6	18	23	15	102	5	7	0.75	94	180	167	86.912	52	102.9	3.66	0	2	1	0	0	0	2	2.01242
66707	24902.9	1	13	3	1	0	83	173.1	93.1	27.7	4	107	31	4.6	2.8	7.4	17	22	12	145	5.8	14	0.76	82	192	156	86.912	45	94.1	13.33	0	3	0	1	0	0	2	1.97359
66732	9099.09	1	16	4	1	4	64.4	180.9	76.8	19.7	2	107	46	4.2	2.6	6.8	15	18	15	130	4.2	12	0.82	93	146	43	87	46	91.1	2.44	0	1	1	0	0	0	2	1.95952
66737	15087.6	2	14	4	1	2	51.7	158.1	69.2	20.7	2	101	44	4.3	2.7	7	14	17	6	115	4	9	0.63	92	141	88	82	34	103.6	15.21	0	0	0	0	0	0	2	2.01536
66745	26325.4	2	16	3	1	2	42.8	156.4	65.7	17.5	2	98	45	4.5	2.9	7.4	30	34	9	105	3.9	10	0.55	85	114	46	53	54	117.4	10.93	0	0	1	0	0	0	2	2.06967
66762	11252.4	1	16	2	1	1	78	165.8	95	28.4	4	114	51	4.1	3	7.1	24	26	24	160	5.6	12	0.74	93	161	93	86.912	42	92.5	2.88	0	2	1	1	0	0	2	1.96614
66779	6121.09	1	14	4	1	0	44.7	157.8	65.8	18	2	98	57	4.5	2.7	7.2	13	29	16	131	5.5	8	0.67	92	258	74	172	62	97.3	5.73	0	2	0	1	0	0	2	1.98811
66782	10848.6	2	19	2	1	0	88.7	174.9	90.1	29	3	117	75	4.4	2.8	7.2	22	26	21	129	4.4	9	0.69	86	147	59	62	67	104.7	4.39	0	1	1	0	0	0	2	2.01995
66810	16147.7	1	14	2	1	0	63.6	190.3	70	17.6	2	127	84	4.3	3.2	7.5	11	17	19	131	5.3	8	0.79	83	148	46	88	48	99.5	98.08	1	2	0	0	1	1	2	1.99782
66822	8432	1	19	4	2	0	88.7	166.5	100.8	32	4	124	54	4.5	3.2	7.7	47	30	43	119	7	17	0.72	90	198	400	86.912	37	95.5	4.89	0	3	1	1	0	0	2	1.98
66824	18728.9	2	14	4	1	1	87.9	178.8	98	27.5	3	119	63	4.3	3.2	7.5	21	27	13	115	4.9	10	0.7	89	186	90	109	60	105.5	63.27	1	2	0	0	1	1	2	2.02325
66857	6486.36	2	15	4	1	1	52.5	161.5	74.3	20.1	2	99	71	4.7	3	7.7	12	18	11	97	4.9	8	0.55	88	172	108	108	42	121.3	6.79	0	2	0	0	0	0	2	2.08386
66864	11666	1	16	2	1	0	64.2	176	74.5	20.7	2	96	63	4.1	2.4	6.5	18	27	13	119	4.8	4	0.77	88	124	42	66	46	94.4	6.88	0	1	1	0	0	0	2	1.97497
66870	22425	2	12	3	1	2	46.9	156.7	68.2	19.1	2	103	65	5	2.5	7.5	12	20	8	121	2.6	10	0.53	88	167	45	86.912	61	122.1	25.53	0	0	0	0	0	0	2	2.08672
66878	21062.3	2	15	3	1	0	45.8	151	69.7	20.1	2	106	59	5.4	1.9	7.3	17	21	5	76	3.6	8	0.51	74	188	83	86.912	71	122.3	19.05	0	0	0	0	0	0	2	2.08743
66912	6386.34	2	14	4	1	2	52.1	166.2	68.3	18.9	2	90	59	4.6	2.6	7.2	15	22	10	115	4.9	8	0.68	83	125	48	59	56	100.9	12.93	0	2	0	0	0	0	2	2.00389
66919	27070.7	2	13	3	1	1	74.3	164.8	89.2	27.4	4	112	62	4.4	2.5	6.9	13	19	5	110	4.5	11	0.64	84	142	70	86.912	47	106.3	25.57	0	1	0	0	0	0	2	2.02653
66934	7952.41	2	12	4	1	1	73.6	162.5	94	27.9	4	96	51	4.7	2.6	7.3	17	19	14	105	4.5	7	0.53	90	133	89	64	44	126.6	3.12	0	1	0	0	0	0	2	2.10243
66940	20117.2	2	14	3	1	0	48.4	160.3	70.5	18.8	2	96	25	5	1.7	6.7	13	19	10	116	2.7	12	0.51	59	149	87	86.912	69	129.8	12	0	0	0	0	0	0	2	2.11327
66966	19851	2	14	3	1	0	50.7	155.3	75.5	21	2	95	55	4.5	3.3	7.8	9	16	9	113	5.2	9	0.57	78	151	86	86.912	59	112.5	38.21	1	2	0	0	1	1	2	2.05115
66975	18206.1	1	17	4	1	0	68.3	176.7	73.2	21.9	2	111	77	4.7	2.4	7.1	17	22	8	120	5.4	14	0.8	90	131	49	73	44	91.2	3.41	0	2	1	0	0	0	2	1.95999
67008	16659.3	2	17	2	1	4	47.3	156.1	72	19.4	2	108	56	4	3.3	7.3	15	22	24	106	3.6	9	0.61	77	198	77	137	48	105.7	14.42	0	0	1	0	0	0	2	2.02407
67024	71303.3	2	12	1	1	2	44.3	151.2	67.5	19.4	2	97	68	4.8	3.1	7.9	13	23	10	136	4.6	8	0.57	93	171	82	89	63	109.6	7.2	0	1	0	0	0	0	2	2.03981
67060	11478.4	2	16	2	1	0	77.7	169.1	88.4	27.2	3	101	56	3.7	3	6.7	11	17	10	121	3.7	12	0.6	89	142	49	85	49	116.4	13.11	0	0	1	0	0	0	2	2.06595
67069	69216.3	1	19	1	1	2	81.5	183.5	88.2	24.2	2	111	55	4.5	2.9	7.4	16	15	10	112	5.4	8	0.84	101	159	103	82	56	90.2	1.67	0	2	1	0	0	0	2	1.95521
67075	114662	2	14	1	1	2	105.1	166.5	110	37.9	4	109	48	3.6	3	6.6	19	15	12	92	5	9	0.54	90	101	52	52	40	127.3	4.49	0	2	0	0	0	0	2	2.10483
67082	22768.4	1	18	3	1	1	107	179.8	116.8	33.1	4	115	45	4.8	2.9	7.7	16	18	24	100	7.7	10	0.77	87	141	101	84	35	96.4	4.95	0	3	1	1	0	0	2	1.98408
67102	133501	2	13	1	1	1	43.8	159.8	70.1	17.2	2	109	69	4.4	2.6	7	14	20	12	116	3.7	11	0.61	93	146	140	86.912	49	108.2	9.7	0	0	0	0	0	0	2	2.03423
67158	14117.2	1	14	4	1	0	58.5	162.5	73.5	22.2	2	105	69	4.2	2.2	6.4	12	21	9	149	4.7	13	0.62	84	108	59	49	44	108.2	7.89	0	1	0	0	0	0	2	2.03423
67164	10142.3	2	13	4	1	2	56.2	160	80	22	2	111	71	4.2	2.8	7	17	22	15	118	3.8	14	0.64	82	109	75	57	37	103.3	7.1	0	0	0	0	0	0	2	2.0141
67176	11834.8	1	17	2	1	1	114.4	175.5	111.2	37.1	4	102	45	4.2	2.8	7	16	19	20	105	5.7	12	0.75	95	158	53	102	44	96.6	2.5	0	2	1	1	0	0	2	1.98498
67227	11072.8	2	17	2	1	2	52.7	167.7	73.1	18.7	2	97	57	4.7	2.6	7.3	17	27	16	224	3.5	10	0.59	94	166	22	86.912	62	117.4	13.41	0	0	1	0	0	0	2	2.06967
67234	20705.8	1	12	3	1	1	38.9	150.1	62.6	17.3	2	97	13	4.8	2.9	7.7	17	28	12	110	5	11	0.67	103	211	163	86.912	47	92.5	8.26	0	2	0	0	0	0	2	1.96614
67238	7382.15	2	15	4	1	1	46.6	155.9	72	19.2	2	114	49	4.7	3.4	8.1	14	22	7	119	3	9	0.61	100	169	132	86.912	57	105.6	3.12	0	0	0	0	0	0	2	2.02366
67248	15690.5	2	14	3	1	0	73.7	165.6	94.4	26.9	3	113	61	4.5	2.9	7.4	16	17	14	122	4	8	0.61	92	132	49	70	50	112.1	13	0	0	0	0	0	0	2	2.04961
67268	100005	2	18	1	2	4	60.3	161.6	82.09	23.1	2	108	68	5	2.3	7.3	18	28	9	120	4.6	9	0.73	75	194	78	86.912	73	91.4	21.32	0	1	1	0	0	0	2	1.96095
67296	12265.2	2	15	2	1	0	65.2	165.6	80.2	23.8	2	105	59	4.2	2.7	6.9	9	22	9	133	3.2	7	0.64	94	99	63	54	32	106.9	50.66	1	0	0	0	1	1	2	2.02898
67320	14081.8	1	19	4	1	1	103.9	176	110.5	33.5	4	127	67	4.6	3.8	8.4	8	19	16	83	5	6	0.78	94	139	89	86.912	37	93.2	5.97	0	2	1	0	0	0	2	1.96942
67331	14418	2	15	2	1	2	58.6	164.5	68	21.7	2	103	57	4.4	3.1	7.5	8	16	16	116	6.1	14	0.71	94	183	38	86.912	70	95.7	4.32	0	3	0	1	0	0	2	1.98091
67364	22916.6	2	19	1	1	0	61.3	167.9	82.8	21.7	2	107	68	4.6	2.9	7.5	13	17	10	90	3.8	8	0.62	91	159	46	86.912	58	111.8	11.33	0	0	1	0	0	0	2	2.04844
67371	9188.45	1	13	2	1	2	64.8	168.2	79.3	22.9	3	115	60	4.7	2.4	7.1	19	23	14	185	4.3	13	0.58	84	176	59	98	68	119.8	7.53	0	1	0	0	0	0	2	2.07846
67379	23968.4	2	12	4	1	1	37.9	152.9	67.6	16.2	2	95	48	4.5	2.4	6.9	24	27	11	150	3.7	11	0.49	122	178	42	86.912	68	128.9	29.23	0	0	0	0	0	0	2	2.11025
67382	18164	2	18	2	1	0	73.6	157.8	85.4	29.6	3	103	54	4	2.5	6.5	13	17	11	110	4.8	8	0.66	77	111	36	86.912	53	98.7	7.14	0	1	1	0	0	0	2	1.99432
67383	10401.4	2	13	2	1	1	118	152.5	129.2	50.7	4	110	61	3.7	3.3	7	15	23	10	148	6.2	7	0.64	99	127	64	86.912	42	98.4	3.11	0	3	0	1	0	0	2	1.993
67410	19557.3	2	18	3	1	4	66.9	156.8	96.1	27.2	3	96	64	4.3	3	7.3	23	23	23	100	4.6	7	0.56	101	175	161	100	40	115.6	12.79	0	1	1	0	0	0	2	2.06296
67468	9416.5	2	17	4	1	2	59.5	163.7	76.5	22.2	2	89	61	4.4	2.8	7.2	10	18	8	110	3.9	5	0.55	84	156	70	86.912	47	122.9	11.5	0	0	1	0	0	0	2	2.08955
67508	13547.8	1	18	4	1	2	60.6	186.1	70.3	17.5	1	119	78	5.2	3	8.2	13	18	11	106	4.8	11	0.8	77	112	51	86.912	46	96.1	7.85	0	1	1	0	0	0	2	1.98272
67536	91797.8	2	14	1	1	2	61.9	165.2	79.5	22.7	2	113	71	4.5	2.3	6.8	14	20	7	102	4.3	9	0.64	98	135	240	86.912	46	106.6	5.98	0	1	0	0	0	0	2	2.02776
67540	13824	2	12	3	1	0	45.9	157.6	70.2	18.5	2	92	51	4.5	2.5	7	10	26	10	131	2.7	11	0.52	93	153	125	86.912	49	125.2	6.96	0	0	0	0	0	0	2	2.0976
67543	12680.6	2	16	4	1	1	67.4	159.8	84.2	26.4	3	94	64	4.4	3.2	7.6	8	20	10	106	3.6	9	0.62	79	189	156	86.912	49	106.4	11.87	0	0	1	0	0	0	2	2.02694
67552	76992.8	2	16	1	1	2	49.2	161	73.2	19	2	106	67	4.3	2.8	7.1	14	23	14	113	3.7	10	0.67	81	151	47	86.912	81	99.2	19.23	0	0	1	0	0	0	2	1.99651
67561	14086	2	12	2	1	0	38.4	152.9	60.8	16.4	2	98	55	4.1	2.5	6.6	13	26	14	163	2.8	10	0.55	73	126	70	86.912	47	114.8	8.76	0	0	0	0	0	0	2	2.05994
67600	34552.4	2	15	1	1	1	58.1	160.6	79.9	22.5	2	104	73	4.5	2.8	7.3	26	23	15	104	3.9	7	0.63	95	192	135	86.912	53	105.3	25.2	0	0	0	0	0	0	2	2.02243
67611	76360.1	2	14	1	1	2	50.2	163.3	67.7	18.8	2	99	49	4	2.2	6.2	11	23	9	123	3.2	10	0.69	81	143	38	78	55	97.7	10.91	0	0	0	0	0	0	2	1.98989
67617	15809.1	2	13	4	1	1	40.4	151.3	69.1	17.6	2	101	71	4.6	2.6	7.2	18	22	10	123	4.7	18	0.59	77	152	73	83	55	105.9	7.76	0	1	0	0	0	0	2	2.0249
67630	26749	1	12	1	1	0	54.5	164	75.2	20.3	2	103	61	4.6	2.6	7.2	12	24	9	142	4.2	12	0.53	92	136	39	68	60	127.8	14.25	0	1	0	0	0	0	2	2.10653
67638	11437.3	2	19	2	1	0	105.8	169.9	116	36.7	4	105	69	4.2	3.3	7.5	20	21	33	135	5.4	8	0.75	83	157	86	86.912	47	93.6	13.79	0	2	1	0	0	0	2	1.97128
67645	11386.7	1	15	2	1	0	41.9	155.9	65.1	17.2	2	111	56	4.4	2.4	6.8	16	28	13	212	3.1	12	0.64	124	111	49	46	56	100.6	10.45	0	0	0	0	0	0	2	2.0026
67659	8272.45	2	15	4	1	2	56.2	171.2	79.2	19.2	2	100	58	4.4	2.9	7.3	15	26	11	155	5.5	11	0.72	85	133	154	86.912	48	98.2	4.19	0	2	0	1	0	0	2	1.99211
67682	19851	2	13	3	1	0	50.8	155.6	78.2	21	2	107	56	4.6	2.6	7.2	13	20	11	134	4.7	8	0.56	84	197	100	103	66	114.8	5.12	0	1	0	0	0	0	2	2.05994
67692	23072.9	2	12	4	1	2	71.7	161.5	85	27.5	4	106	75	4.5	3	7.5	13	22	17	129	5.7	10	0.71	77	219	147	86.912	49	93.9	9.48	0	2	0	1	0	0	2	1.97267
67730	102028	1	14	1	1	1	62	166.5	78.9	22.4	2	108	61	4.3	2.8	7.1	17	23	16	142	7.6	13	0.66	92	150	41	90	51	104.2	3.43	0	3	0	1	0	0	2	2.01787
67733	15809.1	2	18	4	1	1	57.8	152.8	83.7	24.8	2	116	66	4.3	2.8	7.1	13	16	8	126	3.7	6	0.62	72	119	26	62	49	101.8	26.56	0	0	1	0	0	0	2	2.00775
67739	11975.5	2	17	4	2	2	55.6	163.8	72.8	20.7	2	120	68	5	2.4	7.4	16	19	7	91	3.7	8	0.55	98	191	57	118	57	123	7.86	0	0	1	0	0	0	2	2.08991
67768	103299	2	14	1	1	1	51.5	152.5	80.5	22.1	2	105	66	4.4	2.7	7.1	14	23	12	111	4.8	15	0.59	85	164	72	98	44	106.8	7.8	0	1	0	0	0	0	2	2.02857
67784	15690.5	2	18	3	1	0	52.3	153.8	75.1	22.1	2	103	44	4.6	3.1	7.7	25	30	14	121	4.1	11	0.57	78	179	37	86.912	71	111.4	11.24	0	1	1	0	0	0	2	2.04689
67790	10065.8	1	14	2	1	2	88.5	179.4	95.7	27.5	4	121	67	4.5	2.2	6.7	27	24	13	141	8	10	0.8	94	172	29	114	54	92.6	2.86	0	3	0	1	0	0	2	1.96661
67806	20937.3	2	16	4	1	0	59.2	165.7	78.9	21.6	2	111	55	4.3	2.6	6.9	12	17	12	117	3.1	14	0.61	82	160	274	86.912	42	112.2	4.31	0	0	1	0	0	0	2	2.04999
67809	32326.5	1	13	3	1	0	68.8	162.8	94.2	26	4	115	56	4.3	3	7.3	24	21	7	166	6	13	0.6	80	133	82	86.912	39	112.1	9.22	0	3	0	1	0	0	2	2.04961
67823	92934.5	2	15	1	1	1	52.9	157.4	73.9	21.4	2	107	65	4.7	2.6	7.3	16	22	16	107	4.5	12	0.64	72	138	57	86.912	47	101.6	27.36	0	1	0	0	0	0	2	2.00689
67860	23708.6	2	14	1	1	0	45.3	150.5	69.1	20	2	93	57	4.7	2.5	7.2	15	23	11	127	4.3	5	0.61	77	135	171	57	42	101.9	4.76	0	1	0	0	0	0	2	2.00817
67868	23979.3	2	13	3	1	0	50.6	158.7	72.6	20.1	2	128	71	4.6	2.8	7.4	22	23	8	97	5.6	6	0.61	97	154	56	97	47	107.4	18.22	0	2	0	1	0	0	2	2.031
67918	10694.8	2	19	2	3	0	85.2	168.3	91.6	30.1	3	121	89	4.3	3.7	8	18	21	21	127	5.2	9	0.77	98	271	131	167	70	90.3	2.73	0	2	1	0	0	0	2	1.95569
67933	124065	1	12	1	1	1	46.1	154.4	67.7	19.3	2	103	47	4.2	2.9	7.1	15	21	12	134	5	16	0.54	92	155	175	86.912	50	118.1	11.84	0	2	0	0	0	0	2	2.07225
67954	21399.2	1	15	4	1	2	53.7	166.6	72	19.3	2	109	57	4.5	2.5	7	16	30	14	158	5.1	11	0.54	69	201	94	86.912	52	127.4	9.2	0	2	0	0	0	0	2	2.10517
67955	71303.3	2	12	1	1	2	61.5	163.6	80	23	3	95	58	4.5	2.9	7.4	19	20	10	118	7.7	11	0.68	77	145	93	86.912	47	99.4	3.91	0	3	0	1	0	0	2	1.99739
67990	6937.46	2	12	4	1	1	31.9	145.4	59.3	15.1	2	84	51	4.1	2.6	6.7	12	21	11	91	5.6	11	0.57	81	175	116	92	60	105.4	5.05	0	2	0	1	0	0	2	2.02284
67994	71458.9	1	12	1	1	0	43.8	162.8	71.7	16.5	2	109	55	4.3	2.6	6.9	21	33	9	153	5.2	12	0.62	88	154	159	86.912	50	108.4	8.57	0	2	0	0	0	0	2	2.03503
68006	15970.2	1	13	2	1	0	64.1	164.9	74.5	23.6	3	114	65	4.6	3	7.6	15	19	9	139	6.5	14	0.7	83	147	95	86.912	45	97.3	7.74	0	3	0	1	0	0	2	1.98811
68014	30100.3	1	16	1	1	0	57.8	176.2	74.3	18.6	2	106	69	5.1	2.2	7.3	11	19	11	108	4.9	15	0.79	85	157	41	91	52	92.1	6.52	0	2	1	0	0	0	2	1.96426
68037	6666.05	1	13	4	1	2	47.4	162.2	82.09	18	2	106	53	4.7	1.9	6.6	15	25	7	172	5.4	16	0.54	102	128	47	86.912	61	124.1	40.57	1	2	0	0	1	1	2	2.09377
68045	10671.3	2	13	2	1	1	76.2	171.7	88.1	25.8	3	115	56	4.5	3.2	7.7	12	26	8	143	3.3	9	0.64	86	157	71	86.912	55	110.8	12.43	0	0	0	0	0	0	2	2.04454
68125	13969.5	1	15	2	1	1	48.4	168.9	63.5	17	1	106	76	4.4	2.6	7	18	25	16	135	4.5	10	0.7	99	172	63	86.912	65	99.7	3.91	0	1	0	0	0	0	2	1.9987
68153	6015	1	14	4	1	0	56.5	168.4	75.9	19.9	2	118	64	4.6	3.6	8.2	28	26	15	119	7.1	8	0.65	86	160	63	100	47	107	18.39	0	3	0	1	0	0	2	2.02938
68164	26325.4	2	14	3	1	0	46.1	156.7	71	18.8	2	95	61	5	3.1	8.1	10	23	7	112	3.8	12	0.7	86	164	87	86.912	88	92.5	6.55	0	0	0	0	0	0	2	1.96614
68186	20370.6	2	17	3	1	2	49.6	153.8	73.2	21	2	103	59	4.9	3.2	8.1	8	18	13	94	4.9	12	0.69	90	192	53	127	50	92.1	14.09	0	2	1	0	0	0	2	1.96426
68201	19720	2	12	3	1	0	45.7	158.7	71	18.1	2	106	49	4.6	2.4	7	12	22	5	155	2.6	8	0.57	86	121	125	86.912	41	115	1522.92	2	0	0	0	1	1	2	2.0607
68204	24820.4	2	18	1	1	0	73	168.5	89	25.7	2	99	41	4.6	2.9	7.5	13	14	9	100	3.7	11	0.67	81	155	68	86.912	72	103.9	4.15	0	0	1	0	0	0	2	2.01662
68220	11834.8	1	14	2	1	0	53.7	168	66.9	19	2	110	73	4.1	2.9	7	15	31	10	178	5.7	5	0.76	87	182	67	120	57	91.3	95.61	1	2	0	1	1	1	2	1.96047
68231	10592.6	1	13	4	1	4	54.9	168.3	68.4	19.4	2	97	55	4.6	2.6	7.2	21	30	14	172	5.2	9	0.65	88	122	44	59	53	106.9	3.93	0	2	0	0	0	0	2	2.02898
68243	22621.5	1	13	3	1	2	57.8	165.7	75.2	21.1	2	111	62	4.5	2.8	7.3	16	21	9	123	5.9	10	0.63	95	167	60	100	50	108.6	13.21	0	3	0	1	0	0	2	2.03583
68257	10346.3	1	12	4	1	0	63.6	156.4	88.4	26	4	129	14	4.5	3	7.5	12	20	14	116	5.4	11	0.51	97	142	111	79	42	126.7	4.72	0	2	0	0	0	0	2	2.10278
68280	91539	2	15	1	1	1	54.4	160.4	73.3	21.1	2	115	69	4.7	2.5	7.2	9	16	11	105	4.7	12	0.57	94	162	56	103	47	116.2	194.17	1	1	0	0	1	1	2	2.06521
68286	111143	2	16	1	1	4	53.4	164.3	81.1	19.8	2	105	64	4.4	2.5	6.9	13	20	10	117	4.3	10	0.74	72	147	54	76	56	91.7	23.86	0	1	1	0	0	0	2	1.96237
68303	16896.1	2	16	3	1	0	57.3	154.2	79.5	24.1	2	93	54	4.6	3.1	7.7	14	21	6	115	3.8	11	0.68	54	128	89	86.912	52	93.7	5.45	0	0	1	0	0	0	2	1.97174
68305	10081.9	2	17	4	1	2	54.1	158	72.2	21.7	2	89	61	4.2	3	7.2	21	24	11	100	4.7	13	0.61	87	170	36	90	74	107	6.8	0	1	1	0	0	0	2	2.02938
68306	88448.3	1	17	1	1	0	80.7	169.8	95.6	28	3	113	49	4.2	2.9	7.1	18	15	13	119	6.8	9	0.72	90	167	51	111	47	97.4	5.85	0	3	1	1	0	0	2	1.98856
68317	36241.3	2	19	1	3	0	55.4	165.4	78.7	20.3	2	107	68	4.6	2.6	7.2	14	14	12	108	5.1	9	0.6	79	178	105	105	56	113.9	5.53	0	2	1	0	0	0	2	2.05652
68323	23414.8	2	16	4	1	0	51.5	155.7	74.7	21.2	2	107	61	4.4	3.1	7.5	12	20	9	122	4.6	4	0.62	91	169	56	86.912	64	103.7	3.83	0	1	1	0	0	0	2	2.01578
68329	18515.1	2	15	3	1	1	60.6	158	88.9	24.3	2	105	55	4.9	2.9	7.8	39	35	19	123	3.5	8	0.65	86	185	65	86.912	63	100.4	9.65	0	0	0	0	0	0	2	2.00173
68332	123622	2	17	1	1	1	50.5	164.9	72.4	18.6	2	94	49	4.6	2.6	7.2	11	23	11	92	3.9	12	0.69	94	172	80	86.912	56	98.7	9.62	0	0	1	0	0	0	2	1.99432
68350	93740.5	2	12	1	1	2	43.2	154.3	66.5	18.1	2	103	33	5.1	2.3	7.4	19	25	5	137	4.5	10	0.56	89	145	50	86.912	65	113.8	77.63	1	1	0	0	1	1	2	2.05614
68360	12013	1	13	4	1	4	112.3	160.8	132.6	43.4	4	113	62	4.3	2.4	6.7	22	26	20	149	4.6	8	0.66	91	143	122	86.912	55	100.6	5.17	0	1	0	0	0	0	2	2.0026
68368	9136.39	1	17	4	1	2	59.9	178.4	72.6	18.8	2	109	74	4.9	3.1	8	19	22	16	128	7	15	0.77	88	203	165	86.912	49	95.7	3.06	0	3	1	1	0	0	2	1.98091
68426	35205.8	2	19	1	3	0	58.2	167.1	81	20.8	2	103	61	4.5	2.8	7.3	17	21	12	99	5	15	0.75	84	162	62	86.912	67	92	1.68	0	2	1	0	0	0	2	1.96379
68459	10460.2	2	16	2	1	1	49.5	162.3	65.9	18.8	2	102	55	4.4	3.3	7.7	12	24	13	114	3.6	6	0.61	93	156	24	93	58	109.9	14.97	0	0	1	0	0	0	2	2.041
68475	36586.4	2	12	1	1	0	31.6	141.9	57.9	15.7	2	87	47	4.5	2.2	6.7	16	25	12	160	4.4	7	0.48	86	139	55	61	58	122.1	16.57	0	1	0	0	0	0	2	2.08672
68481	100005	2	19	1	3	2	61.5	160.8	88.2	23.8	2	120	74	4.1	2.8	6.9	18	19	11	76	5	7	0.66	76	212	133	86.912	50	100.6	7.69	0	2	1	0	0	0	2	2.0026
68483	16427.6	2	14	3	1	1	70.1	154.7	100.7	29.3	4	99	57	4.1	3	7.1	20	20	25	125	3.6	9	0.64	66	119	74	86.912	31	99.8	6.05	0	0	0	0	0	0	2	1.99913
68530	13922	1	13	4	1	2	66.5	164.4	96.6	24.6	3	115	33	4.8	2.2	7	17	19	14	117	5.5	6	0.62	81	181	238	86.912	48	109.5	9.03	0	2	0	1	0	0	2	2.03941
68541	11125.9	1	12	2	1	4	56	161.1	68.9	21.6	3	101	69	4.4	3.2	7.6	10	21	16	125	6.3	2	0.66	89	164	70	86.912	61	100.8	3333.33	2	3	0	1	1	1	2	2.00346
68563	13453	2	17	2	1	0	56.9	169	73.8	19.9	2	109	69	4	3.3	7.3	8	18	11	105	4.1	12	0.64	89	124	39	56	58	109.1	6.81	0	1	1	0	0	0	2	2.03782
68584	88198.9	1	18	1	3	1	73.4	182.1	85.6	22.1	2	125	72	4.8	2.7	7.5	13	20	14	84	5.6	12	0.78	83	176	192	86.912	47	96.4	6.79	0	2	1	1	0	0	2	1.98408
68588	16360.4	2	14	3	1	0	48.8	159.3	66.5	19.2	2	103	62	4.6	2.4	7	11	18	9	107	3.1	10	0.55	83	137	26	86.912	55	119.6	44.44	1	0	0	0	1	1	2	2.07773
68634	17373.9	2	15	2	1	2	61	165.2	75.2	22.4	2	119	69	4.4	2.3	6.7	11	21	12	121	3.3	7	0.61	91	167	24	98	67	111.8	65.21	1	0	0	0	1	1	2	2.04844
68659	85039.9	2	15	1	1	1	80.9	172.5	100.4	27.2	3	103	49	4.5	2.7	7.2	21	20	9	111	5.3	12	0.55	92	156	105	95	41	129.5	4.93	0	2	0	0	0	0	2	2.11227
68685	11905.9	2	12	2	1	1	72.9	154.2	85.2	30.7	4	121	25	4.1	2.8	6.9	12	18	18	134	3.8	3	0.66	106	135	64	86.912	52	96.5	21.84	0	0	0	0	0	0	2	1.98453
68699	13801.6	2	18	2	3	1	68.8	167.6	90.1	24.5	2	129	82	4.3	3.7	8	15	18	14	114	3.9	10	0.57	157	219	58	151	58	121.4	38.63	1	0	1	0	1	1	2	2.08422
68716	24481.2	2	12	3	1	4	64.8	153	90.3	27.7	4	105	65	4.3	2.8	7.1	14	23	12	122	4.2	8	0.5	86	155	146	87	44	126.4	9.71	0	1	0	0	0	0	2	2.10175
68750	12209.7	2	16	2	1	0	73.3	166.7	83.2	26.4	3	103	57	3.8	2.6	6.4	8	14	8	112	3.8	11	0.61	88	116	41	61	45	112.9	9.31	0	0	1	0	0	0	2	2.05269
68784	16594.4	2	18	3	1	0	71.6	160.2	86.6	27.9	3	113	39	4.6	3.2	7.8	11	20	18	119	3.3	11	0.68	102	154	80	81	50	97.3	10.25	0	0	1	0	0	0	2	1.98811
68857	91797.8	2	12	1	1	2	50.6	159.8	74.5	19.8	2	115	74	4.5	2.9	7.4	16	28	8	144	6	12	0.6	91	149	47	74	59	110	3.11	0	3	0	1	0	0	2	2.04139
68893	11023.2	1	15	2	1	2	65	184.3	70.1	19.1	2	111	55	4.8	2.8	7.6	13	17	13	144	5.5	11	0.83	86	183	34	115	62	91.7	11.98	0	2	0	1	0	0	2	1.96237
68909	13416.2	1	16	2	1	2	114.6	180.6	115.4	35.1	4	127	50	4.2	2.9	7.1	26	26	29	123	7.5	7	0.73	110	188	104	129	44	102.2	4.51	0	3	1	1	0	0	2	2.00945
68911	17606.2	1	13	2	1	0	67.6	172	79.2	22.9	3	115	55	4.3	2.5	6.8	15	21	10	151	4.6	10	0.61	89	143	159	86.912	51	116.5	7.59	0	1	0	0	0	0	2	2.06633
68923	11506.9	1	13	4	1	1	70.3	162.9	91.7	26.5	4	131	72	4.5	2.7	7.2	21	19	14	142	8.1	8	0.52	90	158	175	85	39	129.4	3.08	0	3	0	1	0	0	2	2.11193
68942	12531.9	2	14	2	1	0	75.7	165.8	84.2	27.5	3	100	62	4.4	2.9	7.3	9	19	11	145	3.6	12	0.7	80	206	48	142	60	97.8	24.08	0	0	0	0	0	0	2	1.99034
68968	22768.4	1	12	3	1	0	53.7	151.7	73	23.3	3	111	59	4.6	3.2	7.8	16	25	11	173	5.5	6	0.59	89	121	84	50	54	106.2	6.22	0	2	0	1	0	0	2	2.02612
69016	14166.7	2	13	2	1	0	65.2	157.8	81.3	26.2	3	107	49	4.4	2.4	6.8	12	18	15	112	5.2	5	0.52	79	146	50	86.912	56	125.3	35.42	1	2	0	0	1	1	2	2.09795
69021	27186.3	1	18	3	2	0	86.8	176.9	94.2	27.7	3	113	75	4.5	2.3	6.8	146	85	57	155	6.8	9	0.71	88	164	270	72	38	102.9	5.45	0	3	1	1	0	0	2	2.01242
69116	88198.9	1	14	1	1	1	78	166.8	96.2	28	4	115	78	4.4	2.4	6.8	22	20	14	157	6.2	8	0.61	106	133	104	86.912	44	112.9	15.05	0	3	0	1	0	0	2	2.05269
69139	27070.7	2	17	4	1	0	83.7	166.2	104	30.3	4	124	68	4.6	2.4	7	14	18	15	108	4.4	8	0.58	66	179	164	86.912	45	118.3	10	0	1	1	0	0	0	2	2.07298
69156	84860.6	1	12	1	1	2	48.2	158.7	76.8	19.1	2	97	64	4.5	2.9	7.4	21	32	31	180	5.1	9	0.58	84	218	130	162	31	113	9.28	0	2	0	0	0	0	2	2.05308
69160	27186.3	1	17	3	1	2	76	178.6	90.1	23.8	2	109	61	4.5	2.7	7.2	18	22	17	102	6.6	9	0.8	87	180	79	123	37	92.2	14.62	0	3	1	1	0	0	2	1.96473
69173	14848.5	1	14	2	1	1	57.1	175.4	82.09	18.6	2	103	59	4.5	3	7.5	9	21	30	126	4.8	7	0.63	77	176	73	112	50	115	6.39	0	1	0	0	0	0	2	2.0607
69193	19480.5	2	12	4	1	0	48.8	152.6	70.5	21	2	89	61	4.8	2.6	7.4	12	19	8	100	5.2	7	0.7	91	151	83	86	47	90	114.75	1	2	0	0	1	1	2	1.95424
69198	18368.9	2	13	3	1	0	51.6	157.3	73.3	20.9	2	100	65	4.5	3.1	7.6	13	22	9	87	4	12	0.52	89	172	52	86.912	62	124.9	5.93	0	0	0	0	0	0	2	2.09656
69217	31716.9	2	16	4	1	0	82.1	177.5	107.5	26.1	3	107	47	4.3	3	7.3	9	13	15	101	3.7	7	0.62	81	153	93	78	45	118.2	4.41	0	0	1	0	0	0	2	2.07262
69275	11351.7	1	13	2	1	4	123.2	188.7	122.4	34.6	4	111	68	4.4	3.4	7.8	46	36	63	148	9.2	12	0.83	90	196	85	139	42	93.9	5.85	0	3	0	1	0	0	2	1.97267
69282	31627.5	2	19	1	1	0	50.7	158.6	78.2	20.2	2	107	71	4.7	3	7.7	20	19	15	132	3.4	7	0.63	93	158	142	86.912	47	104	8.49	0	0	1	0	0	0	2	2.01703
69292	109751	1	12	1	1	1	53.8	155.6	77.5	22.2	3	100	44	4.7	2.2	6.9	13	26	5	143	4.2	14	0.54	89	162	165	86.912	44	119	3.57	0	1	0	0	0	0	2	2.07555
69302	17373.9	2	14	2	1	1	56.5	150.5	75.8	24.9	3	97	44	4.1	2.7	6.8	15	20	14	150	5.3	13	0.69	81	152	38	87	60	90.1	22.88	0	2	0	0	0	0	2	1.95472
69303	29110	2	12	3	1	1	98.7	166.7	107	35.5	4	116	57	4.3	3	7.3	32	25	29	111	5.9	9	0.61	111	185	260	86.912	36	112.9	9.48	0	3	0	1	0	0	2	2.05269
69308	11351.7	1	12	2	1	1	61.9	167	80.7	22.2	3	116	22	4.6	2.2	6.8	17	21	9	128	6.3	11	0.65	92	131	47	86.912	46	106.1	4.37	0	3	0	1	0	0	2	2.02572
69310	16896.1	2	18	4	1	1	47.6	152	72.1	20.6	2	105	37	4.3	3.8	8.1	7	20	7	109	4	15	0.63	84	163	101	101	45	99.6	4.59	0	0	1	0	0	0	2	1.99826
69311	20502.9	2	16	3	1	1	62.6	167.2	80	22.4	2	102	63	5	2.8	7.8	25	31	12	119	4.5	6	0.61	85	184	54	103	65	113.2	4.47	0	1	1	0	0	0	2	2.05385
69316	7588.54	2	17	4	1	0	46.9	165.8	70.4	17.1	1	92	61	4.5	3.1	7.6	13	21	10	112	3.7	9	0.57	79	136	51	76	46	120.1	230.16	1	0	1	0	1	1	2	2.07954
69331	10848.6	2	13	2	1	0	55.2	168.2	68.8	19.5	2	107	66	4.4	3.5	7.9	14	34	13	118	2.5	9	0.59	88	89	95.361	86.912	62	117.7	18.94	0	0	0	0	0	0	2	2.07078
69346	15506.3	1	18	4	2	0	55	176.8	68.2	17.6	1	137	76	4.5	3.6	8.1	43	30	31	106	5.5	11	0.59	94	115	81	60	40	123.8	240.59	1	2	1	1	1	1	2	2.09272
69348	31627.5	2	13	1	1	0	52.9	156.8	79	21.5	2	96	57	4.8	2.8	7.6	15	21	8	119	3.6	14	0.54	69	165	94	91	55	119.9	14.48	0	0	0	0	0	0	2	2.07882
69370	20560.9	1	17	3	1	2	76.5	165.9	95.2	27.8	3	115	64	4.7	3.5	8.2	27	23	15	112	5.7	12	0.75	92	118	56	86.912	42	91.4	4.14	0	2	1	1	0	0	2	1.96095
69408	13963.4	2	16	3	1	0	45.5	148.7	70	20.6	2	87	55	4.2	2.9	7.1	14	18	10	132	4.1	9	0.48	81	148	287	86.912	51	127.9	29.02	0	1	1	0	0	0	2	2.10687
69447	16659.3	2	13	2	1	2	51.4	157.3	68.8	20.8	2	103	53	4	2.4	6.4	9	16	11	102	3.3	11	0.62	67	192	52	86.912	78	104.8	3.53	0	0	0	0	0	0	2	2.02036
69454	18164	2	13	2	1	0	86.3	161.6	101.7	33	4	107	43	4	3.6	7.6	13	21	17	116	5.8	10	0.7	88	146	35	100	51	95.3	4.15	0	3	0	1	0	0	2	1.97909
69492	18164	2	15	2	1	0	77.3	167.8	87.2	27.5	3	102	55	4	3.2	7.2	16	17	12	125	3.9	7	0.61	85	150	59	100	37	113.6	6.84	0	0	0	0	0	0	2	2.05538
69493	11711.4	2	17	2	1	1	54.5	157.8	71.2	21.9	2	113	54	3.9	3.8	7.7	12	18	9	94	3.2	16	0.68	91	163	27	106	52	95.8	4.62	0	0	1	0	0	0	2	1.98137
69575	11990.2	2	12	2	1	0	62.4	158.4	80.6	24.9	3	117	56	4.3	3.3	7.6	15	23	13	136	4.5	3	0.65	88	147	90	77	48	100.6	3.86	0	1	0	0	0	0	2	2.0026
69601	93665	1	17	1	1	2	114.1	190.9	110.9	31.3	4	108	61	4.6	3.1	7.7	28	28	20	116	6.5	18	0.76	79	200	198	86.912	43	103.7	5.14	0	3	1	1	0	0	2	2.01578
69605	14532.4	1	12	4	1	2	48.3	160.6	68.4	18.7	2	107	50	4.9	2.5	7.4	16	22	11	126	5.2	7	0.55	82	183	129	104	48	120.6	7.15	0	2	0	0	0	0	2	2.08135
69615	18515.1	2	12	3	1	0	40	148	67.4	18.3	2	93	51	4.6	2.9	7.5	13	24	11	126	4.5	7	0.6	85	161	53	86.912	52	101.9	220.43	1	1	0	0	1	1	2	2.00817
69627	13621.3	2	13	2	1	1	55.7	167.5	76.5	19.9	2	98	54	4.4	3.1	7.5	10	17	10	67	4.3	13	0.63	78	160	40	104	55	109.8	99.77	1	1	0	0	1	1	2	2.0406
69629	39616.6	2	16	1	1	0	73.2	153.3	92.1	31.1	4	121	75	4.1	2.6	6.7	21	19	16	134	3.8	15	0.69	92	178	35	126	49	91.8	3.41	0	0	1	0	0	0	2	1.96284
69659	42712.5	2	12	1	1	0	72.5	167.1	86.6	26	4	113	63	4.5	2.5	7	19	22	14	119	5.2	8	0.55	105	145	106	69	55	125.5	8.82	0	2	0	0	0	0	2	2.09864
69677	13653.4	1	13	2	1	0	60.2	169.3	70.7	21	2	110	47	4.6	2.4	7	15	32	21	187	5	9	0.74	80	139	73	86.912	48	94.5	31.76	1	2	0	0	1	1	2	1.97543
69694	9757.31	1	15	2	1	2	124.9	175	127.7	40.8	4	129	57	3.9	3.3	7.2	13	18	16	140	7.1	7	0.61	99	109	75	86.912	44	118.5	2.25	0	3	0	1	0	0	2	2.07372
69749	16033.3	1	12	4	1	0	36.2	149.6	62.8	16.2	2	80	27	4.4	2.4	6.8	13	28	7	169	3.8	5	0.6	71	158	89	86.912	54	103	2.32	0	0	0	0	0	0	2	2.01284
69814	18368.9	2	15	4	1	1	65.5	149.8	89.1	29.2	4	123	75	4.1	2.6	6.7	21	24	15	104	5.6	13	0.49	94	208	353	86.912	32	126.3	180.83	1	2	0	1	1	1	2	2.1014
69828	13176.9	2	18	2	1	0	117.7	175.7	111.9	38.1	4	119	71	4.1	2.9	7	16	20	19	171	5	5	0.65	89	138	78	79	45	111.6	29.23	0	2	1	0	0	0	2	2.04766
69845	29885.6	2	15	1	1	0	50.9	161.5	73.2	19.5	2	94	62	4.4	2.2	6.6	8	15	10	152	3.2	10	0.61	81	137	88	70	54	109.3	7.82	0	0	0	0	0	0	2	2.03862
69860	11224	2	18	2	1	0	66.2	160.6	83.2	25.7	2	127	57	4.1	2.7	6.8	14	18	16	101	3.9	10	0.64	72	140	48	86.912	50	103.6	9.23	0	0	1	0	0	0	2	2.01536
69883	23979.3	2	14	3	1	0	66.8	160.8	83.5	25.8	3	122	68	4.8	3.7	8.5	14	26	15	140	4.8	13	0.7	96	153	94	84	47	94.9	9.67	0	1	0	0	0	0	2	1.97727
69889	13975.2	1	13	2	1	2	57.9	172.3	68.1	19.5	2	121	51	4.9	2.4	7.3	10	19	15	154	6.1	21	0.73	108	219	31	86.912	89	97.5	13.87	0	3	0	1	0	0	2	1.989
69904	14438	2	16	4	1	1	48	153.6	75	20.3	2	95	55	4.7	2.6	7.3	16	22	12	138	3.5	7	0.6	81	145	43	86.912	64	105.7	33.02	1	0	1	0	1	1	2	2.02407
69944	11072.8	2	18	2	1	0	70.4	166.2	78.1	25.5	2	115	71	4.4	2.7	7.1	14	21	15	108	3.9	7	0.7	101	136	46	66	57	98.1	4.19	0	0	1	0	0	0	2	1.99167
69970	9029.63	2	13	4	1	4	49.5	163.1	66	18.6	2	103	53	5.2	2.8	8	11	15	16	127	4.3	10	0.63	95	207	72	113	76	106.9	5.58	0	1	0	0	0	0	2	2.02898
69977	13824	2	12	4	1	0	50.8	150.3	79.4	22.5	3	97	50	4.4	2.6	7	19	25	9	168	3	10	0.53	77	150	98	86.912	46	117.1	43.21	1	0	0	0	1	1	2	2.06856
69978	18698.2	2	13	2	1	1	126.4	167.1	128	45.3	4	109	55	4	3	7	11	15	12	141	5	6	0.75	82	156	48	97	47	92	29.42	0	2	0	0	0	0	2	1.96379
69984	27070.7	2	16	3	1	0	84.4	163.5	95.7	31.6	4	120	60	4	3.3	7.3	13	18	6	118	4.3	7	0.71	80	139	43	86.912	53	95.1	4.59	0	1	1	0	0	0	2	1.97818
69986	25525.4	1	14	3	1	0	78.5	172.2	97	26.5	4	110	63	4.5	2.6	7.1	20	22	8	155	3.6	13	0.57	86	175	65	86.912	54	124.8	4.64	0	0	0	0	0	0	2	2.09621
69988	18242.8	1	14	3	1	1	49.7	168.6	73.2	17.5	2	88	21	4.6	2.5	7.1	15	30	14	148	6.2	10	0.68	60	227	154	86.912	62	102.4	15.88	0	3	0	1	0	0	2	2.0103
70011	8168.71	1	14	4	1	1	42.8	153.4	64.3	18.2	2	105	53	4.9	2.6	7.5	14	22	9	95	5.1	11	0.61	106	117	81	86.912	54	103.9	6.61	0	2	0	0	0	0	2	2.01662
70017	12209.7	2	14	2	1	0	49.4	160.3	68.7	19.2	2	110	65	4.6	3.3	7.9	20	32	32	166	5.1	14	0.73	84	204	54	134	61	90.7	24.59	0	2	0	0	0	0	2	1.95761
70025	14438	2	16	4	1	1	64.8	150.8	85.7	28.5	3	94	51	4.2	2.9	7.1	14	18	11	105	4.2	10	0.64	85	131	57	86.912	52	97.3	49.57	1	1	1	0	1	1	2	1.98811
70029	17606.2	1	16	2	1	4	115.7	175.6	117.8	37.5	4	137	49	4.1	2.8	6.9	63	34	147	197	6.2	7	0.8	95	156	54	101	43	90.7	3.65	0	3	1	1	0	0	2	1.95761
70043	74165	2	12	1	1	2	66	165.2	82.5	24.2	3	100	62	4.5	2.8	7.3	9	19	6	109	4.3	10	0.59	88	168	80	86.912	45	115.6	2.97	0	1	0	0	0	0	2	2.06296
70076	6232.59	1	14	4	1	1	52.5	166.3	66	19	2	97	49	4.7	2.6	7.3	19	21	9	114	5.5	10	0.73	94	135	61	64	57	94.1	13.33	0	2	0	1	0	0	2	1.97359
70086	23389.6	1	18	3	2	0	56.6	161.4	73.4	21.7	2	106	46	5.1	3	8.1	14	19	10	150	5.7	12	0.7	88	139	66	86.912	53	95.2	36.26	1	2	1	1	1	1	2	1.97864
70137	14081.8	1	17	4	1	0	70.4	171.3	79.3	24	2	105	60	3.9	3.2	7.1	14	16	8	74	6.2	10	0.74	94	118	55	66	44	95.6	3.93	0	3	1	1	0	0	2	1.98046
70144	18987.5	1	12	3	1	1	42.6	144.4	75.6	20.4	2	111	41	4.4	2.8	7.2	37	36	24	174	5.1	11	0.47	98	163	38	89	66	126.9	6.74	0	2	0	0	0	0	2	2.10346
70155	13276.5	1	18	4	1	4	64.1	181.7	76.8	19.4	2	104	61	4.7	2.8	7.5	14	17	24	112	7.3	16	0.78	102	121	95	86.912	45	96.2	2.8	0	3	1	1	0	0	2	1.98318
70187	10567.8	1	15	4	1	2	55.6	168.7	70.6	19.5	2	120	62	4.7	2.9	7.6	12	21	11	132	5.2	8	0.66	101	178	91	86.912	61	105.6	11.18	0	2	0	0	0	0	2	2.02366
70193	17277.3	2	17	4	1	0	50.9	158.4	68.1	20.3	2	107	66	4.4	2.6	7	9	20	11	99	3.7	8	0.7	84	165	63	86.912	56	93.5	4.56	0	0	1	0	0	0	2	1.97081
70232	12224.9	2	18	4	2	1	68.7	166.9	82.4	24.7	2	97	62	4.2	3	7.2	14	13	16	98	4.4	9	0.67	87	241	135	159	56	102.9	3.33	0	1	1	0	0	0	2	2.01242
70241	11800.2	1	13	2	1	0	55.1	156	80	22.6	3	107	59	4.2	3.1	7.3	12	21	16	151	3.6	10	0.61	88	115	23	72	41	105.6	5.45	0	0	0	0	0	0	2	2.02366
70340	10767.6	2	16	4	1	4	63.1	153.6	84.4	26.7	3	109	48	4.2	2.6	6.8	11	16	15	104	4.1	12	0.64	103	144	28	86.912	57	99.1	20.75	0	1	1	0	0	0	2	1.99607
70375	21062.3	2	19	3	3	1	84.1	159.6	103.2	33	4	114	77	4.7	2.9	7.6	137	64	30	150	4.2	10	0.52	79	190	399	86.912	33	126.8	50.22	1	1	1	0	1	1	2	2.10312
70397	21899	1	19	3	3	2	82.4	171.5	88.1	28	3	125	70	4.5	2.5	7	20	31	18	139	5.3	10	0.7	88	157	31	96	55	101.2	4.81	0	2	1	0	0	0	2	2.00518
70449	20128.2	2	12	4	1	2	47.5	157	69.8	19.3	2	109	52	4.3	3	7.3	24	26	20	144	5.3	8	0.65	100	168	127	86.912	44	99.8	21.18	0	2	0	0	0	0	2	1.99913
70450	63633.7	1	15	1	1	1	59.7	168	79.8	21.2	2	117	67	4.4	3.5	7.9	22	24	23	133	7.5	9	0.6	84	184	91	125	39	115.6	93.03	1	3	0	1	1	1	2	2.06296
70484	19557.3	2	19	3	3	0	63.3	167.8	79.5	22.5	2	90	45	4.5	2.7	7.2	15	19	14	103	5.4	9	0.76	93	131	35	57	56	91.2	4.72	0	2	1	0	0	0	2	1.95999
70541	19836.7	2	13	4	1	0	53.8	163.6	72.7	20.1	2	112	61	4.5	2.6	7.1	14	19	9	123	3.9	10	0.7	71	165	124	86.912	47	96.5	470.59	2	0	0	0	1	1	2	1.98453
70558	11125.9	1	14	2	1	0	97.2	181.9	102	29.4	4	114	59	4.4	2.9	7.3	18	26	9	237	7.1	16	0.71	93	120	44	58	56	105.8	3.95	0	3	0	1	0	0	2	2.02449
70583	22721.2	1	14	4	1	0	122.2	166.1	126.8	44.3	4	117	57	4.5	3.4	7.9	37	40	21	186	7	9	0.54	101	147	172	85	26	127	34.42	1	3	0	1	1	1	2	2.1038
70611	101169	2	12	1	1	1	93	157.7	116.5	37.4	4	115	69	4.4	2.9	7.3	25	22	7	144	5.3	8	0.55	88	177	123	107	36	118.4	3.56	0	2	0	0	0	0	2	2.07335
70636	93665	1	12	1	1	1	46.8	162.7	68.1	17.7	2	89	41	4.6	2.6	7.2	24	32	11	168	5.1	9	0.6	89	165	53	60	86	112	39.12	1	2	0	0	1	1	2	2.04922
70642	30943	1	12	1	1	0	65.1	165.4	94.5	23.8	3	123	73	4.2	3	7.2	21	28	17	164	4.4	11	0.62	86	164	67	89	59	110.2	4.35	0	1	0	0	0	0	2	2.04218
70655	103299	2	17	1	1	1	77.7	161.8	97.3	29.7	3	101	40	4.3	3.1	7.4	18	26	15	123	6.1	8	0.65	100	202	244	86.912	37	102.8	4.49	0	3	1	1	0	0	2	2.01199
70665	14241.1	2	13	2	1	2	73.9	159.3	90.5	29.1	4	101	70	4.3	2.8	7.1	10	21	17	115	5.7	12	0.69	82	157	120	86.912	49	95.3	34.31	1	2	0	1	1	1	2	1.97909
70688	16598.9	2	13	2	1	0	43.9	158.5	63.5	17.5	2	110	73	4.8	2.8	7.6	15	31	14	192	3.5	13	0.59	75	118	68	86.912	58	111	54.01	1	0	0	0	1	1	2	2.04532
70711	47405	2	12	4	1	1	65.9	158.1	87.5	26.4	4	103	61	4.1	3	7.1	12	22	15	130	4.9	5	0.61	79	168	66	101	60	107	3.64	0	2	0	0	0	0	2	2.02938
70754	77001.1	2	15	1	1	1	67.6	159.7	89	26.5	3	103	65	4.6	2.5	7.1	11	19	11	89	4.3	11	0.63	81	174	68	86.912	58	104.7	116.5	1	1	0	0	1	1	2	2.01995
70767	19851	2	18	3	2	0	52.2	154.5	79.8	21.9	2	104	49	4.8	2.7	7.5	15	20	14	112	4.7	9	0.53	87	184	60	86.912	61	120.4	6.97	0	1	1	0	0	0	2	2.08063
70781	20638.8	1	19	3	3	1	75.5	173.1	86.4	25.2	2	115	70	4.3	2.8	7.1	28	38	19	136	3.9	10	0.79	89	183	99	121	42	90.5	5.41	0	0	1	0	0	0	2	1.95665
70795	11429.6	1	12	2	1	0	65.5	142.7	93.9	32.2	4	92	58	4.3	2.9	7.2	26	24	23	255	4	16	0.57	84	150	65	97	43	103.4	6.17	0	0	0	0	0	0	2	2.01452
70820	20099.8	2	13	4	1	2	47.8	162.8	71.2	18	2	95	64	4.6	2.4	7	13	18	8	86	5.1	10	0.59	90	139	71	86.912	47	114	11.27	0	2	0	0	0	0	2	2.0569
70839	132630	2	13	1	1	1	45.5	156	69.9	18.7	2	109	57	4.6	3.2	7.8	11	18	11	125	3.9	8	0.67	90	179	141	86.912	48	96.2	11.17	0	0	0	0	0	0	2	1.98318
70852	10879.3	1	14	2	1	0	60.3	169.3	71.8	21	2	118	61	4.2	3.1	7.3	13	18	10	116	4.6	13	0.64	79	109	69	86.912	37	109.3	56.9	1	1	0	0	1	1	2	2.03862
70861	17848.7	2	16	4	1	4	48.6	151.6	75.2	21.1	2	111	68	4.4	2.8	7.2	16	21	20	110	3.4	13	0.55	87	150	64	85	56	113.8	21.63	0	0	1	0	0	0	2	2.05614
70866	80091.6	2	16	1	1	2	54	162.4	76.4	20.5	2	122	59	4.4	2.6	7	14	19	9	108	4	8	0.6	83	148	62	40	96	111.8	5.32	0	0	1	0	0	0	2	2.04844
70884	12721.7	1	14	2	1	1	41.3	151.3	64.1	18	2	113	59	4	3.5	7.5	16	24	7	184	4.1	14	0.62	91	176	162	92	48	100.8	9.07	0	1	0	0	0	0	2	2.00346
70889	16781.1	2	18	3	1	0	77	167.3	98.6	27.5	3	113	60	3.8	3.3	7.1	14	13	10	120	3.9	11	0.55	69	111	59	86.912	47	125.6	30	1	0	1	0	1	1	2	2.09899
70904	15351.5	1	19	4	1	0	61.2	166.1	78.5	22.2	2	119	41	4.3	2.8	7.1	13	18	8	116	5.5	8	0.71	91	112	90	86.912	37	96.6	4.19	0	2	1	1	0	0	2	1.98498
70937	12857.5	2	12	2	1	0	65.4	156.2	82.7	26.8	4	113	56	4.1	2.5	6.6	16	23	15	163	6.1	8	0.62	97	181	74	86.912	63	104	12.6	0	3	0	1	0	0	2	2.01703
70955	8915.81	1	14	4	1	4	55.6	162.9	69.7	21	2	103	57	4.5	2.3	6.8	12	25	12	181	5	14	0.6	100	167	44	86.912	63	112.1	5.62	0	2	0	0	0	0	2	2.04961
70956	20398.6	1	15	3	1	0	51.5	168.7	69.7	18.1	2	111	68	5.1	3.2	8.3	30	24	13	150	5.6	13	0.75	92	141	117	86.912	49	92.9	5.6	0	2	0	1	0	0	2	1.96802
70957	20398.6	1	12	3	1	4	40.6	155.8	66.8	16.7	2	101	73	4.9	3.1	8	15	24	13	174	4.4	17	0.59	84	184	137	86.912	58	109.1	10.79	0	1	0	0	0	0	2	2.03782
70989	30943	1	16	1	1	0	53.2	167.3	74	19	2	95	63	4.7	2.6	7.3	15	21	16	97	3.8	14	0.69	84	132	52	71	49	100.1	18.21	0	0	1	0	0	0	2	2.00043
70994	12680.6	2	13	4	1	4	60.3	156.7	77.5	24.6	3	113	59	4.5	2.9	7.4	12	19	8	131	3.5	7	0.65	84	120	81	86.912	46	99.6	9.58	0	0	0	0	0	0	2	1.99826
71002	24228.9	1	13	3	1	1	44.7	150.9	82.09	19.6	2	102	68	4.7	2.6	7.3	18	22	20	173	3.8	18	0.63	87	214	225	86.912	42	98.9	1.15	0	0	0	0	0	0	2	1.9952
71026	19571	1	14	3	1	0	46.3	170.1	63.5	16	1	89	25	4.7	2.5	7.2	11	20	9	90	5.7	11	0.72	81	126	51	64	48	97.6	30.95	1	2	0	1	1	1	2	1.98945
71032	22425	2	12	3	1	1	41.2	153.7	68	17.4	2	97	31	4.9	3.1	8	13	23	5	100	3.4	9	0.52	93	183	79	91	74	122.1	58.4	1	0	0	0	1	1	2	2.08672
71052	19993.8	2	18	3	1	4	57.2	155.5	87.5	23.7	2	111	17	4.2	2.8	7	55	42	8	108	3.7	11	0.61	96	181	97	86.912	47	105.3	6.6	0	0	1	0	0	0	2	2.02243
71077	12970.7	2	13	3	1	0	53.1	150.8	76.6	23.4	3	100	69	4.2	2.5	6.7	11	17	10	137	2.2	9	0.51	88	146	63	86.912	72	122.1	21	0	0	0	0	0	0	2	2.08672
71088	16680.1	2	13	4	1	2	45.4	164.4	64.4	16.8	2	104	59	5	3	8	13	23	11	91	4.4	10	0.57	92	160	109	74	58	119.1	77.78	1	1	0	0	1	1	2	2.07591
71096	18515.1	2	13	3	1	0	46	151.3	72.7	20.1	2	101	51	4.9	2.1	7	23	28	21	149	4.4	7	0.52	86	164	52	87	63	120.2	4.74	0	1	0	0	0	0	2	2.0799
71098	18164	2	19	2	3	0	88.6	158.4	99.8	35.3	4	107	53	3.9	3.3	7.2	15	20	18	177	6	9	0.72	73	154	49	86.912	37	90.9	3.8	0	3	1	1	0	0	2	1.95856
71131	71934.7	1	13	1	1	2	41.1	153.8	69	17.4	2	107	29	4.5	1.7	6.2	17	27	8	164	5.1	17	0.64	104	149	76	86.912	83	99.2	8.41	0	2	0	0	0	0	2	1.99651
71149	5504.18	1	12	4	1	2	52.3	169	67.8	18.3	2	100	49	4.4	3.5	7.9	13	24	14	172	4.9	12	0.58	92	153	97	86.912	56	120.3	8.83	0	2	0	0	0	0	2	2.08027
71167	91797.8	2	19	4	2	1	82	169.1	92.5	28.7	3	103	53	4.3	2.4	6.7	11	15	5	128	3.5	11	0.63	81	137	24	82	47	110.9	5.98	0	0	1	0	0	0	2	2.04493
71196	5668.18	2	18	4	2	1	43	158.8	61.9	17.1	1	101	66	4.7	2.9	7.6	59	43	14	136	4.1	10	0.65	88	195	89	86.912	62	100.9	23.7	0	1	1	0	0	0	2	2.00389
71205	132630	2	12	1	1	1	58.7	164.7	78.8	21.6	2	94	53	4.2	2.6	6.8	13	19	11	123	5.5	15	0.66	80	151	63	81	58	103.1	4	0	2	0	1	0	0	2	2.01326
71246	23389.6	1	14	3	1	2	47.1	164.7	64.6	17.4	2	116	29	4.8	2	6.8	18	19	16	100	4.8	10	0.61	85	120	51	86.912	49	111.5	8.97	0	1	0	0	0	0	2	2.04727
71247	14650.5	1	13	2	1	1	39.1	145.3	63.2	18.5	2	124	48	4	2.7	6.7	34	42	10	200	3.6	10	0.61	93	184	84	116	54	98.4	6.13	0	0	0	0	0	0	2	1.993
71260	20347.9	2	14	3	1	1	45.7	161.2	65.4	17.6	2	105	61	4.7	2.9	7.6	15	21	11	114	3	10	0.58	102	203	54	110	81	114.8	16.38	0	0	0	0	0	0	2	2.05994
71262	61479.7	1	15	1	1	2	42.5	157.2	62.2	17.2	2	102	63	4.9	2.2	7.1	13	20	8	129	4.4	8	0.7	82	138	84	66	54	92.7	12.59	0	1	0	0	0	0	2	1.96708
71275	20473.3	2	12	2	1	2	47	158.4	65.5	18.7	2	105	57	4.1	2.7	6.8	10	17	8	98	3.9	10	0.68	82	151	47	82	57	96.2	41.13	1	0	0	0	1	1	2	1.98318
71364	11666	1	13	2	1	0	70.4	165.5	84.8	25.7	4	113	71	4.5	2.8	7.3	10	24	11	159	5.7	3	0.74	95	121	53	65	44	92.4	13.62	0	2	0	1	0	0	2	1.96567
71398	11788.3	1	13	2	1	0	59.6	183.3	67.8	17.7	2	107	59	4.7	2.4	7.1	19	39	18	164	6.5	11	0.72	95	116	32	50	58	105.1	82.02	1	3	0	1	1	1	2	2.0216
71404	13276.5	1	18	2	1	4	72.2	194.9	74.2	19	2	107	55	4.6	2.1	6.7	14	23	12	122	6.4	9	0.87	90	122	49	86.912	57	92.5	2.14	0	3	1	1	0	0	2	1.96614
71432	19329.3	2	13	3	1	1	48	157.2	71.6	19.4	2	107	55	4.2	2.6	6.8	16	22	7	107	4.2	10	0.57	86	127	42	57	62	113.9	15.87	0	1	0	0	0	0	2	2.05652
71453	11657.2	1	14	4	1	1	52.4	174.9	66.5	17.1	2	104	60	4.3	2.8	7.1	14	19	9	114	3.8	12	0.61	95	136	46	69	53	118.4	5.4	0	0	0	0	0	0	2	2.07335
71469	9313.8	1	12	2	1	4	42.7	159.5	63.6	16.8	2	100	64	4.3	2.6	6.9	21	30	18	184	2.7	20	0.6	93	165	14	106	57	109.8	5.88	0	0	0	0	0	0	2	2.0406
71475	39616.6	2	12	1	1	0	70.6	153.3	103.7	30	4	102	45	3.9	2.8	6.7	13	18	7	117	4.1	9	0.53	89	145	63	96	42	119.5	6.52	0	1	0	0	0	0	2	2.07737
71479	12224.9	2	15	4	1	1	44.3	156.9	70.5	18	2	105	68	4.6	2.7	7.3	15	20	13	102	2.8	6	0.63	84	189	114	105	58	102.9	6.48	0	0	0	0	0	0	2	2.01242
71491	23588.8	1	12	1	1	0	57.4	165.7	73.9	20.9	2	113	66	4.9	2.5	7.4	18	24	12	132	5.8	10	0.75	87	193	239	86.912	50	91.2	19.76	0	3	0	1	0	0	2	1.95999
71504	22753.9	2	16	3	1	0	46.4	150.6	66.1	20.5	2	127	68	4.4	3.5	7.9	24	36	16	153	5	9	0.64	88	141	47	63	66	97.2	14	0	2	1	0	0	0	2	1.98767
71519	11085.1	1	12	2	1	1	45.7	153.5	66	19.4	2	104	43	4.3	3.4	7.7	17	27	7	169	5	13	0.7	85	138	32	94	46	90.6	5.41	0	2	0	0	0	0	2	1.95713
71548	26325.4	2	13	3	1	0	43.5	150.6	68	19.2	2	103	57	4.6	2.7	7.3	14	23	10	133	3.9	10	0.5	80	123	35	66	60	124.4	13.22	0	0	0	0	0	0	2	2.09482
71588	86497.5	2	12	1	1	1	45	164.3	65.8	16.7	2	103	59	4.4	2.7	7.1	13	22	10	145	4.8	14	0.6	90	165	73	111	47	113.1	71.5	1	1	0	0	1	1	2	2.05346
71597	29885.6	2	13	1	1	0	50.7	162.3	72.6	19.2	2	91	65	4.3	3.2	7.5	11	22	7	146	4.5	6	0.62	83	181	86	108	59	108.1	6.09	0	1	0	0	0	0	2	2.03383
71603	10484.6	2	16	2	1	4	80.6	169.7	93.5	28	3	109	67	4.5	3	7.5	14	16	16	132	5.8	4	0.77	88	202	108	86.912	43	91	3.76	0	3	1	1	0	0	2	1.95904
71606	9048.09	1	13	4	1	1	32.7	147.3	58.6	15.1	1	93	15	4.6	2.5	7.1	23	35	11	176	4.5	11	0.57	70	155	23	88	65	106.7	5.91	0	1	0	0	0	0	2	2.02816
71611	103008	2	15	1	1	1	49.4	161.2	76.2	19	2	109	68	4.2	3.3	7.5	13	21	13	119	4.9	9	0.54	83	213	108	137	59	123.3	27.23	0	2	0	0	0	0	2	2.09096
71624	10767.6	2	18	4	1	2	44.2	151	70	19.4	2	96	66	4.7	2.9	7.6	14	19	14	113	3.8	11	0.69	82	176	52	86.912	56	90.4	4.75	0	0	1	0	0	0	2	1.95617
71654	49337.8	2	17	1	1	1	55.2	168.6	73.5	19.4	2	104	63	4.6	2.8	7.4	25	27	11	113	4.8	9	0.67	84	133	52	53	74	103.9	10	0	1	1	0	0	0	2	2.01662
71668	12531.9	2	12	2	1	1	51.8	158.8	70.9	20.5	2	123	62	4.6	2.9	7.5	11	19	7	124	3.5	12	0.58	80	176	70	101	64	113.1	824.74	2	0	0	0	1	1	2	2.05346
71672	11372.5	2	18	2	2	2	71.9	162.5	87.7	27.2	3	116	68	4.2	3	7.2	21	16	23	130	4.3	10	0.72	91	140	190	86.912	35	93.2	24.95	0	1	1	0	0	0	2	1.96942
71687	6486.36	2	13	4	1	1	41.7	141.9	67.5	20.7	2	103	60	4.5	3.5	8	11	18	10	143	5.1	13	0.55	93	225	104	152	58	106.6	6.16	0	2	0	0	0	0	2	2.02776
71701	113907	2	17	1	1	1	77.1	173.1	90	25.7	3	105	40	4	2.3	6.3	14	21	13	113	4.8	7	0.77	77	162	86	87	57	92.8	21.43	0	1	1	0	0	0	2	1.96755
71713	8965.57	1	17	4	1	2	76.6	180.9	82	23.4	2	108	68	4.4	2.5	6.9	22	33	17	93	5	11	0.79	94	120	18	62	54	94.6	3.82	0	2	1	0	0	0	2	1.97589
71762	30943	1	12	1	1	0	30.7	143.1	60.9	15	1	89	59	4.4	2.1	6.5	15	24	12	137	3.8	13	0.57	92	184	50	122	50	103.7	44.8	1	0	0	0	1	1	2	2.01578
71806	12412.4	2	12	2	1	0	94.8	159.8	116.7	37.1	4	90	70	4.2	3.4	7.6	18	25	20	166	6.8	7	0.67	102	210	276	122	43	98.5	4.2	0	3	0	1	0	0	2	1.99344
71807	20560.9	1	12	4	1	1	36.1	151.4	60.9	15.7	2	99	47	4.6	3.2	7.8	14	53	8	122	3.9	8	0.67	91	123	40	86.912	66	93.3	75.71	1	0	0	0	1	1	2	1.96988
71808	24228.9	1	12	3	1	1	73.9	158.6	93	29.4	4	111	64	4.5	3.1	7.6	15	24	14	192	6.1	7	0.62	97	143	81	69	60	105.6	5.25	0	3	0	1	0	0	2	2.02366
71822	18164	2	19	2	3	0	45.4	151.7	68.1	19.7	2	117	77	4.3	2.8	7.1	10	21	10	143	3.7	6	0.56	77	129	27	70	52	111.9	6.9	0	0	1	0	0	0	2	2.04883
71835	11133.2	2	17	2	1	0	104.6	167.5	110.3	37.3	4	117	48	3.8	3.7	7.5	10	20	12	129	4.8	6	0.69	92	135	36	84	45	100.3	3.89	0	1	1	0	0	0	2	2.0013
71853	12046.3	1	14	2	1	1	93.8	166.8	97.3	33.7	4	103	53	3.9	3.3	7.2	14	25	19	137	4.9	7	0.53	76	177	94	86.912	48	130	4.53	0	2	0	0	0	0	2	2.11394
71913	7382.15	2	18	4	1	1	56.5	161.6	79	21.6	2	109	43	4.7	3	7.7	28	29	13	96	4.4	7	0.7	138	286	80	86.912	61	95.3	20.5	0	1	1	0	0	0	2	1.97909
73579	63249	2	12	1	1	1	40.2	161	62.6	15.5	2	111	69	4.7	3	7.7	15	20	10	122	3.1	10	0.57	102	136	63	86.912	48	116.7	6.32	0	0	0	0	0	0	2	2.06707
73584	72700.4	1	13	1	1	1	53.1	144.9	77	25.3	3	109	53	4.2	2.3	6.5	14	19	11	159	3.8	14	0.59	91	195	248	86.912	37	101.4	4.72	0	0	0	0	0	0	2	2.00604
73599	25841.5	2	13	1	1	1	44.9	158.8	66	17.8	2	118	65	4.3	2.1	6.4	16	21	9	126	4.3	11	0.58	74	155	58	86.912	44	113.1	15	0	1	0	0	0	0	2	2.05346
73601	17430.9	1	12	3	1	2	49.4	153.8	78.2	20.9	2	101	29	4.2	2.9	7.1	17	29	9	160	4.1	8	0.57	100	177	86	86.912	60	111.4	7.63	0	1	0	0	0	0	2	2.04689
73691	87294.6	1	14	1	1	1	52.8	167.1	71	18.9	2	120	33	4.6	2.2	6.8	10	23	12	157	5.2	7	0.64	82	145	93	95	30	107.8	17.45	0	2	0	0	0	0	2	2.03262
73712	9009.88	1	18	4	3	2	85.1	176.7	98.8	27.3	3	114	21	5	2.4	7.4	25	19	21	126	6.9	14	0.81	88	167	164	86.912	35	90.1	12.62	0	3	1	1	0	0	2	1.95472
73758	66738.8	2	15	1	1	2	76.3	169.8	91.8	26.5	3	101	57	4.5	2.5	7	10	14	7	106	5.2	9	0.71	92	182	100	118	38	98.8	6.81	0	2	0	0	0	0	2	1.99476
73775	10356.9	2	14	2	1	0	53.6	161.4	68.7	20.6	2	108	70	4	2.6	6.6	14	21	11	153	4.3	7	0.66	66	131	81	68	48	101	126.98	1	1	0	0	1	1	2	2.00432
73786	68544.3	2	18	1	1	0	72.3	156	89.8	29.7	3	108	59	4.5	2.9	7.4	12	18	14	133	6.6	13	0.71	85	194	195	86.912	38	90.7	9.7	0	3	1	1	0	0	2	1.95761
73826	12978.3	2	14	3	1	0	47.2	154.7	73	19.7	2	94	55	4.2	2.7	6.9	175	120	14	213	5.1	6	0.55	86	119	104	57	44	116.2	6.01	0	2	0	0	0	0	2	2.06521
73835	17677.8	1	13	3	1	2	64.4	165.6	85.2	23.5	3	117	50	4.3	2.4	6.7	16	25	8	161	4.9	15	0.72	122	163	162	86.912	46	95	26.45	0	2	0	0	0	0	2	1.97772
73841	11592.8	1	13	3	1	0	63.6	167.6	83.1	22.6	3	105	59	4.6	2.5	7.1	21	29	16	146	5.1	9	0.64	95	170	105	81	57	108.2	10.61	0	2	0	0	0	0	2	2.03423
73853	38205.6	1	13	1	1	1	33.6	147.7	60.8	15.4	1	114	61	4.5	2.6	7.1	14	23	15	136	3	12	0.49	105	149	62	81	50	124.5	9.2	0	0	0	0	0	0	2	2.09517
73889	20165.7	1	15	4	1	0	52.3	167.8	69.2	18.6	2	108	53	4.9	2.6	7.5	15	22	10	142	4.7	11	0.7	87	186	68	114	59	99	146.2	1	1	0	0	1	1	2	1.99564
73890	9832.93	1	16	2	1	0	132	177	129	42.1	4	119	59	3.8	3.1	6.9	22	21	14	134	6	9	0.75	96	159	81	100	38	97.5	5.41	0	3	1	1	0	0	2	1.989
73904	14314.4	1	17	3	1	0	59.2	168.5	78.3	20.9	2	121	46	4.7	2.8	7.5	24	26	13	108	4.7	10	0.7	83	151	66	86.912	54	99.4	4.44	0	1	1	0	0	0	2	1.99739
73915	38176.2	2	14	1	1	0	83.3	168.3	101.5	29.4	4	87	62	4	2.7	6.7	18	17	14	95	5.6	13	0.73	88	177	99	121	36	95.2	4.03	0	2	0	1	0	0	2	1.97864
73951	20717.2	1	14	4	1	1	69.5	182.2	76.4	20.9	2	117	63	4.3	3.4	7.7	11	20	13	101	6.7	8	0.67	89	111	84	86.912	30	112.3	31.03	1	3	0	1	1	1	2	2.05038
73953	11596.1	2	13	2	1	4	53.9	165.6	74	19.7	2	111	67	4.5	3	7.5	11	20	9	127	4.2	8	0.74	90	187	53	117	52	92.4	5.27	0	1	0	0	0	0	2	1.96567
73958	16347.7	2	16	2	1	1	99.8	164.8	114.1	36.7	4	107	71	4.3	3.4	7.7	12	16	16	134	5.1	10	0.61	79	115	41	86.912	53	111.6	3.96	0	2	1	0	0	0	2	2.04766
73963	18269.9	1	16	4	1	1	67.1	165.6	78.7	24.5	2	111	67	5.2	2.9	8.1	47	32	23	105	5.5	9	0.69	92	196	289	86.912	42	99.1	4.57	0	2	1	1	0	0	2	1.99607
73982	11013.5	1	13	2	1	0	67.6	160	79.3	26.4	4	101	45	4	3.1	7.1	14	19	13	144	2.7	11	0.56	94	131	37	63	62	118	6.16	0	0	0	0	0	0	2	2.07188
74000	23520.5	1	14	1	1	0	47.2	165.4	64.1	17.3	2	113	61	4.6	2.7	7.3	16	26	10	155	6.2	8	0.72	87	135	94	86.912	51	94.9	195.08	1	3	0	1	1	1	2	1.97727
74017	5874.21	2	18	4	3	1	78.5	156.9	93.1	31.9	4	107	57	4.8	3.9	8.7	17	20	12	114	3.7	8	0.65	90	162	54	86.912	51	99.7	7.5	0	0	1	0	0	0	2	1.9987
74021	22390.7	1	16	3	1	0	85.4	183.2	99	25.4	3	117	51	4.7	2.5	7.2	22	16	12	127	5.3	13	0.8	81	141	89	86.912	48	94.6	4.33	0	2	1	0	0	0	2	1.97589
74064	9849.53	1	17	4	1	0	41	159.7	62.3	16.1	1	99	56	4.4	3.2	7.6	9	17	15	123	6.3	11	0.72	89	132	62	86.912	47	91.6	34.88	1	3	1	1	1	1	2	1.9619
74091	13479.2	2	19	4	1	1	79.7	163.6	92	29.8	3	104	60	3.8	2.6	6.4	23	21	25	88	4.1	9	0.73	88	190	168	86.912	40	92.6	85.89	1	1	1	0	1	1	2	1.96661
74133	19926.4	2	14	3	1	0	50.8	153.8	73	21.5	2	95	53	4.2	2.8	7	16	21	4	108	3.9	5	0.57	98	150	48	86.912	57	111.4	32.29	1	0	0	0	1	1	2	2.04689
74158	12586.7	2	19	2	1	0	55.2	156.8	81.9	22.5	2	127	93	3.7	3.4	7.1	15	22	7	109	4	4	0.5	97	237	67	161	64	129.5	21.78	0	0	1	0	0	0	2	2.11227
74168	20920	1	14	3	1	0	62.8	178.4	74.7	19.7	2	105	55	4.4	2.7	7.1	15	20	11	144	4.7	13	0.81	99	120	26	59	54	91	3.81	0	1	0	0	0	0	2	1.95904
74179	13431.2	1	17	2	1	2	77	183.6	79.4	22.8	2	106	53	4.1	2.4	6.5	17	23	12	102	4.4	14	0.82	84	159	81	86.912	58	92.5	3.26	0	1	1	0	0	0	2	1.96614
74229	14263.7	2	17	2	1	2	46.4	156.8	67.5	18.9	2	98	45	4.2	2.7	6.9	9	14	14	105	4.3	13	0.61	104	180	98	86.912	51	106.2	109.15	1	1	1	0	1	1	2	2.02612
74233	25684.2	2	19	3	2	0	46.9	153.8	67.2	19.8	2	115	72	4.3	2.5	6.8	15	18	14	124	3.5	12	0.7	89	165	52	85	65	90.7	21.76	0	0	1	0	0	0	2	1.95761
74249	6744.29	2	16	4	1	2	57.2	164.7	75.9	21.1	2	115	63	4.2	3	7.2	17	21	13	122	4.2	11	0.75	94	164	59	85	66	90.7	7.6	0	1	1	0	0	0	2	1.95761
74252	90555.2	2	18	1	2	1	53.8	156.1	78.5	22.1	2	110	63	4.4	2.5	6.9	10	17	9	138	4.1	8	0.59	73	159	41	91	56	109.3	20.16	0	1	1	0	0	0	2	2.03862
74273	50563.8	1	16	1	1	1	57.4	174.1	72	18.9	2	111	65	4.7	2.6	7.3	14	24	9	124	5	6	0.75	83	145	103	71	49	95.9	4.63	0	2	1	0	0	0	2	1.98182
74325	19512.3	1	12	4	1	4	57.2	163.7	74	21.3	2	142	56	4.9	2.3	7.2	16	24	16	155	3.7	5	0.68	102	197	56	86.912	54	99.4	5.79	0	0	0	0	0	0	2	1.99739
74332	68627.1	2	18	1	1	1	123.1	159.1	114.4	48.6	4	112	62	3.9	2.9	6.8	24	24	29	103	6.9	6	0.71	85	225	151	150	42	92.5	5.42	0	3	1	1	0	0	2	1.96614
74339	19515.5	1	12	3	1	0	52.7	157.3	79.1	21.3	3	110	57	4.4	2.5	6.9	19	27	9	176	3.6	11	0.63	84	141	344	86.912	48	103.1	4.57	0	0	0	0	0	0	2	2.01326
74347	16476.4	1	13	4	1	2	53.7	164	68	20	2	117	53	4.3	2.8	7.1	13	26	8	124	6.1	11	0.66	90	130	79	86.912	49	102.6	2.67	0	3	0	1	0	0	2	2.01115
74358	15734.8	2	13	3	1	0	37.5	153.8	64.2	15.9	2	83	53	4.5	2.8	7.3	17	24	12	77	4.3	10	0.51	92	154	93	62	68	124.5	7.89	0	1	0	0	0	0	2	2.09517
74392	54311.7	1	14	1	1	4	46.7	158.3	64.4	18.6	2	103	25	4.3	2.2	6.5	17	23	10	139	6.5	7	0.6	69	149	81	86.912	34	109	45.43	1	3	0	1	1	1	2	2.03743
74401	27040.3	2	19	1	3	0	65.5	161.2	85.6	25.2	2	116	53	4.4	2.4	6.8	15	18	11	120	4.3	10	0.57	86	175	89	108	48	116.8	10.89	0	1	1	0	0	0	2	2.06744
74427	11641.3	1	14	2	1	0	65	164.6	75.6	24	3	106	73	4.4	2.4	6.8	11	27	12	169	5.5	7	0.7	91	166	81	86.912	66	97.1	42.03	1	2	0	1	1	1	2	1.98722
74471	15482.8	2	16	3	1	0	87.6	163.8	102.2	32.6	4	118	73	4.3	3	7.3	51	32	16	156	5.3	7	0.73	87	244	149	168	43	92.7	7.26	0	2	1	0	0	0	2	1.96708
74480	14599.8	2	18	3	1	0	48.7	161.6	75.8	18.6	2	113	53	4.5	3.1	7.6	15	20	12	118	3.2	7	0.57	99	175	98	97	53	117.1	2.46	0	0	1	0	0	0	2	2.06856
74488	66836.1	2	16	1	1	2	47	162.9	82.09	17.7	2	108	61	5.1	2.6	7.7	18	17	14	107	3.6	14	0.57	90	118	38	86.912	54	118	29.23	0	0	1	0	0	0	2	2.07188
74513	54311.7	1	15	1	1	4	69.3	164	88.3	25.8	3	105	44	4.7	2.5	7.2	20	23	12	172	5.9	11	0.73	86	128	140	86.912	41	92.8	10	0	3	0	1	0	0	2	1.96755
74559	9715.02	2	19	4	2	1	55.7	154.4	81.2	23.4	2	101	50	4.3	3	7.3	10	17	9	99	2.8	11	0.64	92	166	70	86	60	99.6	7.24	0	0	1	0	0	0	2	1.99826
74575	10069	2	16	4	1	1	67.2	160.3	86.9	26.2	3	111	53	3.9	2.3	6.2	16	23	8	121	5.1	8	0.71	92	199	193	86.912	42	93.2	15.15	0	2	1	0	0	0	2	1.96942
74580	13147.4	2	13	4	1	0	44.3	153	66	18.9	2	100	60	4.5	2.6	7.1	12	24	10	123	3.6	13	0.64	88	204	59	86.912	58	98.7	16.67	0	0	0	0	0	0	2	1.99432
74614	18773	2	12	3	1	1	46.5	147.5	71.2	21.4	2	107	57	4.6	2.5	7.1	12	15	8	101	5	8	0.47	93	160	105	89	48	129.6	7.92	0	2	0	0	0	0	2	2.11261
74640	81494.7	1	14	1	1	1	79.5	187.3	86.5	22.7	2	125	56	4.4	2.7	7.1	26	21	22	125	5.2	9	0.77	91	182	115	86.912	68	100.5	72.94	1	2	0	0	1	1	2	2.00217
74659	19728.9	1	12	1	1	0	48.5	156.4	68.4	19.8	2	97	43	4.2	2.8	7	19	28	12	219	3.3	10	0.66	98	120	54	86.912	58	97.9	21.03	0	0	0	0	0	0	2	1.99078
74666	6737.44	1	13	4	1	0	88.7	180.5	98.1	27.2	4	123	62	5	2.9	7.9	26	25	20	100	9.7	11	0.64	96	179	182	90	44	116.5	3.94	0	3	0	1	0	0	2	2.06633
74671	10069	2	12	4	1	1	71	152	98.4	30.7	4	97	28	4.6	2.5	7.1	15	22	7	132	4.8	11	0.56	115	181	132	86.912	40	112.1	8	0	1	0	0	0	0	2	2.04961
74701	64042.3	1	15	1	1	2	127.4	176.3	127.6	41	4	118	61	4	3.1	7.1	49	46	21	184	7.6	10	0.69	90	213	191	139	39	105.5	3.41	0	3	0	1	0	0	2	2.02325
74722	11641.3	1	12	2	1	0	58.7	169.2	73.7	20.5	2	107	50	4.1	2.1	6.2	20	26	20	170	4.6	11	0.57	94	154	27	80	61	122.6	24.27	0	1	0	0	0	0	2	2.08849
74730	9699.36	1	13	4	1	0	52.4	153.2	79.6	22.3	3	103	53	4.7	2.8	7.5	19	24	11	131	4.8	9	0.53	107	155	61	88	52	119.4	5.34	0	1	0	0	0	0	2	2.077
74739	19805.8	1	14	3	1	2	65.3	167.7	81.4	23.2	3	106	65	4.6	2.8	7.4	17	25	12	140	4.7	11	0.72	90	170	124	86.912	58	96.2	3.23	0	1	0	0	0	0	2	1.98318
74754	17414.4	1	14	2	1	2	65.1	168.9	72.4	22.8	2	101	77	4.5	3.2	7.7	13	19	14	155	6.1	7	0.77	77	181	53	86.912	56	90.6	3.81	0	3	0	1	0	0	2	1.95713
74776	20060.6	1	18	4	1	1	91	177.3	95.3	28.9	3	114	71	4.9	2.2	7.1	18	20	12	100	4.8	10	0.71	89	161	330	86.912	39	103.1	3.98	0	1	1	0	0	0	2	2.01326
74785	17860	2	12	3	1	2	45.6	158.4	66.2	18.2	2	97	57	4.6	2.7	7.3	12	19	14	111	4	8	0.65	92	179	77	90	57	100.6	41.9	1	0	0	0	1	1	2	2.0026
74786	11533.9	2	17	2	2	0	126.1	166.2	126.9	45.7	4	119	77	3.8	3.1	6.9	17	22	14	134	5.9	9	0.61	83	194	79	122	50	112.5	8.23	0	3	1	1	0	0	2	2.05115
74789	8723.66	2	12	3	1	0	49.5	157.4	71.9	20	2	102	55	4.6	2.6	7.2	17	22	5	118	2.6	10	0.62	105	149	54	75	61	104.8	7.39	0	0	0	0	0	0	2	2.02036
74796	12443.7	1	14	2	1	0	58.9	163.7	86	22	2	107	51	3.6	3.5	7.1	10	20	17	128	4.9	10	0.7	70	176	27	86.912	67	96.6	4	0	2	0	0	0	0	2	1.98498
74816	18271.8	1	13	3	1	0	92.9	168.6	106.8	32.7	4	127	55	4.2	2.9	7.1	22	20	20	126	5.6	14	0.67	94	177	551	86.912	33	103.9	23.74	0	2	0	1	0	0	2	2.01662
74825	13128.6	1	16	3	1	1	98.5	180.3	100.8	30.3	4	115	70	4.7	2.3	7	23	35	20	145	5	15	0.8	91	156	92	80	56	93.1	3.55	0	2	1	0	0	0	2	1.96895
74852	13186	2	12	2	1	0	61	159.5	79.8	24	3	100	65	4.1	3.1	7.2	15	22	12	148	3.9	9	0.58	80	108	73	54	42	113.6	314.29	2	0	0	0	1	1	2	2.05538
74881	16865.1	2	14	1	1	0	48.7	145.9	74	22.9	2	108	0	4.6	2.2	6.8	11	20	9	116	3.3	13	0.62	83	131	57	86.912	62	97.2	86.36	1	0	0	0	1	1	2	1.98767
74886	14292.1	2	18	2	3	0	82.8	169.3	90.6	28.9	3	122	61	3.7	3.8	7.5	17	18	12	97	3.5	7	0.75	98	174	35	91	76	93.2	41.8	1	0	1	0	1	1	2	1.96942
74887	14165.4	1	13	2	1	1	62.6	175.4	70.3	20.3	2	108	73	4.6	2.5	7.1	12	19	22	118	5.6	9	0.62	82	125	38	67	46	116.8	2.83	0	2	0	1	0	0	2	2.06744
74911	11960.9	2	13	3	1	4	62.4	163.8	81	23.3	3	111	63	4.1	2.9	7	14	17	10	108	3.7	8	0.64	83	148	165	86.912	32	105.7	367.19	2	0	0	0	1	1	2	2.02407
74912	13456.7	1	12	4	1	4	33.7	148.4	60	15.3	1	87	60	4.3	2.8	7.1	15	26	10	150	3.6	12	0.59	94	161	101	73	63	103.9	8.08	0	0	0	0	0	0	2	2.01662
74913	16347.7	2	14	2	1	1	86.1	162.6	103.2	32.6	4	114	81	4.3	2.9	7.2	17	16	12	138	5.1	7	0.64	73	125	58	86.912	48	104.9	11.74	0	2	0	0	0	0	2	2.02078
74934	11464.4	1	14	2	1	1	63.8	167.6	82.6	22.7	2	127	36	4.5	2.7	7.2	15	26	14	129	4.6	7	0.68	107	159	59	86.912	53	101.8	4.63	0	1	0	0	0	0	2	2.00775
74955	7001.95	2	14	4	1	2	52.3	162.5	76.3	19.8	2	115	50	4.5	2.9	7.4	12	17	9	107	4.6	12	0.54	95	201	49	125	66	124.3	23.06	0	1	0	0	0	0	2	2.09447
74992	21969.4	2	14	1	1	0	48.1	152.6	76.5	20.7	2	101	63	4.4	2.9	7.3	11	20	9	110	4.1	7	0.63	95	110	66	51	39	100	12.08	0	1	0	0	0	0	2	2
75034	18351.1	2	19	3	3	2	44.1	160.6	68.9	17.1	1	102	63	4.8	2.9	7.7	26	29	10	110	2.5	15	0.69	88	203	137	86.912	55	96.1	13.04	0	0	1	0	0	0	2	1.98272
75040	12443.7	1	16	2	1	2	98.7	159.6	112.3	38.7	4	124	13	4.9	2.6	7.5	33	31	41	179	6.5	11	0.73	92	155	146	86.912	47	90.3	7.01	0	3	1	1	0	0	2	1.95569
75041	12593.5	2	15	2	1	0	61.5	163.5	81.2	23	2	118	57	4.3	3.6	7.9	17	21	9	118	4.7	8	0.58	82	190	37	111	73	116.4	10.16	0	1	0	0	0	0	2	2.06595
75045	11582	2	13	3	1	0	67.9	167.4	86.2	24.2	3	114	49	4.5	3	7.5	14	16	9	93	4.1	10	0.64	89	126	55	61	50	108	10.32	0	1	0	0	0	0	2	2.03342
75048	13601.8	1	15	3	1	4	85.5	177.9	94.2	27	3	121	66	4.8	2.7	7.5	19	20	17	122	5.3	13	0.71	79	141	106	86.912	46	103.5	4.16	0	2	0	0	0	0	2	2.01494
75050	9854.12	1	15	2	1	0	117.8	179.9	106.2	36.4	4	117	48	4.6	2.8	7.4	24	42	15	166	6.4	7	0.76	103	183	57	122	44	97.8	3.33	0	3	0	1	0	0	2	1.99034
75051	9775.48	1	16	4	1	1	72.4	167.9	85.1	25.7	3	115	65	4.7	2.7	7.4	22	21	22	133	7	10	0.75	130	239	269	86.912	49	92.5	9.87	0	3	1	1	0	0	2	1.96614
75079	22316.6	2	14	4	1	1	52.6	158.8	75.7	20.9	2	99	57	4.7	3.4	8.1	14	20	15	117	4.5	13	0.69	80	226	91	113	86	95	47.74	1	1	0	0	1	1	2	1.97772
75082	12881.9	1	12	2	1	2	49.8	150.8	71	21.9	3	115	49	4.4	3.2	7.6	13	19	14	151	2.9	9	0.52	109	203	46	135	57	119.8	7.14	0	0	0	0	0	0	2	2.07846
75084	33701.2	1	19	1	3	0	67.3	169.6	82.1	23.4	2	125	42	4.6	3	7.6	16	21	25	101	5.8	10	0.76	84	120	53	86.912	51	92.2	4.17	0	3	1	1	0	0	2	1.96473
75119	14994.5	1	15	3	1	1	68.2	181.4	79.4	20.7	2	101	57	4.7	2.1	6.8	26	20	15	84	4.7	11	0.8	86	170	88	86.912	59	93.6	40.71	1	1	0	0	1	1	2	1.97128
75133	9059.32	1	12	2	1	0	41.5	153.2	61	17.7	2	109	23	4.3	2.3	6.6	13	28	9	168	3.6	9	0.66	79	180	64	86.912	80	95.9	9.44	0	0	0	0	0	0	2	1.98182
75143	6744.29	2	15	4	1	2	37	159.3	60.1	14.6	1	103	59	4.8	2.9	7.7	11	21	11	110	6	13	0.71	94	178	60	65	101	92.7	4.27	0	3	0	1	0	0	2	1.96708
75166	13128.6	1	14	4	1	1	60.3	173.1	72.2	20.1	2	103	64	4.6	2.2	6.8	35	32	17	146	6	8	0.7	94	130	34	86.912	65	102.1	4.69	0	3	0	1	0	0	2	2.00903
75178	8009.99	2	19	4	3	2	71.6	161.6	85.5	27.4	3	119	51	4	3	7	17	20	16	120	4.1	11	0.71	92	182	111	96	61	94	5.13	0	1	1	0	0	0	2	1.97313
75209	12516.6	2	18	4	2	0	65.7	166.1	80	23.8	2	115	63	4.2	3.2	7.4	11	18	8	118	3.1	10	0.65	86	199	265	86.912	76	105.5	5.76	0	0	1	0	0	0	2	2.02325
75225	14186.9	1	14	3	1	0	73.8	166.3	88.7	26.7	3	107	57	4.5	2.7	7.2	22	22	17	122	6.2	8	0.59	93	188	130	109	51	116.4	4.4	0	3	0	1	0	0	2	2.06595
75235	66072.1	2	17	1	1	1	122.6	173.7	118.5	40.6	4	101	57	4.7	2	6.7	21	26	15	125	4	8	0.74	84	210	68	86.912	32	96.9	5.38	0	0	1	0	0	0	2	1.98632
75238	12110.4	1	15	2	1	0	58.4	179.2	68.8	18.2	2	107	64	4.2	2.4	6.6	10	15	8	121	4.8	12	0.75	85	145	48	86.912	60	98.7	3.45	0	1	0	0	0	0	2	1.99432
75248	15930.4	1	15	2	1	1	63.3	177.9	75	20	2	115	55	4.1	3.3	7.4	15	22	14	151	5.5	5	0.58	83	137	54	78	42	126.7	18.4	0	2	0	1	0	0	2	2.10278
75272	52436.7	2	13	1	1	4	55.2	160.1	73.8	21.5	2	107	74	4.3	2.6	6.9	12	22	7	180	5.2	9	0.54	84	138	91	86.912	47	122.4	6.81	0	2	0	0	0	0	2	2.08778
75296	14636.7	2	15	3	1	0	68.5	156.5	87.4	28	3	121	52	4.1	3	7.1	18	22	11	117	3.8	9	0.57	76	165	110	86.912	60	113.4	11.88	0	0	0	0	0	0	2	2.05461
75320	17195.2	2	14	2	1	0	69.9	164.6	86	25.8	3	113	61	4.4	3.1	7.5	13	20	17	118	3.8	10	0.71	82	180	100	94	64	95.7	13.22	0	0	0	0	0	0	2	1.98091
75341	64420.9	2	14	1	1	1	49.6	164	72.6	18.4	2	100	60	4.7	2.5	7.2	13	21	7	121	2.8	9	0.55	105	153	156	86.912	77	123.1	9	0	0	0	0	0	0	2	2.09026
75433	30874.7	2	17	1	1	2	56.2	164	76.5	20.9	2	105	65	4.7	2.5	7.2	13	21	14	110	5.3	11	0.65	116	119	33	86.912	59	104.2	5.43	0	2	1	0	0	0	2	2.01787
75475	12249.5	2	13	2	1	0	99.1	164.7	106.3	36.5	4	104	56	4.1	3.1	7.2	17	20	14	142	4.1	7	0.53	88	178	155	86.912	54	128.3	11.95	0	1	0	0	0	0	2	2.10823
75480	14314.4	1	14	3	1	0	53.3	166.1	69.2	19.3	2	107	48	4.7	2.6	7.3	20	22	14	107	4.8	9	0.67	84	143	56	86.912	51	102.4	5.53	0	1	0	0	0	0	2	2.0103
75481	11735.5	2	14	2	1	1	60.8	162.8	76	22.9	2	105	62	4.6	2.5	7.1	10	15	10	137	3.7	7	0.67	81	157	59	86.912	66	100.4	68.81	1	0	0	0	1	1	2	2.00173
75508	26019.4	1	14	1	1	0	69.4	181.1	75.4	21.2	2	104	77	4.5	2.4	6.9	19	22	11	132	4.4	9	0.65	98	125	71	66	44	115.1	600.82	2	1	0	0	1	1	2	2.06108
75512	11596.1	2	17	2	1	1	51.9	158.9	71.3	20.6	2	115	55	4.3	2.6	6.9	10	18	5	106	4.5	6	0.69	80	137	59	86.912	64	95.1	9.25	0	1	1	0	0	0	2	1.97818
75554	17591.1	2	13	2	1	0	60.4	160.8	80.5	23.4	3	115	68	4.6	2.7	7.3	16	21	15	121	4.6	11	0.63	78	125	47	86.912	53	105.4	9.71	0	1	0	0	0	0	2	2.02284
75580	68627.1	2	12	4	1	1	76.4	170.3	89.7	26.3	4	95	55	4.3	2.3	6.6	13	21	8	128	6.3	11	0.56	91	185	147	92	61	125.6	12.44	0	3	0	1	0	0	2	2.09899
75583	16417.9	1	12	3	1	0	74.3	152.6	94.6	31.9	4	115	62	4.3	3.4	7.7	39	29	12	152	5.9	8	0.52	96	119	54	61	48	121.2	4.8	0	3	0	1	0	0	2	2.0835
75586	9123.5	2	14	3	1	4	40	149.5	66.1	17.9	2	117	60	4.4	2.6	7	13	22	8	112	3.9	8	0.56	93	154	144	86.912	51	110.3	113.89	1	0	0	0	1	1	2	2.04258
75602	16417.9	1	14	3	1	1	74.3	171.1	92.2	25.4	3	113	43	4.8	2.5	7.3	14	21	12	132	5.6	12	0.71	126	141	74	75	55	99.5	6.74	0	2	0	1	0	0	2	1.99782
75618	14994.5	1	13	3	1	1	79.3	171.4	96.8	27	4	117	53	4.4	2.6	7	16	15	21	93	8.5	7	0.56	95	167	151	101	32	126.4	6.08	0	3	0	1	0	0	2	2.10175
75657	77129.9	2	12	1	1	1	49.3	155.8	68.9	20.3	2	109	62	4.5	2.3	6.8	12	22	5	124	4.7	9	0.6	99	164	128	86.912	53	107.2	2.93	0	1	0	0	0	0	2	2.03019
75665	10339	2	12	4	1	0	60.7	163.1	82.7	22.8	3	93	55	4.4	2.1	6.5	14	22	16	129	3.7	10	0.74	102	176	156	86.912	33	91	9.31	0	0	0	0	0	0	2	1.95904
75680	69840.7	2	15	1	1	1	97.6	171.2	104.4	33.3	4	108	73	4.5	2.5	7	14	18	11	122	6.1	9	0.69	89	183	116	86.912	38	102.5	6.27	0	3	0	1	0	0	2	2.01072
75692	73452.1	1	18	1	2	2	132.7	183.3	120.6	39.5	4	117	71	4.5	2.4	6.9	12	24	37	121	8.4	11	0.78	85	191	190	86.912	40	97.1	4.5	0	3	1	1	0	0	2	1.98722
75707	19926.4	2	14	4	1	0	90.5	157.4	110.2	36.5	4	113	67	4.3	2.3	6.6	18	20	15	148	4.3	7	0.67	90	101	97	36	45	97	20.66	0	1	0	0	0	0	2	1.98677
75722	17695.7	1	15	2	1	1	64.9	182.1	70.5	19.6	2	125	67	4.3	2.6	6.9	27	38	12	196	4.4	7	0.67	79	122	53	67	44	112.2	15.32	0	1	0	0	0	0	2	2.04999
75732	20846.6	1	15	3	1	0	103.6	172.3	114	34.9	4	111	54	4.5	3	7.5	31	21	24	105	5.5	6	0.78	107	201	155	86.912	48	91.2	4.37	0	2	0	1	0	0	2	1.95999
75747	11529.1	1	18	4	3	1	96.3	182.3	104.6	29	3	113	58	4.8	2.6	7.4	68	37	33	112	5.7	9	0.67	88	161	111	81	63	112.4	5.71	0	2	1	1	0	0	2	2.05077
75760	5874.21	2	12	4	1	1	67.8	157.9	87.8	27.2	4	112	58	4.5	3.3	7.8	11	19	10	117	4.8	10	0.59	75	156	73	86.912	61	110.5	10.51	0	1	0	0	0	0	2	2.04336
75766	66434.4	2	16	1	1	0	67.8	172.9	82.6	22.7	2	103	77	4.4	2.8	7.2	13	20	9	129	3.8	12	0.73	76	139	89	86.912	50	97.8	5.17	0	0	1	0	0	0	2	1.99034
75772	52627.2	2	15	1	1	2	65	172.8	79.8	21.8	2	102	72	4.3	2.6	6.9	15	22	10	131	5	27	0.77	96	175	140	86.912	67	92.7	33.33	1	2	0	0	1	1	2	1.96708
75816	11690.9	2	17	4	1	1	46.9	161.4	68.9	18	2	92	63	4.8	3.1	7.9	18	31	17	123	3.6	12	0.71	80	160	97	86.912	75	93.9	4.48	0	0	1	0	0	0	2	1.97267
75827	13479.2	2	14	4	1	1	79.8	157.8	101.5	32	4	99	75	4.5	2.9	7.4	13	14	14	137	6.6	12	0.67	74	182	88	86.912	64	97.3	3.75	0	3	0	1	0	0	2	1.98811
75836	12901.4	1	16	4	1	2	54.1	168.2	68.8	19.1	2	110	53	4.8	3.2	8	19	37	10	125	5.6	9	0.68	95	162	47	95	52	102.2	16.54	0	2	1	1	0	0	2	2.00945
75866	30051.8	1	12	3	1	1	49	156	69	20.1	2	103	9	4.5	2.6	7.1	25	32	13	208	5.3	13	0.62	96	197	25	101	80	103.9	9.4	0	2	0	0	0	0	2	2.01662
75875	11245.3	1	14	2	1	0	61.5	167.4	76.2	21.9	2	111	31	4.8	3	7.8	9	15	13	123	5.7	7	0.74	94	161	29	104	51	93.4	7.77	0	2	0	1	0	0	2	1.97035
75944	12017.2	1	16	4	1	2	81.7	176.91	96.5	26.1	3	116	66	4.6	2.4	7	32	24	23	96	3.5	8	0.71	105	136	58	86.912	53	102.9	9.55	0	0	1	0	0	0	2	2.01242
75971	9172.97	1	12	2	1	0	48.7	149.8	74.9	21.7	3	115	37	4.1	2.5	6.6	10	25	13	166	5.3	14	0.6	95	161	54	75	76	103.1	1957.75	2	2	0	0	1	1	2	2.01326
76005	20088.6	2	14	3	1	4	52.4	157	76	21.3	2	112	54	4.9	2.7	7.6	47	40	22	121	4	10	0.53	119	169	223	86.912	45	122.3	71.95	1	0	0	0	1	1	2	2.08743
76014	13176.5	2	16	4	1	2	69.5	165.2	86.1	25.5	3	108	62	4.8	2.5	7.3	12	18	17	122	5.8	10	0.69	86	175	164	85	47	98.9	10	0	3	1	1	0	0	2	1.9952
76032	17430.9	1	18	3	1	1	80.2	183.8	92.7	23.7	2	127	46	4.8	2.5	7.3	26	21	16	129	6.1	9	0.72	66	125	304	32	34	105.4	7.5	0	3	1	1	0	0	2	2.02284
76038	66072.1	2	15	1	1	1	76.3	163.4	93.1	28.6	4	110	71	4.8	2.3	7.1	20	25	23	133	2.7	16	0.55	102	191	42	86.912	40	122.7	10.87	0	0	0	0	0	0	2	2.08884
76057	49847.1	1	18	1	2	1	58.6	173.5	73.6	19.5	2	100	53	4.7	2.5	7.2	23	18	11	103	4.8	14	0.77	83	120	20	53	57	93.1	24.07	0	1	1	0	0	0	2	1.96895
76089	35063.3	2	17	1	3	0	90.8	163.6	115.7	33.9	4	97	60	4.4	2.5	6.9	14	17	10	123	3.9	10	0.74	87	155	104	86.912	49	91.3	5.5	0	0	1	0	0	0	2	1.96047
76099	18415.3	2	14	4	1	1	53.2	165.9	67.5	19.3	2	107	56	4.8	3	7.8	10	19	9	91	4.6	8	0.63	86	153	89	86.912	54	108.8	66.94	1	1	0	0	1	1	2	2.03663
76125	49146.8	1	12	1	1	1	64	164.7	91	23.6	3	98	43	4.2	2.8	7	17	23	9	139	4.5	10	0.53	195	157	37	75	70	128.3	4.88	0	1	0	0	0	0	2	2.10823
76132	18742.2	2	18	4	1	0	92.2	174.7	97.9	30.2	3	123	86	4.6	3.5	8.1	20	20	17	128	5.3	7	0.63	89	167	76	86.912	49	114.5	5.67	0	2	1	0	0	0	2	2.05881
76153	19426.3	1	16	4	1	0	82.9	170	102.5	28.7	4	112	54	5.1	3.1	8.2	83	54	35	130	6.4	8	0.63	84	155	189	68	47	111.4	3.33	0	3	1	1	0	0	2	2.04689
76172	16417.9	1	13	3	1	1	49.6	162.5	69.3	18.8	2	107	59	4.5	2.3	6.8	15	24	12	127	4.7	14	0.72	84	136	50	68	58	93.2	26.67	0	1	0	0	0	0	2	1.96942
76183	122462	2	17	1	1	1	55.1	163.1	68.8	20.7	2	103	75	4.7	2.1	6.8	13	18	8	122	3.3	13	0.64	85	153	35	72	75	105.3	10.95	0	0	1	0	0	0	2	2.02243
76189	20211.6	2	15	3	1	0	85.3	155.4	101.8	35.3	4	114	53	4.3	2.9	7.2	26	18	15	106	4.4	13	0.58	74	190	216	86.912	33	110.7	7.19	0	1	0	0	0	0	2	2.04415
76191	10002.6	2	18	3	2	0	59.2	156.9	85.2	24	2	110	75	4	3.2	7.2	14	14	24	93	3.9	15	0.53	81	168	200	86.912	38	122.3	7.16	0	0	1	0	0	0	2	2.08743
76210	19189.1	2	17	3	1	2	54.7	166.6	76	19.7	2	107	61	4.3	2.5	6.8	12	19	10	113	4	8	0.59	82	138	38	74	54	116.6	7.8	0	0	1	0	0	0	2	2.0667
76216	63138	1	13	1	1	1	66.8	178.1	75	21.1	2	115	77	4.4	2.5	6.9	14	23	9	159	6	14	0.71	82	137	49	86.912	54	103.6	4.18	0	3	0	1	0	0	2	2.01536
76221	13555.7	2	16	3	1	0	53.6	162.7	70.7	20.2	2	117	55	4.4	2.8	7.2	15	19	5	142	3.2	8	0.55	80	150	50	72	67	122.2	5.45	0	0	1	0	0	0	2	2.08707
76234	17242.2	2	17	3	1	0	67.5	166.5	82.09	24.3	2	102	69	4.3	2.5	6.8	24	53	7	198	4.6	6	0.73	85	170	69	86.912	58	94.2	6.09	0	1	1	0	0	0	2	1.97405
76244	11100.2	2	15	4	1	0	55	166.4	79.1	19.9	2	105	73	4.2	3.5	7.7	13	19	5	103	2.9	7	0.56	80	115	49	68	37	122.7	22.8	0	0	0	0	0	0	2	2.08884
76245	11289.4	2	12	2	1	0	40	154.8	66	16.7	2	124	66	4.2	2.5	6.7	11	17	11	108	3.9	5	0.52	91	146	80	86.912	47	122.9	18.35	0	0	0	0	0	0	2	2.08955
76260	21179.3	1	15	1	4	0	89.7	162.4	111.2	34	4	121	57	4.5	3	7.5	38	32	21	117	6.3	11	0.74	94	157	142	91	37	90.6	10.56	0	3	0	1	0	0	2	1.95713
76299	13179.6	2	16	2	1	1	56.2	165.7	70.3	20.5	2	109	77	4.2	2.9	7.1	12	21	9	133	4.1	12	0.73	84	205	49	116	77	93.7	16.15	0	1	1	0	0	0	2	1.97174
76304	11857.4	2	18	2	2	0	46.6	162.4	63.5	17.7	2	113	65	4.6	2.8	7.4	11	15	12	87	3.6	9	0.67	76	141	62	71	60	100.1	3.58	0	0	1	0	0	0	2	2.00043
76323	21115.4	2	12	4	1	1	86.2	163.6	95	32.2	4	106	25	3.8	2.8	6.6	15	17	11	134	4	8	0.52	84	133	31	84	50	129.9	7.49	0	0	0	0	0	0	2	2.11361
76337	8058.79	2	14	4	1	0	60.4	165.5	78.3	22.1	2	106	65	4.2	2.8	7	14	17	13	102	3.9	9	0.73	98	284	86	207	55	93.6	5.63	0	0	0	0	0	0	2	1.97128
76340	13416.5	2	16	4	1	1	70.2	174.6	85.6	23	2	113	63	4.1	2.7	6.8	17	22	13	117	4.5	11	0.8	89	185	92	106	61	90.1	2.71	0	1	1	0	0	0	2	1.95472
76394	15561.5	2	12	3	1	0	51.5	141.5	84.6	25.7	4	113	43	4.5	2.7	7.2	26	33	15	188	4.5	6	0.59	88	167	162	86.912	44	99.1	48.75	1	1	0	0	1	1	2	1.99607
76401	9426.61	2	18	4	1	1	54.2	160	77.1	21.2	2	90	58	4.5	2.4	6.9	19	22	8	156	4.7	7	0.62	82	195	157	116	49	106.6	11.95	0	1	1	0	0	0	2	2.02776
76474	5366.68	2	17	4	1	4	57.7	153.4	82	24.5	2	104	68	4.3	2.8	7.1	11	15	8	100	4.6	8	0.68	88	120	81	86.912	50	93.2	707.69	2	1	1	0	1	1	2	1.96942
76479	42444.2	1	14	1	1	1	63.4	168.7	76.1	22.3	2	101	42	4.6	2.4	7	18	29	14	170	5.7	9	0.75	102	147	53	86.912	47	92.9	14.92	0	2	0	1	0	0	2	1.96802
76483	17696.4	1	12	3	1	1	36.5	147.4	62.7	16.8	2	116	49	4.8	2.7	7.5	16	30	8	156	3.5	14	0.59	92	128	53	86.912	52	103.2	16.33	0	0	0	0	0	0	2	2.01368
76503	9426.61	2	15	4	1	2	66.8	153.5	82.7	28.4	3	111	55	4.4	3.2	7.6	14	17	10	122	4.7	13	0.63	89	169	212	86.912	38	100.6	8.32	0	1	0	0	0	0	2	2.0026
76505	10239.3	1	14	2	1	0	117.9	184.8	111.3	34.5	4	119	55	4.4	2.5	6.9	33	53	60	136	7.3	12	0.84	101	185	89	105	64	90.9	2.57	0	3	0	1	0	0	2	1.95856
76512	20816.2	1	13	4	1	0	53.8	164	70.8	20	2	104	48	4.7	2.1	6.8	16	23	10	162	4.6	11	0.65	104	107	53	86.912	41	104.2	12.15	0	1	0	0	0	0	2	2.01787
76522	13849.2	2	13	4	1	0	56.8	154.4	75.5	23.8	3	106	66	4.7	2.6	7.3	13	18	13	134	5.3	10	0.56	90	147	189	86.912	46	113.9	22.24	0	2	0	0	0	0	2	2.05652
76524	13880.9	1	18	4	1	2	72	186	86.2	20.8	2	115	57	4.6	2.7	7.3	11	18	12	101	6.7	10	0.79	98	154	48	83	53	97.2	3.36	0	3	1	1	0	0	2	1.98767
76525	8780.18	2	17	4	1	1	53	170.8	73.4	18.2	2	105	53	4.7	2.6	7.3	20	21	16	99	4	10	0.56	75	133	83	86.912	58	126	11	0	0	1	0	0	0	2	2.10037
76529	7378.95	2	18	4	1	1	49.1	157.6	70.4	19.8	2	103	57	4.8	2.8	7.6	12	18	11	116	6.7	11	0.7	86	238	45	143	85	93	6.76	0	3	1	1	0	0	2	1.96848
76537	18271.8	1	15	3	1	0	109	169.1	114	38.1	4	113	55	4.1	3.3	7.4	23	29	26	172	6.4	11	0.68	115	121	157	86.912	33	102.7	3.56	0	3	0	1	0	0	2	2.01157
76579	10813.4	2	16	3	1	0	72.3	153.1	97.3	30.8	4	108	50	3.9	2.7	6.6	23	24	14	132	5.2	10	0.56	87	142	165	86.912	43	112.9	4.55	0	2	1	0	0	0	2	2.05269
76581	38931.6	2	13	1	1	1	58.2	159.5	83.1	22.9	2	98	66	4.6	2.8	7.4	18	20	13	114	3.6	12	0.62	99	154	78	96	43	106.2	29.23	0	0	0	0	0	0	2	2.02612
76583	8395.16	1	15	2	1	0	55.2	180.2	68.5	17	1	101	42	4.8	3.2	8	13	21	12	92	4.3	7	0.74	85	101	55	86.912	48	100.6	3.98	0	1	0	0	0	0	2	2.0026
76588	14176.4	2	13	3	1	0	46.4	161.5	66.3	17.8	2	93	68	4.4	2.1	6.5	15	18	9	107	2.9	9	0.56	92	129	71	51	62	119.1	9.96	0	0	0	0	0	0	2	2.07591
76662	18022.9	1	12	3	1	0	64.9	167.8	82	23	3	115	50	5	2.5	7.5	12	22	13	146	4.9	9	0.66	84	121	67	55	48	105	4.68	0	2	0	0	0	0	2	2.02119
76716	35774.1	2	18	1	1	0	85.6	153.1	111.7	36.5	4	130	82	4.1	2.9	7	38	33	11	185	6.8	6	0.69	88	193	185	86.912	39	91.6	7.04	0	3	1	1	0	0	2	1.9619
76720	15200.9	2	15	3	1	0	63.5	161.1	83.6	24.5	2	112	57	4.5	2.6	7.1	11	17	11	130	5.3	13	0.61	91	149	78	88	47	109.1	14.17	0	2	0	0	0	0	2	2.03782
76732	17007.3	2	19	3	3	2	82	165.6	94.8	29.9	3	113	57	4.4	3.1	7.5	15	22	8	100	3.9	12	0.66	112	135	107	86.912	42	103.6	7.96	0	0	1	0	0	0	2	2.01536
76760	9830.2	2	16	3	1	0	107.9	154.7	122	45.1	4	122	63	4	3.2	7.2	36	30	17	62	6.2	7	0.58	88	156	102	89	40	110.2	59.63	1	3	1	1	1	1	2	2.04218
76763	21218.5	2	12	3	1	1	39.9	146	65.7	18.7	2	106	56	4.4	2.2	6.6	12	22	8	129	3.9	11	0.54	87	148	58	86.912	54	111.7	29.23	0	0	0	0	0	0	2	2.04805
76769	19621.4	2	19	4	2	0	44.4	162.3	65.3	16.9	1	98	56	4.6	3.2	7.8	13	19	8	114	3.1	7	0.54	82	133	50	48	75	124.1	15.56	0	0	1	0	0	0	2	2.09377
76772	68627.1	2	13	4	1	1	58.4	169.2	75.2	20.4	2	103	55	4.5	2.4	6.9	11	17	10	128	4.8	16	0.68	84	138	80	86.912	43	102.8	22	0	1	0	0	0	0	2	2.01199
76778	19805.8	1	18	3	2	2	76.4	179.1	90.9	23.8	2	101	68	4.3	2.6	6.9	17	19	20	102	4	9	0.73	98	158	236	86.912	41	101.3	4.23	0	0	1	0	0	0	2	2.00561
76791	18548.3	2	15	3	1	1	114.7	170.6	123	39.4	4	103	68	4.1	3.8	7.9	19	20	19	96	6	11	0.55	91	111	97	54	35	128.1	8.06	0	3	0	1	0	0	2	2.10755
76794	13071.7	2	12	2	1	1	39.7	149	82.09	17.9	2	90	61	4.7	3.1	7.8	26	24	12	181	4.3	9	0.52	84	202	55	107	81	118.3	73.27	1	1	0	0	1	1	2	2.07298
76806	29527.1	2	14	1	1	1	51.7	154.5	75.4	21.7	2	102	33	5	2.5	7.5	13	12	11	92	6.2	18	0.6	84	192	44	86.912	45	106.3	7.65	0	3	0	1	0	0	2	2.02653
76834	10907.3	2	16	3	1	0	52.1	164.4	78.9	19.3	2	99	54	4.1	2.5	6.6	14	18	13	109	4.6	5	0.54	82	158	71	91	45	125.7	26.42	0	1	1	0	0	0	2	2.09934
76857	50772.7	1	13	1	1	1	46.1	163.9	67	17.2	2	97	0	4.7	2.7	7.4	21	29	11	160	5.5	12	0.66	88	139	47	80	47	102.6	4.76	0	2	0	1	0	0	2	2.01115
76865	14214.2	1	18	2	1	4	90	184.9	92	26.3	3	131	55	4.3	2.5	6.8	30	32	22	156	5.1	10	0.76	93	156	52	94	53	100.5	10.08	0	2	1	0	0	0	2	2.00217
76895	11087.6	2	14	2	1	1	58.6	164.3	74.8	21.7	2	112	67	4.3	3.3	7.6	15	19	14	115	5.5	14	0.73	92	143	48	70	64	93	4.57	0	2	0	1	0	0	2	1.96848
76904	50000.5	2	17	1	1	2	52.4	166.4	66.2	18.9	2	106	65	4.4	2.5	6.9	10	16	9	100	3.2	7	0.61	89	162	83	96	49	112.7	7.26	0	0	1	0	0	0	2	2.05192
76909	63722.1	2	18	1	2	2	63	167.2	70.7	22.5	2	91	60	4.3	2.2	6.5	13	12	15	89	4.1	7	0.71	86	100	36	86.912	47	97.3	10.57	0	1	1	0	0	0	2	1.98811
76916	16417.9	1	15	3	1	0	62.8	164.1	79.8	23.3	2	125	75	4.5	2.3	6.8	22	24	12	127	6.5	14	0.75	90	134	73	69	56	90.4	10.77	0	3	0	1	0	0	2	1.95617
76949	15545.1	2	14	4	1	0	53.7	165.5	76.5	19.6	2	97	59	4.6	2.5	7.1	14	24	9	115	3.4	12	0.66	89	168	59	86.912	51	103.6	241.76	1	0	0	0	1	1	2	2.01536
76956	19892.3	2	16	3	1	0	87.3	157	97.2	35.4	4	113	65	3.7	3	6.7	161	83	17	223	4.2	10	0.71	79	108	171	86.912	31	91.3	4.78	0	1	1	0	0	0	2	1.96047
76964	53228.8	1	16	1	1	2	62.7	170.9	78.6	21.5	2	111	47	4.7	2.1	6.8	28	20	18	116	4.9	10	0.68	98	126	86	55	52	103.8	5.68	0	2	1	0	0	0	2	2.0162
76970	11690.9	2	19	4	2	1	53.7	153.7	81	22.7	2	100	55	4.2	2.5	6.7	24	27	26	105	3.8	15	0.63	91	122	166	86.912	47	100.8	6.67	0	0	1	0	0	0	2	2.00346
76976	14191.8	2	12	2	1	0	74.6	153.4	100.5	31.7	4	110	70	4	3.6	7.6	20	23	13	189	4.8	7	0.58	84	163	131	86.912	41	109.2	4.24	0	1	0	0	0	0	2	2.03822
76978	15900.4	2	18	3	1	0	106.8	172.1	122	36.1	4	107	73	3.8	3.5	7.3	33	33	23	159	3.1	9	0.74	96	172	75	110	48	96.1	5.32	0	0	1	0	0	0	2	1.98272
76993	14359.1	2	16	2	1	1	69.2	161.4	80	26.6	3	113	48	3.8	3.1	6.9	10	19	9	104	4.2	10	0.72	99	123	26	86.912	47	92.6	10.84	0	1	1	0	0	0	2	1.96661
76995	15752.9	2	15	2	1	1	78.2	168.7	92.3	27.5	3	121	0	4.8	2.5	7.3	14	18	15	125	5.1	8	0.68	90	224	188	86.912	40	102.5	12.63	0	2	0	0	0	0	2	2.01072
77002	22844.5	1	16	3	1	1	74	169.5	85.2	25.8	3	121	73	4.4	2.7	7.1	24	20	21	109	5.3	10	0.71	92	146	77	75	51	98.6	4.96	0	2	1	0	0	0	2	1.99388
77036	18719.3	1	12	3	1	0	57.8	157.5	84.5	23.3	3	102	53	4.4	2.7	7.1	15	25	11	159	4.1	6	0.53	92	148	61	86.912	59	122.7	7.69	0	1	0	0	0	0	2	2.08884
77052	10295	2	12	4	1	0	35.2	141.1	61	17.7	2	112	58	4.4	2.4	6.8	15	26	12	142	3.4	15	0.55	114	181	96	86.912	66	106	7.67	0	0	0	0	0	0	2	2.02531
77068	20868.7	1	15	3	1	1	50.1	167.3	72	17.9	2	111	64	5.2	3	8.2	28	30	17	145	6.4	15	0.69	91	153	113	86.912	53	100.1	4.67	0	3	0	1	0	0	2	2.00043
77099	16417.9	1	14	3	1	0	105.2	174	111	34.7	4	103	66	4.5	3.4	7.9	30	27	13	147	6.4	12	0.64	86	131	123	66	45	112.3	3.66	0	3	0	1	0	0	2	2.05038
77102	18184.5	1	12	2	1	0	46.6	152.3	70.6	20.1	2	116	27	3.8	2.5	6.3	17	25	21	229	3.9	11	0.64	95	206	159	89	81	98.3	6.27	0	0	0	0	0	0	2	1.99255
77193	33412.2	2	12	1	1	0	43.2	159	67.3	17.1	2	100	52	4.6	2.9	7.5	35	42	36	163	5.2	9	0.57	91	142	61	77	52	115.2	13.81	0	2	0	0	0	0	2	2.06145
77201	17947.5	1	14	3	1	4	66.2	167.7	80.4	23.5	3	117	43	4.7	2.3	7	17	23	13	142	6.8	9	0.66	87	148	124	86.912	49	104.9	8	0	3	0	1	0	0	2	2.02078
77207	11178.8	1	14	3	1	0	54.2	169.9	68.1	18.8	2	125	63	4.6	2.9	7.5	15	22	10	103	5.5	9	0.78	107	131	31	72	49	90	5.13	0	2	0	1	0	0	2	1.95424
77210	19684.5	1	13	3	1	4	52.7	159.5	78.7	20.7	2	95	69	4.5	2.3	6.8	14	20	8	143	4	9	0.52	95	153	48	80	59	126.7	3.16	0	0	0	0	0	0	2	2.10278
77214	23653.9	1	12	1	1	0	39.5	156.7	61.8	16.1	2	110	53	4.4	2.4	6.8	12	21	12	135	6.2	8	0.63	90	147	55	71	63	102.7	5.81	0	3	0	1	0	0	2	2.01157
77252	16373.2	2	12	2	1	1	76.8	170.1	94.1	26.5	4	123	61	4.8	2.9	7.7	15	20	15	140	3.7	9	0.67	93	156	206	86.912	43	104.9	26.81	0	0	0	0	0	0	2	2.02078
77269	58450.5	1	19	4	3	1	119.4	172	122.2	40.4	4	108	50	4	3	7	22	24	17	147	6.6	8	0.76	85	114	58	63	39	93.5	1.36	0	3	1	1	0	0	2	1.97081
77271	25309.3	2	16	1	1	0	94.8	154.6	120.9	39.7	4	104	45	4.4	2.9	7.3	35	29	43	114	6.1	17	0.67	98	240	324	86.912	43	95.3	24.89	0	3	1	1	0	0	2	1.97909
77281	37607.9	2	13	1	1	0	81.5	161	92.2	31.4	4	115	54	4.4	2.6	7	13	19	10	141	5.5	6	0.63	80	160	94	86.912	49	105.5	6.19	0	2	0	1	0	0	2	2.02325
77294	10201.9	2	12	3	1	0	44.4	150.8	71.6	19.5	2	101	65	4.3	2.9	7.2	16	24	9	118	3.8	16	0.53	89	152	124	86.912	45	117.5	7.02	0	0	0	0	0	0	2	2.07004
77316	18427.3	2	16	4	3	0	48.1	154.7	70.9	20.1	2	114	57	4.5	3.2	7.7	17	22	16	100	4.8	12	0.61	85	121	37	64	49	104.7	5.24	0	1	1	0	0	0	2	2.01995
77326	13029.9	1	12	4	1	1	37.2	145.6	58.6	17.5	2	94	59	4.7	3	7.7	15	26	20	128	3.5	5	0.62	105	187	38	86.912	61	97	5.81	0	0	0	0	0	0	2	1.98677
77350	11825	1	12	3	1	0	30.7	143.4	58.9	14.9	1	101	54	4.5	2.9	7.4	23	31	12	119	3.4	5	0.51	126	182	46	86.912	74	116.1	8.1	0	0	0	0	0	0	2	2.06483
77370	15041.3	1	14	2	1	0	63.1	167.7	85.2	22.4	2	103	59	4.6	2.8	7.4	18	23	25	176	7.1	8	0.7	85	107	69	48	43	98.9	5.85	0	3	0	1	0	0	2	1.9952
77379	20398.1	1	12	2	1	2	39.7	160.6	64.8	15.4	2	96	58	4.7	2.5	7.2	15	27	17	170	2.7	12	0.58	88	188	30	110	69	114.4	4.86	0	0	0	0	0	0	2	2.05843
77426	22844.5	1	14	4	1	1	88.3	174.7	102	28.9	4	111	76	4.6	2.5	7.1	12	14	17	129	6	10	0.71	83	179	117	110	41	101.6	22.22	0	3	0	1	0	0	2	2.00689
77442	11087.6	2	17	2	1	1	59.1	164.1	73.5	21.9	2	113	73	4.4	3.7	8.1	13	21	11	113	4	11	0.65	84	198	67	118	69	104.3	9.43	0	0	1	0	0	0	2	2.01828
77455	9830.2	2	18	3	3	1	67.8	163.7	82	25.3	2	103	67	4.3	2.8	7.1	47	45	19	89	4.1	8	0.53	87	165	105	86.912	47	127.6	8.67	0	1	1	0	0	0	2	2.10585
77457	53228.8	1	12	1	1	2	52.2	162.6	73.8	19.7	2	112	47	4.3	2.5	6.8	19	24	10	150	4.7	11	0.55	97	171	86	104	47	122.1	7.25	0	1	0	0	0	0	2	2.08672
77474	98594.5	2	14	1	1	1	51.6	162.7	71.5	19.5	2	87	58	4.6	3	7.6	15	21	11	57	5.2	15	0.74	93	173	63	105	52	90.8	6.61	0	2	0	0	0	0	2	1.95809
77487	13236.7	2	18	3	2	0	54.1	162.1	75.5	20.6	2	103	60	4.2	2.6	6.8	28	69	6	98	4.3	16	0.73	81	133	70	69	46	91.7	16.82	0	1	1	0	0	0	2	1.96237
77504	9738.5	2	14	4	1	2	43.8	159.6	64.5	17.2	2	105	53	4.6	2.2	6.8	15	29	9	122	3.9	12	0.7	94	184	110	86.912	71	94.2	15.8	0	0	0	0	0	0	2	1.97405
77517	84538.6	2	15	1	1	2	116.8	166.8	113.3	42	4	101	59	4.2	3.1	7.3	14	16	11	126	6.1	10	0.64	109	139	91	86.912	32	107.6	96.77	1	3	0	1	1	1	2	2.03181
77532	23628.4	1	15	4	1	0	78.7	179.4	89.1	24.5	3	123	74	4	2.9	6.9	29	29	27	142	5.6	8	0.68	127	121	229	86.912	18	109	5.1	0	2	0	1	0	0	2	2.03743
77602	67260.1	1	14	1	1	1	66.2	168.9	80.6	23.2	3	108	41	4.9	2.7	7.6	23	22	13	125	5.1	10	0.63	86	99	73	86.912	38	110.7	8.17	0	2	0	0	0	0	2	2.04415
77613	16121.3	1	19	4	1	0	64.1	158.8	85.1	25.4	2	134	56	4.8	3.5	8.3	25	30	25	160	5.3	9	0.65	124	207	505	86.912	39	100.9	8.36	0	2	1	0	0	0	2	2.00389
77615	14222.2	2	19	4	2	4	73.3	158.8	88.9	29.1	3	109	57	4	2.5	6.5	12	17	14	115	3.7	5	0.61	94	170	87	91	57	107.5	12.71	0	0	1	0	0	0	2	2.03141
77626	19689.4	2	18	3	1	0	67.7	168.6	88.4	23.8	2	107	64	4.6	2.8	7.4	19	15	16	106	5.2	13	0.56	85	140	105	86.912	50	124.3	59.84	1	2	1	0	1	1	2	2.09447
77646	22844.5	1	18	3	1	2	93.3	179.6	95.2	28.9	3	107	65	4.8	2.6	7.4	15	14	23	118	6.3	14	0.82	103	210	227	86.912	42	90.5	6.22	0	3	1	1	0	0	2	1.95665
77669	12081.2	2	16	3	1	1	59.3	162.2	81.1	22.5	2	111	39	4.8	2.5	7.3	11	16	8	114	4.6	10	0.62	106	203	63	86.912	76	108	41.05	1	1	1	0	1	1	2	2.03342
77671	6113.25	2	18	4	2	0	59.8	167.5	74	21.3	2	113	54	4.6	2.1	6.7	28	27	6	74	4.6	13	0.55	77	169	211	86.912	48	125.8	6.33	0	1	1	0	0	0	2	2.09968
77685	8780.18	2	13	4	1	1	70.2	164.6	87.8	25.9	3	99	49	4.2	2.7	6.9	15	21	11	127	5.1	11	0.58	79	174	97	86.912	39	117.2	59.02	1	2	0	0	1	1	2	2.06893
77714	49576.3	2	18	1	1	0	86.3	152.4	117.1	37.2	4	107	71	4.2	2.6	6.8	40	28	32	130	6.9	8	0.67	93	186	127	117	44	93.9	9.89	0	3	1	1	0	0	2	1.97267
77715	12593.5	2	12	2	1	0	42.3	157.3	65.5	17.1	2	110	31	4.4	3.2	7.6	15	23	19	133	4	4	0.51	86	207	70	124	69	127.4	17.5	0	0	0	0	0	0	2	2.10517
77719	20088.6	2	12	3	1	2	68.5	166.5	86.3	24.7	3	113	68	4.3	2.5	6.8	11	16	10	120	4	6	0.67	94	158	279	86.912	39	102.6	164.02	1	0	0	0	1	1	2	2.01115
77739	10356.9	2	16	2	1	0	68.1	167.9	71.9	24.2	2	99	58	4.2	3.1	7.3	11	20	15	94	3.8	9	0.68	93	176	38	108	60	102	2.91	0	0	1	0	0	0	2	2.0086
77751	12006.5	2	13	2	1	1	49.7	158.2	66	19.9	2	101	65	4.3	3.1	7.4	12	17	9	85	4.5	13	0.72	83	141	75	86.912	45	90.7	10.11	0	1	0	0	0	0	2	1.95761
77752	11544.8	2	15	3	1	4	59.8	157.2	76.9	24.2	2	88	57	4.6	3	7.6	12	18	10	109	4.4	11	0.5	84	105	52	86.912	46	129.8	8.67	0	1	0	0	0	0	2	2.11327
77766	40064.2	2	17	1	1	0	53.9	157.7	77.4	21.7	2	119	55	3.9	3.6	7.5	13	18	11	88	3.2	9	0.57	72	177	131	106	45	114.3	3.93	0	0	1	0	0	0	2	2.05805
77775	14542.3	1	16	1	1	0	51.9	162.9	72.8	19.6	2	104	69	4.6	2.4	7	21	20	8	105	4.8	9	0.68	77	155	149	86.912	46	98.9	40	1	1	1	0	1	1	2	1.9952
77794	12288.4	1	13	4	1	0	83.4	174.9	98	27.3	4	119	55	4.7	3	7.7	48	32	26	147	5.8	13	0.64	79	194	197	86.912	34	112.9	1.61	0	3	0	1	0	0	2	2.05269
77860	14727.8	1	13	2	1	0	42.3	154.6	66.8	17.7	2	109	0	4.5	2.6	7.1	20	29	20	166	3.8	4	0.58	95	194	239	86.912	53	110.1	14.07	0	0	0	0	0	0	2	2.04179
77871	16596.2	1	16	1	1	0	59.7	185.6	72.5	17.3	2	92	57	4.6	3.1	7.7	19	24	21	110	5.7	14	0.75	92	169	57	101	49	102.2	5.45	0	2	1	1	0	0	2	2.00945
77908	11361.2	2	17	3	1	1	111.9	159.2	132.3	44.2	4	99	67	4.5	2.9	7.4	13	20	13	102	5.4	10	0.65	92	199	209	86.912	41	101.2	7.03	0	2	1	0	0	0	2	2.00518
77919	10194.3	2	17	4	1	0	77.5	158.2	97.9	31	4	109	60	4.3	2.9	7.2	14	20	11	122	3.7	4	0.65	94	164	153	83	46	100.5	7.3	0	0	1	0	0	0	2	2.00217
77924	19630.2	1	13	3	1	1	59	171.5	73.8	20.1	2	115	49	4.7	3	7.7	13	17	15	98	5.5	12	0.64	96	135	47	70	51	110.7	4.28	0	2	0	1	0	0	2	2.04415
77934	14933.2	1	12	1	1	0	88.8	173.6	99.2	29.5	4	109	0	4.5	2.6	7.1	17	22	11	153	6	9	0.62	85	122	64	86.912	52	115.6	4.87	0	3	0	1	0	0	2	2.06296
77940	19785	1	16	3	1	1	62.4	171	78.2	21.3	2	103	61	4.4	2.3	6.7	18	20	7	118	5.4	11	0.77	96	135	88	72	42	91.7	3.15	0	2	1	0	0	0	2	1.96237
77987	15561.5	2	17	4	1	1	49.8	162.7	72.5	18.8	2	105	68	4.5	2.4	6.9	14	20	8	105	3	9	0.67	100	158	58	86.912	59	100.3	9.07	0	0	1	0	0	0	2	2.0013
78003	12814.9	2	14	4	1	4	51.3	155.6	70.7	21.2	2	103	55	4.3	3	7.3	15	22	7	114	5.1	14	0.71	89	137	115	86.912	47	90.5	6.39	0	2	0	0	0	0	2	1.95665
78016	91849.6	1	12	1	1	2	45	155	70.2	18.7	2	104	50	4.2	2.9	7.1	14	26	11	160	4	12	0.67	125	143	103	82	35	95.5	1086.21	2	0	0	0	1	1	2	1.98
78025	19383.6	1	15	1	1	1	63.6	183.6	70	18.9	2	102	73	4.6	2.3	6.9	20	34	12	116	5.1	9	0.84	59	118	53	86.912	48	90.3	2.45	0	2	0	0	0	0	2	1.95569
78039	16417.9	1	16	3	1	4	88.6	171.4	100	30.2	4	113	73	4.9	2.8	7.7	16	20	8	138	5.7	16	0.78	89	120	152	86.912	35	90.8	8.15	0	2	1	1	0	0	2	1.95809
78045	19926.4	2	12	4	1	0	83.2	158.1	101.8	33.3	4	109	61	4.1	2.8	6.9	21	21	19	129	4.6	4	0.51	86	128	53	77	41	128	8.46	0	1	0	0	0	0	2	2.10721
78064	16346	2	12	2	1	0	50.1	149.5	70	22.4	2	100	37	4.3	2.9	7.2	14	24	10	134	4.2	8	0.64	90	156	33	86.912	72	96.5	169.64	1	1	0	0	1	1	2	1.98453
78065	10109.2	2	13	3	1	0	49.9	153	73.5	21.3	2	116	56	4.7	3	7.7	12	20	8	112	4.4	7	0.6	86	128	69	61	54	105.3	35.66	1	1	0	0	1	1	2	2.02243
78073	65302	1	14	1	1	2	66.4	183.3	75.4	19.8	2	114	70	4.8	2.7	7.5	19	27	14	125	6	16	0.74	91	104	64	37	55	102.3	6.92	0	3	0	1	0	0	2	2.00988
78091	21016.4	2	18	4	2	0	58.4	166.3	75	21.1	2	111	57	4.6	2.3	6.9	8	14	7	97	2.7	15	0.67	84	128	26	86.912	50	102.5	37.2	1	0	1	0	1	1	2	2.01072
78109	49146.8	1	16	1	1	1	109.4	186.8	111.2	31.4	4	105	57	4.5	2.6	7.1	26	21	13	130	6.3	7	0.8	99	118	51	61	41	96.4	8.6	0	3	1	1	0	0	2	1.98408
78113	52627.2	2	12	1	1	2	36.4	144.9	61	17.3	2	95	52	4.9	2.2	7.1	16	25	11	166	3.5	12	0.54	89	218	77	111	88	110.8	5.64	0	0	0	0	0	0	2	2.04454
78126	12556.7	2	17	3	1	0	91.1	161	111.5	35.1	4	111	63	4.9	3.2	8.1	18	19	42	86	6.1	8	0.58	82	221	220	134	36	114.6	5.6	0	3	1	1	0	0	2	2.05918
78153	17591.1	2	18	2	2	1	61.1	170.8	75	20.9	2	114	56	4.3	2.8	7.1	17	15	5	85	3.7	7	0.58	94	131	44	51	72	121.6	9.59	0	0	1	0	0	0	2	2.08493
78164	69144.5	2	18	1	1	1	44.7	155.4	72.4	18.5	2	111	61	4.5	3.2	7.7	11	19	11	93	4.6	9	0.66	77	160	44	89	61	97.2	8.78	0	1	1	0	0	0	2	1.98767
78168	29554.6	2	19	1	2	0	129.3	169.3	138.4	45.1	4	119	75	4.3	2.6	6.9	42	23	23	139	4.3	10	0.63	101	160	83	86.912	41	111	20.61	0	1	1	0	0	0	2	2.04532
78171	15752.9	2	12	2	1	0	50.6	157.9	65.9	20.3	2	100	33	4.5	2.7	7.2	12	18	14	111	4.2	12	0.72	95	164	79	86.912	54	90.6	33.55	1	1	0	0	1	1	2	1.95713
78177	12403.7	1	14	3	1	0	40.8	154.8	68.7	17	2	101	51	4.2	2.4	6.6	15	24	12	165	5.1	8	0.56	90	178	129	96	54	114.2	3.97	0	2	0	0	0	0	2	2.05767
78209	14101.7	1	13	2	1	2	55.4	170.6	67.4	19	2	100	67	4.3	2.7	7	17	26	17	166	4.5	6	0.67	87	137	50	86.912	51	105.2	3.84	0	1	0	0	0	0	2	2.02202
78212	11802.6	2	16	4	1	1	89.3	164.4	100.3	33	4	100	60	3.8	2.4	6.2	10	14	11	83	4.9	13	0.67	91	142	62	93	39	101.3	8.71	0	2	1	0	0	0	2	2.00561
78214	16921.6	1	16	1	1	0	52.9	170.4	67.5	18.2	2	102	43	4.6	2.9	7.5	19	20	10	123	3.8	12	0.62	98	129	67	73	38	113.5	4.67	0	0	1	0	0	0	2	2.055
78234	22881.4	1	15	1	1	0	70.2	171.2	79.8	24	3	105	45	4.8	2.7	7.5	21	22	13	133	5.7	8	0.77	80	129	89	43	60	91.8	4.27	0	2	0	1	0	0	2	1.96284
78283	23500.4	1	12	1	1	0	37	155.6	58.2	15.3	2	100	58	4.4	2.3	6.7	12	24	13	161	4.1	11	0.55	85	131	82	86.912	62	116.8	6.86	0	1	0	0	0	0	2	2.06744
78295	18853.7	1	12	2	1	0	44	157.4	62.8	17.8	2	93	0	4.5	3	7.5	38	40	18	178	4.7	10	0.71	96	147	43	86.912	46	91.6	4.74	0	1	0	0	0	0	2	1.9619
78315	20088.6	2	14	3	1	1	44.2	150.9	70	19.4	2	89	51	4.4	2.8	7.2	25	27	15	131	3.9	7	0.51	84	181	148	84	64	122.2	11.49	0	0	0	0	0	0	2	2.08707
78332	10120.9	1	12	4	1	2	51.7	155.2	80.4	21.5	3	95	38	4.3	2.3	6.6	16	21	12	156	4.1	7	0.54	86	130	97	65	44	118.7	5.5	0	1	0	0	0	0	2	2.07445
78336	29554.6	2	19	1	2	0	63.5	172.1	82.5	21.4	2	107	60	4.6	2.3	6.9	19	21	22	145	4.4	12	0.77	91	154	37	90	57	92.3	25.13	0	1	1	0	0	0	2	1.9652
78340	23022.8	1	14	1	1	0	57.1	166.6	82.09	20.6	2	101	65	4.6	2	6.6	30	33	10	171	4.6	14	0.57	69	153	194	64	53	120.7	3.75	0	1	0	0	0	0	2	2.08171
78345	9831.77	2	19	4	1	0	49.9	153.8	75.7	21.1	2	107	49	4.4	2.9	7.3	11	20	11	125	3.5	14	0.58	70	150	125	86.912	50	109.5	45.06	1	0	1	0	1	1	2	2.03941
78364	8098.69	1	18	4	2	0	61.5	174.4	74.8	20.2	2	103	59	4.5	2.4	6.9	20	21	10	123	6.7	7	0.77	90	107	63	46	45	93.5	3.83	0	3	1	1	0	0	2	1.97081
78373	12443.7	1	12	2	1	1	98.3	168.7	100.7	34.5	4	117	37	4	3.4	7.4	22	22	17	154	5.1	10	0.65	88	179	62	87	85	107.2	2.99	0	2	0	0	0	0	2	2.03019
78380	14410.1	1	12	3	1	1	47.3	145.9	78.6	22.2	3	97	33	4.1	3.1	7.2	22	31	17	180	4.2	11	0.54	93	193	148	119	45	111.6	3.95	0	1	0	0	0	0	2	2.04766
78412	13128.5	1	12	4	1	1	30.1	136.7	59.9	16.1	2	94	66	4.4	3.4	7.8	21	29	13	187	4.6	12	0.51	91	202	88	118	66	110.7	5.73	0	1	0	0	0	0	2	2.04415
78452	11436.6	2	13	4	1	0	65.1	164.1	82.09	24.2	3	96	51	3.8	3.3	7.1	13	19	12	106	3.3	13	0.65	91	198	48	111	68	104.3	4.31	0	0	0	0	0	0	2	2.01828
78477	51321	2	14	1	1	1	62.5	153.3	82.9	26.6	3	123	76	4.5	2.6	7.1	18	22	13	144	4.5	10	0.53	89	205	239	86.912	45	119.5	26.25	0	1	0	0	0	0	2	2.07737
78483	10195.3	2	15	3	1	0	49.5	161.3	73.5	19	2	113	52	4.4	2.8	7.2	12	21	7	79	4.6	9	0.65	96	150	122	86.912	63	102.5	17.32	0	1	0	0	0	0	2	2.01072
78509	16461	2	13	3	1	0	39.2	142.9	65.6	19.2	2	105	72	4.6	2.4	7	12	24	13	118	3.9	7	0.62	92	146	68	69	59	95.2	6.81	0	0	0	0	0	0	2	1.97864
78529	17677.4	2	19	4	3	1	58.9	165.9	79.1	21.4	2	96	55	4.6	3.1	7.7	13	21	9	120	4.1	11	0.67	78	182	112	108	49	102.3	4.49	0	1	1	0	0	0	2	2.00988
78602	10339	2	14	4	1	0	49	150.8	76.8	21.5	2	107	44	4.3	2.1	6.4	12	19	9	119	3.4	9	0.62	81	128	82	86.912	36	100.5	10.77	0	0	0	0	0	0	2	2.00217
78614	10283.5	2	14	4	1	0	75.2	158.3	82.09	30	4	99	55	4.2	3.3	7.5	12	20	15	105	1.8	8	0.61	87	202	146	125	42	107.2	4.68	0	0	0	0	0	0	2	2.03019
78622	64042.3	1	16	1	1	2	89.4	177.6	99.4	28.3	4	103	67	4.8	2.2	7	17	24	11	142	6.8	12	0.77	73	154	91	86.912	61	95.3	19.44	0	3	1	1	0	0	2	1.97909
78623	83497.5	1	12	1	1	2	40.6	150.4	66.3	17.9	2	101	44	4.1	2.5	6.6	32	33	12	189	4.8	9	0.57	85	138	249	57	31	109	14.63	0	1	0	0	0	0	2	2.03743
78629	47930.7	2	13	1	1	2	52.2	162.5	71.1	19.8	2	88	53	4.9	2.9	7.8	16	22	13	145	3.6	7	0.57	99	189	69	93	62	117.7	8.18	0	0	0	0	0	0	2	2.07078
78677	19510.6	2	12	4	1	1	55	163.1	82.3	20.7	2	99	64	4.5	2.7	7.2	11	17	8	147	5.2	9	0.67	93	183	171	86.912	55	100.5	6.88	0	2	0	0	0	0	2	2.00217
78693	13251.2	1	14	2	1	0	54.5	176.2	68	17.6	2	107	0	4.6	3	7.6	27	69	23	210	5.1	13	0.7	79	180	44	111	62	104	4.31	0	2	0	0	0	0	2	2.01703
78701	55217	2	14	1	1	2	42.8	158.1	66	17.1	2	103	41	4.7	2.6	7.3	12	19	10	102	3.3	6	0.56	94	138	36	61	70	116.6	9.46	0	0	0	0	0	0	2	2.0667
78713	10069	2	14	4	1	1	58.2	150.8	87.6	25.6	3	103	71	3.6	2.5	6.1	17	16	8	105	4.2	11	0.51	91	221	74	86.912	62	122.1	4.75	0	1	0	0	0	0	2	2.08672
78715	93161.2	2	15	1	1	1	57.9	162.5	78	21.9	2	113	63	4.5	2.6	7.1	16	23	9	129	4.1	10	0.69	88	140	65	63	61	97.3	33.59	1	1	0	0	1	1	2	1.98811
78729	16348.1	2	18	4	1	1	57.1	165	77.1	21	2	105	57	4.5	2.2	6.7	12	19	7	118	3.6	7	0.69	93	156	88	86.912	60	98.8	13.51	0	0	1	0	0	0	2	1.99476
78782	52822.2	2	19	1	2	4	63.1	166.3	75.5	22.8	2	104	66	3.8	2.8	6.6	10	15	6	100	4.5	8	0.69	89	163	41	91	60	99.5	13.05	0	1	1	0	0	0	2	1.99782
78787	19450.1	1	17	4	1	0	72.8	180.5	82.5	22.3	2	105	53	5.2	2.6	7.8	23	21	15	112	6.6	8	0.76	89	141	143	72	37	98.1	4.02	0	3	1	1	0	0	2	1.99167
78837	13290.9	2	16	3	1	0	45	165.1	70	16.5	1	108	57	4.6	2.9	7.5	11	18	9	94	3.7	10	0.58	88	200	73	86.912	51	117.6	11.11	0	0	1	0	0	0	2	2.07041
78842	25484.1	1	16	1	1	0	54.1	167.5	76	19.3	2	107	57	4.5	2.3	6.8	16	23	11	121	5.3	12	0.65	102	155	108	86.912	53	106.4	12.33	0	2	1	0	0	0	2	2.02694
78845	17007.3	2	16	4	1	0	81.1	166.7	98.4	29.2	4	113	68	4.5	3.1	7.6	12	14	13	103	3.8	10	0.63	83	183	167	94	59	109.3	6.98	0	0	1	0	0	0	2	2.03862
78866	86191	1	12	1	1	2	49.1	148	76.5	22.4	3	108	53	4.4	2.5	6.9	24	24	14	157	4.3	15	0.65	90	192	96	86.912	56	94	10.94	0	1	0	0	0	0	2	1.97313
78893	20165.7	1	14	4	1	0	47.4	164.9	65.2	17.4	2	100	69	4.6	2.2	6.8	19	29	13	146	5.8	15	0.75	116	206	75	86.912	69	90.8	11.39	0	3	0	1	0	0	2	1.95809
78906	11245.3	1	15	2	1	0	103.1	174.2	112	34	4	127	27	4	2.5	6.5	23	21	11	143	5.1	10	0.63	105	157	33	104	45	114.2	4.39	0	2	0	0	0	0	2	2.05767
78923	52822.2	2	15	1	1	4	84.1	161.4	104.5	32.3	4	114	77	4.3	3.1	7.4	25	22	11	128	3.7	10	0.68	91	175	86	102	53	98	5.88	0	0	0	0	0	0	2	1.99123
78925	6113.25	2	19	4	2	0	48.1	149.9	76.7	21.4	2	113	65	4.8	2.3	7.1	8	18	7	108	4.7	13	0.55	73	196	62	123	54	112.6	10.53	0	1	1	0	0	0	2	2.05154
78932	9100.67	1	13	4	1	2	48.5	166.4	66	17.5	2	110	70	4.2	2.4	6.6	14	24	15	149	6	7	0.67	87	123	45	68	45	102.6	44.08	1	3	0	1	1	1	2	2.01115
78935	18515.7	1	13	2	1	1	50.9	162.6	64.2	19.3	2	107	40	4.1	3.2	7.3	15	20	11	149	5	8	0.55	103	140	99	75	52	122.1	4.87	0	2	0	0	0	0	2	2.08672
78943	14546.3	1	12	4	1	2	42.6	156	64	17.5	2	99	69	4	3.2	7.2	22	27	19	141	4.4	6	0.68	92	203	74	93	91	94.7	7.7	0	1	0	0	0	0	2	1.97635
78958	17656.9	2	14	4	1	2	42.1	161.1	69	16.2	1	105	69	4.8	2.8	7.6	17	24	10	114	4.3	8	0.61	101	193	43	86.912	70	109.1	25.36	0	1	0	0	0	0	2	2.03782
78966	51709	2	18	1	3	1	56.6	165	73.2	20.8	2	97	54	4.5	2.7	7.2	15	21	9	133	3.9	8	0.65	85	168	114	90	57	104.8	15.86	0	0	1	0	0	0	2	2.02036
78984	33997.7	1	17	1	1	0	114.8	164.2	128.8	42.6	4	129	83	4.3	2.4	6.7	58	32	19	146	7.1	16	0.67	83	123	87	86.912	38	101.2	6.91	0	3	1	1	0	0	2	2.00518
78992	10627	2	19	2	2	1	49.9	159.1	74.6	19.7	2	107	67	4	3.2	7.2	16	26	49	115	3.7	7	0.7	91	112	53	57	48	93.9	13.68	0	0	1	0	0	0	2	1.97267
79018	52452.5	2	18	1	1	1	66.4	169.5	77.5	23.1	2	103	62	4.3	2.5	6.8	12	22	8	125	3.8	10	0.7	81	156	37	73	78	100	6.13	0	0	1	0	0	0	2	2
79028	11784.4	1	12	3	1	0	45.8	166.4	64.9	16.5	2	92	59	5.2	2.8	8	11	23	8	130	4.7	8	0.69	89	157	43	81	55	99.6	15.18	0	1	0	0	0	0	2	1.99826
79036	16139.5	2	15	3	1	1	104.8	168.3	114	37	4	108	61	4.4	3.2	7.6	27	22	18	136	7.2	7	0.65	123	172	142	86.912	39	106.9	11.08	0	3	0	1	0	0	2	2.02898
79054	19269.5	1	14	4	1	2	57	174.2	69.2	18.8	2	107	55	4	3.2	7.2	14	20	17	124	4.5	13	0.7	88	144	31	61	72	102.8	8.23	0	1	0	0	0	0	2	2.01199
79073	57543.8	2	16	1	1	1	67	170.3	78.9	23.1	2	115	58	4.5	2.7	7.2	13	17	10	104	3	11	0.59	95	143	48	96	41	119.2	10.42	0	0	1	0	0	0	2	2.07628
79094	8596.32	2	14	2	1	2	62.5	163.9	74.9	23.3	2	110	74	4.1	2.4	6.5	13	20	11	99	3.7	10	0.67	89	114	51	55	49	101	4.49	0	0	0	0	0	0	2	2.00432
79097	13529.5	2	15	2	1	1	54.5	163	68	20.5	2	101	55	4.3	2.9	7.2	14	16	11	95	3	7	0.56	86	132	35	67	55	120.2	22.1	0	0	0	0	0	0	2	2.0799
79105	18022.9	1	15	3	1	0	52.9	174.4	66.5	17.4	2	119	51	5.2	2.5	7.7	11	22	9	139	5.1	10	0.73	90	111	40	46	48	98.7	6.12	0	2	0	0	0	0	2	1.99432
79160	44029.6	2	14	1	1	2	51.3	165.4	76.2	18.8	2	99	63	4.7	2.3	7	16	28	9	157	4.6	10	0.6	85	188	103	86.912	70	113.9	9.65	0	1	0	0	0	0	2	2.05652
79170	14994.5	1	14	3	1	1	77.9	165.9	94.5	28.3	4	121	61	4.4	2.6	7	26	24	15	121	5.4	9	0.72	89	104	41	58	37	95.2	12.46	0	2	0	0	0	0	2	1.97864
79182	16247.4	1	12	4	1	2	91.8	175.4	99.9	29.8	4	101	65	4.5	2.9	7.4	16	20	16	106	5.3	9	0.67	89	142	72	86.912	51	108.1	5.33	0	2	0	0	0	0	2	2.03383
79218	11464.4	1	14	2	1	1	51	164.1	67.1	18.9	2	100	47	4.3	3.4	7.7	10	20	13	153	5.1	8	0.61	95	146	57	75	59	111.1	12.5	0	2	0	0	0	0	2	2.04571
79224	6113.25	2	19	4	2	0	45.3	157.6	70.8	18.2	2	97	63	4.4	2.8	7.2	12	17	10	126	4.6	11	0.58	81	153	74	60	72	112.2	13.98	0	1	1	0	0	0	2	2.04999
79233	20875.5	1	16	4	1	1	112	176.7	102.3	35.9	4	107	23	4.4	3	7.4	24	28	12	136	5.4	11	0.76	85	98	21	50	48	96	4	0	2	1	0	0	0	2	1.98227
79242	74904.3	1	13	1	1	4	54.5	152.4	82.1	23.5	3	112	57	4.7	2.8	7.5	19	22	15	142	3.8	11	0.53	90	134	134	86.912	38	118.8	6.83	0	0	0	0	0	0	2	2.07482
79243	30874.7	2	13	1	1	2	56.9	166.1	75.3	20.6	2	108	60	4.4	2.6	7	13	19	14	152	4.8	10	0.56	95	127	86	86.912	50	122.5	32.91	1	1	0	0	1	1	2	2.08814
79249	9737.73	2	17	4	2	2	63.8	165	80.1	23.4	2	107	70	4.4	2.9	7.3	13	16	13	104	4.4	15	0.68	84	200	252	86.912	37	100.2	4.23	0	1	1	0	0	0	2	2.00087
79260	14129.8	1	13	2	1	1	53.6	165	69.6	19.7	2	113	39	4.6	2.8	7.4	21	34	17	189	4.7	14	0.64	88	130	40	64	63	106.5	4.81	0	1	0	0	0	0	2	2.02735
79264	17140.6	2	16	3	1	0	60.1	165.7	89.7	21.9	2	95	56	4.2	3.1	7.3	15	23	8	102	3.3	5	0.6	91	179	51	83	71	114.1	11.43	0	0	1	0	0	0	2	2.05729
79265	15980.4	1	14	2	1	0	53.3	174.4	69.5	17.5	2	111	46	4.7	2.9	7.6	13	32	6	136	4.6	10	0.75	89	123	29	61	54	96	3.33	0	1	0	0	0	0	2	1.98227
79282	9426.61	2	18	4	2	2	87.8	175	102.5	28.7	3	115	66	4.1	3.4	7.5	21	20	14	131	4.1	13	0.68	159	217	70	86.912	78	106.3	5	0	1	1	0	0	0	2	2.02653
79287	13168.8	1	19	3	2	1	47.9	165.2	69.9	17.6	1	115	50	5	2.9	7.9	21	26	14	117	4.8	15	0.65	85	183	71	103	51	105	20.34	0	1	1	0	0	0	2	2.02119
79344	31119.7	2	16	4	1	0	61.4	160.4	81	23.9	2	100	65	4.5	2.7	7.2	14	19	12	113	4.3	7	0.58	86	160	78	86.912	54	114.2	10.3	0	1	1	0	0	0	2	2.05767
79350	33997.7	1	14	1	1	0	38.1	154.6	64.2	15.9	1	109	77	4.6	2.2	6.8	12	20	9	125	3.5	10	0.5	97	124	52	86.912	49	127.7	10.76	0	0	0	0	0	0	2	2.10619
79393	18458.9	2	14	3	1	1	51	158.8	72.7	20.2	2	102	69	4.4	2.6	7	14	20	9	123	4.3	12	0.68	83	128	130	86.912	57	96.4	11.29	0	1	0	0	0	0	2	1.98408
79404	61070.8	2	19	1	3	4	99.7	162.7	117.3	37.7	4	118	75	4.2	3.4	7.6	15	17	13	100	7	8	0.68	91	172	242	95	31	98.8	41.18	1	3	1	1	1	1	2	1.99476
79429	18643.5	2	18	2	2	2	56.3	168.2	67.1	19.9	2	97	61	4.1	3.5	7.6	22	24	29	110	3	5	0.69	76	135	47	86.912	47	100.7	8.15	0	0	1	0	0	0	2	2.00303
79493	13466.6	2	16	3	1	0	52.3	161.7	75.2	20	2	102	55	4.4	2.4	6.8	13	20	10	102	4.7	7	0.68	76	156	46	86.912	83	98.2	9.69	0	1	1	0	0	0	2	1.99211
79504	13431.2	1	14	2	1	2	65	178.8	70.9	20.3	2	103	49	4.3	2.5	6.8	14	20	15	151	5.2	10	0.72	74	172	109	86.912	67	102.6	7.43	0	2	0	0	0	0	2	2.01115
79524	8212.08	1	13	2	1	1	54.2	164.7	71.2	20	2	109	43	4	2.6	6.6	12	26	6	175	7.4	6	0.65	91	113	37	62	45	104.6	11.04	0	3	0	1	0	0	2	2.01953
79530	8516.23	2	13	4	1	1	49.4	154.1	70.2	20.8	2	103	55	3.8	2.6	6.4	14	20	10	104	4.1	6	0.54	95	128	149	86.912	49	117.9	8.12	0	1	0	0	0	0	2	2.07151
79539	13236.7	2	18	3	2	0	55.2	157.5	82.1	22.3	2	109	78	4.7	2.8	7.5	75	55	27	135	4.4	8	0.72	131	224	83	86.912	58	90.3	7.25	0	1	1	0	0	0	2	1.95569
79543	29016.5	1	16	1	1	1	80.9	182	87.2	24.4	3	109	50	4.7	2.3	7	14	25	10	87	5.2	8	0.8	99	135	217	86.912	45	94	3.85	0	2	1	0	0	0	2	1.97313
79556	18660.6	1	13	4	1	0	63.4	168.8	84.2	22.3	2	108	31	4.5	2.8	7.3	16	18	13	162	5.3	10	0.75	83	133	147	86.912	41	93	3.86	0	2	0	0	0	0	2	1.96848
79565	22796.5	2	18	3	2	0	54.1	152.1	86.5	23.4	2	109	47	4.8	2.5	7.3	14	19	18	113	3.9	8	0.65	85	158	109	86.912	48	96.6	10	0	0	1	0	0	0	2	1.98498
79572	71653.6	1	15	1	1	2	63.8	173.8	73.7	21.1	2	101	62	4.5	2.7	7.2	17	29	13	154	5.4	19	0.75	102	170	57	86.912	56	95.7	6.92	0	2	0	0	0	0	2	1.98091
79578	9830.2	2	16	3	1	0	70.6	152.8	99.5	30.2	4	103	53	4.2	2.4	6.6	16	17	11	104	5.3	14	0.52	100	175	255	86.912	38	121.4	7.25	0	2	1	0	0	0	2	2.08422
79619	86191	1	14	1	1	2	59.4	159.4	75.9	23.4	3	112	60	4.7	2.5	7.2	23	25	17	143	5.3	13	0.67	100	136	127	86.912	45	98.3	9.17	0	2	0	0	0	0	2	1.99255
79636	49146.8	1	14	1	1	2	50.6	160.1	72	19.7	2	95	51	4.4	2.3	6.7	27	32	13	161	5.1	12	0.55	92	141	97	86.912	44	120.2	28.12	0	2	0	0	0	0	2	2.0799
79642	9642.96	1	17	3	1	4	76.5	172.7	92	25.6	2	118	48	4.6	3.1	7.7	32	28	23	131	5.8	12	0.68	111	178	76	86.912	41	104.9	29.23	0	3	1	1	0	0	2	2.02078
79659	71009.4	2	17	1	1	2	54.6	163.7	73.5	20.4	2	101	59	4.3	2.7	7	14	19	8	87	3.4	11	0.59	103	212	153	86.912	69	114.6	4.64	0	0	1	0	0	0	2	2.05918
79708	24050.7	1	12	3	1	0	66.2	169.4	86.3	23.1	3	117	43	4.2	3	7.2	15	23	14	180	5.6	10	0.6	87	121	232	86.912	38	116.6	6.5	0	2	0	1	0	0	2	2.0667
79710	19383.6	1	13	1	1	1	75.5	172.4	92.8	25.4	3	103	56	4.8	2.7	7.5	14	21	14	160	9.5	15	0.7	89	170	142	99	41	101.7	5.45	0	3	0	1	0	0	2	2.00732
79713	13622	1	14	2	1	0	55.3	165.7	78.5	20.1	2	115	55	4.5	2.4	6.9	11	21	16	136	5.5	10	0.74	91	136	72	86.912	51	92.5	9.77	0	2	0	1	0	0	2	1.96614
79735	10560.2	2	12	3	1	0	65.1	156.5	83	26.6	4	100	49	4.3	3	7.3	24	24	11	95	5.1	6	0.58	84	179	82	110	53	111.4	7.13	0	2	0	0	0	0	2	2.04689
79742	18331.7	2	12	4	1	0	62.3	153.7	89	26.4	4	105	58	4.4	3.1	7.5	17	19	9	119	5	7	0.55	93	192	278	86.912	36	115.4	5.08	0	2	0	0	0	0	2	2.06221
79746	15891.3	1	14	4	1	0	38.5	150.6	61.2	17	2	116	15	4.5	2.5	7	21	29	14	141	4.3	10	0.51	94	182	142	101	53	122	7	0	1	0	0	0	0	2	2.08636
79748	13416.5	2	13	4	1	1	59.7	166.5	79	21.5	2	113	50	4.4	2.5	6.9	15	20	12	167	5.9	11	0.7	86	210	43	126	71	98.2	5.08	0	3	0	1	0	0	2	1.99211
79755	18643.5	2	14	2	1	1	56.7	169.7	76.4	19.7	2	106	63	4.5	3.2	7.7	12	23	16	127	2.5	11	0.6	100	171	53	107	53	116.8	7.08	0	0	0	0	0	0	2	2.06744
79860	9957.87	1	17	2	1	2	84.2	184.5	90.3	24.7	2	107	57	4.6	3.2	7.8	21	27	21	120	5.1	12	0.76	81	182	38	104	69	100.3	5.19	0	2	1	0	0	0	2	2.0013
79879	11289.4	2	15	2	1	0	53.4	164.3	76	19.8	2	116	66	4.3	3	7.3	13	20	10	128	3	4	0.68	100	136	44	86.912	41	99.8	9.85	0	0	0	0	0	0	2	1.99913
79908	16602.8	1	19	3	1	0	63.8	168.4	82.6	22.5	2	109	57	4.6	3.4	8	31	29	19	134	6.5	16	0.71	83	194	67	132	46	98	15.22	0	3	1	1	0	0	2	1.99123
79910	24575	1	14	1	1	1	56.8	164.3	72.2	21	2	111	67	4.5	2.1	6.6	16	21	17	105	5.1	12	0.62	86	152	111	91	41	109.4	17.98	0	2	0	0	0	0	2	2.03902
79911	15388.9	2	16	2	1	1	67.8	172.6	86.5	22.8	2	92	30	4.2	2.3	6.5	10	17	5	95	4.1	10	0.79	82	112	71	86.912	41	90.2	5	0	1	1	0	0	0	2	1.95521
79959	12586.7	2	19	2	1	0	93.1	173.4	101	31	3	109	57	4.2	3	7.2	19	19	26	106	5.3	8	0.78	85	215	59	86.912	50	91.8	3.12	0	2	1	0	0	0	2	1.96284
79973	13109.6	2	17	4	1	4	61.9	160.5	86	24	2	111	53	4.8	3	7.8	10	16	6	130	4.9	11	0.51	89	148	64	86.912	47	130	39.77	1	2	1	0	1	1	2	2.11394
80021	12244.1	2	16	4	1	4	88.5	158.2	109	35.4	4	113	69	4.3	3.1	7.4	15	16	17	161	3.8	7	0.59	80	188	61	110	65	110.7	4.54	0	0	1	0	0	0	2	2.04415
[truncated: 1,058 more rows]
